# Supplementary material for: Meta-analysis of proteomics data from osteoblasts, bone, and blood: Insights into druggable targets, active factors, and potential biomarkers for bone biomaterial design
Source: J Tissue Eng. 2024 Nov 29;15:20417314241295332. doi: 10.1177/20417314241295332 (PMC11605762; doi:10.1177/20417314241295332)
Supplement: sj-txt-9-tej-10.1177_20417314241295332 – Supplemental material for Meta-analysis of proteomics data from osteoblasts, bone, and blood: Insights into druggable targets, active factors, and potential biomarkers for bone biomaterial design [file sj-txt-9-tej-10.1177_20417314241295332.txt]

<MaxQuantParams xmlns:xsd="http://www.w3.org/2001/XMLSchema" xmlns:xsi="http://www.w3.org/2001/XMLSchema-instance">
<fastaFiles>
<FastaFileInfo>
<fastaFilePath>/mnt/workdata1/user_worktmp/johannes.schmidt/SyMBoD/Metadaten/uniprot.human.ref.proteome_20200327.fasta</fastaFilePath>
<identifierParseRule>>.*\|(.*)\|</identifierParseRule>
<descriptionParseRule>>.*GN=([a-zA-Z0-9_]*)</descriptionParseRule>
<taxonomyParseRule>>.*OX=([0-9_]*)</taxonomyParseRule>
<variationParseRule/>
<modificationParseRule/>
<taxonomyId>9606</taxonomyId>
</FastaFileInfo>
<FastaFileInfo>
<fastaFilePath>/mnt/workdata1/user_worktmp/johannes.schmidt/SyMBoD/Metadaten/uniprot.rat.ref.proteome_20200824.fasta</fastaFilePath>
<identifierParseRule>>.*\|(.*)\|</identifierParseRule>
<descriptionParseRule>>.*GN=([a-zA-Z0-9_]*)</descriptionParseRule>
<taxonomyParseRule>>.*OX=([0-9_]*)</taxonomyParseRule>
<variationParseRule/>
<modificationParseRule/>
<taxonomyId>10116</taxonomyId>
</FastaFileInfo>
</fastaFiles>
<fastaFilesProteogenomics> </fastaFilesProteogenomics>
<fastaFilesFirstSearch> </fastaFilesFirstSearch>
<fixedSearchFolder/>
<andromedaCacheSize>350000</andromedaCacheSize>
<advancedRatios>True</advancedRatios>
<pvalThres>0.005</pvalThres>
<neucodeRatioBasedQuantification>False</neucodeRatioBasedQuantification>
<neucodeStabilizeLargeRatios>False</neucodeStabilizeLargeRatios>
<rtShift>False</rtShift>
<separateLfq>True</separateLfq>
<lfqStabilizeLargeRatios>True</lfqStabilizeLargeRatios>
<lfqRequireMsms>True</lfqRequireMsms>
<decoyMode>revert</decoyMode>
<boxCarMode>all</boxCarMode>
<includeContaminants>True</includeContaminants>
<maxPeptideMass>4600</maxPeptideMass>
<epsilonMutationScore>True</epsilonMutationScore>
<mutatedPeptidesSeparately>True</mutatedPeptidesSeparately>
<proteogenomicPeptidesSeparately>True</proteogenomicPeptidesSeparately>
<minDeltaScoreUnmodifiedPeptides>0</minDeltaScoreUnmodifiedPeptides>
<minDeltaScoreModifiedPeptides>6</minDeltaScoreModifiedPeptides>
<minScoreUnmodifiedPeptides>0</minScoreUnmodifiedPeptides>
<minScoreModifiedPeptides>40</minScoreModifiedPeptides>
<secondPeptide>True</secondPeptide>
<matchBetweenRuns>True</matchBetweenRuns>
<matchUnidentifiedFeatures>False</matchUnidentifiedFeatures>
<matchBetweenRunsFdr>False</matchBetweenRunsFdr>
<dependentPeptides>False</dependentPeptides>
<dependentPeptideFdr>0</dependentPeptideFdr>
<dependentPeptideMassBin>0</dependentPeptideMassBin>
<dependentPeptidesBetweenRuns>False</dependentPeptidesBetweenRuns>
<dependentPeptidesWithinExperiment>False</dependentPeptidesWithinExperiment>
<dependentPeptidesWithinParameterGroup>False</dependentPeptidesWithinParameterGroup>
<dependentPeptidesRestrictFractions>False</dependentPeptidesRestrictFractions>
<dependentPeptidesFractionDifference>0</dependentPeptidesFractionDifference>
<msmsConnection>False</msmsConnection>
<ibaq>False</ibaq>
<top3>False</top3>
<independentEnzymes>False</independentEnzymes>
<useDeltaScore>False</useDeltaScore>
<splitProteinGroupsByTaxonomy>False</splitProteinGroupsByTaxonomy>
<taxonomyLevel>Species</taxonomyLevel>
<avalon>False</avalon>
<nModColumns>3</nModColumns>
<ibaqLogFit>False</ibaqLogFit>
<razorProteinFdr>True</razorProteinFdr>
<deNovoSequencing>False</deNovoSequencing>
<deNovoVarMods>True</deNovoVarMods>
<massDifferenceSearch>False</massDifferenceSearch>
<isotopeCalc>False</isotopeCalc>
<writePeptidesForSpectrumFile/>
<intensityPredictionsFile> </intensityPredictionsFile>
<minPepLen>7</minPepLen>
<psmFdrCrosslink>0.01</psmFdrCrosslink>
<peptideFdr>0.05</peptideFdr>
<proteinFdr>0.05</proteinFdr>
<siteFdr>0.01</siteFdr>
<minPeptideLengthForUnspecificSearch>8</minPeptideLengthForUnspecificSearch>
<maxPeptideLengthForUnspecificSearch>25</maxPeptideLengthForUnspecificSearch>
<useNormRatiosForOccupancy>True</useNormRatiosForOccupancy>
<minPeptides>2</minPeptides>
<minRazorPeptides>1</minRazorPeptides>
<minUniquePeptides>1</minUniquePeptides>
<useCounterparts>False</useCounterparts>
<advancedSiteIntensities>True</advancedSiteIntensities>
<customProteinQuantification>False</customProteinQuantification>
<customProteinQuantificationFile/>
<minRatioCount>2</minRatioCount>
<restrictProteinQuantification>True</restrictProteinQuantification>
<restrictMods>
<string>Oxidation (M)</string>
<string>Acetyl (Protein N-term)</string>
</restrictMods>
<matchingTimeWindow>0.7</matchingTimeWindow>
<alignmentTimeWindow>20</alignmentTimeWindow>
<numberOfCandidatesMultiplexedMsms>25</numberOfCandidatesMultiplexedMsms>
<numberOfCandidatesMsms>15</numberOfCandidatesMsms>
<compositionPrediction>0</compositionPrediction>
<quantMode>1</quantMode>
<massDifferenceMods> </massDifferenceMods>
<mainSearchMaxCombinations>200</mainSearchMaxCombinations>
<writeMsScansTable>True</writeMsScansTable>
<writeMsmsScansTable>True</writeMsmsScansTable>
<writePasefMsmsScansTable>False</writePasefMsmsScansTable>
<writeAccumulatedPasefMsmsScansTable>False</writeAccumulatedPasefMsmsScansTable>
<writeMs3ScansTable>False</writeMs3ScansTable>
<writeAllPeptidesTable>True</writeAllPeptidesTable>
<writeMzRangeTable>True</writeMzRangeTable>
<writeMzTab>True</writeMzTab>
<disableMd5>False</disableMd5>
<cacheBinInds>True</cacheBinInds>
<etdIncludeB>False</etdIncludeB>
<complementaryTmtCollapseNplets>True</complementaryTmtCollapseNplets>
<stackPeaks>False</stackPeaks>
<ms2PrecursorShift>0</ms2PrecursorShift>
<complementaryIonPpm>20</complementaryIonPpm>
<variationParseRule/>
<variationMode>none</variationMode>
<useSeriesReporters>False</useSeriesReporters>
<name>Sitzung1</name>
<maxQuantVersion>1.6.3.3</maxQuantVersion>
<tempFolder>/mnt/workdata1/user_worktmp/johannes.schmidt/SyMBoD/Metadaten/temp</tempFolder>
<pluginFolder/>
<numThreads>16</numThreads>
<emailAddress/>
<smtpHost/>
<emailFromAddress/>
<fixedCombinedFolder>/mnt/workdata1/user_worktmp/johannes.schmidt/SyMBoD/Metadaten</fixedCombinedFolder>
<fullMinMz>-1.79589544172745E+308</fullMinMz>
<fullMaxMz>1.79589544172745E+308</fullMaxMz>
<sendEmail>False</sendEmail>
<ionCountIntensities>False</ionCountIntensities>
<verboseColumnHeaders>False</verboseColumnHeaders>
<calcPeakProperties>False</calcPeakProperties>
<showCentroidMassDifferences>False</showCentroidMassDifferences>
<showIsotopeMassDifferences>False</showIsotopeMassDifferences>
<useDotNetCore>False</useDotNetCore>
<filePaths>
<string>/mnt/workdata1/user_worktmp/johannes.schmidt/SyMBoD/Metadaten/PXD000058/366_6__H_Koll_1.raw</string>
<string>/mnt/workdata1/user_worktmp/johannes.schmidt/SyMBoD/Metadaten/PXD000058/366_6__H_Koll_2.raw</string>
<string>/mnt/workdata1/user_worktmp/johannes.schmidt/SyMBoD/Metadaten/PXD000058/366_6__H_Koll_3.raw</string>
<string>/mnt/workdata1/user_worktmp/johannes.schmidt/SyMBoD/Metadaten/PXD000058/366_6__H_Koll_4.raw</string>
<string>/mnt/workdata1/user_worktmp/johannes.schmidt/SyMBoD/Metadaten/PXD000058/366_6__H_Koll_5.raw</string>
<string>/mnt/workdata1/user_worktmp/johannes.schmidt/SyMBoD/Metadaten/PXD000058/366_6__Koll_KH31_1.raw</string>
<string>/mnt/workdata1/user_worktmp/johannes.schmidt/SyMBoD/Metadaten/PXD000058/366_6__Koll_KH31_2.raw</string>
<string>/mnt/workdata1/user_worktmp/johannes.schmidt/SyMBoD/Metadaten/PXD000058/366_6__Koll_KH31_3.raw</string>
<string>/mnt/workdata1/user_worktmp/johannes.schmidt/SyMBoD/Metadaten/PXD000058/366_6__Koll_KH31_4.raw</string>
<string>/mnt/workdata1/user_worktmp/johannes.schmidt/SyMBoD/Metadaten/PXD000058/366_6__Koll_KH31_5.raw</string>
<string>/mnt/workdata1/user_worktmp/johannes.schmidt/SyMBoD/Metadaten/PXD000058/369_9__H_Koll_1.raw</string>
<string>/mnt/workdata1/user_worktmp/johannes.schmidt/SyMBoD/Metadaten/PXD000058/369_9__H_Koll_2.raw</string>
<string>/mnt/workdata1/user_worktmp/johannes.schmidt/SyMBoD/Metadaten/PXD000058/369_9__H_Koll_3.raw</string>
<string>/mnt/workdata1/user_worktmp/johannes.schmidt/SyMBoD/Metadaten/PXD000058/369_9__H_Koll_4.raw</string>
<string>/mnt/workdata1/user_worktmp/johannes.schmidt/SyMBoD/Metadaten/PXD000058/369_9__H_Koll_5.raw</string>
<string>/mnt/workdata1/user_worktmp/johannes.schmidt/SyMBoD/Metadaten/PXD000058/369_9__Koll_KH31_1.raw</string>
<string>/mnt/workdata1/user_worktmp/johannes.schmidt/SyMBoD/Metadaten/PXD000058/369_9__Koll_KH31_2.raw</string>
<string>/mnt/workdata1/user_worktmp/johannes.schmidt/SyMBoD/Metadaten/PXD000058/369_9__Koll_KH31_3.raw</string>
<string>/mnt/workdata1/user_worktmp/johannes.schmidt/SyMBoD/Metadaten/PXD000058/369_9__Koll_KH31_4.raw</string>
<string>/mnt/workdata1/user_worktmp/johannes.schmidt/SyMBoD/Metadaten/PXD000058/369_9__Koll_KH31_5.raw</string>
<string>/mnt/workdata1/user_worktmp/johannes.schmidt/SyMBoD/Metadaten/PXD000058/384_6__H_Koll_1.raw</string>
<string>/mnt/workdata1/user_worktmp/johannes.schmidt/SyMBoD/Metadaten/PXD000058/384_6__H_Koll_2.raw</string>
<string>/mnt/workdata1/user_worktmp/johannes.schmidt/SyMBoD/Metadaten/PXD000058/384_6__H_Koll_3_110721144939.raw</string>
<string>/mnt/workdata1/user_worktmp/johannes.schmidt/SyMBoD/Metadaten/PXD000058/384_6__H_Koll_4.raw</string>
<string>/mnt/workdata1/user_worktmp/johannes.schmidt/SyMBoD/Metadaten/PXD000058/384_6__H_Koll_5.raw</string>
<string>/mnt/workdata1/user_worktmp/johannes.schmidt/SyMBoD/Metadaten/PXD000058/384_6__Koll_KH31_1.raw</string>
<string>/mnt/workdata1/user_worktmp/johannes.schmidt/SyMBoD/Metadaten/PXD000058/384_6__Koll_KH31_2.raw</string>
<string>/mnt/workdata1/user_worktmp/johannes.schmidt/SyMBoD/Metadaten/PXD000058/384_6__Koll_KH31_3.raw</string>
<string>/mnt/workdata1/user_worktmp/johannes.schmidt/SyMBoD/Metadaten/PXD000058/384_6__Koll_KH31_4.raw</string>
<string>/mnt/workdata1/user_worktmp/johannes.schmidt/SyMBoD/Metadaten/PXD000058/384_6__Koll_KH31_5.raw</string>
<string>/mnt/workdata1/user_worktmp/johannes.schmidt/SyMBoD/Metadaten/PXD002498/cell_hsHA-C4S1_1.RAW</string>
<string>/mnt/workdata1/user_worktmp/johannes.schmidt/SyMBoD/Metadaten/PXD002498/cell_hsHA-C4S1_2.RAW</string>
<string>/mnt/workdata1/user_worktmp/johannes.schmidt/SyMBoD/Metadaten/PXD002498/cell_hsHA-C4S1_3.RAW</string>
<string>/mnt/workdata1/user_worktmp/johannes.schmidt/SyMBoD/Metadaten/PXD002498/cell_hsHA-C4S1_4.RAW</string>
<string>/mnt/workdata1/user_worktmp/johannes.schmidt/SyMBoD/Metadaten/PXD002498/cell_hsHA-C4S1_5.RAW</string>
<string>/mnt/workdata1/user_worktmp/johannes.schmidt/SyMBoD/Metadaten/PXD002498/cell_hsHA-C4S1_6.RAW</string>
<string>/mnt/workdata1/user_worktmp/johannes.schmidt/SyMBoD/Metadaten/PXD002498/cell_hsHA-C4S1_7.RAW</string>
<string>/mnt/workdata1/user_worktmp/johannes.schmidt/SyMBoD/Metadaten/PXD002498/cell_hsHA-C4S1_8.RAW</string>
<string>/mnt/workdata1/user_worktmp/johannes.schmidt/SyMBoD/Metadaten/PXD002498/cell_hsHA-C4S1_9.RAW</string>
<string>/mnt/workdata1/user_worktmp/johannes.schmidt/SyMBoD/Metadaten/PXD002498/cell_hsHA-C4S2_1.RAW</string>
<string>/mnt/workdata1/user_worktmp/johannes.schmidt/SyMBoD/Metadaten/PXD002498/cell_hsHA-C4S2_2.RAW</string>
<string>/mnt/workdata1/user_worktmp/johannes.schmidt/SyMBoD/Metadaten/PXD002498/cell_hsHA-C4S2_3.RAW</string>
<string>/mnt/workdata1/user_worktmp/johannes.schmidt/SyMBoD/Metadaten/PXD002498/cell_hsHA-C4S2_4.RAW</string>
<string>/mnt/workdata1/user_worktmp/johannes.schmidt/SyMBoD/Metadaten/PXD002498/cell_hsHA-C4S2_5.RAW</string>
<string>/mnt/workdata1/user_worktmp/johannes.schmidt/SyMBoD/Metadaten/PXD002498/cell_hsHA-C4S2_6.RAW</string>
<string>/mnt/workdata1/user_worktmp/johannes.schmidt/SyMBoD/Metadaten/PXD002498/cell_hsHA-C4S2_7.RAW</string>
<string>/mnt/workdata1/user_worktmp/johannes.schmidt/SyMBoD/Metadaten/PXD002498/cell_hsHA-C4S2_8.RAW</string>
<string>/mnt/workdata1/user_worktmp/johannes.schmidt/SyMBoD/Metadaten/PXD002498/cell_hsHA-C4S2_9.RAW</string>
<string>/mnt/workdata1/user_worktmp/johannes.schmidt/SyMBoD/Metadaten/PXD002498/cell_hsHA-C4S3_1.RAW</string>
<string>/mnt/workdata1/user_worktmp/johannes.schmidt/SyMBoD/Metadaten/PXD002498/cell_hsHA-C4S3_2.RAW</string>
<string>/mnt/workdata1/user_worktmp/johannes.schmidt/SyMBoD/Metadaten/PXD002498/cell_hsHA-C4S3_3.RAW</string>
<string>/mnt/workdata1/user_worktmp/johannes.schmidt/SyMBoD/Metadaten/PXD002498/cell_hsHA-C4S3_4.RAW</string>
<string>/mnt/workdata1/user_worktmp/johannes.schmidt/SyMBoD/Metadaten/PXD002498/cell_hsHA-C4S3_5.RAW</string>
<string>/mnt/workdata1/user_worktmp/johannes.schmidt/SyMBoD/Metadaten/PXD002498/cell_hsHA-C4S3_6.RAW</string>
<string>/mnt/workdata1/user_worktmp/johannes.schmidt/SyMBoD/Metadaten/PXD002498/cell_hsHA-C4S3_7.RAW</string>
<string>/mnt/workdata1/user_worktmp/johannes.schmidt/SyMBoD/Metadaten/PXD002498/cell_hsHA-C4S3_8.RAW</string>
<string>/mnt/workdata1/user_worktmp/johannes.schmidt/SyMBoD/Metadaten/PXD002498/cell_hsHA-C4S3_9.RAW</string>
<string>/mnt/workdata1/user_worktmp/johannes.schmidt/SyMBoD/Metadaten/PXD002498/cell_hsHA-HA1_1.RAW</string>
<string>/mnt/workdata1/user_worktmp/johannes.schmidt/SyMBoD/Metadaten/PXD002498/cell_hsHA-HA1_2.RAW</string>
<string>/mnt/workdata1/user_worktmp/johannes.schmidt/SyMBoD/Metadaten/PXD002498/cell_hsHA-HA1_3.RAW</string>
<string>/mnt/workdata1/user_worktmp/johannes.schmidt/SyMBoD/Metadaten/PXD002498/cell_hsHA-HA1_4.RAW</string>
<string>/mnt/workdata1/user_worktmp/johannes.schmidt/SyMBoD/Metadaten/PXD002498/cell_hsHA-HA1_5.RAW</string>
<string>/mnt/workdata1/user_worktmp/johannes.schmidt/SyMBoD/Metadaten/PXD002498/cell_hsHA-HA1_6.RAW</string>
<string>/mnt/workdata1/user_worktmp/johannes.schmidt/SyMBoD/Metadaten/PXD002498/cell_hsHA-HA1_7.RAW</string>
<string>/mnt/workdata1/user_worktmp/johannes.schmidt/SyMBoD/Metadaten/PXD002498/cell_hsHA-HA1_8.RAW</string>
<string>/mnt/workdata1/user_worktmp/johannes.schmidt/SyMBoD/Metadaten/PXD002498/cell_hsHA-HA1_9.RAW</string>
<string>/mnt/workdata1/user_worktmp/johannes.schmidt/SyMBoD/Metadaten/PXD002498/cell_hsHA-HA2_1.RAW</string>
<string>/mnt/workdata1/user_worktmp/johannes.schmidt/SyMBoD/Metadaten/PXD002498/cell_hsHA-HA2_2.RAW</string>
<string>/mnt/workdata1/user_worktmp/johannes.schmidt/SyMBoD/Metadaten/PXD002498/cell_hsHA-HA2_3.RAW</string>
<string>/mnt/workdata1/user_worktmp/johannes.schmidt/SyMBoD/Metadaten/PXD002498/cell_hsHA-HA2_4.RAW</string>
<string>/mnt/workdata1/user_worktmp/johannes.schmidt/SyMBoD/Metadaten/PXD002498/cell_hsHA-HA2_5.RAW</string>
<string>/mnt/workdata1/user_worktmp/johannes.schmidt/SyMBoD/Metadaten/PXD002498/cell_hsHA-HA2_6.RAW</string>
<string>/mnt/workdata1/user_worktmp/johannes.schmidt/SyMBoD/Metadaten/PXD002498/cell_hsHA-HA2_7.RAW</string>
<string>/mnt/workdata1/user_worktmp/johannes.schmidt/SyMBoD/Metadaten/PXD002498/cell_hsHA-HA2_8.RAW</string>
<string>/mnt/workdata1/user_worktmp/johannes.schmidt/SyMBoD/Metadaten/PXD002498/cell_hsHA-HA2_9.RAW</string>
<string>/mnt/workdata1/user_worktmp/johannes.schmidt/SyMBoD/Metadaten/PXD002498/cell_hsHA-HA3_1.RAW</string>
<string>/mnt/workdata1/user_worktmp/johannes.schmidt/SyMBoD/Metadaten/PXD002498/cell_hsHA-HA3_2.RAW</string>
<string>/mnt/workdata1/user_worktmp/johannes.schmidt/SyMBoD/Metadaten/PXD002498/cell_hsHA-HA3_3.RAW</string>
<string>/mnt/workdata1/user_worktmp/johannes.schmidt/SyMBoD/Metadaten/PXD002498/cell_hsHA-HA3_4.RAW</string>
<string>/mnt/workdata1/user_worktmp/johannes.schmidt/SyMBoD/Metadaten/PXD002498/cell_hsHA-HA3_5.RAW</string>
<string>/mnt/workdata1/user_worktmp/johannes.schmidt/SyMBoD/Metadaten/PXD002498/cell_hsHA-HA3_6.RAW</string>
<string>/mnt/workdata1/user_worktmp/johannes.schmidt/SyMBoD/Metadaten/PXD002498/cell_hsHA-HA3_7.RAW</string>
<string>/mnt/workdata1/user_worktmp/johannes.schmidt/SyMBoD/Metadaten/PXD002498/cell_hsHA-HA3_8.RAW</string>
<string>/mnt/workdata1/user_worktmp/johannes.schmidt/SyMBoD/Metadaten/PXD002498/cell_hsHA-HA3_9.RAW</string>
<string>/mnt/workdata1/user_worktmp/johannes.schmidt/SyMBoD/Metadaten/PXD002498/cell_hsHA-TCPS1_1.RAW</string>
<string>/mnt/workdata1/user_worktmp/johannes.schmidt/SyMBoD/Metadaten/PXD002498/cell_hsHA-TCPS1_2.RAW</string>
<string>/mnt/workdata1/user_worktmp/johannes.schmidt/SyMBoD/Metadaten/PXD002498/cell_hsHA-TCPS1_3.RAW</string>
<string>/mnt/workdata1/user_worktmp/johannes.schmidt/SyMBoD/Metadaten/PXD002498/cell_hsHA-TCPS1_4.RAW</string>
<string>/mnt/workdata1/user_worktmp/johannes.schmidt/SyMBoD/Metadaten/PXD002498/cell_hsHA-TCPS1_5.RAW</string>
<string>/mnt/workdata1/user_worktmp/johannes.schmidt/SyMBoD/Metadaten/PXD002498/cell_hsHA-TCPS1_6.RAW</string>
<string>/mnt/workdata1/user_worktmp/johannes.schmidt/SyMBoD/Metadaten/PXD002498/cell_hsHA-TCPS1_7.RAW</string>
<string>/mnt/workdata1/user_worktmp/johannes.schmidt/SyMBoD/Metadaten/PXD002498/cell_hsHA-TCPS1_8.RAW</string>
<string>/mnt/workdata1/user_worktmp/johannes.schmidt/SyMBoD/Metadaten/PXD002498/cell_hsHA-TCPS1_9.RAW</string>
<string>/mnt/workdata1/user_worktmp/johannes.schmidt/SyMBoD/Metadaten/PXD002498/cell_hsHA-TCPS2_1.RAW</string>
<string>/mnt/workdata1/user_worktmp/johannes.schmidt/SyMBoD/Metadaten/PXD002498/cell_hsHA-TCPS2_2.RAW</string>
<string>/mnt/workdata1/user_worktmp/johannes.schmidt/SyMBoD/Metadaten/PXD002498/cell_hsHA-TCPS2_3.RAW</string>
<string>/mnt/workdata1/user_worktmp/johannes.schmidt/SyMBoD/Metadaten/PXD002498/cell_hsHA-TCPS2_4.RAW</string>
<string>/mnt/workdata1/user_worktmp/johannes.schmidt/SyMBoD/Metadaten/PXD002498/cell_hsHA-TCPS2_5.RAW</string>
<string>/mnt/workdata1/user_worktmp/johannes.schmidt/SyMBoD/Metadaten/PXD002498/cell_hsHA-TCPS2_6.RAW</string>
<string>/mnt/workdata1/user_worktmp/johannes.schmidt/SyMBoD/Metadaten/PXD002498/cell_hsHA-TCPS2_7.RAW</string>
<string>/mnt/workdata1/user_worktmp/johannes.schmidt/SyMBoD/Metadaten/PXD002498/cell_hsHA-TCPS2_8.RAW</string>
<string>/mnt/workdata1/user_worktmp/johannes.schmidt/SyMBoD/Metadaten/PXD002498/cell_hsHA-TCPS2_9.RAW</string>
<string>/mnt/workdata1/user_worktmp/johannes.schmidt/SyMBoD/Metadaten/PXD002498/cell_hsHA-TCPS3_1.RAW</string>
<string>/mnt/workdata1/user_worktmp/johannes.schmidt/SyMBoD/Metadaten/PXD002498/cell_hsHA-TCPS3_2.RAW</string>
<string>/mnt/workdata1/user_worktmp/johannes.schmidt/SyMBoD/Metadaten/PXD002498/cell_hsHA-TCPS3_3.RAW</string>
<string>/mnt/workdata1/user_worktmp/johannes.schmidt/SyMBoD/Metadaten/PXD002498/cell_hsHA-TCPS3_4.RAW</string>
<string>/mnt/workdata1/user_worktmp/johannes.schmidt/SyMBoD/Metadaten/PXD002498/cell_hsHA-TCPS3_5.RAW</string>
<string>/mnt/workdata1/user_worktmp/johannes.schmidt/SyMBoD/Metadaten/PXD002498/cell_hsHA-TCPS3_6.RAW</string>
<string>/mnt/workdata1/user_worktmp/johannes.schmidt/SyMBoD/Metadaten/PXD002498/cell_hsHA-TCPS3_7.RAW</string>
<string>/mnt/workdata1/user_worktmp/johannes.schmidt/SyMBoD/Metadaten/PXD002498/cell_hsHA-TCPS3_8.RAW</string>
<string>/mnt/workdata1/user_worktmp/johannes.schmidt/SyMBoD/Metadaten/PXD002498/cell_hsHA-TCPS3_9.RAW</string>
<string>/mnt/workdata1/user_worktmp/johannes.schmidt/SyMBoD/Metadaten/PXD002498/PRE_hsHA-C4S1_1.raw</string>
<string>/mnt/workdata1/user_worktmp/johannes.schmidt/SyMBoD/Metadaten/PXD002498/PRE_hsHA-C4S1_2.raw</string>
<string>/mnt/workdata1/user_worktmp/johannes.schmidt/SyMBoD/Metadaten/PXD002498/PRE_hsHA-C4S1_3.raw</string>
<string>/mnt/workdata1/user_worktmp/johannes.schmidt/SyMBoD/Metadaten/PXD002498/PRE_hsHA-C4S1_4.raw</string>
<string>/mnt/workdata1/user_worktmp/johannes.schmidt/SyMBoD/Metadaten/PXD002498/PRE_hsHA-C4S1_5.raw</string>
<string>/mnt/workdata1/user_worktmp/johannes.schmidt/SyMBoD/Metadaten/PXD002498/PRE_hsHA-C4S1_6.raw</string>
<string>/mnt/workdata1/user_worktmp/johannes.schmidt/SyMBoD/Metadaten/PXD002498/PRE_hsHA-C4S2_1.raw</string>
<string>/mnt/workdata1/user_worktmp/johannes.schmidt/SyMBoD/Metadaten/PXD002498/PRE_hsHA-C4S2_2.raw</string>
<string>/mnt/workdata1/user_worktmp/johannes.schmidt/SyMBoD/Metadaten/PXD002498/PRE_hsHA-C4S2_3.raw</string>
<string>/mnt/workdata1/user_worktmp/johannes.schmidt/SyMBoD/Metadaten/PXD002498/PRE_hsHA-C4S2_4.raw</string>
<string>/mnt/workdata1/user_worktmp/johannes.schmidt/SyMBoD/Metadaten/PXD002498/PRE_hsHA-C4S2_5.raw</string>
<string>/mnt/workdata1/user_worktmp/johannes.schmidt/SyMBoD/Metadaten/PXD002498/PRE_hsHA-C4S2_6.raw</string>
<string>/mnt/workdata1/user_worktmp/johannes.schmidt/SyMBoD/Metadaten/PXD002498/PRE_hsHA-C4S3_1.raw</string>
<string>/mnt/workdata1/user_worktmp/johannes.schmidt/SyMBoD/Metadaten/PXD002498/PRE_hsHA-C4S3_2.raw</string>
<string>/mnt/workdata1/user_worktmp/johannes.schmidt/SyMBoD/Metadaten/PXD002498/PRE_hsHA-C4S3_3.raw</string>
<string>/mnt/workdata1/user_worktmp/johannes.schmidt/SyMBoD/Metadaten/PXD002498/PRE_hsHA-C4S3_4.raw</string>
<string>/mnt/workdata1/user_worktmp/johannes.schmidt/SyMBoD/Metadaten/PXD002498/PRE_hsHA-C4S3_5.raw</string>
<string>/mnt/workdata1/user_worktmp/johannes.schmidt/SyMBoD/Metadaten/PXD002498/PRE_hsHA-C4S3_6.raw</string>
<string>/mnt/workdata1/user_worktmp/johannes.schmidt/SyMBoD/Metadaten/PXD002498/PRE_hsHA-HA1_1.raw</string>
<string>/mnt/workdata1/user_worktmp/johannes.schmidt/SyMBoD/Metadaten/PXD002498/PRE_hsHA-HA1_2.raw</string>
<string>/mnt/workdata1/user_worktmp/johannes.schmidt/SyMBoD/Metadaten/PXD002498/PRE_hsHA-HA1_3.raw</string>
<string>/mnt/workdata1/user_worktmp/johannes.schmidt/SyMBoD/Metadaten/PXD002498/PRE_hsHA-HA1_4.raw</string>
<string>/mnt/workdata1/user_worktmp/johannes.schmidt/SyMBoD/Metadaten/PXD002498/PRE_hsHA-HA1_5.raw</string>
<string>/mnt/workdata1/user_worktmp/johannes.schmidt/SyMBoD/Metadaten/PXD002498/PRE_hsHA-HA1_6.raw</string>
<string>/mnt/workdata1/user_worktmp/johannes.schmidt/SyMBoD/Metadaten/PXD002498/PRE_hsHA-HA2_1.raw</string>
<string>/mnt/workdata1/user_worktmp/johannes.schmidt/SyMBoD/Metadaten/PXD002498/PRE_hsHA-HA2_2.raw</string>
<string>/mnt/workdata1/user_worktmp/johannes.schmidt/SyMBoD/Metadaten/PXD002498/PRE_hsHA-HA2_3.raw</string>
<string>/mnt/workdata1/user_worktmp/johannes.schmidt/SyMBoD/Metadaten/PXD002498/PRE_hsHA-HA2_4.raw</string>
<string>/mnt/workdata1/user_worktmp/johannes.schmidt/SyMBoD/Metadaten/PXD002498/PRE_hsHA-HA2_5.raw</string>
<string>/mnt/workdata1/user_worktmp/johannes.schmidt/SyMBoD/Metadaten/PXD002498/PRE_hsHA-HA2_6.raw</string>
<string>/mnt/workdata1/user_worktmp/johannes.schmidt/SyMBoD/Metadaten/PXD002498/PRE_hsHA-HA3_2.raw</string>
<string>/mnt/workdata1/user_worktmp/johannes.schmidt/SyMBoD/Metadaten/PXD002498/PRE_hsHA-HA3_3.raw</string>
<string>/mnt/workdata1/user_worktmp/johannes.schmidt/SyMBoD/Metadaten/PXD002498/PRE_hsHA-HA3_4.raw</string>
<string>/mnt/workdata1/user_worktmp/johannes.schmidt/SyMBoD/Metadaten/PXD002498/PRE_hsHA-HA3_5.raw</string>
<string>/mnt/workdata1/user_worktmp/johannes.schmidt/SyMBoD/Metadaten/PXD002498/PRE_hsHA-HA3_6.raw</string>
<string>/mnt/workdata1/user_worktmp/johannes.schmidt/SyMBoD/Metadaten/PXD002498/PRE_hsHA-TCPS1_1.raw</string>
<string>/mnt/workdata1/user_worktmp/johannes.schmidt/SyMBoD/Metadaten/PXD002498/PRE_hsHA-TCPS1_2.raw</string>
<string>/mnt/workdata1/user_worktmp/johannes.schmidt/SyMBoD/Metadaten/PXD002498/PRE_hsHA-TCPS1_3.raw</string>
<string>/mnt/workdata1/user_worktmp/johannes.schmidt/SyMBoD/Metadaten/PXD002498/PRE_hsHA-TCPS1_4.raw</string>
<string>/mnt/workdata1/user_worktmp/johannes.schmidt/SyMBoD/Metadaten/PXD002498/PRE_hsHA-TCPS1_5.raw</string>
<string>/mnt/workdata1/user_worktmp/johannes.schmidt/SyMBoD/Metadaten/PXD002498/PRE_hsHA-TCPS1_6.raw</string>
<string>/mnt/workdata1/user_worktmp/johannes.schmidt/SyMBoD/Metadaten/PXD002498/PRE_hsHA-TCPS2_1.raw</string>
<string>/mnt/workdata1/user_worktmp/johannes.schmidt/SyMBoD/Metadaten/PXD002498/PRE_hsHA-TCPS2_2.raw</string>
<string>/mnt/workdata1/user_worktmp/johannes.schmidt/SyMBoD/Metadaten/PXD002498/PRE_hsHA-TCPS2_3.raw</string>
<string>/mnt/workdata1/user_worktmp/johannes.schmidt/SyMBoD/Metadaten/PXD002498/PRE_hsHA-TCPS2_4.raw</string>
<string>/mnt/workdata1/user_worktmp/johannes.schmidt/SyMBoD/Metadaten/PXD002498/PRE_hsHA-TCPS2_5.raw</string>
<string>/mnt/workdata1/user_worktmp/johannes.schmidt/SyMBoD/Metadaten/PXD002498/PRE_hsHA-TCPS2_6.raw</string>
<string>/mnt/workdata1/user_worktmp/johannes.schmidt/SyMBoD/Metadaten/PXD002498/PRE_hsHA-TCPS3_1.raw</string>
<string>/mnt/workdata1/user_worktmp/johannes.schmidt/SyMBoD/Metadaten/PXD002498/PRE_hsHA-TCPS3_2.raw</string>
<string>/mnt/workdata1/user_worktmp/johannes.schmidt/SyMBoD/Metadaten/PXD002498/PRE_hsHA-TCPS3_3.raw</string>
<string>/mnt/workdata1/user_worktmp/johannes.schmidt/SyMBoD/Metadaten/PXD002498/PRE_hsHA-TCPS3_4.raw</string>
<string>/mnt/workdata1/user_worktmp/johannes.schmidt/SyMBoD/Metadaten/PXD002498/PRE_hsHA-TCPS3_5.raw</string>
<string>/mnt/workdata1/user_worktmp/johannes.schmidt/SyMBoD/Metadaten/PXD002498/PRE_hsHA-TCPS3_6.raw</string>
<string>/mnt/workdata1/user_worktmp/johannes.schmidt/SyMBoD/Metadaten/PXD006463/MS161140-B-1.raw</string>
<string>/mnt/workdata1/user_worktmp/johannes.schmidt/SyMBoD/Metadaten/PXD006463/MS161140-B-2.raw</string>
<string>/mnt/workdata1/user_worktmp/johannes.schmidt/SyMBoD/Metadaten/PXD006463/MS161140-B-3.raw</string>
<string>/mnt/workdata1/user_worktmp/johannes.schmidt/SyMBoD/Metadaten/PXD006463/MS161140-B-4.raw</string>
<string>/mnt/workdata1/user_worktmp/johannes.schmidt/SyMBoD/Metadaten/PXD006463/MS161140-B-5.raw</string>
<string>/mnt/workdata1/user_worktmp/johannes.schmidt/SyMBoD/Metadaten/PXD006463/MS161140-B-6.raw</string>
<string>/mnt/workdata1/user_worktmp/johannes.schmidt/SyMBoD/Metadaten/PXD006463/MS161140-B-7.raw</string>
<string>/mnt/workdata1/user_worktmp/johannes.schmidt/SyMBoD/Metadaten/PXD006463/MS161140-B-8.raw</string>
<string>/mnt/workdata1/user_worktmp/johannes.schmidt/SyMBoD/Metadaten/PXD006463/MS161140-B-9.raw</string>
<string>/mnt/workdata1/user_worktmp/johannes.schmidt/SyMBoD/Metadaten/PXD006463/MS161140-B-10.raw</string>
<string>/mnt/workdata1/user_worktmp/johannes.schmidt/SyMBoD/Metadaten/PXD006463/MS161140-B-11.raw</string>
<string>/mnt/workdata1/user_worktmp/johannes.schmidt/SyMBoD/Metadaten/PXD006463/MS161140-B-12.raw</string>
<string>/mnt/workdata1/user_worktmp/johannes.schmidt/SyMBoD/Metadaten/PXD006463/MS161140-B-13.raw</string>
<string>/mnt/workdata1/user_worktmp/johannes.schmidt/SyMBoD/Metadaten/PXD006463/MS161140-B-14.raw</string>
<string>/mnt/workdata1/user_worktmp/johannes.schmidt/SyMBoD/Metadaten/PXD006463/MS161140-B-15.raw</string>
<string>/mnt/workdata1/user_worktmp/johannes.schmidt/SyMBoD/Metadaten/PXD006463/MS161140-B-16.raw</string>
<string>/mnt/workdata1/user_worktmp/johannes.schmidt/SyMBoD/Metadaten/PXD006463/MS161140-B-17_161020021133.raw</string>
<string>/mnt/workdata1/user_worktmp/johannes.schmidt/SyMBoD/Metadaten/PXD006463/MS161140-B-18_161020043403.raw</string>
<string>/mnt/workdata1/user_worktmp/johannes.schmidt/SyMBoD/Metadaten/PXD006463/MS161140-B-19_161020065656.raw</string>
<string>/mnt/workdata1/user_worktmp/johannes.schmidt/SyMBoD/Metadaten/PXD006463/MS161140-B-20_161024053838.raw</string>
<string>/mnt/workdata1/user_worktmp/johannes.schmidt/SyMBoD/Metadaten/PXD009434/Dex_hBMSC_578_1.raw</string>
<string>/mnt/workdata1/user_worktmp/johannes.schmidt/SyMBoD/Metadaten/PXD009434/Dex_hBMSC_578_2.raw</string>
<string>/mnt/workdata1/user_worktmp/johannes.schmidt/SyMBoD/Metadaten/PXD009434/Dex_hBMSC_578_3.raw</string>
<string>/mnt/workdata1/user_worktmp/johannes.schmidt/SyMBoD/Metadaten/PXD009434/Dex_hBMSC_578_4.raw</string>
<string>/mnt/workdata1/user_worktmp/johannes.schmidt/SyMBoD/Metadaten/PXD009434/Dex_hBMSC_578_5.raw</string>
<string>/mnt/workdata1/user_worktmp/johannes.schmidt/SyMBoD/Metadaten/PXD009434/Dex_hBMSC_578_6.raw</string>
<string>/mnt/workdata1/user_worktmp/johannes.schmidt/SyMBoD/Metadaten/PXD009434/Dex_hBMSC_578_7.raw</string>
<string>/mnt/workdata1/user_worktmp/johannes.schmidt/SyMBoD/Metadaten/PXD009434/Dex_hBMSC_578_8.raw</string>
<string>/mnt/workdata1/user_worktmp/johannes.schmidt/SyMBoD/Metadaten/PXD009434/Dex_hBMSC_581_1.raw</string>
<string>/mnt/workdata1/user_worktmp/johannes.schmidt/SyMBoD/Metadaten/PXD009434/Dex_hBMSC_581_2.raw</string>
<string>/mnt/workdata1/user_worktmp/johannes.schmidt/SyMBoD/Metadaten/PXD009434/Dex_hBMSC_581_3.raw</string>
<string>/mnt/workdata1/user_worktmp/johannes.schmidt/SyMBoD/Metadaten/PXD009434/Dex_hBMSC_581_4.raw</string>
<string>/mnt/workdata1/user_worktmp/johannes.schmidt/SyMBoD/Metadaten/PXD009434/Dex_hBMSC_581_5.raw</string>
<string>/mnt/workdata1/user_worktmp/johannes.schmidt/SyMBoD/Metadaten/PXD009434/Dex_hBMSC_581_6.raw</string>
<string>/mnt/workdata1/user_worktmp/johannes.schmidt/SyMBoD/Metadaten/PXD009434/Dex_hBMSC_581_7.raw</string>
<string>/mnt/workdata1/user_worktmp/johannes.schmidt/SyMBoD/Metadaten/PXD009434/Dex_hBMSC_581_8.raw</string>
<string>/mnt/workdata1/user_worktmp/johannes.schmidt/SyMBoD/Metadaten/PXD009434/Dex_hBMSC_583_1.raw</string>
<string>/mnt/workdata1/user_worktmp/johannes.schmidt/SyMBoD/Metadaten/PXD009434/Dex_hBMSC_583_2.raw</string>
<string>/mnt/workdata1/user_worktmp/johannes.schmidt/SyMBoD/Metadaten/PXD009434/Dex_hBMSC_583_3.raw</string>
<string>/mnt/workdata1/user_worktmp/johannes.schmidt/SyMBoD/Metadaten/PXD009434/Dex_hBMSC_583_4.raw</string>
<string>/mnt/workdata1/user_worktmp/johannes.schmidt/SyMBoD/Metadaten/PXD009434/Dex_hBMSC_583_5.raw</string>
<string>/mnt/workdata1/user_worktmp/johannes.schmidt/SyMBoD/Metadaten/PXD009434/Dex_hBMSC_583_6.raw</string>
<string>/mnt/workdata1/user_worktmp/johannes.schmidt/SyMBoD/Metadaten/PXD009434/Dex_hBMSC_583_7.raw</string>
<string>/mnt/workdata1/user_worktmp/johannes.schmidt/SyMBoD/Metadaten/PXD009434/Dex_hBMSC_583_8.raw</string>
<string>/mnt/workdata1/user_worktmp/johannes.schmidt/SyMBoD/Metadaten/PXD009434/Dex_hBMSC_584_1.raw</string>
<string>/mnt/workdata1/user_worktmp/johannes.schmidt/SyMBoD/Metadaten/PXD009434/Dex_hBMSC_584_2.raw</string>
<string>/mnt/workdata1/user_worktmp/johannes.schmidt/SyMBoD/Metadaten/PXD009434/Dex_hBMSC_584_3.raw</string>
<string>/mnt/workdata1/user_worktmp/johannes.schmidt/SyMBoD/Metadaten/PXD009434/Dex_hBMSC_584_4.raw</string>
<string>/mnt/workdata1/user_worktmp/johannes.schmidt/SyMBoD/Metadaten/PXD009434/Dex_hBMSC_584_5.raw</string>
<string>/mnt/workdata1/user_worktmp/johannes.schmidt/SyMBoD/Metadaten/PXD009434/Dex_hBMSC_584_6.raw</string>
<string>/mnt/workdata1/user_worktmp/johannes.schmidt/SyMBoD/Metadaten/PXD009434/Dex_hBMSC_584_7.raw</string>
<string>/mnt/workdata1/user_worktmp/johannes.schmidt/SyMBoD/Metadaten/PXD009434/Dex_hBMSC_584_8.raw</string>
<string>/mnt/workdata1/user_worktmp/johannes.schmidt/SyMBoD/Metadaten/PXD009434/Dex_hBMSC_588_1.raw</string>
<string>/mnt/workdata1/user_worktmp/johannes.schmidt/SyMBoD/Metadaten/PXD009434/Dex_hBMSC_588_2.raw</string>
<string>/mnt/workdata1/user_worktmp/johannes.schmidt/SyMBoD/Metadaten/PXD009434/Dex_hBMSC_588_3.raw</string>
<string>/mnt/workdata1/user_worktmp/johannes.schmidt/SyMBoD/Metadaten/PXD009434/Dex_hBMSC_588_4.raw</string>
<string>/mnt/workdata1/user_worktmp/johannes.schmidt/SyMBoD/Metadaten/PXD009434/Dex_hBMSC_588_5.raw</string>
<string>/mnt/workdata1/user_worktmp/johannes.schmidt/SyMBoD/Metadaten/PXD009434/Dex_hBMSC_588_6.raw</string>
<string>/mnt/workdata1/user_worktmp/johannes.schmidt/SyMBoD/Metadaten/PXD009434/Dex_hBMSC_588_7.raw</string>
<string>/mnt/workdata1/user_worktmp/johannes.schmidt/SyMBoD/Metadaten/PXD009434/Dex_hBMSC_588_8.raw</string>
<string>/mnt/workdata1/user_worktmp/johannes.schmidt/SyMBoD/Metadaten/PXD009434/Dex_hBMSC_594_1.raw</string>
<string>/mnt/workdata1/user_worktmp/johannes.schmidt/SyMBoD/Metadaten/PXD009434/Dex_hBMSC_594_2.raw</string>
<string>/mnt/workdata1/user_worktmp/johannes.schmidt/SyMBoD/Metadaten/PXD009434/Dex_hBMSC_594_3.raw</string>
<string>/mnt/workdata1/user_worktmp/johannes.schmidt/SyMBoD/Metadaten/PXD009434/Dex_hBMSC_594_4.raw</string>
<string>/mnt/workdata1/user_worktmp/johannes.schmidt/SyMBoD/Metadaten/PXD009434/Dex_hBMSC_594_5.raw</string>
<string>/mnt/workdata1/user_worktmp/johannes.schmidt/SyMBoD/Metadaten/PXD009434/Dex_hBMSC_594_6.raw</string>
<string>/mnt/workdata1/user_worktmp/johannes.schmidt/SyMBoD/Metadaten/PXD009434/Dex_hBMSC_594_7.raw</string>
<string>/mnt/workdata1/user_worktmp/johannes.schmidt/SyMBoD/Metadaten/PXD009434/Dex_hBMSC_594_8.raw</string>
<string>/mnt/workdata1/user_worktmp/johannes.schmidt/SyMBoD/Metadaten/PXD009434/Dex_MV_578_1.raw</string>
<string>/mnt/workdata1/user_worktmp/johannes.schmidt/SyMBoD/Metadaten/PXD009434/Dex_MV_578_2.raw</string>
<string>/mnt/workdata1/user_worktmp/johannes.schmidt/SyMBoD/Metadaten/PXD009434/Dex_MV_578_3.raw</string>
<string>/mnt/workdata1/user_worktmp/johannes.schmidt/SyMBoD/Metadaten/PXD009434/Dex_MV_578_4.raw</string>
<string>/mnt/workdata1/user_worktmp/johannes.schmidt/SyMBoD/Metadaten/PXD009434/Dex_MV_578_5.raw</string>
<string>/mnt/workdata1/user_worktmp/johannes.schmidt/SyMBoD/Metadaten/PXD009434/Dex_MV_578_6.raw</string>
<string>/mnt/workdata1/user_worktmp/johannes.schmidt/SyMBoD/Metadaten/PXD009434/Dex_MV_578_7.raw</string>
<string>/mnt/workdata1/user_worktmp/johannes.schmidt/SyMBoD/Metadaten/PXD009434/Dex_MV_578_8.raw</string>
<string>/mnt/workdata1/user_worktmp/johannes.schmidt/SyMBoD/Metadaten/PXD009434/Dex_MV_581_1.raw</string>
<string>/mnt/workdata1/user_worktmp/johannes.schmidt/SyMBoD/Metadaten/PXD009434/Dex_MV_581_2.raw</string>
<string>/mnt/workdata1/user_worktmp/johannes.schmidt/SyMBoD/Metadaten/PXD009434/Dex_MV_581_3.raw</string>
<string>/mnt/workdata1/user_worktmp/johannes.schmidt/SyMBoD/Metadaten/PXD009434/Dex_MV_581_4.raw</string>
<string>/mnt/workdata1/user_worktmp/johannes.schmidt/SyMBoD/Metadaten/PXD009434/Dex_MV_581_5.raw</string>
<string>/mnt/workdata1/user_worktmp/johannes.schmidt/SyMBoD/Metadaten/PXD009434/Dex_MV_581_6.raw</string>
<string>/mnt/workdata1/user_worktmp/johannes.schmidt/SyMBoD/Metadaten/PXD009434/Dex_MV_581_7.raw</string>
<string>/mnt/workdata1/user_worktmp/johannes.schmidt/SyMBoD/Metadaten/PXD009434/Dex_MV_581_8.raw</string>
<string>/mnt/workdata1/user_worktmp/johannes.schmidt/SyMBoD/Metadaten/PXD009434/Dex_MV_583_1.raw</string>
<string>/mnt/workdata1/user_worktmp/johannes.schmidt/SyMBoD/Metadaten/PXD009434/Dex_MV_583_2.raw</string>
<string>/mnt/workdata1/user_worktmp/johannes.schmidt/SyMBoD/Metadaten/PXD009434/Dex_MV_583_3.raw</string>
<string>/mnt/workdata1/user_worktmp/johannes.schmidt/SyMBoD/Metadaten/PXD009434/Dex_MV_583_4.raw</string>
<string>/mnt/workdata1/user_worktmp/johannes.schmidt/SyMBoD/Metadaten/PXD009434/Dex_MV_583_5.raw</string>
<string>/mnt/workdata1/user_worktmp/johannes.schmidt/SyMBoD/Metadaten/PXD009434/Dex_MV_583_6.raw</string>
<string>/mnt/workdata1/user_worktmp/johannes.schmidt/SyMBoD/Metadaten/PXD009434/Dex_MV_583_7.raw</string>
<string>/mnt/workdata1/user_worktmp/johannes.schmidt/SyMBoD/Metadaten/PXD009434/Dex_MV_583_8.raw</string>
<string>/mnt/workdata1/user_worktmp/johannes.schmidt/SyMBoD/Metadaten/PXD009434/Dex_MV_584_1.raw</string>
<string>/mnt/workdata1/user_worktmp/johannes.schmidt/SyMBoD/Metadaten/PXD009434/Dex_MV_584_2.raw</string>
<string>/mnt/workdata1/user_worktmp/johannes.schmidt/SyMBoD/Metadaten/PXD009434/Dex_MV_584_3.raw</string>
<string>/mnt/workdata1/user_worktmp/johannes.schmidt/SyMBoD/Metadaten/PXD009434/Dex_MV_584_4.raw</string>
<string>/mnt/workdata1/user_worktmp/johannes.schmidt/SyMBoD/Metadaten/PXD009434/Dex_MV_584_5.raw</string>
<string>/mnt/workdata1/user_worktmp/johannes.schmidt/SyMBoD/Metadaten/PXD009434/Dex_MV_584_6.raw</string>
<string>/mnt/workdata1/user_worktmp/johannes.schmidt/SyMBoD/Metadaten/PXD009434/Dex_MV_584_7.raw</string>
<string>/mnt/workdata1/user_worktmp/johannes.schmidt/SyMBoD/Metadaten/PXD009434/Dex_MV_584_8.raw</string>
<string>/mnt/workdata1/user_worktmp/johannes.schmidt/SyMBoD/Metadaten/PXD009434/Dex_MV_588_1.raw</string>
<string>/mnt/workdata1/user_worktmp/johannes.schmidt/SyMBoD/Metadaten/PXD009434/Dex_MV_588_2.raw</string>
<string>/mnt/workdata1/user_worktmp/johannes.schmidt/SyMBoD/Metadaten/PXD009434/Dex_MV_588_3.raw</string>
<string>/mnt/workdata1/user_worktmp/johannes.schmidt/SyMBoD/Metadaten/PXD009434/Dex_MV_588_4.raw</string>
<string>/mnt/workdata1/user_worktmp/johannes.schmidt/SyMBoD/Metadaten/PXD009434/Dex_MV_588_5.raw</string>
<string>/mnt/workdata1/user_worktmp/johannes.schmidt/SyMBoD/Metadaten/PXD009434/Dex_MV_588_6.raw</string>
<string>/mnt/workdata1/user_worktmp/johannes.schmidt/SyMBoD/Metadaten/PXD009434/Dex_MV_588_7.raw</string>
<string>/mnt/workdata1/user_worktmp/johannes.schmidt/SyMBoD/Metadaten/PXD009434/Dex_MV_588_8.raw</string>
<string>/mnt/workdata1/user_worktmp/johannes.schmidt/SyMBoD/Metadaten/PXD009434/Dex_MV_594_1.raw</string>
<string>/mnt/workdata1/user_worktmp/johannes.schmidt/SyMBoD/Metadaten/PXD009434/Dex_MV_594_2.raw</string>
<string>/mnt/workdata1/user_worktmp/johannes.schmidt/SyMBoD/Metadaten/PXD009434/Dex_MV_594_3.raw</string>
<string>/mnt/workdata1/user_worktmp/johannes.schmidt/SyMBoD/Metadaten/PXD009434/Dex_MV_594_4.raw</string>
<string>/mnt/workdata1/user_worktmp/johannes.schmidt/SyMBoD/Metadaten/PXD009434/Dex_MV_594_5.raw</string>
<string>/mnt/workdata1/user_worktmp/johannes.schmidt/SyMBoD/Metadaten/PXD009434/Dex_MV_594_6.raw</string>
<string>/mnt/workdata1/user_worktmp/johannes.schmidt/SyMBoD/Metadaten/PXD009434/Dex_MV_594_7.raw</string>
<string>/mnt/workdata1/user_worktmp/johannes.schmidt/SyMBoD/Metadaten/PXD009434/Dex_MV_594_8.raw</string>
<string>/mnt/workdata1/user_worktmp/johannes.schmidt/SyMBoD/Metadaten/PXD011844/20150731_VD_CFP#859_sample1_01.raw</string>
<string>/mnt/workdata1/user_worktmp/johannes.schmidt/SyMBoD/Metadaten/PXD011844/20150731_VD_CFP#859_sample1_02.raw</string>
<string>/mnt/workdata1/user_worktmp/johannes.schmidt/SyMBoD/Metadaten/PXD011844/20150731_VD_CFP#859_sample1_03.raw</string>
<string>/mnt/workdata1/user_worktmp/johannes.schmidt/SyMBoD/Metadaten/PXD011844/20150731_VD_CFP#859_sample1_04.raw</string>
<string>/mnt/workdata1/user_worktmp/johannes.schmidt/SyMBoD/Metadaten/PXD011844/20150731_VD_CFP#859_sample1_05.raw</string>
<string>/mnt/workdata1/user_worktmp/johannes.schmidt/SyMBoD/Metadaten/PXD011844/20150731_VD_CFP#859_sample1_06.raw</string>
<string>/mnt/workdata1/user_worktmp/johannes.schmidt/SyMBoD/Metadaten/PXD011844/20150731_VD_CFP#859_sample1_07.raw</string>
<string>/mnt/workdata1/user_worktmp/johannes.schmidt/SyMBoD/Metadaten/PXD011844/20150731_VD_CFP#859_sample1_08.raw</string>
<string>/mnt/workdata1/user_worktmp/johannes.schmidt/SyMBoD/Metadaten/PXD011844/20150731_VD_CFP#859_sample1_09.raw</string>
<string>/mnt/workdata1/user_worktmp/johannes.schmidt/SyMBoD/Metadaten/PXD011844/20150731_VD_CFP#859_sample1_10.raw</string>
<string>/mnt/workdata1/user_worktmp/johannes.schmidt/SyMBoD/Metadaten/PXD011844/20150731_VD_CFP#859_sample2_01.raw</string>
<string>/mnt/workdata1/user_worktmp/johannes.schmidt/SyMBoD/Metadaten/PXD011844/20150731_VD_CFP#859_sample2_02.raw</string>
<string>/mnt/workdata1/user_worktmp/johannes.schmidt/SyMBoD/Metadaten/PXD011844/20150731_VD_CFP#859_sample2_03.raw</string>
<string>/mnt/workdata1/user_worktmp/johannes.schmidt/SyMBoD/Metadaten/PXD011844/20150731_VD_CFP#859_sample2_04.raw</string>
<string>/mnt/workdata1/user_worktmp/johannes.schmidt/SyMBoD/Metadaten/PXD011844/20150731_VD_CFP#859_sample2_05.raw</string>
<string>/mnt/workdata1/user_worktmp/johannes.schmidt/SyMBoD/Metadaten/PXD011844/20150731_VD_CFP#859_sample2_06.raw</string>
<string>/mnt/workdata1/user_worktmp/johannes.schmidt/SyMBoD/Metadaten/PXD011844/20150731_VD_CFP#859_sample2_07.raw</string>
<string>/mnt/workdata1/user_worktmp/johannes.schmidt/SyMBoD/Metadaten/PXD011844/20150731_VD_CFP#859_sample2_08.raw</string>
<string>/mnt/workdata1/user_worktmp/johannes.schmidt/SyMBoD/Metadaten/PXD011844/20150731_VD_CFP#859_sample2_09.raw</string>
<string>/mnt/workdata1/user_worktmp/johannes.schmidt/SyMBoD/Metadaten/PXD011844/20150731_VD_CFP#859_sample2_10.raw</string>
<string>/mnt/workdata1/user_worktmp/johannes.schmidt/SyMBoD/Metadaten/PXD016293/K1.raw</string>
<string>/mnt/workdata1/user_worktmp/johannes.schmidt/SyMBoD/Metadaten/PXD016293/K2.raw</string>
<string>/mnt/workdata1/user_worktmp/johannes.schmidt/SyMBoD/Metadaten/PXD016293/K3.raw</string>
<string>/mnt/workdata1/user_worktmp/johannes.schmidt/SyMBoD/Metadaten/PXD016293/K4.raw</string>
<string>/mnt/workdata1/user_worktmp/johannes.schmidt/SyMBoD/Metadaten/PXD016293/K5.raw</string>
<string>/mnt/workdata1/user_worktmp/johannes.schmidt/SyMBoD/Metadaten/PXD016293/K6.raw</string>
<string>/mnt/workdata1/user_worktmp/johannes.schmidt/SyMBoD/Metadaten/PXD016293/K7.raw</string>
<string>/mnt/workdata1/user_worktmp/johannes.schmidt/SyMBoD/Metadaten/PXD016293/K8.raw</string>
<string>/mnt/workdata1/user_worktmp/johannes.schmidt/SyMBoD/Metadaten/PXD016293/K9.raw</string>
<string>/mnt/workdata1/user_worktmp/johannes.schmidt/SyMBoD/Metadaten/PXD016293/K10.raw</string>
<string>/mnt/workdata1/user_worktmp/johannes.schmidt/SyMBoD/Metadaten/PXD016293/K11.raw</string>
<string>/mnt/workdata1/user_worktmp/johannes.schmidt/SyMBoD/Metadaten/PXD016293/K12.raw</string>
<string>/mnt/workdata1/user_worktmp/johannes.schmidt/SyMBoD/Metadaten/PXD016293/K13.raw</string>
<string>/mnt/workdata1/user_worktmp/johannes.schmidt/SyMBoD/Metadaten/PXD016293/K14.raw</string>
<string>/mnt/workdata1/user_worktmp/johannes.schmidt/SyMBoD/Metadaten/PXD016293/K15.raw</string>
<string>/mnt/workdata1/user_worktmp/johannes.schmidt/SyMBoD/Metadaten/PXD016293/K16.raw</string>
<string>/mnt/workdata1/user_worktmp/johannes.schmidt/SyMBoD/Metadaten/PXD016293/K17.raw</string>
<string>/mnt/workdata1/user_worktmp/johannes.schmidt/SyMBoD/Metadaten/PXD016293/K18.raw</string>
<string>/mnt/workdata1/user_worktmp/johannes.schmidt/SyMBoD/Metadaten/PXD016293/K19.raw</string>
<string>/mnt/workdata1/user_worktmp/johannes.schmidt/SyMBoD/Metadaten/PXD016293/K20.raw</string>
<string>/mnt/workdata1/user_worktmp/johannes.schmidt/SyMBoD/Metadaten/PXD016293/K21.raw</string>
<string>/mnt/workdata1/user_worktmp/johannes.schmidt/SyMBoD/Metadaten/PXD016293/K22.raw</string>
<string>/mnt/workdata1/user_worktmp/johannes.schmidt/SyMBoD/Metadaten/PXD016293/K23.raw</string>
<string>/mnt/workdata1/user_worktmp/johannes.schmidt/SyMBoD/Metadaten/PXD016293/K24.raw</string>
<string>/mnt/workdata1/user_worktmp/johannes.schmidt/SyMBoD/Metadaten/PXD016293/K25.raw</string>
<string>/mnt/workdata1/user_worktmp/johannes.schmidt/SyMBoD/Metadaten/PXD016293/M1-01.raw</string>
<string>/mnt/workdata1/user_worktmp/johannes.schmidt/SyMBoD/Metadaten/PXD016293/M1-02.raw</string>
<string>/mnt/workdata1/user_worktmp/johannes.schmidt/SyMBoD/Metadaten/PXD016293/M2-01.raw</string>
<string>/mnt/workdata1/user_worktmp/johannes.schmidt/SyMBoD/Metadaten/PXD016293/M2-02.raw</string>
<string>/mnt/workdata1/user_worktmp/johannes.schmidt/SyMBoD/Metadaten/PXD016293/P1-01.raw</string>
<string>/mnt/workdata1/user_worktmp/johannes.schmidt/SyMBoD/Metadaten/PXD016293/P2-01.raw</string>
<string>/mnt/workdata1/user_worktmp/johannes.schmidt/SyMBoD/Metadaten/PXD016293/P2-02.raw</string>
<string>/mnt/workdata1/user_worktmp/johannes.schmidt/SyMBoD/Metadaten/PXD016293/P3-01.raw</string>
<string>/mnt/workdata1/user_worktmp/johannes.schmidt/SyMBoD/Metadaten/PXD016293/P3-02.raw</string>
<string>/mnt/workdata1/user_worktmp/johannes.schmidt/SyMBoD/Metadaten/PXD016293/P4-01.raw</string>
<string>/mnt/workdata1/user_worktmp/johannes.schmidt/SyMBoD/Metadaten/PXD016293/P5-01.raw</string>
<string>/mnt/workdata1/user_worktmp/johannes.schmidt/SyMBoD/Metadaten/PXD016293/P5-02.raw</string>
<string>/mnt/workdata1/user_worktmp/johannes.schmidt/SyMBoD/Metadaten/PXD016293/P6-01.raw</string>
<string>/mnt/workdata1/user_worktmp/johannes.schmidt/SyMBoD/Metadaten/PXD016293/P6-02.raw</string>
<string>/mnt/workdata1/user_worktmp/johannes.schmidt/SyMBoD/Metadaten/PXD016293/P7-01.raw</string>
<string>/mnt/workdata1/user_worktmp/johannes.schmidt/SyMBoD/Metadaten/PXD016293/P7-02.raw</string>
<string>/mnt/workdata1/user_worktmp/johannes.schmidt/SyMBoD/Metadaten/PXD016293/P8-01.raw</string>
<string>/mnt/workdata1/user_worktmp/johannes.schmidt/SyMBoD/Metadaten/PXD016293/P8-02.raw</string>
<string>/mnt/workdata1/user_worktmp/johannes.schmidt/SyMBoD/Metadaten/PXD016293/P9-01.raw</string>
<string>/mnt/workdata1/user_worktmp/johannes.schmidt/SyMBoD/Metadaten/PXD016293/P9-02.raw</string>
<string>/mnt/workdata1/user_worktmp/johannes.schmidt/SyMBoD/Metadaten/PXD016293/P10-01.raw</string>
<string>/mnt/workdata1/user_worktmp/johannes.schmidt/SyMBoD/Metadaten/PXD016293/P10-02.raw</string>
<string>/mnt/workdata1/user_worktmp/johannes.schmidt/SyMBoD/Metadaten/PXD016293/P11-01.raw</string>
<string>/mnt/workdata1/user_worktmp/johannes.schmidt/SyMBoD/Metadaten/PXD016293/P12-01.raw</string>
<string>/mnt/workdata1/user_worktmp/johannes.schmidt/SyMBoD/Metadaten/PXD016293/P12-02.raw</string>
<string>/mnt/workdata1/user_worktmp/johannes.schmidt/SyMBoD/Metadaten/PXD016293/P13-01.raw</string>
<string>/mnt/workdata1/user_worktmp/johannes.schmidt/SyMBoD/Metadaten/PXD016293/P14-01.raw</string>
<string>/mnt/workdata1/user_worktmp/johannes.schmidt/SyMBoD/Metadaten/PXD016293/P15-01.raw</string>
<string>/mnt/workdata1/user_worktmp/johannes.schmidt/SyMBoD/Metadaten/PXD016293/P15-02.raw</string>
<string>/mnt/workdata1/user_worktmp/johannes.schmidt/SyMBoD/Metadaten/PXD016293/P16-01.raw</string>
<string>/mnt/workdata1/user_worktmp/johannes.schmidt/SyMBoD/Metadaten/PXD016293/P16-02.raw</string>
<string>/mnt/workdata1/user_worktmp/johannes.schmidt/SyMBoD/Metadaten/PXD016293/P17-01.raw</string>
<string>/mnt/workdata1/user_worktmp/johannes.schmidt/SyMBoD/Metadaten/PXD016293/P17-02.raw</string>
<string>/mnt/workdata1/user_worktmp/johannes.schmidt/SyMBoD/Metadaten/PXD016293/P18-01.raw</string>
<string>/mnt/workdata1/user_worktmp/johannes.schmidt/SyMBoD/Metadaten/PXD016293/P18-02.raw</string>
<string>/mnt/workdata1/user_worktmp/johannes.schmidt/SyMBoD/Metadaten/PXD016293/P19-01.raw</string>
<string>/mnt/workdata1/user_worktmp/johannes.schmidt/SyMBoD/Metadaten/PXD016293/P19-02.raw</string>
<string>/mnt/workdata1/user_worktmp/johannes.schmidt/SyMBoD/Metadaten/PXD016293/P20-01.raw</string>
<string>/mnt/workdata1/user_worktmp/johannes.schmidt/SyMBoD/Metadaten/PXD016293/P21-01.raw</string>
<string>/mnt/workdata1/user_worktmp/johannes.schmidt/SyMBoD/Metadaten/PXD016293/P21-02.raw</string>
<string>/mnt/workdata1/user_worktmp/johannes.schmidt/SyMBoD/Metadaten/PXD016293/PM1-01.raw</string>
<string>/mnt/workdata1/user_worktmp/johannes.schmidt/SyMBoD/Metadaten/PXD016293/PM1-02.raw</string>
<string>/mnt/workdata1/user_worktmp/johannes.schmidt/SyMBoD/Metadaten/PXD016293/PM2-01.raw</string>
<string>/mnt/workdata1/user_worktmp/johannes.schmidt/SyMBoD/Metadaten/PXD017172/hFOB_EV_1_1.raw</string>
<string>/mnt/workdata1/user_worktmp/johannes.schmidt/SyMBoD/Metadaten/PXD017172/hFOB_EV_1_2.raw</string>
<string>/mnt/workdata1/user_worktmp/johannes.schmidt/SyMBoD/Metadaten/PXD017172/HFOB_EV_1_3.raw</string>
<string>/mnt/workdata1/user_worktmp/johannes.schmidt/SyMBoD/Metadaten/PXD017172/hFOB_EV_2_1.raw</string>
<string>/mnt/workdata1/user_worktmp/johannes.schmidt/SyMBoD/Metadaten/PXD017172/hFOB_EV_2_2.raw</string>
<string>/mnt/workdata1/user_worktmp/johannes.schmidt/SyMBoD/Metadaten/PXD017172/hFOB_EV_2_3.raw</string>
<string>/mnt/workdata1/user_worktmp/johannes.schmidt/SyMBoD/Metadaten/PXD017172/hFOB_EV_3_1.raw</string>
<string>/mnt/workdata1/user_worktmp/johannes.schmidt/SyMBoD/Metadaten/PXD017172/hFOB_EV_3_2.raw</string>
<string>/mnt/workdata1/user_worktmp/johannes.schmidt/SyMBoD/Metadaten/PXD017172/hFOB_EV_3_3.raw</string>
<string>/mnt/workdata1/user_worktmp/johannes.schmidt/SyMBoD/Metadaten/PXD017172/SVHFO_EV_1_1.raw</string>
<string>/mnt/workdata1/user_worktmp/johannes.schmidt/SyMBoD/Metadaten/PXD017172/SVHFO_EV_1_2.raw</string>
<string>/mnt/workdata1/user_worktmp/johannes.schmidt/SyMBoD/Metadaten/PXD017172/SVHFO_EV_1_3.raw</string>
<string>/mnt/workdata1/user_worktmp/johannes.schmidt/SyMBoD/Metadaten/PXD017172/SVHFO_EV_2_1.raw</string>
<string>/mnt/workdata1/user_worktmp/johannes.schmidt/SyMBoD/Metadaten/PXD017172/SVHFO_EV_2_2.raw</string>
<string>/mnt/workdata1/user_worktmp/johannes.schmidt/SyMBoD/Metadaten/PXD017172/SVHFO_EV_2_3.raw</string>
<string>/mnt/workdata1/user_worktmp/johannes.schmidt/SyMBoD/Metadaten/PXD017172/SVHFO_EV_3_1.raw</string>
<string>/mnt/workdata1/user_worktmp/johannes.schmidt/SyMBoD/Metadaten/PXD017172/SVHFO_EV_3_2.raw</string>
<string>/mnt/workdata1/user_worktmp/johannes.schmidt/SyMBoD/Metadaten/PXD017172/SVHFO_EV_3_3.raw</string>
<string>/mnt/workdata1/user_worktmp/johannes.schmidt/SyMBoD/Metadaten/PXD017372/MCM_BM01_Conditioned_Media.raw</string>
<string>/mnt/workdata1/user_worktmp/johannes.schmidt/SyMBoD/Metadaten/PXD017372/MCM_BM03_Conditioned_Media.raw</string>
<string>/mnt/workdata1/user_worktmp/johannes.schmidt/SyMBoD/Metadaten/PXD017372/MCM_BM04_Conditioned_Media.raw</string>
<string>/mnt/workdata1/user_worktmp/johannes.schmidt/SyMBoD/Metadaten/PXD017372/MCM_BM05_Conditioned_Media.raw</string>
<string>/mnt/workdata1/user_worktmp/johannes.schmidt/SyMBoD/Metadaten/PXD017372/OCM_BM01_Conditioned_Media.raw</string>
<string>/mnt/workdata1/user_worktmp/johannes.schmidt/SyMBoD/Metadaten/PXD017372/OCM_BM03_Conditioned_Media.raw</string>
<string>/mnt/workdata1/user_worktmp/johannes.schmidt/SyMBoD/Metadaten/PXD017372/OCM_BM04_Conditioned_Media.raw</string>
<string>/mnt/workdata1/user_worktmp/johannes.schmidt/SyMBoD/Metadaten/PXD017372/OCM_BM05_Conditioned_Media.raw</string>
<string>/mnt/workdata1/user_worktmp/johannes.schmidt/SyMBoD/Metadaten/PXD020908/HF_20191130_20cm_60min_onecolumn_TMT_2F1.raw</string>
<string>/mnt/workdata1/user_worktmp/johannes.schmidt/SyMBoD/Metadaten/PXD020908/HF_20191130_20cm_60min_onecolumn_TMT_2F2.raw</string>
<string>/mnt/workdata1/user_worktmp/johannes.schmidt/SyMBoD/Metadaten/PXD020908/HF_20191130_20cm_60min_onecolumn_TMT_2F3.raw</string>
<string>/mnt/workdata1/user_worktmp/johannes.schmidt/SyMBoD/Metadaten/PXD020908/HF_20191130_20cm_60min_onecolumn_TMT_2F4.raw</string>
<string>/mnt/workdata1/user_worktmp/johannes.schmidt/SyMBoD/Metadaten/PXD020908/HF_20191130_20cm_60min_onecolumn_TMT_2F5.raw</string>
<string>/mnt/workdata1/user_worktmp/johannes.schmidt/SyMBoD/Metadaten/PXD020908/HF_20191130_20cm_60min_onecolumn_TMT_2F6.raw</string>
<string>/mnt/workdata1/user_worktmp/johannes.schmidt/SyMBoD/Metadaten/PXD020908/HF_20191130_20cm_60min_onecolumn_TMT_2F7.raw</string>
<string>/mnt/workdata1/user_worktmp/johannes.schmidt/SyMBoD/Metadaten/PXD020908/HF_20191130_20cm_60min_onecolumn_TMT_2F8.raw</string>
<string>/mnt/workdata1/user_worktmp/johannes.schmidt/SyMBoD/Metadaten/PXD020908/HF_20191130_20cm_60min_onecolumn_TMT_2F9.raw</string>
<string>/mnt/workdata1/user_worktmp/johannes.schmidt/SyMBoD/Metadaten/PXD020908/HF_20191130_20cm_60min_onecolumn_TMT_2F10.raw</string>
<string>/mnt/workdata1/user_worktmp/johannes.schmidt/SyMBoD/Metadaten/PXD020908/HF_20191130_20cm_60min_onecolumn_TMT_3F1.raw</string>
<string>/mnt/workdata1/user_worktmp/johannes.schmidt/SyMBoD/Metadaten/PXD020908/HF_20191130_20cm_60min_onecolumn_TMT_3F2.raw</string>
<string>/mnt/workdata1/user_worktmp/johannes.schmidt/SyMBoD/Metadaten/PXD020908/HF_20191130_20cm_60min_onecolumn_TMT_3F3.raw</string>
<string>/mnt/workdata1/user_worktmp/johannes.schmidt/SyMBoD/Metadaten/PXD020908/HF_20191130_20cm_60min_onecolumn_TMT_3F4.raw</string>
<string>/mnt/workdata1/user_worktmp/johannes.schmidt/SyMBoD/Metadaten/PXD020908/HF_20191130_20cm_60min_onecolumn_TMT_3F5.raw</string>
<string>/mnt/workdata1/user_worktmp/johannes.schmidt/SyMBoD/Metadaten/PXD020908/HF_20191130_20cm_60min_onecolumn_TMT_3F6.raw</string>
<string>/mnt/workdata1/user_worktmp/johannes.schmidt/SyMBoD/Metadaten/PXD020908/HF_20191130_20cm_60min_onecolumn_TMT_3F7.raw</string>
<string>/mnt/workdata1/user_worktmp/johannes.schmidt/SyMBoD/Metadaten/PXD020908/HF_20191130_20cm_60min_onecolumn_TMT_3F8.raw</string>
<string>/mnt/workdata1/user_worktmp/johannes.schmidt/SyMBoD/Metadaten/PXD020908/HF_20191130_20cm_60min_onecolumn_TMT_3F9.raw</string>
<string>/mnt/workdata1/user_worktmp/johannes.schmidt/SyMBoD/Metadaten/PXD020908/HF_20191130_20cm_60min_onecolumn_TMT_3F10.raw</string>
<string>/mnt/workdata1/user_worktmp/johannes.schmidt/SyMBoD/Metadaten/PXD020908/HF_20191130_20cm_60min_onecolumn_TMT_F1.raw</string>
<string>/mnt/workdata1/user_worktmp/johannes.schmidt/SyMBoD/Metadaten/PXD020908/HF_20191130_20cm_60min_onecolumn_TMT_F2.raw</string>
<string>/mnt/workdata1/user_worktmp/johannes.schmidt/SyMBoD/Metadaten/PXD020908/HF_20191130_20cm_60min_onecolumn_TMT_F3.raw</string>
<string>/mnt/workdata1/user_worktmp/johannes.schmidt/SyMBoD/Metadaten/PXD020908/HF_20191130_20cm_60min_onecolumn_TMT_F5.raw</string>
<string>/mnt/workdata1/user_worktmp/johannes.schmidt/SyMBoD/Metadaten/PXD020908/HF_20191130_20cm_60min_onecolumn_TMT_F6.raw</string>
<string>/mnt/workdata1/user_worktmp/johannes.schmidt/SyMBoD/Metadaten/PXD020908/HF_20191130_20cm_60min_onecolumn_TMT_F7.raw</string>
<string>/mnt/workdata1/user_worktmp/johannes.schmidt/SyMBoD/Metadaten/PXD020908/HF_20191130_20cm_60min_onecolumn_TMT_F8.raw</string>
<string>/mnt/workdata1/user_worktmp/johannes.schmidt/SyMBoD/Metadaten/PXD020908/HF_20191130_20cm_60min_onecolumn_TMT_F9.raw</string>
<string>/mnt/workdata1/user_worktmp/johannes.schmidt/SyMBoD/Metadaten/PXD020908/HF_20191130_20cm_60min_onecolumn_TMT_F10.raw</string>
<string>/mnt/workdata1/user_worktmp/johannes.schmidt/SyMBoD/Metadaten/PXD022851/AdiultMSC_EV_D441_3.raw</string>
<string>/mnt/workdata1/user_worktmp/johannes.schmidt/SyMBoD/Metadaten/PXD022851/AdultMSC_EV_D441_1.raw</string>
<string>/mnt/workdata1/user_worktmp/johannes.schmidt/SyMBoD/Metadaten/PXD022851/AdultMSC_EV_D441_2.raw</string>
<string>/mnt/workdata1/user_worktmp/johannes.schmidt/SyMBoD/Metadaten/PXD022851/AdultMSC_EV_D515_1.raw</string>
<string>/mnt/workdata1/user_worktmp/johannes.schmidt/SyMBoD/Metadaten/PXD022851/AdultMSC_EV_D515_2.raw</string>
<string>/mnt/workdata1/user_worktmp/johannes.schmidt/SyMBoD/Metadaten/PXD022851/AdultMSC_EV_D515_3.raw</string>
<string>/mnt/workdata1/user_worktmp/johannes.schmidt/SyMBoD/Metadaten/PXD022851/AdultMSC_EV_D516_1.raw</string>
<string>/mnt/workdata1/user_worktmp/johannes.schmidt/SyMBoD/Metadaten/PXD022851/AdultMSC_EV_D516_2.raw</string>
<string>/mnt/workdata1/user_worktmp/johannes.schmidt/SyMBoD/Metadaten/PXD022851/AdultMSC_EV_D516_3.raw</string>
<string>/mnt/workdata1/user_worktmp/johannes.schmidt/SyMBoD/Metadaten/PXD022851/AdultMSC_EV_D517_1.raw</string>
<string>/mnt/workdata1/user_worktmp/johannes.schmidt/SyMBoD/Metadaten/PXD022851/AdultMSC_EV_D517_2.raw</string>
<string>/mnt/workdata1/user_worktmp/johannes.schmidt/SyMBoD/Metadaten/PXD022851/AdultMSC_EV_D517_3.raw</string>
<string>/mnt/workdata1/user_worktmp/johannes.schmidt/SyMBoD/Metadaten/PXD022851/FetalMSC_EV_1_1.raw</string>
<string>/mnt/workdata1/user_worktmp/johannes.schmidt/SyMBoD/Metadaten/PXD022851/FetalMSC_EV_1_2.raw</string>
<string>/mnt/workdata1/user_worktmp/johannes.schmidt/SyMBoD/Metadaten/PXD022851/FetalMSC_EV_1_3.raw</string>
<string>/mnt/workdata1/user_worktmp/johannes.schmidt/SyMBoD/Metadaten/PXD022851/FetalMSC_EV_2_1.raw</string>
<string>/mnt/workdata1/user_worktmp/johannes.schmidt/SyMBoD/Metadaten/PXD022851/FetalMSC_EV_2_2.raw</string>
<string>/mnt/workdata1/user_worktmp/johannes.schmidt/SyMBoD/Metadaten/PXD022851/FetalMSC_EV_2_3.raw</string>
<string>/mnt/workdata1/user_worktmp/johannes.schmidt/SyMBoD/Metadaten/PXD022851/FetalMSC_EV_3_1.raw</string>
<string>/mnt/workdata1/user_worktmp/johannes.schmidt/SyMBoD/Metadaten/PXD022851/FetalMSC_EV_3_2.raw</string>
<string>/mnt/workdata1/user_worktmp/johannes.schmidt/SyMBoD/Metadaten/PXD022851/FetalMSC_EV_3_3.raw</string>
<string>/mnt/workdata1/user_worktmp/johannes.schmidt/SyMBoD/Metadaten/PXD016135/1A_S1.raw</string>
<string>/mnt/workdata1/user_worktmp/johannes.schmidt/SyMBoD/Metadaten/PXD016135/1B_S1.raw</string>
<string>/mnt/workdata1/user_worktmp/johannes.schmidt/SyMBoD/Metadaten/PXD016135/1C_S1.raw</string>
<string>/mnt/workdata1/user_worktmp/johannes.schmidt/SyMBoD/Metadaten/PXD016135/2A_S2.raw</string>
<string>/mnt/workdata1/user_worktmp/johannes.schmidt/SyMBoD/Metadaten/PXD016135/2B_S2.raw</string>
<string>/mnt/workdata1/user_worktmp/johannes.schmidt/SyMBoD/Metadaten/PXD016135/2C_S2.raw</string>
<string>/mnt/workdata1/user_worktmp/johannes.schmidt/SyMBoD/Metadaten/PXD016135/3A_S3.raw</string>
<string>/mnt/workdata1/user_worktmp/johannes.schmidt/SyMBoD/Metadaten/PXD016135/3B_S3.raw</string>
<string>/mnt/workdata1/user_worktmp/johannes.schmidt/SyMBoD/Metadaten/PXD016135/3C_S3.raw</string>
<string>/mnt/workdata1/user_worktmp/johannes.schmidt/SyMBoD/Metadaten/PXD016135/4A_S4.raw</string>
<string>/mnt/workdata1/user_worktmp/johannes.schmidt/SyMBoD/Metadaten/PXD016135/4B_S4.raw</string>
<string>/mnt/workdata1/user_worktmp/johannes.schmidt/SyMBoD/Metadaten/PXD016135/4C_S4.raw</string>
<string>/mnt/workdata1/user_worktmp/johannes.schmidt/SyMBoD/Metadaten/PXD016135/5A_B1.raw</string>
<string>/mnt/workdata1/user_worktmp/johannes.schmidt/SyMBoD/Metadaten/PXD016135/5B_B1.raw</string>
<string>/mnt/workdata1/user_worktmp/johannes.schmidt/SyMBoD/Metadaten/PXD016135/5C_B1.raw</string>
<string>/mnt/workdata1/user_worktmp/johannes.schmidt/SyMBoD/Metadaten/PXD016135/6A_B2.raw</string>
<string>/mnt/workdata1/user_worktmp/johannes.schmidt/SyMBoD/Metadaten/PXD016135/6B_B2.raw</string>
<string>/mnt/workdata1/user_worktmp/johannes.schmidt/SyMBoD/Metadaten/PXD016135/6C_B2.raw</string>
<string>/mnt/workdata1/user_worktmp/johannes.schmidt/SyMBoD/Metadaten/PXD016135/7A_B3.raw</string>
<string>/mnt/workdata1/user_worktmp/johannes.schmidt/SyMBoD/Metadaten/PXD016135/7B_B3.raw</string>
<string>/mnt/workdata1/user_worktmp/johannes.schmidt/SyMBoD/Metadaten/PXD016135/7C_B3.raw</string>
<string>/mnt/workdata1/user_worktmp/johannes.schmidt/SyMBoD/Metadaten/PXD016135/C+t_Lot2_1.raw</string>
<string>/mnt/workdata1/user_worktmp/johannes.schmidt/SyMBoD/Metadaten/PXD016135/C+t_Lot2_2.raw</string>
<string>/mnt/workdata1/user_worktmp/johannes.schmidt/SyMBoD/Metadaten/PXD016135/C+t_Lot2_3.raw</string>
<string>/mnt/workdata1/user_worktmp/johannes.schmidt/SyMBoD/Metadaten/PXD016135/C1_Lot3_1.raw</string>
<string>/mnt/workdata1/user_worktmp/johannes.schmidt/SyMBoD/Metadaten/PXD016135/C1_Lot3_2.raw</string>
<string>/mnt/workdata1/user_worktmp/johannes.schmidt/SyMBoD/Metadaten/PXD016135/C1_Lot3_3.raw</string>
<string>/mnt/workdata1/user_worktmp/johannes.schmidt/SyMBoD/Metadaten/PXD016135/C2_Lot3_1.raw</string>
<string>/mnt/workdata1/user_worktmp/johannes.schmidt/SyMBoD/Metadaten/PXD016135/C2_Lot3_2.raw</string>
<string>/mnt/workdata1/user_worktmp/johannes.schmidt/SyMBoD/Metadaten/PXD016135/C2_Lot3_3.raw</string>
<string>/mnt/workdata1/user_worktmp/johannes.schmidt/SyMBoD/Metadaten/PXD016135/F1_Lot3_1.raw</string>
<string>/mnt/workdata1/user_worktmp/johannes.schmidt/SyMBoD/Metadaten/PXD016135/F1_Lot3_2.raw</string>
<string>/mnt/workdata1/user_worktmp/johannes.schmidt/SyMBoD/Metadaten/PXD016135/F1_Lot3_3.raw</string>
<string>/mnt/workdata1/user_worktmp/johannes.schmidt/SyMBoD/Metadaten/PXD016135/F2_Lot3_1.raw</string>
<string>/mnt/workdata1/user_worktmp/johannes.schmidt/SyMBoD/Metadaten/PXD016135/F2_Lot3_2.raw</string>
<string>/mnt/workdata1/user_worktmp/johannes.schmidt/SyMBoD/Metadaten/PXD016135/F2_Lot3_3.raw</string>
<string>/mnt/workdata1/user_worktmp/johannes.schmidt/SyMBoD/Metadaten/PXD016135/F2+t_Lot2_1.raw</string>
<string>/mnt/workdata1/user_worktmp/johannes.schmidt/SyMBoD/Metadaten/PXD016135/F2+t_Lot2_2.raw</string>
<string>/mnt/workdata1/user_worktmp/johannes.schmidt/SyMBoD/Metadaten/PXD016135/F2+t_Lot2_3.raw</string>
<string>/mnt/workdata1/user_worktmp/johannes.schmidt/SyMBoD/Metadaten/PXD016135/F3_Lot3_1.raw</string>
<string>/mnt/workdata1/user_worktmp/johannes.schmidt/SyMBoD/Metadaten/PXD016135/F3_Lot3_2.raw</string>
<string>/mnt/workdata1/user_worktmp/johannes.schmidt/SyMBoD/Metadaten/PXD016135/F3_Lot3_3.raw</string>
<string>/mnt/workdata1/user_worktmp/johannes.schmidt/SyMBoD/Metadaten/PXD016135/V1_Lot2_1.raw</string>
<string>/mnt/workdata1/user_worktmp/johannes.schmidt/SyMBoD/Metadaten/PXD016135/V1_Lot2_2.raw</string>
<string>/mnt/workdata1/user_worktmp/johannes.schmidt/SyMBoD/Metadaten/PXD016135/V1_Lot2_3.raw</string>
<string>/mnt/workdata1/user_worktmp/johannes.schmidt/SyMBoD/Metadaten/PXD016135/V2_Lot2_1.raw</string>
<string>/mnt/workdata1/user_worktmp/johannes.schmidt/SyMBoD/Metadaten/PXD016135/V2_Lot2_2.raw</string>
<string>/mnt/workdata1/user_worktmp/johannes.schmidt/SyMBoD/Metadaten/PXD016135/V2_Lot2_3.raw</string>
<string>/mnt/workdata1/user_worktmp/johannes.schmidt/SyMBoD/Metadaten/PXD016135/VF1_Lot2_1.raw</string>
<string>/mnt/workdata1/user_worktmp/johannes.schmidt/SyMBoD/Metadaten/PXD016135/VF1_Lot2_2.raw</string>
<string>/mnt/workdata1/user_worktmp/johannes.schmidt/SyMBoD/Metadaten/PXD016135/VF1_Lot2_3.raw</string>
<string>/mnt/workdata1/user_worktmp/johannes.schmidt/SyMBoD/Metadaten/PXD016135/VF1_Lot3_1.raw</string>
<string>/mnt/workdata1/user_worktmp/johannes.schmidt/SyMBoD/Metadaten/PXD016135/VF1_Lot3_2.raw</string>
<string>/mnt/workdata1/user_worktmp/johannes.schmidt/SyMBoD/Metadaten/PXD016135/VF1_Lot3_3.raw</string>
<string>/mnt/workdata1/user_worktmp/johannes.schmidt/SyMBoD/Metadaten/PXD016135/VF2_Lot2_1.raw</string>
<string>/mnt/workdata1/user_worktmp/johannes.schmidt/SyMBoD/Metadaten/PXD016135/VF2_Lot2_2.raw</string>
<string>/mnt/workdata1/user_worktmp/johannes.schmidt/SyMBoD/Metadaten/PXD016135/VF2_Lot2_3.raw</string>
<string>/mnt/workdata1/user_worktmp/johannes.schmidt/SyMBoD/Metadaten/PXD016135/VF3_Lot3_1.raw</string>
<string>/mnt/workdata1/user_worktmp/johannes.schmidt/SyMBoD/Metadaten/PXD016135/VF3_Lot3_2.raw</string>
<string>/mnt/workdata1/user_worktmp/johannes.schmidt/SyMBoD/Metadaten/PXD016135/VF3_Lot3_3.raw</string>
</filePaths>
<experiments>
<string>PXD000058_cell_Col.vs.HA_1</string>
<string>PXD000058_cell_Col.vs.HA_1</string>
<string>PXD000058_cell_Col.vs.HA_1</string>
<string>PXD000058_cell_Col.vs.HA_1</string>
<string>PXD000058_cell_Col.vs.HA_1</string>
<string>PXD000058_cell_sHA.vs.Col_1</string>
<string>PXD000058_cell_sHA.vs.Col_1</string>
<string>PXD000058_cell_sHA.vs.Col_1</string>
<string>PXD000058_cell_sHA.vs.Col_1</string>
<string>PXD000058_cell_sHA.vs.Col_1</string>
<string>PXD000058_cell_Col.vs.HA_2</string>
<string>PXD000058_cell_Col.vs.HA_2</string>
<string>PXD000058_cell_Col.vs.HA_2</string>
<string>PXD000058_cell_Col.vs.HA_2</string>
<string>PXD000058_cell_Col.vs.HA_2</string>
<string>PXD000058_cell_sHA.vs.Col_2</string>
<string>PXD000058_cell_sHA.vs.Col_2</string>
<string>PXD000058_cell_sHA.vs.Col_2</string>
<string>PXD000058_cell_sHA.vs.Col_2</string>
<string>PXD000058_cell_sHA.vs.Col_2</string>
<string>PXD000058_cell_Col.vs.HA_3</string>
<string>PXD000058_cell_Col.vs.HA_3</string>
<string>PXD000058_cell_Col.vs.HA_3</string>
<string>PXD000058_cell_Col.vs.HA_3</string>
<string>PXD000058_cell_Col.vs.HA_3</string>
<string>PXD000058_cell_sHA.vs.Col_3</string>
<string>PXD000058_cell_sHA.vs.Col_3</string>
<string>PXD000058_cell_sHA.vs.Col_3</string>
<string>PXD000058_cell_sHA.vs.Col_3</string>
<string>PXD000058_cell_sHA.vs.Col_3</string>
<string>PXD002498_cell_sHA.vs.CS_1</string>
<string>PXD002498_cell_sHA.vs.CS_1</string>
<string>PXD002498_cell_sHA.vs.CS_1</string>
<string>PXD002498_cell_sHA.vs.CS_1</string>
<string>PXD002498_cell_sHA.vs.CS_1</string>
<string>PXD002498_cell_sHA.vs.CS_1</string>
<string>PXD002498_cell_sHA.vs.CS_1</string>
<string>PXD002498_cell_sHA.vs.CS_1</string>
<string>PXD002498_cell_sHA.vs.CS_1</string>
<string>PXD002498_cell_sHA.vs.CS_2</string>
<string>PXD002498_cell_sHA.vs.CS_2</string>
<string>PXD002498_cell_sHA.vs.CS_2</string>
<string>PXD002498_cell_sHA.vs.CS_2</string>
<string>PXD002498_cell_sHA.vs.CS_2</string>
<string>PXD002498_cell_sHA.vs.CS_2</string>
<string>PXD002498_cell_sHA.vs.CS_2</string>
<string>PXD002498_cell_sHA.vs.CS_2</string>
<string>PXD002498_cell_sHA.vs.CS_2</string>
<string>PXD002498_cell_sHA.vs.CS_3</string>
<string>PXD002498_cell_sHA.vs.CS_3</string>
<string>PXD002498_cell_sHA.vs.CS_3</string>
<string>PXD002498_cell_sHA.vs.CS_3</string>
<string>PXD002498_cell_sHA.vs.CS_3</string>
<string>PXD002498_cell_sHA.vs.CS_3</string>
<string>PXD002498_cell_sHA.vs.CS_3</string>
<string>PXD002498_cell_sHA.vs.CS_3</string>
<string>PXD002498_cell_sHA.vs.CS_3</string>
<string>PXD002498_cell_sHA.vs.HA_1</string>
<string>PXD002498_cell_sHA.vs.HA_1</string>
<string>PXD002498_cell_sHA.vs.HA_1</string>
<string>PXD002498_cell_sHA.vs.HA_1</string>
<string>PXD002498_cell_sHA.vs.HA_1</string>
<string>PXD002498_cell_sHA.vs.HA_1</string>
<string>PXD002498_cell_sHA.vs.HA_1</string>
<string>PXD002498_cell_sHA.vs.HA_1</string>
<string>PXD002498_cell_sHA.vs.HA_1</string>
<string>PXD002498_cell_sHA.vs.HA_2</string>
<string>PXD002498_cell_sHA.vs.HA_2</string>
<string>PXD002498_cell_sHA.vs.HA_2</string>
<string>PXD002498_cell_sHA.vs.HA_2</string>
<string>PXD002498_cell_sHA.vs.HA_2</string>
<string>PXD002498_cell_sHA.vs.HA_2</string>
<string>PXD002498_cell_sHA.vs.HA_2</string>
<string>PXD002498_cell_sHA.vs.HA_2</string>
<string>PXD002498_cell_sHA.vs.HA_2</string>
<string>PXD002498_cell_sHA.vs.HA_3</string>
<string>PXD002498_cell_sHA.vs.HA_3</string>
<string>PXD002498_cell_sHA.vs.HA_3</string>
<string>PXD002498_cell_sHA.vs.HA_3</string>
<string>PXD002498_cell_sHA.vs.HA_3</string>
<string>PXD002498_cell_sHA.vs.HA_3</string>
<string>PXD002498_cell_sHA.vs.HA_3</string>
<string>PXD002498_cell_sHA.vs.HA_3</string>
<string>PXD002498_cell_sHA.vs.HA_3</string>
<string>PXD002498_cell_sHA.vs.TCPS_1</string>
<string>PXD002498_cell_sHA.vs.TCPS_1</string>
<string>PXD002498_cell_sHA.vs.TCPS_1</string>
<string>PXD002498_cell_sHA.vs.TCPS_1</string>
<string>PXD002498_cell_sHA.vs.TCPS_1</string>
<string>PXD002498_cell_sHA.vs.TCPS_1</string>
<string>PXD002498_cell_sHA.vs.TCPS_1</string>
<string>PXD002498_cell_sHA.vs.TCPS_1</string>
<string>PXD002498_cell_sHA.vs.TCPS_1</string>
<string>PXD002498_cell_sHA.vs.TCPS_2</string>
<string>PXD002498_cell_sHA.vs.TCPS_2</string>
<string>PXD002498_cell_sHA.vs.TCPS_2</string>
<string>PXD002498_cell_sHA.vs.TCPS_2</string>
<string>PXD002498_cell_sHA.vs.TCPS_2</string>
<string>PXD002498_cell_sHA.vs.TCPS_2</string>
<string>PXD002498_cell_sHA.vs.TCPS_2</string>
<string>PXD002498_cell_sHA.vs.TCPS_2</string>
<string>PXD002498_cell_sHA.vs.TCPS_2</string>
<string>PXD002498_cell_sHA.vs.TCPS_3</string>
<string>PXD002498_cell_sHA.vs.TCPS_3</string>
<string>PXD002498_cell_sHA.vs.TCPS_3</string>
<string>PXD002498_cell_sHA.vs.TCPS_3</string>
<string>PXD002498_cell_sHA.vs.TCPS_3</string>
<string>PXD002498_cell_sHA.vs.TCPS_3</string>
<string>PXD002498_cell_sHA.vs.TCPS_3</string>
<string>PXD002498_cell_sHA.vs.TCPS_3</string>
<string>PXD002498_cell_sHA.vs.TCPS_3</string>
<string>PXD002498_EV_sHA.vs.CS_1</string>
<string>PXD002498_EV_sHA.vs.CS_1</string>
<string>PXD002498_EV_sHA.vs.CS_1</string>
<string>PXD002498_EV_sHA.vs.CS_1</string>
<string>PXD002498_EV_sHA.vs.CS_1</string>
<string>PXD002498_EV_sHA.vs.CS_1</string>
<string>PXD002498_EV_sHA.vs.CS_2</string>
<string>PXD002498_EV_sHA.vs.CS_2</string>
<string>PXD002498_EV_sHA.vs.CS_2</string>
<string>PXD002498_EV_sHA.vs.CS_2</string>
<string>PXD002498_EV_sHA.vs.CS_2</string>
<string>PXD002498_EV_sHA.vs.CS_3</string>
<string>PXD002498_EV_sHA.vs.CS_3</string>
<string>PXD002498_EV_sHA.vs.CS_3</string>
<string>PXD002498_EV_sHA.vs.CS_3</string>
<string>PXD002498_EV_sHA.vs.CS_3</string>
<string>PXD002498_EV_sHA.vs.CS_3</string>
<string>PXD002498_EV_sHA.vs.CS_3</string>
<string>PXD002498_EV_sHA.vs.HA_1</string>
<string>PXD002498_EV_sHA.vs.HA_1</string>
<string>PXD002498_EV_sHA.vs.HA_1</string>
<string>PXD002498_EV_sHA.vs.HA_1</string>
<string>PXD002498_EV_sHA.vs.HA_1</string>
<string>PXD002498_EV_sHA.vs.HA_1</string>
<string>PXD002498_EV_sHA.vs.HA_2</string>
<string>PXD002498_EV_sHA.vs.HA_2</string>
<string>PXD002498_EV_sHA.vs.HA_2</string>
<string>PXD002498_EV_sHA.vs.HA_2</string>
<string>PXD002498_EV_sHA.vs.HA_2</string>
<string>PXD002498_EV_sHA.vs.HA_3</string>
<string>PXD002498_EV_sHA.vs.HA_3</string>
<string>PXD002498_EV_sHA.vs.HA_3</string>
<string>PXD002498_EV_sHA.vs.HA_3</string>
<string>PXD002498_EV_sHA.vs.HA_3</string>
<string>PXD002498_EV_sHA.vs.HA_3</string>
<string>PXD002498_EV_sHA.vs.TCPS_1</string>
<string>PXD002498_EV_sHA.vs.TCPS_1</string>
<string>PXD002498_EV_sHA.vs.TCPS_1</string>
<string>PXD002498_EV_sHA.vs.TCPS_1</string>
<string>PXD002498_EV_sHA.vs.TCPS_1</string>
<string>PXD002498_EV_sHA.vs.TCPS_1</string>
<string>PXD002498_EV_sHA.vs.TCPS_2</string>
<string>PXD002498_EV_sHA.vs.TCPS_2</string>
<string>PXD002498_EV_sHA.vs.TCPS_2</string>
<string>PXD002498_EV_sHA.vs.TCPS_2</string>
<string>PXD002498_EV_sHA.vs.TCPS_2</string>
<string>PXD002498_EV_sHA.vs.TCPS_3</string>
<string>PXD002498_EV_sHA.vs.TCPS_3</string>
<string>PXD002498_EV_sHA.vs.TCPS_3</string>
<string>PXD002498_EV_sHA.vs.TCPS_3</string>
<string>PXD002498_EV_sHA.vs.TCPS_3</string>
<string>PXD002498_EV_sHA.vs.TCPS_3</string>
<string>PXD002498_EV_sHA.vs.TCPS_3</string>
<string>PXD006463_Serum.EV_Osteoporosis</string>
<string>PXD006463_Serum.EV_Osteoporosis</string>
<string>PXD006463_Serum.EV_Osteoporosis</string>
<string>PXD006463_Serum.EV_Osteoporosis</string>
<string>PXD006463_Serum.EV_Osteoporosis</string>
<string>PXD006463_Serum.EV_Osteoporosis</string>
<string>PXD006463_Serum.EV_Osteoporosis</string>
<string>PXD006463_Serum.EV_Osteoporosis</string>
<string>PXD006463_Serum.EV_Osteoporosis</string>
<string>PXD006463_Serum.EV_Osteoporosis</string>
<string>PXD006463_Serum.EV_Osteoporosis</string>
<string>PXD006463_Serum.EV_Osteoporosis</string>
<string>PXD006463_Serum.EV_Osteoporosis</string>
<string>PXD006463_Serum.EV_Osteoporosis</string>
<string>PXD006463_Serum.EV_Osteoporosis</string>
<string>PXD006463_Serum.EV_Osteoporosis</string>
<string>PXD006463_Serum.EV_Osteoporosis</string>
<string>PXD006463_Serum.EV_Osteoporosis</string>
<string>PXD006463_Serum.EV_Osteoporosis</string>
<string>PXD006463_Serum.EV_Osteoporosis</string>
<string>PXD009434_cell_Dex.sHADex.TCPS.1</string>
<string>PXD009434_cell_Dex.sHADex.TCPS.1</string>
<string>PXD009434_cell_Dex.sHADex.TCPS.1</string>
<string>PXD009434_cell_Dex.sHADex.TCPS.1</string>
<string>PXD009434_cell_Dex.sHADex.TCPS.1</string>
<string>PXD009434_cell_Dex.sHADex.TCPS.1</string>
<string>PXD009434_cell_Dex.sHADex.TCPS.1</string>
<string>PXD009434_cell_Dex.sHADex.TCPS.1</string>
<string>PXD009434_cell_sHADex.Dex.TCPS.2</string>
<string>PXD009434_cell_sHADex.Dex.TCPS.2</string>
<string>PXD009434_cell_sHADex.Dex.TCPS.2</string>
<string>PXD009434_cell_sHADex.Dex.TCPS.2</string>
<string>PXD009434_cell_sHADex.Dex.TCPS.2</string>
<string>PXD009434_cell_sHADex.Dex.TCPS.2</string>
<string>PXD009434_cell_sHADex.Dex.TCPS.2</string>
<string>PXD009434_cell_sHADex.Dex.TCPS.2</string>
<string>PXD009434_cell_Dex.sHA.TCPS.3</string>
<string>PXD009434_cell_Dex.sHA.TCPS.3</string>
<string>PXD009434_cell_Dex.sHA.TCPS.3</string>
<string>PXD009434_cell_Dex.sHA.TCPS.3</string>
<string>PXD009434_cell_Dex.sHA.TCPS.3</string>
<string>PXD009434_cell_Dex.sHA.TCPS.3</string>
<string>PXD009434_cell_Dex.sHA.TCPS.3</string>
<string>PXD009434_cell_Dex.sHA.TCPS.3</string>
<string>PXD009434_cell_sHA.Dex.TCPS.4</string>
<string>PXD009434_cell_sHA.Dex.TCPS.4</string>
<string>PXD009434_cell_sHA.Dex.TCPS.4</string>
<string>PXD009434_cell_sHA.Dex.TCPS.4</string>
<string>PXD009434_cell_sHA.Dex.TCPS.4</string>
<string>PXD009434_cell_sHA.Dex.TCPS.4</string>
<string>PXD009434_cell_sHA.Dex.TCPS.4</string>
<string>PXD009434_cell_sHA.Dex.TCPS.4</string>
<string>PXD009434_cell_sHA.sHADex.TCPS.5</string>
<string>PXD009434_cell_sHA.sHADex.TCPS.5</string>
<string>PXD009434_cell_sHA.sHADex.TCPS.5</string>
<string>PXD009434_cell_sHA.sHADex.TCPS.5</string>
<string>PXD009434_cell_sHA.sHADex.TCPS.5</string>
<string>PXD009434_cell_sHA.sHADex.TCPS.5</string>
<string>PXD009434_cell_sHA.sHADex.TCPS.5</string>
<string>PXD009434_cell_sHA.sHADex.TCPS.5</string>
<string>PXD009434_cell_sHADex.sHA.TCPS.6</string>
<string>PXD009434_cell_sHADex.sHA.TCPS.6</string>
<string>PXD009434_cell_sHADex.sHA.TCPS.6</string>
<string>PXD009434_cell_sHADex.sHA.TCPS.6</string>
<string>PXD009434_cell_sHADex.sHA.TCPS.6</string>
<string>PXD009434_cell_sHADex.sHA.TCPS.6</string>
<string>PXD009434_cell_sHADex.sHA.TCPS.6</string>
<string>PXD009434_cell_sHADex.sHA.TCPS.6</string>
<string>PXD009434_EV_Dex.sHADex.TCPS.1</string>
<string>PXD009434_EV_Dex.sHADex.TCPS.1</string>
<string>PXD009434_EV_Dex.sHADex.TCPS.1</string>
<string>PXD009434_EV_Dex.sHADex.TCPS.1</string>
<string>PXD009434_EV_Dex.sHADex.TCPS.1</string>
<string>PXD009434_EV_Dex.sHADex.TCPS.1</string>
<string>PXD009434_EV_Dex.sHADex.TCPS.1</string>
<string>PXD009434_EV_Dex.sHADex.TCPS.1</string>
<string>PXD009434_EV_sHADex.Dex.TCPS.2</string>
<string>PXD009434_EV_sHADex.Dex.TCPS.2</string>
<string>PXD009434_EV_sHADex.Dex.TCPS.2</string>
<string>PXD009434_EV_sHADex.Dex.TCPS.2</string>
<string>PXD009434_EV_sHADex.Dex.TCPS.2</string>
<string>PXD009434_EV_sHADex.Dex.TCPS.2</string>
<string>PXD009434_EV_sHADex.Dex.TCPS.2</string>
<string>PXD009434_EV_sHADex.Dex.TCPS.2</string>
<string>PXD009434_EV_Dex.sHA.TCPS.3</string>
<string>PXD009434_EV_Dex.sHA.TCPS.3</string>
<string>PXD009434_EV_Dex.sHA.TCPS.3</string>
<string>PXD009434_EV_Dex.sHA.TCPS.3</string>
<string>PXD009434_EV_Dex.sHA.TCPS.3</string>
<string>PXD009434_EV_Dex.sHA.TCPS.3</string>
<string>PXD009434_EV_Dex.sHA.TCPS.3</string>
<string>PXD009434_EV_Dex.sHA.TCPS.3</string>
<string>PXD009434_EV_sHA.Dex.TCPS.4</string>
<string>PXD009434_EV_sHA.Dex.TCPS.4</string>
<string>PXD009434_EV_sHA.Dex.TCPS.4</string>
<string>PXD009434_EV_sHA.Dex.TCPS.4</string>
<string>PXD009434_EV_sHA.Dex.TCPS.4</string>
<string>PXD009434_EV_sHA.Dex.TCPS.4</string>
<string>PXD009434_EV_sHA.Dex.TCPS.4</string>
<string>PXD009434_EV_sHA.Dex.TCPS.4</string>
<string>PXD009434_EV_sHA.sHADex.TCPS.5</string>
<string>PXD009434_EV_sHA.sHADex.TCPS.5</string>
<string>PXD009434_EV_sHA.sHADex.TCPS.5</string>
<string>PXD009434_EV_sHA.sHADex.TCPS.5</string>
<string>PXD009434_EV_sHA.sHADex.TCPS.5</string>
<string>PXD009434_EV_sHA.sHADex.TCPS.5</string>
<string>PXD009434_EV_sHA.sHADex.TCPS.5</string>
<string>PXD009434_EV_sHA.sHADex.TCPS.5</string>
<string>PXD009434_EV_sHADex.sHA.TCPS.6</string>
<string>PXD009434_EV_sHADex.sHA.TCPS.6</string>
<string>PXD009434_EV_sHADex.sHA.TCPS.6</string>
<string>PXD009434_EV_sHADex.sHA.TCPS.6</string>
<string>PXD009434_EV_sHADex.sHA.TCPS.6</string>
<string>PXD009434_EV_sHADex.sHA.TCPS.6</string>
<string>PXD009434_EV_sHADex.sHA.TCPS.6</string>
<string>PXD009434_EV_sHADex.sHA.TCPS.6</string>
<string>PXD011844_cell_coculture.vs.singleculture</string>
<string>PXD011844_cell_coculture.vs.singleculture</string>
<string>PXD011844_cell_coculture.vs.singleculture</string>
<string>PXD011844_cell_coculture.vs.singleculture</string>
<string>PXD011844_cell_coculture.vs.singleculture</string>
<string>PXD011844_cell_coculture.vs.singleculture</string>
<string>PXD011844_cell_coculture.vs.singleculture</string>
<string>PXD011844_cell_coculture.vs.singleculture</string>
<string>PXD011844_cell_coculture.vs.singleculture</string>
<string>PXD011844_cell_coculture.vs.singleculture</string>
<string>PXD011844_cell_singleculture.vs.coculture</string>
<string>PXD011844_cell_singleculture.vs.coculture</string>
<string>PXD011844_cell_singleculture.vs.coculture</string>
<string>PXD011844_cell_singleculture.vs.coculture</string>
<string>PXD011844_cell_singleculture.vs.coculture</string>
<string>PXD011844_cell_singleculture.vs.coculture</string>
<string>PXD011844_cell_singleculture.vs.coculture</string>
<string>PXD011844_cell_singleculture.vs.coculture</string>
<string>PXD011844_cell_singleculture.vs.coculture</string>
<string>PXD011844_cell_singleculture.vs.coculture</string>
<string>PXD016293_Serum.EV_Heathly.1.T1</string>
<string>PXD016293_Serum.EV_Heathly.2.T1</string>
<string>PXD016293_Serum.EV_Heathly.3.T1</string>
<string>PXD016293_Serum.EV_Heathly.4.T1</string>
<string>PXD016293_Serum.EV_Heathly.5.T1</string>
<string>PXD016293_Serum.EV_Heathly.6.T1</string>
<string>PXD016293_Serum.EV_Heathly.7.T1</string>
<string>PXD016293_Serum.EV_Heathly.8.T1</string>
<string>PXD016293_Serum.EV_Heathly.9.T1</string>
<string>PXD016293_Serum.EV_Heathly.10.T1</string>
<string>PXD016293_Serum.EV_Heathly.11.T1</string>
<string>PXD016293_Serum.EV_Heathly.12.T1</string>
<string>PXD016293_Serum.EV_Heathly.13.T1</string>
<string>PXD016293_Serum.EV_Heathly.14.T1</string>
<string>PXD016293_Serum.EV_Heathly.15.T1</string>
<string>PXD016293_Serum.EV_Heathly.16.T1</string>
<string>PXD016293_Serum.EV_Heathly.17.T1</string>
<string>PXD016293_Serum.EV_Heathly.18.T1</string>
<string>PXD016293_Serum.EV_Heathly.19.T1</string>
<string>PXD016293_Serum.EV_Heathly.20.T1</string>
<string>PXD016293_Serum.EV_Heathly.21.T1</string>
<string>PXD016293_Serum.EV_Heathly.22.T1</string>
<string>PXD016293_Serum.EV_Heathly.23.T1</string>
<string>PXD016293_Serum.EV_Heathly.24.T1</string>
<string>PXD016293_Serum.EV_Heathly.25.T1</string>
<string>PXD016293_Serum.EV_Psychosis.1.T1</string>
<string>PXD016293_Serum.EV_Psychosis.1.T2</string>
<string>PXD016293_Serum.EV_Psychosis.2.T1</string>
<string>PXD016293_Serum.EV_Psychosis.2.T2</string>
<string>PXD016293_Serum.EV_Psychosis.3.T1</string>
<string>PXD016293_Serum.EV_Psychosis.4.T1</string>
<string>PXD016293_Serum.EV_Psychosis.4.T2</string>
<string>PXD016293_Serum.EV_Psychosis.5.T1</string>
<string>PXD016293_Serum.EV_Psychosis.5.T2</string>
<string>PXD016293_Serum.EV_Psychosis.6.T1</string>
<string>PXD016293_Serum.EV_Psychosis.7.T1</string>
<string>PXD016293_Serum.EV_Psychosis.7.T2</string>
<string>PXD016293_Serum.EV_Psychosis.8.T1</string>
<string>PXD016293_Serum.EV_Psychosis.8.T2</string>
<string>PXD016293_Serum.EV_Psychosis.9.T1</string>
<string>PXD016293_Serum.EV_Psychosis.9.T2</string>
<string>PXD016293_Serum.EV_Psychosis.10.T1</string>
<string>PXD016293_Serum.EV_Psychosis.10.T2</string>
<string>PXD016293_Serum.EV_Psychosis.11.T1</string>
<string>PXD016293_Serum.EV_Psychosis.11.T2</string>
<string>PXD016293_Serum.EV_Psychosis.12.T1</string>
<string>PXD016293_Serum.EV_Psychosis.12.T2</string>
<string>PXD016293_Serum.EV_Psychosis.13.T1</string>
<string>PXD016293_Serum.EV_Psychosis.14.T1</string>
<string>PXD016293_Serum.EV_Psychosis.14.T2</string>
<string>PXD016293_Serum.EV_Psychosis.15.T1</string>
<string>PXD016293_Serum.EV_Psychosis.16.T1</string>
<string>PXD016293_Serum.EV_Psychosis.17.T1</string>
<string>PXD016293_Serum.EV_Psychosis.17.T2</string>
<string>PXD016293_Serum.EV_Psychosis.18.T1</string>
<string>PXD016293_Serum.EV_Psychosis.18.T2</string>
<string>PXD016293_Serum.EV_Psychosis.19.T1</string>
<string>PXD016293_Serum.EV_Psychosis.19.T2</string>
<string>PXD016293_Serum.EV_Psychosis.20.T1</string>
<string>PXD016293_Serum.EV_Psychosis.20.T2</string>
<string>PXD016293_Serum.EV_Psychosis.21.T1</string>
<string>PXD016293_Serum.EV_Psychosis.21.T2</string>
<string>PXD016293_Serum.EV_Psychosis.22.T1</string>
<string>PXD016293_Serum.EV_Psychosis.23.T1</string>
<string>PXD016293_Serum.EV_Psychosis.23.T2</string>
<string>PXD016293_Serum.EV_Psychosis.24.T1</string>
<string>PXD016293_Serum.EV_Psychosis.24.T2</string>
<string>PXD016293_Serum.EV_Psychosis.25.T1</string>
<string>PXD017172_EV_fetal.limb.1</string>
<string>PXD017172_EV_fetal.limb.1</string>
<string>PXD017172_EV_fetal.limb.1</string>
<string>PXD017172_EV_fetal.limb.2</string>
<string>PXD017172_EV_fetal.limb.2</string>
<string>PXD017172_EV_fetal.limb.2</string>
<string>PXD017172_EV_fetal.limb.3</string>
<string>PXD017172_EV_fetal.limb.3</string>
<string>PXD017172_EV_fetal.limb.3</string>
<string>PXD017172_EV_fetal.calvaria.1</string>
<string>PXD017172_EV_fetal.calvaria.1</string>
<string>PXD017172_EV_fetal.calvaria.1</string>
<string>PXD017172_EV_fetal.calvaria.2</string>
<string>PXD017172_EV_fetal.calvaria.2</string>
<string>PXD017172_EV_fetal.calvaria.2</string>
<string>PXD017172_EV_fetal.calvaria.3</string>
<string>PXD017172_EV_fetal.calvaria.3</string>
<string>PXD017172_EV_fetal.calvaria.3</string>
<string>PXD017372_EV_MSC.1</string>
<string>PXD017372_EV_MSC.2</string>
<string>PXD017372_EV_MSC.3</string>
<string>PXD017372_EV_MSC.3</string>
<string>PXD017372_EV_immature.OB.1</string>
<string>PXD017372_EV_immature.OB.2</string>
<string>PXD017372_EV_immature.OB.3</string>
<string>PXD017372_EV_immature.OB.4</string>
<string>PXD020908_cell_OB.differentiation.1</string>
<string>PXD020908_cell_OB.differentiation.1</string>
<string>PXD020908_cell_OB.differentiation.1</string>
<string>PXD020908_cell_OB.differentiation.1</string>
<string>PXD020908_cell_OB.differentiation.1</string>
<string>PXD020908_cell_OB.differentiation.1</string>
<string>PXD020908_cell_OB.differentiation.1</string>
<string>PXD020908_cell_OB.differentiation.1</string>
<string>PXD020908_cell_OB.differentiation.1</string>
<string>PXD020908_cell_OB.differentiation.1</string>
<string>PXD020908_cell_OB.differentiation.2</string>
<string>PXD020908_cell_OB.differentiation.2</string>
<string>PXD020908_cell_OB.differentiation.2</string>
<string>PXD020908_cell_OB.differentiation.2</string>
<string>PXD020908_cell_OB.differentiation.2</string>
<string>PXD020908_cell_OB.differentiation.2</string>
<string>PXD020908_cell_OB.differentiation.2</string>
<string>PXD020908_cell_OB.differentiation.2</string>
<string>PXD020908_cell_OB.differentiation.2</string>
<string>PXD020908_cell_OB.differentiation.2</string>
<string>PXD020908_cell_OB.differentiation.3</string>
<string>PXD020908_cell_OB.differentiation.3</string>
<string>PXD020908_cell_OB.differentiation.3</string>
<string>PXD020908_cell_OB.differentiation.3</string>
<string>PXD020908_cell_OB.differentiation.3</string>
<string>PXD020908_cell_OB.differentiation.3</string>
<string>PXD020908_cell_OB.differentiation.3</string>
<string>PXD020908_cell_OB.differentiation.3</string>
<string>PXD020908_cell_OB.differentiation.3</string>
<string>PXD022851_EV_adult.MSC.1</string>
<string>PXD022851_EV_adult.MSC.1</string>
<string>PXD022851_EV_adult.MSC.1</string>
<string>PXD022851_EV_adult.MSC.2</string>
<string>PXD022851_EV_adult.MSC.2</string>
<string>PXD022851_EV_adult.MSC.2</string>
<string>PXD022851_EV_adult.MSC.3</string>
<string>PXD022851_EV_adult.MSC.3</string>
<string>PXD022851_EV_adult.MSC.3</string>
<string>PXD022851_EV_adult.MSC.4</string>
<string>PXD022851_EV_adult.MSC.4</string>
<string>PXD022851_EV_adult.MSC.4</string>
<string>PXD022851_EV_fetal.MSC.1</string>
<string>PXD022851_EV_fetal.MSC.1</string>
<string>PXD022851_EV_fetal.MSC.1</string>
<string>PXD022851_EV_fetal.MSC.2</string>
<string>PXD022851_EV_fetal.MSC.2</string>
<string>PXD022851_EV_fetal.MSC.2</string>
<string>PXD022851_EV_fetal.MSC.3</string>
<string>PXD022851_EV_fetal.MSC.3</string>
<string>PXD022851_EV_fetal.MSC.3</string>
<string>PXD016135_tissue_S1</string>
<string>PXD016135_tissue_S1</string>
<string>PXD016135_tissue_S1</string>
<string>PXD016135_tissue_S2</string>
<string>PXD016135_tissue_S2</string>
<string>PXD016135_tissue_S2</string>
<string>PXD016135_tissue_S3</string>
<string>PXD016135_tissue_S3</string>
<string>PXD016135_tissue_S3</string>
<string>PXD016135_tissue_S4</string>
<string>PXD016135_tissue_S4</string>
<string>PXD016135_tissue_S4</string>
<string>PXD016135_tissue_B1</string>
<string>PXD016135_tissue_B1</string>
<string>PXD016135_tissue_B1</string>
<string>PXD016135_tissue_B2</string>
<string>PXD016135_tissue_B2</string>
<string>PXD016135_tissue_B2</string>
<string>PXD016135_tissue_B3</string>
<string>PXD016135_tissue_B3</string>
<string>PXD016135_tissue_B3</string>
<string>PXD016135_tissue_ctrl.1</string>
<string>PXD016135_tissue_ctrl.1</string>
<string>PXD016135_tissue_ctrl.1</string>
<string>PXD016135_tissue_ctrl.2</string>
<string>PXD016135_tissue_ctrl.2</string>
<string>PXD016135_tissue_ctrl.2</string>
<string>PXD016135_tissue_ctrl.3</string>
<string>PXD016135_tissue_ctrl.3</string>
<string>PXD016135_tissue_ctrl.3</string>
<string>PXD016135_tissue_FGF2.1</string>
<string>PXD016135_tissue_FGF2.1</string>
<string>PXD016135_tissue_FGF2.1</string>
<string>PXD016135_tissue_FGF2.2a</string>
<string>PXD016135_tissue_FGF2.2a</string>
<string>PXD016135_tissue_FGF2.2a</string>
<string>PXD016135_tissue_FGF2.2b</string>
<string>PXD016135_tissue_FGF2.2b</string>
<string>PXD016135_tissue_FGF2.2b</string>
<string>PXD016135_tissue_FGF2.3</string>
<string>PXD016135_tissue_FGF2.3</string>
<string>PXD016135_tissue_FGF2.3</string>
<string>PXD016135_tissue_VEGF.1</string>
<string>PXD016135_tissue_VEGF.1</string>
<string>PXD016135_tissue_VEGF.1</string>
<string>PXD016135_tissue_VEGF.2</string>
<string>PXD016135_tissue_VEGF.2</string>
<string>PXD016135_tissue_VEGF.2</string>
<string>PXD016135_tissue_FGF2.VEGF.1a</string>
<string>PXD016135_tissue_FGF2.VEGF.1a</string>
<string>PXD016135_tissue_FGF2.VEGF.1a</string>
<string>PXD016135_tissue_FGF2.VEGF.1b</string>
<string>PXD016135_tissue_FGF2.VEGF.1b</string>
<string>PXD016135_tissue_FGF2.VEGF.1b</string>
<string>PXD016135_tissue_FGF2.VEGF.2</string>
<string>PXD016135_tissue_FGF2.VEGF.2</string>
<string>PXD016135_tissue_FGF2.VEGF.2</string>
<string>PXD016135_tissue_FGF2.VEGF.3</string>
<string>PXD016135_tissue_FGF2.VEGF.3</string>
<string>PXD016135_tissue_FGF2.VEGF.3</string>
</experiments>
<fractions>
<short>1</short>
<short>2</short>
<short>3</short>
<short>4</short>
<short>5</short>
<short>1</short>
<short>2</short>
<short>3</short>
<short>4</short>
<short>5</short>
<short>1</short>
<short>2</short>
<short>3</short>
<short>4</short>
<short>5</short>
<short>1</short>
<short>2</short>
<short>3</short>
<short>4</short>
<short>5</short>
<short>1</short>
<short>2</short>
<short>3</short>
<short>4</short>
<short>5</short>
<short>1</short>
<short>2</short>
<short>3</short>
<short>4</short>
<short>5</short>
<short>6</short>
<short>7</short>
<short>8</short>
<short>9</short>
<short>10</short>
<short>11</short>
<short>12</short>
<short>13</short>
<short>14</short>
<short>6</short>
<short>7</short>
<short>8</short>
<short>9</short>
<short>10</short>
<short>11</short>
<short>12</short>
<short>13</short>
<short>14</short>
<short>6</short>
<short>7</short>
<short>8</short>
<short>9</short>
<short>10</short>
<short>11</short>
<short>12</short>
<short>13</short>
<short>14</short>
<short>6</short>
<short>7</short>
<short>8</short>
<short>9</short>
<short>10</short>
<short>11</short>
<short>12</short>
<short>13</short>
<short>14</short>
<short>6</short>
<short>7</short>
<short>8</short>
<short>9</short>
<short>10</short>
<short>11</short>
<short>12</short>
<short>13</short>
<short>14</short>
<short>6</short>
<short>7</short>
<short>8</short>
<short>9</short>
<short>10</short>
<short>11</short>
<short>12</short>
<short>13</short>
<short>14</short>
<short>6</short>
<short>7</short>
<short>8</short>
<short>9</short>
<short>10</short>
<short>11</short>
<short>12</short>
<short>13</short>
<short>14</short>
<short>6</short>
<short>7</short>
<short>8</short>
<short>9</short>
<short>10</short>
<short>11</short>
<short>12</short>
<short>13</short>
<short>14</short>
<short>6</short>
<short>7</short>
<short>8</short>
<short>9</short>
<short>10</short>
<short>11</short>
<short>12</short>
<short>13</short>
<short>14</short>
<short>15</short>
<short>16</short>
<short>17</short>
<short>18</short>
<short>19</short>
<short>20</short>
<short>15</short>
<short>16</short>
<short>17</short>
<short>18</short>
<short>19</short>
<short>20</short>
<short>15</short>
<short>16</short>
<short>17</short>
<short>18</short>
<short>19</short>
<short>20</short>
<short>15</short>
<short>16</short>
<short>17</short>
<short>18</short>
<short>19</short>
<short>20</short>
<short>15</short>
<short>16</short>
<short>17</short>
<short>18</short>
<short>19</short>
<short>20</short>
<short>16</short>
<short>17</short>
<short>18</short>
<short>19</short>
<short>20</short>
<short>15</short>
<short>16</short>
<short>17</short>
<short>18</short>
<short>19</short>
<short>20</short>
<short>15</short>
<short>16</short>
<short>17</short>
<short>18</short>
<short>19</short>
<short>20</short>
<short>15</short>
<short>16</short>
<short>17</short>
<short>18</short>
<short>19</short>
<short>20</short>
<short>21</short>
<short>22</short>
<short>23</short>
<short>24</short>
<short>25</short>
<short>26</short>
<short>27</short>
<short>28</short>
<short>29</short>
<short>30</short>
<short>31</short>
<short>32</short>
<short>33</short>
<short>34</short>
<short>35</short>
<short>36</short>
<short>37</short>
<short>38</short>
<short>39</short>
<short>40</short>
<short>41</short>
<short>42</short>
<short>43</short>
<short>44</short>
<short>45</short>
<short>46</short>
<short>47</short>
<short>48</short>
<short>41</short>
<short>42</short>
<short>43</short>
<short>44</short>
<short>45</short>
<short>46</short>
<short>47</short>
<short>48</short>
<short>41</short>
<short>42</short>
<short>43</short>
<short>44</short>
<short>45</short>
<short>46</short>
<short>47</short>
<short>48</short>
<short>41</short>
<short>42</short>
<short>43</short>
<short>44</short>
<short>45</short>
<short>46</short>
<short>47</short>
<short>48</short>
<short>41</short>
<short>42</short>
<short>43</short>
<short>44</short>
<short>45</short>
<short>46</short>
<short>47</short>
<short>48</short>
<short>41</short>
<short>42</short>
<short>43</short>
<short>44</short>
<short>45</short>
<short>46</short>
<short>47</short>
<short>48</short>
<short>41</short>
<short>42</short>
<short>43</short>
<short>44</short>
<short>45</short>
<short>46</short>
<short>47</short>
<short>48</short>
<short>41</short>
<short>42</short>
<short>43</short>
<short>44</short>
<short>45</short>
<short>46</short>
<short>47</short>
<short>48</short>
<short>41</short>
<short>42</short>
<short>43</short>
<short>44</short>
<short>45</short>
<short>46</short>
<short>47</short>
<short>48</short>
<short>41</short>
<short>42</short>
<short>43</short>
<short>44</short>
<short>45</short>
<short>46</short>
<short>47</short>
<short>48</short>
<short>41</short>
<short>42</short>
<short>43</short>
<short>44</short>
<short>45</short>
<short>46</short>
<short>47</short>
<short>48</short>
<short>41</short>
<short>42</short>
<short>43</short>
<short>44</short>
<short>45</short>
<short>46</short>
<short>47</short>
<short>48</short>
<short>49</short>
<short>50</short>
<short>51</short>
<short>52</short>
<short>53</short>
<short>54</short>
<short>55</short>
<short>56</short>
<short>57</short>
<short>58</short>
<short>49</short>
<short>50</short>
<short>51</short>
<short>52</short>
<short>53</short>
<short>54</short>
<short>55</short>
<short>56</short>
<short>57</short>
<short>58</short>
<short>59</short>
<short>59</short>
<short>59</short>
<short>59</short>
<short>59</short>
<short>59</short>
<short>59</short>
<short>59</short>
<short>59</short>
<short>59</short>
<short>59</short>
<short>59</short>
<short>59</short>
<short>59</short>
<short>59</short>
<short>59</short>
<short>59</short>
<short>59</short>
<short>59</short>
<short>59</short>
<short>59</short>
<short>59</short>
<short>59</short>
<short>59</short>
<short>59</short>
<short>59</short>
<short>59</short>
<short>59</short>
<short>59</short>
<short>59</short>
<short>59</short>
<short>59</short>
<short>59</short>
<short>59</short>
<short>59</short>
<short>59</short>
<short>59</short>
<short>59</short>
<short>59</short>
<short>59</short>
<short>59</short>
<short>59</short>
<short>59</short>
<short>59</short>
<short>59</short>
<short>59</short>
<short>59</short>
<short>59</short>
<short>59</short>
<short>59</short>
<short>59</short>
<short>59</short>
<short>59</short>
<short>59</short>
<short>59</short>
<short>59</short>
<short>59</short>
<short>59</short>
<short>59</short>
<short>59</short>
<short>59</short>
<short>59</short>
<short>59</short>
<short>59</short>
<short>59</short>
<short>59</short>
<short>59</short>
<short>59</short>
<short>60</short>
<short>61</short>
<short>62</short>
<short>60</short>
<short>61</short>
<short>62</short>
<short>60</short>
<short>61</short>
<short>62</short>
<short>60</short>
<short>61</short>
<short>62</short>
<short>60</short>
<short>61</short>
<short>62</short>
<short>60</short>
<short>61</short>
<short>62</short>
<short>63</short>
<short>63</short>
<short>63</short>
<short>63</short>
<short>63</short>
<short>63</short>
<short>63</short>
<short>63</short>
<short>64</short>
<short>65</short>
<short>66</short>
<short>67</short>
<short>68</short>
<short>69</short>
<short>70</short>
<short>71</short>
<short>72</short>
<short>73</short>
<short>64</short>
<short>65</short>
<short>66</short>
<short>67</short>
<short>68</short>
<short>69</short>
<short>70</short>
<short>71</short>
<short>72</short>
<short>73</short>
<short>64</short>
<short>65</short>
<short>66</short>
<short>68</short>
<short>69</short>
<short>70</short>
<short>71</short>
<short>72</short>
<short>73</short>
<short>76</short>
<short>74</short>
<short>75</short>
<short>74</short>
<short>75</short>
<short>76</short>
<short>74</short>
<short>75</short>
<short>76</short>
<short>74</short>
<short>75</short>
<short>76</short>
<short>74</short>
<short>75</short>
<short>76</short>
<short>74</short>
<short>75</short>
<short>76</short>
<short>74</short>
<short>75</short>
<short>76</short>
<short>77</short>
<short>78</short>
<short>79</short>
<short>77</short>
<short>78</short>
<short>79</short>
<short>77</short>
<short>78</short>
<short>79</short>
<short>77</short>
<short>78</short>
<short>79</short>
<short>77</short>
<short>78</short>
<short>79</short>
<short>77</short>
<short>78</short>
<short>79</short>
<short>77</short>
<short>78</short>
<short>79</short>
<short>77</short>
<short>78</short>
<short>79</short>
<short>77</short>
<short>78</short>
<short>79</short>
<short>77</short>
<short>78</short>
<short>79</short>
<short>77</short>
<short>78</short>
<short>79</short>
<short>77</short>
<short>78</short>
<short>79</short>
<short>77</short>
<short>78</short>
<short>79</short>
<short>77</short>
<short>78</short>
<short>79</short>
<short>77</short>
<short>78</short>
<short>79</short>
<short>77</short>
<short>78</short>
<short>79</short>
<short>77</short>
<short>78</short>
<short>79</short>
<short>77</short>
<short>78</short>
<short>79</short>
<short>77</short>
<short>78</short>
<short>79</short>
<short>77</short>
<short>78</short>
<short>79</short>
</fractions>
<ptms>
<boolean>False</boolean>
<boolean>False</boolean>
<boolean>False</boolean>
<boolean>False</boolean>
<boolean>False</boolean>
<boolean>False</boolean>
<boolean>False</boolean>
<boolean>False</boolean>
<boolean>False</boolean>
<boolean>False</boolean>
<boolean>False</boolean>
<boolean>False</boolean>
<boolean>False</boolean>
<boolean>False</boolean>
<boolean>False</boolean>
<boolean>False</boolean>
<boolean>False</boolean>
<boolean>False</boolean>
<boolean>False</boolean>
<boolean>False</boolean>
<boolean>False</boolean>
<boolean>False</boolean>
<boolean>False</boolean>
<boolean>False</boolean>
<boolean>False</boolean>
<boolean>False</boolean>
<boolean>False</boolean>
<boolean>False</boolean>
<boolean>False</boolean>
<boolean>False</boolean>
<boolean>False</boolean>
<boolean>False</boolean>
<boolean>False</boolean>
<boolean>False</boolean>
<boolean>False</boolean>
<boolean>False</boolean>
<boolean>False</boolean>
<boolean>False</boolean>
<boolean>False</boolean>
<boolean>False</boolean>
<boolean>False</boolean>
<boolean>False</boolean>
<boolean>False</boolean>
<boolean>False</boolean>
<boolean>False</boolean>
<boolean>False</boolean>
<boolean>False</boolean>
<boolean>False</boolean>
<boolean>False</boolean>
<boolean>False</boolean>
<boolean>False</boolean>
<boolean>False</boolean>
<boolean>False</boolean>
<boolean>False</boolean>
<boolean>False</boolean>
<boolean>False</boolean>
<boolean>False</boolean>
<boolean>False</boolean>
<boolean>False</boolean>
<boolean>False</boolean>
<boolean>False</boolean>
<boolean>False</boolean>
<boolean>False</boolean>
<boolean>False</boolean>
<boolean>False</boolean>
<boolean>False</boolean>
<boolean>False</boolean>
<boolean>False</boolean>
<boolean>False</boolean>
<boolean>False</boolean>
<boolean>False</boolean>
<boolean>False</boolean>
<boolean>False</boolean>
<boolean>False</boolean>
<boolean>False</boolean>
<boolean>False</boolean>
<boolean>False</boolean>
<boolean>False</boolean>
<boolean>False</boolean>
<boolean>False</boolean>
<boolean>False</boolean>
<boolean>False</boolean>
<boolean>False</boolean>
<boolean>False</boolean>
<boolean>False</boolean>
<boolean>False</boolean>
<boolean>False</boolean>
<boolean>False</boolean>
<boolean>False</boolean>
<boolean>False</boolean>
<boolean>False</boolean>
<boolean>False</boolean>
<boolean>False</boolean>
<boolean>False</boolean>
<boolean>False</boolean>
<boolean>False</boolean>
<boolean>False</boolean>
<boolean>False</boolean>
<boolean>False</boolean>
<boolean>False</boolean>
<boolean>False</boolean>
<boolean>False</boolean>
<boolean>False</boolean>
<boolean>False</boolean>
<boolean>False</boolean>
<boolean>False</boolean>
<boolean>False</boolean>
<boolean>False</boolean>
<boolean>False</boolean>
<boolean>False</boolean>
<boolean>False</boolean>
<boolean>False</boolean>
<boolean>False</boolean>
<boolean>False</boolean>
<boolean>False</boolean>
<boolean>False</boolean>
<boolean>False</boolean>
<boolean>False</boolean>
<boolean>False</boolean>
<boolean>False</boolean>
<boolean>False</boolean>
<boolean>False</boolean>
<boolean>False</boolean>
<boolean>False</boolean>
<boolean>False</boolean>
<boolean>False</boolean>
<boolean>False</boolean>
<boolean>False</boolean>
<boolean>False</boolean>
<boolean>False</boolean>
<boolean>False</boolean>
<boolean>False</boolean>
<boolean>False</boolean>
<boolean>False</boolean>
<boolean>False</boolean>
<boolean>False</boolean>
<boolean>False</boolean>
<boolean>False</boolean>
<boolean>False</boolean>
<boolean>False</boolean>
<boolean>False</boolean>
<boolean>False</boolean>
<boolean>False</boolean>
<boolean>False</boolean>
<boolean>False</boolean>
<boolean>False</boolean>
<boolean>False</boolean>
<boolean>False</boolean>
<boolean>False</boolean>
<boolean>False</boolean>
<boolean>False</boolean>
<boolean>False</boolean>
<boolean>False</boolean>
<boolean>False</boolean>
<boolean>False</boolean>
<boolean>False</boolean>
<boolean>False</boolean>
<boolean>False</boolean>
<boolean>False</boolean>
<boolean>False</boolean>
<boolean>False</boolean>
<boolean>False</boolean>
<boolean>False</boolean>
<boolean>False</boolean>
<boolean>False</boolean>
<boolean>False</boolean>
<boolean>False</boolean>
<boolean>False</boolean>
<boolean>False</boolean>
<boolean>False</boolean>
<boolean>False</boolean>
<boolean>False</boolean>
<boolean>False</boolean>
<boolean>False</boolean>
<boolean>False</boolean>
<boolean>False</boolean>
<boolean>False</boolean>
<boolean>False</boolean>
<boolean>False</boolean>
<boolean>False</boolean>
<boolean>False</boolean>
<boolean>False</boolean>
<boolean>False</boolean>
<boolean>False</boolean>
<boolean>False</boolean>
<boolean>False</boolean>
<boolean>False</boolean>
<boolean>False</boolean>
<boolean>False</boolean>
<boolean>False</boolean>
<boolean>False</boolean>
<boolean>False</boolean>
<boolean>False</boolean>
<boolean>False</boolean>
<boolean>False</boolean>
<boolean>False</boolean>
<boolean>False</boolean>
<boolean>False</boolean>
<boolean>False</boolean>
<boolean>False</boolean>
<boolean>False</boolean>
<boolean>False</boolean>
<boolean>False</boolean>
<boolean>False</boolean>
<boolean>False</boolean>
<boolean>False</boolean>
<boolean>False</boolean>
<boolean>False</boolean>
<boolean>False</boolean>
<boolean>False</boolean>
<boolean>False</boolean>
<boolean>False</boolean>
<boolean>False</boolean>
<boolean>False</boolean>
<boolean>False</boolean>
<boolean>False</boolean>
<boolean>False</boolean>
<boolean>False</boolean>
<boolean>False</boolean>
<boolean>False</boolean>
<boolean>False</boolean>
<boolean>False</boolean>
<boolean>False</boolean>
<boolean>False</boolean>
<boolean>False</boolean>
<boolean>False</boolean>
<boolean>False</boolean>
<boolean>False</boolean>
<boolean>False</boolean>
<boolean>False</boolean>
<boolean>False</boolean>
<boolean>False</boolean>
<boolean>False</boolean>
<boolean>False</boolean>
<boolean>False</boolean>
<boolean>False</boolean>
<boolean>False</boolean>
<boolean>False</boolean>
<boolean>False</boolean>
<boolean>False</boolean>
<boolean>False</boolean>
<boolean>False</boolean>
<boolean>False</boolean>
<boolean>False</boolean>
<boolean>False</boolean>
<boolean>False</boolean>
<boolean>False</boolean>
<boolean>False</boolean>
<boolean>False</boolean>
<boolean>False</boolean>
<boolean>False</boolean>
<boolean>False</boolean>
<boolean>False</boolean>
<boolean>False</boolean>
<boolean>False</boolean>
<boolean>False</boolean>
<boolean>False</boolean>
<boolean>False</boolean>
<boolean>False</boolean>
<boolean>False</boolean>
<boolean>False</boolean>
<boolean>False</boolean>
<boolean>False</boolean>
<boolean>False</boolean>
<boolean>False</boolean>
<boolean>False</boolean>
<boolean>False</boolean>
<boolean>False</boolean>
<boolean>False</boolean>
<boolean>False</boolean>
<boolean>False</boolean>
<boolean>False</boolean>
<boolean>False</boolean>
<boolean>False</boolean>
<boolean>False</boolean>
<boolean>False</boolean>
<boolean>False</boolean>
<boolean>False</boolean>
<boolean>False</boolean>
<boolean>False</boolean>
<boolean>False</boolean>
<boolean>False</boolean>
<boolean>False</boolean>
<boolean>False</boolean>
<boolean>False</boolean>
<boolean>False</boolean>
<boolean>False</boolean>
<boolean>False</boolean>
<boolean>False</boolean>
<boolean>False</boolean>
<boolean>False</boolean>
<boolean>False</boolean>
<boolean>False</boolean>
<boolean>False</boolean>
<boolean>False</boolean>
<boolean>False</boolean>
<boolean>False</boolean>
<boolean>False</boolean>
<boolean>False</boolean>
<boolean>False</boolean>
<boolean>False</boolean>
<boolean>False</boolean>
<boolean>False</boolean>
<boolean>False</boolean>
<boolean>False</boolean>
<boolean>False</boolean>
<boolean>False</boolean>
<boolean>False</boolean>
<boolean>False</boolean>
<boolean>False</boolean>
<boolean>False</boolean>
<boolean>False</boolean>
<boolean>False</boolean>
<boolean>False</boolean>
<boolean>False</boolean>
<boolean>False</boolean>
<boolean>False</boolean>
<boolean>False</boolean>
<boolean>False</boolean>
<boolean>False</boolean>
<boolean>False</boolean>
<boolean>False</boolean>
<boolean>False</boolean>
<boolean>False</boolean>
<boolean>False</boolean>
<boolean>False</boolean>
<boolean>False</boolean>
<boolean>False</boolean>
<boolean>False</boolean>
<boolean>False</boolean>
<boolean>False</boolean>
<boolean>False</boolean>
<boolean>False</boolean>
<boolean>False</boolean>
<boolean>False</boolean>
<boolean>False</boolean>
<boolean>False</boolean>
<boolean>False</boolean>
<boolean>False</boolean>
<boolean>False</boolean>
<boolean>False</boolean>
<boolean>False</boolean>
<boolean>False</boolean>
<boolean>False</boolean>
<boolean>False</boolean>
<boolean>False</boolean>
<boolean>False</boolean>
<boolean>False</boolean>
<boolean>False</boolean>
<boolean>False</boolean>
<boolean>False</boolean>
<boolean>False</boolean>
<boolean>False</boolean>
<boolean>False</boolean>
<boolean>False</boolean>
<boolean>False</boolean>
<boolean>False</boolean>
<boolean>False</boolean>
<boolean>False</boolean>
<boolean>False</boolean>
<boolean>False</boolean>
<boolean>False</boolean>
<boolean>False</boolean>
<boolean>False</boolean>
<boolean>False</boolean>
<boolean>False</boolean>
<boolean>False</boolean>
<boolean>False</boolean>
<boolean>False</boolean>
<boolean>False</boolean>
<boolean>False</boolean>
<boolean>False</boolean>
<boolean>False</boolean>
<boolean>False</boolean>
<boolean>False</boolean>
<boolean>False</boolean>
<boolean>False</boolean>
<boolean>False</boolean>
<boolean>False</boolean>
<boolean>False</boolean>
<boolean>False</boolean>
<boolean>False</boolean>
<boolean>False</boolean>
<boolean>False</boolean>
<boolean>False</boolean>
<boolean>False</boolean>
<boolean>False</boolean>
<boolean>False</boolean>
<boolean>False</boolean>
<boolean>False</boolean>
<boolean>False</boolean>
<boolean>False</boolean>
<boolean>False</boolean>
<boolean>False</boolean>
<boolean>False</boolean>
<boolean>False</boolean>
<boolean>False</boolean>
<boolean>False</boolean>
<boolean>False</boolean>
<boolean>False</boolean>
<boolean>False</boolean>
<boolean>False</boolean>
<boolean>False</boolean>
<boolean>False</boolean>
<boolean>False</boolean>
<boolean>False</boolean>
<boolean>False</boolean>
<boolean>False</boolean>
<boolean>False</boolean>
<boolean>False</boolean>
<boolean>False</boolean>
<boolean>False</boolean>
<boolean>False</boolean>
<boolean>False</boolean>
<boolean>False</boolean>
<boolean>False</boolean>
<boolean>False</boolean>
<boolean>False</boolean>
<boolean>False</boolean>
<boolean>False</boolean>
<boolean>False</boolean>
<boolean>False</boolean>
<boolean>False</boolean>
<boolean>False</boolean>
<boolean>False</boolean>
<boolean>False</boolean>
<boolean>False</boolean>
<boolean>False</boolean>
<boolean>False</boolean>
<boolean>False</boolean>
<boolean>False</boolean>
<boolean>False</boolean>
<boolean>False</boolean>
<boolean>False</boolean>
<boolean>False</boolean>
<boolean>False</boolean>
<boolean>False</boolean>
<boolean>False</boolean>
<boolean>False</boolean>
<boolean>False</boolean>
<boolean>False</boolean>
<boolean>False</boolean>
<boolean>False</boolean>
<boolean>False</boolean>
<boolean>False</boolean>
<boolean>False</boolean>
<boolean>False</boolean>
<boolean>False</boolean>
<boolean>False</boolean>
<boolean>False</boolean>
<boolean>False</boolean>
<boolean>False</boolean>
<boolean>False</boolean>
<boolean>False</boolean>
<boolean>False</boolean>
<boolean>False</boolean>
<boolean>False</boolean>
<boolean>False</boolean>
<boolean>False</boolean>
<boolean>False</boolean>
<boolean>False</boolean>
<boolean>False</boolean>
<boolean>False</boolean>
<boolean>False</boolean>
<boolean>False</boolean>
<boolean>False</boolean>
<boolean>False</boolean>
<boolean>False</boolean>
<boolean>False</boolean>
<boolean>False</boolean>
<boolean>False</boolean>
<boolean>False</boolean>
<boolean>False</boolean>
<boolean>False</boolean>
<boolean>False</boolean>
<boolean>False</boolean>
<boolean>False</boolean>
<boolean>False</boolean>
<boolean>False</boolean>
<boolean>False</boolean>
<boolean>False</boolean>
<boolean>False</boolean>
<boolean>False</boolean>
<boolean>False</boolean>
<boolean>False</boolean>
<boolean>False</boolean>
<boolean>False</boolean>
<boolean>False</boolean>
<boolean>False</boolean>
<boolean>False</boolean>
<boolean>False</boolean>
<boolean>False</boolean>
<boolean>False</boolean>
<boolean>False</boolean>
<boolean>False</boolean>
<boolean>False</boolean>
<boolean>False</boolean>
<boolean>False</boolean>
<boolean>False</boolean>
<boolean>False</boolean>
<boolean>False</boolean>
<boolean>False</boolean>
<boolean>False</boolean>
<boolean>False</boolean>
</ptms>
<paramGroupIndices>
<int>0</int>
<int>0</int>
<int>0</int>
<int>0</int>
<int>0</int>
<int>0</int>
<int>0</int>
<int>0</int>
<int>0</int>
<int>0</int>
<int>0</int>
<int>0</int>
<int>0</int>
<int>0</int>
<int>0</int>
<int>0</int>
<int>0</int>
<int>0</int>
<int>0</int>
<int>0</int>
<int>0</int>
<int>0</int>
<int>0</int>
<int>0</int>
<int>0</int>
<int>0</int>
<int>0</int>
<int>0</int>
<int>0</int>
<int>0</int>
<int>1</int>
<int>1</int>
<int>1</int>
<int>1</int>
<int>1</int>
<int>1</int>
<int>1</int>
<int>1</int>
<int>1</int>
<int>1</int>
<int>1</int>
<int>1</int>
<int>1</int>
<int>1</int>
<int>1</int>
<int>1</int>
<int>1</int>
<int>1</int>
<int>1</int>
<int>1</int>
<int>1</int>
<int>1</int>
<int>1</int>
<int>1</int>
<int>1</int>
<int>1</int>
<int>1</int>
<int>1</int>
<int>1</int>
<int>1</int>
<int>1</int>
<int>1</int>
<int>1</int>
<int>1</int>
<int>1</int>
<int>1</int>
<int>1</int>
<int>1</int>
<int>1</int>
<int>1</int>
<int>1</int>
<int>1</int>
<int>1</int>
<int>1</int>
<int>1</int>
<int>1</int>
<int>1</int>
<int>1</int>
<int>1</int>
<int>1</int>
<int>1</int>
<int>1</int>
<int>1</int>
<int>1</int>
<int>1</int>
<int>1</int>
<int>1</int>
<int>1</int>
<int>1</int>
<int>1</int>
<int>1</int>
<int>1</int>
<int>1</int>
<int>1</int>
<int>1</int>
<int>1</int>
<int>1</int>
<int>1</int>
<int>1</int>
<int>1</int>
<int>1</int>
<int>1</int>
<int>1</int>
<int>1</int>
<int>1</int>
<int>1</int>
<int>1</int>
<int>1</int>
<int>1</int>
<int>1</int>
<int>1</int>
<int>2</int>
<int>2</int>
<int>2</int>
<int>2</int>
<int>2</int>
<int>2</int>
<int>2</int>
<int>2</int>
<int>2</int>
<int>2</int>
<int>2</int>
<int>2</int>
<int>2</int>
<int>2</int>
<int>2</int>
<int>2</int>
<int>2</int>
<int>2</int>
<int>2</int>
<int>2</int>
<int>2</int>
<int>2</int>
<int>2</int>
<int>2</int>
<int>2</int>
<int>2</int>
<int>2</int>
<int>2</int>
<int>2</int>
<int>2</int>
<int>2</int>
<int>2</int>
<int>2</int>
<int>2</int>
<int>2</int>
<int>2</int>
<int>2</int>
<int>2</int>
<int>2</int>
<int>2</int>
<int>2</int>
<int>2</int>
<int>2</int>
<int>2</int>
<int>2</int>
<int>2</int>
<int>2</int>
<int>2</int>
<int>2</int>
<int>2</int>
<int>2</int>
<int>2</int>
<int>2</int>
<int>3</int>
<int>3</int>
<int>3</int>
<int>3</int>
<int>3</int>
<int>3</int>
<int>3</int>
<int>3</int>
<int>3</int>
<int>3</int>
<int>3</int>
<int>3</int>
<int>3</int>
<int>3</int>
<int>3</int>
<int>3</int>
<int>3</int>
<int>3</int>
<int>3</int>
<int>3</int>
<int>4</int>
<int>4</int>
<int>4</int>
<int>4</int>
<int>4</int>
<int>4</int>
<int>4</int>
<int>4</int>
<int>4</int>
<int>4</int>
<int>4</int>
<int>4</int>
<int>4</int>
<int>4</int>
<int>4</int>
<int>4</int>
<int>4</int>
<int>4</int>
<int>4</int>
<int>4</int>
<int>4</int>
<int>4</int>
<int>4</int>
<int>4</int>
<int>4</int>
<int>4</int>
<int>4</int>
<int>4</int>
<int>4</int>
<int>4</int>
<int>4</int>
<int>4</int>
<int>4</int>
<int>4</int>
<int>4</int>
<int>4</int>
<int>4</int>
<int>4</int>
<int>4</int>
<int>4</int>
<int>4</int>
<int>4</int>
<int>4</int>
<int>4</int>
<int>4</int>
<int>4</int>
<int>4</int>
<int>4</int>
<int>4</int>
<int>4</int>
<int>4</int>
<int>4</int>
<int>4</int>
<int>4</int>
<int>4</int>
<int>4</int>
<int>4</int>
<int>4</int>
<int>4</int>
<int>4</int>
<int>4</int>
<int>4</int>
<int>4</int>
<int>4</int>
<int>4</int>
<int>4</int>
<int>4</int>
<int>4</int>
<int>4</int>
<int>4</int>
<int>4</int>
<int>4</int>
<int>4</int>
<int>4</int>
<int>4</int>
<int>4</int>
<int>4</int>
<int>4</int>
<int>4</int>
<int>4</int>
<int>4</int>
<int>4</int>
<int>4</int>
<int>4</int>
<int>4</int>
<int>4</int>
<int>4</int>
<int>4</int>
<int>4</int>
<int>4</int>
<int>4</int>
<int>4</int>
<int>4</int>
<int>4</int>
<int>4</int>
<int>4</int>
<int>5</int>
<int>5</int>
<int>5</int>
<int>5</int>
<int>5</int>
<int>5</int>
<int>5</int>
<int>5</int>
<int>5</int>
<int>5</int>
<int>5</int>
<int>5</int>
<int>5</int>
<int>5</int>
<int>5</int>
<int>5</int>
<int>5</int>
<int>5</int>
<int>5</int>
<int>5</int>
<int>6</int>
<int>6</int>
<int>6</int>
<int>6</int>
<int>6</int>
<int>6</int>
<int>6</int>
<int>6</int>
<int>6</int>
<int>6</int>
<int>6</int>
<int>6</int>
<int>6</int>
<int>6</int>
<int>6</int>
<int>6</int>
<int>6</int>
<int>6</int>
<int>6</int>
<int>6</int>
<int>6</int>
<int>6</int>
<int>6</int>
<int>6</int>
<int>6</int>
<int>6</int>
<int>6</int>
<int>6</int>
<int>6</int>
<int>6</int>
<int>6</int>
<int>6</int>
<int>6</int>
<int>6</int>
<int>6</int>
<int>6</int>
<int>6</int>
<int>6</int>
<int>6</int>
<int>6</int>
<int>6</int>
<int>6</int>
<int>6</int>
<int>6</int>
<int>6</int>
<int>6</int>
<int>6</int>
<int>6</int>
<int>6</int>
<int>6</int>
<int>6</int>
<int>6</int>
<int>6</int>
<int>6</int>
<int>6</int>
<int>6</int>
<int>6</int>
<int>6</int>
<int>6</int>
<int>6</int>
<int>6</int>
<int>6</int>
<int>6</int>
<int>6</int>
<int>6</int>
<int>6</int>
<int>6</int>
<int>6</int>
<int>7</int>
<int>7</int>
<int>7</int>
<int>7</int>
<int>7</int>
<int>7</int>
<int>7</int>
<int>7</int>
<int>7</int>
<int>7</int>
<int>7</int>
<int>7</int>
<int>7</int>
<int>7</int>
<int>7</int>
<int>7</int>
<int>7</int>
<int>7</int>
<int>8</int>
<int>8</int>
<int>8</int>
<int>8</int>
<int>8</int>
<int>8</int>
<int>8</int>
<int>8</int>
<int>9</int>
<int>9</int>
<int>9</int>
<int>9</int>
<int>9</int>
<int>9</int>
<int>9</int>
<int>9</int>
<int>9</int>
<int>9</int>
<int>9</int>
<int>9</int>
<int>9</int>
<int>9</int>
<int>9</int>
<int>9</int>
<int>9</int>
<int>9</int>
<int>9</int>
<int>9</int>
<int>9</int>
<int>9</int>
<int>9</int>
<int>9</int>
<int>9</int>
<int>9</int>
<int>9</int>
<int>9</int>
<int>9</int>
<int>10</int>
<int>10</int>
<int>10</int>
<int>10</int>
<int>10</int>
<int>10</int>
<int>10</int>
<int>10</int>
<int>10</int>
<int>10</int>
<int>10</int>
<int>10</int>
<int>10</int>
<int>10</int>
<int>10</int>
<int>10</int>
<int>10</int>
<int>10</int>
<int>10</int>
<int>10</int>
<int>10</int>
<int>11</int>
<int>11</int>
<int>11</int>
<int>11</int>
<int>11</int>
<int>11</int>
<int>11</int>
<int>11</int>
<int>11</int>
<int>11</int>
<int>11</int>
<int>11</int>
<int>11</int>
<int>11</int>
<int>11</int>
<int>11</int>
<int>11</int>
<int>11</int>
<int>11</int>
<int>11</int>
<int>11</int>
<int>11</int>
<int>11</int>
<int>11</int>
<int>11</int>
<int>11</int>
<int>11</int>
<int>11</int>
<int>11</int>
<int>11</int>
<int>11</int>
<int>11</int>
<int>11</int>
<int>11</int>
<int>11</int>
<int>11</int>
<int>11</int>
<int>11</int>
<int>11</int>
<int>11</int>
<int>11</int>
<int>11</int>
<int>11</int>
<int>11</int>
<int>11</int>
<int>11</int>
<int>11</int>
<int>11</int>
<int>11</int>
<int>11</int>
<int>11</int>
<int>11</int>
<int>11</int>
<int>11</int>
<int>11</int>
<int>11</int>
<int>11</int>
<int>11</int>
<int>11</int>
<int>11</int>
</paramGroupIndices>
<referenceChannel>
<string/>
<string/>
<string/>
<string/>
<string/>
<string/>
<string/>
<string/>
<string/>
<string/>
<string/>
<string/>
<string/>
<string/>
<string/>
<string/>
<string/>
<string/>
<string/>
<string/>
<string/>
<string/>
<string/>
<string/>
<string/>
<string/>
<string/>
<string/>
<string/>
<string/>
<string/>
<string/>
<string/>
<string/>
<string/>
<string/>
<string/>
<string/>
<string/>
<string/>
<string/>
<string/>
<string/>
<string/>
<string/>
<string/>
<string/>
<string/>
<string/>
<string/>
<string/>
<string/>
<string/>
<string/>
<string/>
<string/>
<string/>
<string/>
<string/>
<string/>
<string/>
<string/>
<string/>
<string/>
<string/>
<string/>
<string/>
<string/>
<string/>
<string/>
<string/>
<string/>
<string/>
<string/>
<string/>
<string/>
<string/>
<string/>
<string/>
<string/>
<string/>
<string/>
<string/>
<string/>
<string/>
<string/>
<string/>
<string/>
<string/>
<string/>
<string/>
<string/>
<string/>
<string/>
<string/>
<string/>
<string/>
<string/>
<string/>
<string/>
<string/>
<string/>
<string/>
<string/>
<string/>
<string/>
<string/>
<string/>
<string/>
<string/>
<string/>
<string/>
<string/>
<string/>
<string/>
<string/>
<string/>
<string/>
<string/>
<string/>
<string/>
<string/>
<string/>
<string/>
<string/>
<string/>
<string/>
<string/>
<string/>
<string/>
<string/>
<string/>
<string/>
<string/>
<string/>
<string/>
<string/>
<string/>
<string/>
<string/>
<string/>
<string/>
<string/>
<string/>
<string/>
<string/>
<string/>
<string/>
<string/>
<string/>
<string/>
<string/>
<string/>
<string/>
<string/>
<string/>
<string/>
<string/>
<string/>
<string/>
<string/>
<string/>
<string/>
<string/>
<string/>
<string/>
<string/>
<string/>
<string/>
<string/>
<string/>
<string/>
<string/>
<string/>
<string/>
<string/>
<string/>
<string/>
<string/>
<string/>
<string/>
<string/>
<string/>
<string/>
<string/>
<string/>
<string/>
<string/>
<string/>
<string/>
<string/>
<string/>
<string/>
<string/>
<string/>
<string/>
<string/>
<string/>
<string/>
<string/>
<string/>
<string/>
<string/>
<string/>
<string/>
<string/>
<string/>
<string/>
<string/>
<string/>
<string/>
<string/>
<string/>
<string/>
<string/>
<string/>
<string/>
<string/>
<string/>
<string/>
<string/>
<string/>
<string/>
<string/>
<string/>
<string/>
<string/>
<string/>
<string/>
<string/>
<string/>
<string/>
<string/>
<string/>
<string/>
<string/>
<string/>
<string/>
<string/>
<string/>
<string/>
<string/>
<string/>
<string/>
<string/>
<string/>
<string/>
<string/>
<string/>
<string/>
<string/>
<string/>
<string/>
<string/>
<string/>
<string/>
<string/>
<string/>
<string/>
<string/>
<string/>
<string/>
<string/>
<string/>
<string/>
<string/>
<string/>
<string/>
<string/>
<string/>
<string/>
<string/>
<string/>
<string/>
<string/>
<string/>
<string/>
<string/>
<string/>
<string/>
<string/>
<string/>
<string/>
<string/>
<string/>
<string/>
<string/>
<string/>
<string/>
<string/>
<string/>
<string/>
<string/>
<string/>
<string/>
<string/>
<string/>
<string/>
<string/>
<string/>
<string/>
<string/>
<string/>
<string/>
<string/>
<string/>
<string/>
<string/>
<string/>
<string/>
<string/>
<string/>
<string/>
<string/>
<string/>
<string/>
<string/>
<string/>
<string/>
<string/>
<string/>
<string/>
<string/>
<string/>
<string/>
<string/>
<string/>
<string/>
<string/>
<string/>
<string/>
<string/>
<string/>
<string/>
<string/>
<string/>
<string/>
<string/>
<string/>
<string/>
<string/>
<string/>
<string/>
<string/>
<string/>
<string/>
<string/>
<string/>
<string/>
<string/>
<string/>
<string/>
<string/>
<string/>
<string/>
<string/>
<string/>
<string/>
<string/>
<string/>
<string/>
<string/>
<string/>
<string/>
<string/>
<string/>
<string/>
<string/>
<string/>
<string/>
<string/>
<string/>
<string/>
<string/>
<string/>
<string/>
<string/>
<string/>
<string/>
<string/>
<string/>
<string/>
<string/>
<string/>
<string/>
<string/>
<string/>
<string/>
<string/>
<string/>
<string/>
<string/>
<string/>
<string/>
<string/>
<string/>
<string/>
<string/>
<string/>
<string/>
<string/>
<string/>
<string/>
<string/>
<string/>
<string/>
<string/>
<string/>
<string/>
<string/>
<string/>
<string/>
<string/>
<string/>
<string/>
<string/>
<string/>
<string/>
<string/>
<string/>
<string/>
<string/>
<string/>
<string/>
<string/>
<string/>
<string/>
<string/>
<string/>
<string/>
<string/>
<string/>
<string/>
<string/>
<string/>
<string/>
<string/>
<string/>
<string/>
<string/>
<string/>
<string/>
<string/>
<string/>
<string/>
<string/>
<string/>
<string/>
<string/>
<string/>
<string/>
<string/>
<string/>
<string/>
<string/>
<string/>
<string/>
<string/>
<string/>
<string/>
<string/>
<string/>
<string/>
<string/>
<string/>
<string/>
<string/>
<string/>
<string/>
<string/>
<string/>
<string/>
<string/>
<string/>
<string/>
<string/>
<string/>
<string/>
<string/>
<string/>
<string/>
<string/>
<string/>
<string/>
<string/>
<string/>
<string/>
<string/>
<string/>
<string/>
<string/>
<string/>
<string/>
<string/>
<string/>
<string/>
<string/>
<string/>
<string/>
<string/>
<string/>
<string/>
<string/>
<string/>
</referenceChannel>
<parameterGroups>
<parameterGroup>
<msInstrument>0</msInstrument>
<maxCharge>7</maxCharge>
<minPeakLen>2</minPeakLen>
<useMs1Centroids>False</useMs1Centroids>
<useMs2Centroids>False</useMs2Centroids>
<cutPeaks>True</cutPeaks>
<gapScans>1</gapScans>
<minTime>NaN</minTime>
<maxTime>NaN</maxTime>
<matchType>MatchFromAndTo</matchType>
<intensityDetermination>0</intensityDetermination>
<centroidMatchTol>8</centroidMatchTol>
<centroidMatchTolInPpm>True</centroidMatchTolInPpm>
<centroidHalfWidth>35</centroidHalfWidth>
<centroidHalfWidthInPpm>True</centroidHalfWidthInPpm>
<valleyFactor>1.4</valleyFactor>
<isotopeValleyFactor>1.2</isotopeValleyFactor>
<advancedPeakSplitting>False</advancedPeakSplitting>
<intensityThreshold>0</intensityThreshold>
<labelMods>
<string/>
<string>Arg10;Lys6</string>
</labelMods>
<lcmsRunType>Standard</lcmsRunType>
<reQuantify>False</reQuantify>
<lfqMode>1</lfqMode>
<lfqSkipNorm>True</lfqSkipNorm>
<lfqMinEdgesPerNode>3</lfqMinEdgesPerNode>
<lfqAvEdgesPerNode>6</lfqAvEdgesPerNode>
<lfqMaxFeatures>100000</lfqMaxFeatures>
<neucodeMaxPpm>0</neucodeMaxPpm>
<neucodeResolution>0</neucodeResolution>
<neucodeResolutionInMda>False</neucodeResolutionInMda>
<neucodeInSilicoLowRes>False</neucodeInSilicoLowRes>
<fastLfq>True</fastLfq>
<lfqRestrictFeatures>False</lfqRestrictFeatures>
<lfqMinRatioCount>2</lfqMinRatioCount>
<maxLabeledAa>3</maxLabeledAa>
<maxNmods>5</maxNmods>
<maxMissedCleavages>2</maxMissedCleavages>
<multiplicity>2</multiplicity>
<enzymeMode>0</enzymeMode>
<complementaryReporterType>0</complementaryReporterType>
<reporterNormalization>0</reporterNormalization>
<neucodeIntensityMode>0</neucodeIntensityMode>
<fixedModifications>
<string>Carbamidomethyl (C)</string>
</fixedModifications>
<enzymes>
<string>Trypsin/P</string>
</enzymes>
<enzymesFirstSearch> </enzymesFirstSearch>
<enzymeModeFirstSearch>0</enzymeModeFirstSearch>
<useEnzymeFirstSearch>False</useEnzymeFirstSearch>
<useVariableModificationsFirstSearch>False</useVariableModificationsFirstSearch>
<variableModifications>
<string>Oxidation (M)</string>
<string>Acetyl (Protein N-term)</string>
</variableModifications>
<useMultiModification>False</useMultiModification>
<multiModifications> </multiModifications>
<isobaricLabels> </isobaricLabels>
<neucodeLabels> </neucodeLabels>
<variableModificationsFirstSearch> </variableModificationsFirstSearch>
<hasAdditionalVariableModifications>False</hasAdditionalVariableModifications>
<additionalVariableModifications> </additionalVariableModifications>
<additionalVariableModificationProteins> </additionalVariableModificationProteins>
<doMassFiltering>True</doMassFiltering>
<firstSearchTol>26</firstSearchTol>
<mainSearchTol>4.5</mainSearchTol>
<searchTolInPpm>True</searchTolInPpm>
<isotopeMatchTol>2</isotopeMatchTol>
<isotopeMatchTolInPpm>True</isotopeMatchTolInPpm>
<isotopeTimeCorrelation>0.6</isotopeTimeCorrelation>
<theorIsotopeCorrelation>0.6</theorIsotopeCorrelation>
<checkMassDeficit>True</checkMassDeficit>
<recalibrationInPpm>True</recalibrationInPpm>
<intensityDependentCalibration>False</intensityDependentCalibration>
<minScoreForCalibration>70</minScoreForCalibration>
<matchLibraryFile>False</matchLibraryFile>
<libraryFile/>
<matchLibraryMassTolPpm>0</matchLibraryMassTolPpm>
<matchLibraryTimeTolMin>0</matchLibraryTimeTolMin>
<matchLabelTimeTolMin>0</matchLabelTimeTolMin>
<reporterMassTolerance>NaN</reporterMassTolerance>
<reporterPif>NaN</reporterPif>
<filterPif>False</filterPif>
<reporterFraction>NaN</reporterFraction>
<reporterBasePeakRatio>NaN</reporterBasePeakRatio>
<timsHalfWidth>0</timsHalfWidth>
<timsStep>0</timsStep>
<timsResolution>0</timsResolution>
<timsMinMsmsIntensity>0</timsMinMsmsIntensity>
<timsRemovePrecursor>True</timsRemovePrecursor>
<timsIsobaricLabels>False</timsIsobaricLabels>
<timsCollapseMsms>True</timsCollapseMsms>
<crosslinkSearch>False</crosslinkSearch>
<crossLinker/>
<minMatchXl>0</minMatchXl>
<minPairedPepLenXl>6</minPairedPepLenXl>
<crosslinkOnlyIntraProtein>False</crosslinkOnlyIntraProtein>
<crosslinkMaxMonoUnsaturated>0</crosslinkMaxMonoUnsaturated>
<crosslinkMaxMonoSaturated>0</crosslinkMaxMonoSaturated>
<crosslinkMaxDiUnsaturated>0</crosslinkMaxDiUnsaturated>
<crosslinkMaxDiSaturated>0</crosslinkMaxDiSaturated>
<crosslinkUseSeparateFasta>False</crosslinkUseSeparateFasta>
<crosslinkCleaveModifications> </crosslinkCleaveModifications>
<crosslinkFastaFiles> </crosslinkFastaFiles>
<crosslinkMode>PeptidesWithCleavedLinker</crosslinkMode>
<peakRefinement>False</peakRefinement>
<isobaricSumOverWindow>True</isobaricSumOverWindow>
</parameterGroup>
<parameterGroup>
<msInstrument>0</msInstrument>
<maxCharge>7</maxCharge>
<minPeakLen>2</minPeakLen>
<useMs1Centroids>False</useMs1Centroids>
<useMs2Centroids>False</useMs2Centroids>
<cutPeaks>True</cutPeaks>
<gapScans>1</gapScans>
<minTime>NaN</minTime>
<maxTime>NaN</maxTime>
<matchType>MatchFromAndTo</matchType>
<intensityDetermination>0</intensityDetermination>
<centroidMatchTol>8</centroidMatchTol>
<centroidMatchTolInPpm>True</centroidMatchTolInPpm>
<centroidHalfWidth>35</centroidHalfWidth>
<centroidHalfWidthInPpm>True</centroidHalfWidthInPpm>
<valleyFactor>1.4</valleyFactor>
<isotopeValleyFactor>1.2</isotopeValleyFactor>
<advancedPeakSplitting>False</advancedPeakSplitting>
<intensityThreshold>0</intensityThreshold>
<labelMods>
<string/>
<string>Arg10;Lys6</string>
</labelMods>
<lcmsRunType>Standard</lcmsRunType>
<reQuantify>False</reQuantify>
<lfqMode>1</lfqMode>
<lfqSkipNorm>True</lfqSkipNorm>
<lfqMinEdgesPerNode>3</lfqMinEdgesPerNode>
<lfqAvEdgesPerNode>6</lfqAvEdgesPerNode>
<lfqMaxFeatures>100000</lfqMaxFeatures>
<neucodeMaxPpm>0</neucodeMaxPpm>
<neucodeResolution>0</neucodeResolution>
<neucodeResolutionInMda>False</neucodeResolutionInMda>
<neucodeInSilicoLowRes>False</neucodeInSilicoLowRes>
<fastLfq>True</fastLfq>
<lfqRestrictFeatures>False</lfqRestrictFeatures>
<lfqMinRatioCount>2</lfqMinRatioCount>
<maxLabeledAa>3</maxLabeledAa>
<maxNmods>5</maxNmods>
<maxMissedCleavages>2</maxMissedCleavages>
<multiplicity>2</multiplicity>
<enzymeMode>0</enzymeMode>
<complementaryReporterType>0</complementaryReporterType>
<reporterNormalization>0</reporterNormalization>
<neucodeIntensityMode>0</neucodeIntensityMode>
<fixedModifications>
<string>Carbamidomethyl (C)</string>
</fixedModifications>
<enzymes>
<string>Trypsin/P</string>
</enzymes>
<enzymesFirstSearch> </enzymesFirstSearch>
<enzymeModeFirstSearch>0</enzymeModeFirstSearch>
<useEnzymeFirstSearch>False</useEnzymeFirstSearch>
<useVariableModificationsFirstSearch>False</useVariableModificationsFirstSearch>
<variableModifications>
<string>Oxidation (M)</string>
<string>Acetyl (Protein N-term)</string>
</variableModifications>
<useMultiModification>False</useMultiModification>
<multiModifications> </multiModifications>
<isobaricLabels> </isobaricLabels>
<neucodeLabels> </neucodeLabels>
<variableModificationsFirstSearch> </variableModificationsFirstSearch>
<hasAdditionalVariableModifications>False</hasAdditionalVariableModifications>
<additionalVariableModifications> </additionalVariableModifications>
<additionalVariableModificationProteins> </additionalVariableModificationProteins>
<doMassFiltering>True</doMassFiltering>
<firstSearchTol>26</firstSearchTol>
<mainSearchTol>4.5</mainSearchTol>
<searchTolInPpm>True</searchTolInPpm>
<isotopeMatchTol>2</isotopeMatchTol>
<isotopeMatchTolInPpm>True</isotopeMatchTolInPpm>
<isotopeTimeCorrelation>0.6</isotopeTimeCorrelation>
<theorIsotopeCorrelation>0.6</theorIsotopeCorrelation>
<checkMassDeficit>True</checkMassDeficit>
<recalibrationInPpm>True</recalibrationInPpm>
<intensityDependentCalibration>False</intensityDependentCalibration>
<minScoreForCalibration>70</minScoreForCalibration>
<matchLibraryFile>False</matchLibraryFile>
<libraryFile/>
<matchLibraryMassTolPpm>0</matchLibraryMassTolPpm>
<matchLibraryTimeTolMin>0</matchLibraryTimeTolMin>
<matchLabelTimeTolMin>0</matchLabelTimeTolMin>
<reporterMassTolerance>NaN</reporterMassTolerance>
<reporterPif>NaN</reporterPif>
<filterPif>False</filterPif>
<reporterFraction>NaN</reporterFraction>
<reporterBasePeakRatio>NaN</reporterBasePeakRatio>
<timsHalfWidth>0</timsHalfWidth>
<timsStep>0</timsStep>
<timsResolution>0</timsResolution>
<timsMinMsmsIntensity>0</timsMinMsmsIntensity>
<timsRemovePrecursor>True</timsRemovePrecursor>
<timsIsobaricLabels>False</timsIsobaricLabels>
<timsCollapseMsms>True</timsCollapseMsms>
<crosslinkSearch>False</crosslinkSearch>
<crossLinker/>
<minMatchXl>0</minMatchXl>
<minPairedPepLenXl>6</minPairedPepLenXl>
<crosslinkOnlyIntraProtein>False</crosslinkOnlyIntraProtein>
<crosslinkMaxMonoUnsaturated>0</crosslinkMaxMonoUnsaturated>
<crosslinkMaxMonoSaturated>0</crosslinkMaxMonoSaturated>
<crosslinkMaxDiUnsaturated>0</crosslinkMaxDiUnsaturated>
<crosslinkMaxDiSaturated>0</crosslinkMaxDiSaturated>
<crosslinkUseSeparateFasta>False</crosslinkUseSeparateFasta>
<crosslinkCleaveModifications> </crosslinkCleaveModifications>
<crosslinkFastaFiles> </crosslinkFastaFiles>
<crosslinkMode>PeptidesWithCleavedLinker</crosslinkMode>
<peakRefinement>False</peakRefinement>
<isobaricSumOverWindow>True</isobaricSumOverWindow>
</parameterGroup>
<parameterGroup>
<msInstrument>0</msInstrument>
<maxCharge>7</maxCharge>
<minPeakLen>2</minPeakLen>
<useMs1Centroids>False</useMs1Centroids>
<useMs2Centroids>False</useMs2Centroids>
<cutPeaks>True</cutPeaks>
<gapScans>1</gapScans>
<minTime>NaN</minTime>
<maxTime>NaN</maxTime>
<matchType>MatchFromAndTo</matchType>
<intensityDetermination>0</intensityDetermination>
<centroidMatchTol>8</centroidMatchTol>
<centroidMatchTolInPpm>True</centroidMatchTolInPpm>
<centroidHalfWidth>35</centroidHalfWidth>
<centroidHalfWidthInPpm>True</centroidHalfWidthInPpm>
<valleyFactor>1.4</valleyFactor>
<isotopeValleyFactor>1.2</isotopeValleyFactor>
<advancedPeakSplitting>False</advancedPeakSplitting>
<intensityThreshold>0</intensityThreshold>
<labelMods>
<string/>
<string>Arg10;Lys6</string>
</labelMods>
<lcmsRunType>Standard</lcmsRunType>
<reQuantify>False</reQuantify>
<lfqMode>1</lfqMode>
<lfqSkipNorm>True</lfqSkipNorm>
<lfqMinEdgesPerNode>3</lfqMinEdgesPerNode>
<lfqAvEdgesPerNode>6</lfqAvEdgesPerNode>
<lfqMaxFeatures>100000</lfqMaxFeatures>
<neucodeMaxPpm>0</neucodeMaxPpm>
<neucodeResolution>0</neucodeResolution>
<neucodeResolutionInMda>False</neucodeResolutionInMda>
<neucodeInSilicoLowRes>False</neucodeInSilicoLowRes>
<fastLfq>True</fastLfq>
<lfqRestrictFeatures>False</lfqRestrictFeatures>
<lfqMinRatioCount>2</lfqMinRatioCount>
<maxLabeledAa>3</maxLabeledAa>
<maxNmods>5</maxNmods>
<maxMissedCleavages>2</maxMissedCleavages>
<multiplicity>2</multiplicity>
<enzymeMode>0</enzymeMode>
<complementaryReporterType>0</complementaryReporterType>
<reporterNormalization>0</reporterNormalization>
<neucodeIntensityMode>0</neucodeIntensityMode>
<fixedModifications>
<string>Carbamidomethyl (C)</string>
</fixedModifications>
<enzymes>
<string>Trypsin/P</string>
</enzymes>
<enzymesFirstSearch> </enzymesFirstSearch>
<enzymeModeFirstSearch>0</enzymeModeFirstSearch>
<useEnzymeFirstSearch>False</useEnzymeFirstSearch>
<useVariableModificationsFirstSearch>False</useVariableModificationsFirstSearch>
<variableModifications>
<string>Oxidation (M)</string>
<string>Acetyl (Protein N-term)</string>
</variableModifications>
<useMultiModification>False</useMultiModification>
<multiModifications> </multiModifications>
<isobaricLabels> </isobaricLabels>
<neucodeLabels> </neucodeLabels>
<variableModificationsFirstSearch> </variableModificationsFirstSearch>
<hasAdditionalVariableModifications>False</hasAdditionalVariableModifications>
<additionalVariableModifications> </additionalVariableModifications>
<additionalVariableModificationProteins> </additionalVariableModificationProteins>
<doMassFiltering>True</doMassFiltering>
<firstSearchTol>26</firstSearchTol>
<mainSearchTol>4.5</mainSearchTol>
<searchTolInPpm>True</searchTolInPpm>
<isotopeMatchTol>2</isotopeMatchTol>
<isotopeMatchTolInPpm>True</isotopeMatchTolInPpm>
<isotopeTimeCorrelation>0.6</isotopeTimeCorrelation>
<theorIsotopeCorrelation>0.6</theorIsotopeCorrelation>
<checkMassDeficit>True</checkMassDeficit>
<recalibrationInPpm>True</recalibrationInPpm>
<intensityDependentCalibration>False</intensityDependentCalibration>
<minScoreForCalibration>70</minScoreForCalibration>
<matchLibraryFile>False</matchLibraryFile>
<libraryFile/>
<matchLibraryMassTolPpm>0</matchLibraryMassTolPpm>
<matchLibraryTimeTolMin>0</matchLibraryTimeTolMin>
<matchLabelTimeTolMin>0</matchLabelTimeTolMin>
<reporterMassTolerance>NaN</reporterMassTolerance>
<reporterPif>NaN</reporterPif>
<filterPif>False</filterPif>
<reporterFraction>NaN</reporterFraction>
<reporterBasePeakRatio>NaN</reporterBasePeakRatio>
<timsHalfWidth>0</timsHalfWidth>
<timsStep>0</timsStep>
<timsResolution>0</timsResolution>
<timsMinMsmsIntensity>0</timsMinMsmsIntensity>
<timsRemovePrecursor>True</timsRemovePrecursor>
<timsIsobaricLabels>False</timsIsobaricLabels>
<timsCollapseMsms>True</timsCollapseMsms>
<crosslinkSearch>False</crosslinkSearch>
<crossLinker/>
<minMatchXl>0</minMatchXl>
<minPairedPepLenXl>6</minPairedPepLenXl>
<crosslinkOnlyIntraProtein>False</crosslinkOnlyIntraProtein>
<crosslinkMaxMonoUnsaturated>0</crosslinkMaxMonoUnsaturated>
<crosslinkMaxMonoSaturated>0</crosslinkMaxMonoSaturated>
<crosslinkMaxDiUnsaturated>0</crosslinkMaxDiUnsaturated>
<crosslinkMaxDiSaturated>0</crosslinkMaxDiSaturated>
<crosslinkUseSeparateFasta>False</crosslinkUseSeparateFasta>
<crosslinkCleaveModifications> </crosslinkCleaveModifications>
<crosslinkFastaFiles> </crosslinkFastaFiles>
<crosslinkMode>PeptidesWithCleavedLinker</crosslinkMode>
<peakRefinement>False</peakRefinement>
<isobaricSumOverWindow>True</isobaricSumOverWindow>
</parameterGroup>
<parameterGroup>
<msInstrument>0</msInstrument>
<maxCharge>7</maxCharge>
<minPeakLen>2</minPeakLen>
<useMs1Centroids>False</useMs1Centroids>
<useMs2Centroids>False</useMs2Centroids>
<cutPeaks>True</cutPeaks>
<gapScans>1</gapScans>
<minTime>NaN</minTime>
<maxTime>NaN</maxTime>
<matchType>MatchFromAndTo</matchType>
<intensityDetermination>0</intensityDetermination>
<centroidMatchTol>8</centroidMatchTol>
<centroidMatchTolInPpm>True</centroidMatchTolInPpm>
<centroidHalfWidth>35</centroidHalfWidth>
<centroidHalfWidthInPpm>True</centroidHalfWidthInPpm>
<valleyFactor>1.4</valleyFactor>
<isotopeValleyFactor>1.2</isotopeValleyFactor>
<advancedPeakSplitting>False</advancedPeakSplitting>
<intensityThreshold>0</intensityThreshold>
<labelMods>
<string/>
</labelMods>
<lcmsRunType>Reporter ion MS2</lcmsRunType>
<reQuantify>False</reQuantify>
<lfqMode>1</lfqMode>
<lfqSkipNorm>True</lfqSkipNorm>
<lfqMinEdgesPerNode>3</lfqMinEdgesPerNode>
<lfqAvEdgesPerNode>6</lfqAvEdgesPerNode>
<lfqMaxFeatures>100000</lfqMaxFeatures>
<neucodeMaxPpm>0</neucodeMaxPpm>
<neucodeResolution>0</neucodeResolution>
<neucodeResolutionInMda>False</neucodeResolutionInMda>
<neucodeInSilicoLowRes>False</neucodeInSilicoLowRes>
<fastLfq>True</fastLfq>
<lfqRestrictFeatures>False</lfqRestrictFeatures>
<lfqMinRatioCount>2</lfqMinRatioCount>
<maxLabeledAa>0</maxLabeledAa>
<maxNmods>5</maxNmods>
<maxMissedCleavages>2</maxMissedCleavages>
<multiplicity>1</multiplicity>
<enzymeMode>0</enzymeMode>
<complementaryReporterType>0</complementaryReporterType>
<reporterNormalization>0</reporterNormalization>
<neucodeIntensityMode>0</neucodeIntensityMode>
<fixedModifications>
<string>Carbamidomethyl (C)</string>
</fixedModifications>
<enzymes>
<string>Trypsin/P</string>
</enzymes>
<enzymesFirstSearch> </enzymesFirstSearch>
<enzymeModeFirstSearch>0</enzymeModeFirstSearch>
<useEnzymeFirstSearch>False</useEnzymeFirstSearch>
<useVariableModificationsFirstSearch>False</useVariableModificationsFirstSearch>
<variableModifications>
<string>Oxidation (M)</string>
<string>Acetyl (Protein N-term)</string>
</variableModifications>
<useMultiModification>False</useMultiModification>
<multiModifications> </multiModifications>
<isobaricLabels>
<IsobaricLabelInfo>
<internalLabel>TMT6plex-Lys126</internalLabel>
<terminalLabel>TMT6plex-Nter126</terminalLabel>
<correctionFactorM2>0</correctionFactorM2>
<correctionFactorM1>0</correctionFactorM1>
<correctionFactorP1>0</correctionFactorP1>
<correctionFactorP2>0</correctionFactorP2>
<tmtLike>True</tmtLike>
</IsobaricLabelInfo>
<IsobaricLabelInfo>
<internalLabel>TMT6plex-Lys127</internalLabel>
<terminalLabel>TMT6plex-Nter127</terminalLabel>
<correctionFactorM2>0</correctionFactorM2>
<correctionFactorM1>0</correctionFactorM1>
<correctionFactorP1>0</correctionFactorP1>
<correctionFactorP2>0</correctionFactorP2>
<tmtLike>True</tmtLike>
</IsobaricLabelInfo>
<IsobaricLabelInfo>
<internalLabel>TMT6plex-Lys130</internalLabel>
<terminalLabel>TMT6plex-Nter130</terminalLabel>
<correctionFactorM2>0</correctionFactorM2>
<correctionFactorM1>0</correctionFactorM1>
<correctionFactorP1>0</correctionFactorP1>
<correctionFactorP2>0</correctionFactorP2>
<tmtLike>True</tmtLike>
</IsobaricLabelInfo>
<IsobaricLabelInfo>
<internalLabel>TMT6plex-Lys131</internalLabel>
<terminalLabel>TMT6plex-Nter131</terminalLabel>
<correctionFactorM2>0</correctionFactorM2>
<correctionFactorM1>0</correctionFactorM1>
<correctionFactorP1>0</correctionFactorP1>
<correctionFactorP2>0</correctionFactorP2>
<tmtLike>True</tmtLike>
</IsobaricLabelInfo>
</isobaricLabels>
<neucodeLabels> </neucodeLabels>
<variableModificationsFirstSearch> </variableModificationsFirstSearch>
<hasAdditionalVariableModifications>False</hasAdditionalVariableModifications>
<additionalVariableModifications> </additionalVariableModifications>
<additionalVariableModificationProteins> </additionalVariableModificationProteins>
<doMassFiltering>True</doMassFiltering>
<firstSearchTol>26</firstSearchTol>
<mainSearchTol>4.5</mainSearchTol>
<searchTolInPpm>True</searchTolInPpm>
<isotopeMatchTol>2</isotopeMatchTol>
<isotopeMatchTolInPpm>True</isotopeMatchTolInPpm>
<isotopeTimeCorrelation>0.6</isotopeTimeCorrelation>
<theorIsotopeCorrelation>0.6</theorIsotopeCorrelation>
<checkMassDeficit>True</checkMassDeficit>
<recalibrationInPpm>True</recalibrationInPpm>
<intensityDependentCalibration>False</intensityDependentCalibration>
<minScoreForCalibration>70</minScoreForCalibration>
<matchLibraryFile>False</matchLibraryFile>
<libraryFile/>
<matchLibraryMassTolPpm>0</matchLibraryMassTolPpm>
<matchLibraryTimeTolMin>0</matchLibraryTimeTolMin>
<matchLabelTimeTolMin>0</matchLabelTimeTolMin>
<reporterMassTolerance>0.003</reporterMassTolerance>
<reporterPif>0</reporterPif>
<filterPif>False</filterPif>
<reporterFraction>0</reporterFraction>
<reporterBasePeakRatio>0</reporterBasePeakRatio>
<timsHalfWidth>0</timsHalfWidth>
<timsStep>0</timsStep>
<timsResolution>0</timsResolution>
<timsMinMsmsIntensity>0</timsMinMsmsIntensity>
<timsRemovePrecursor>True</timsRemovePrecursor>
<timsIsobaricLabels>False</timsIsobaricLabels>
<timsCollapseMsms>True</timsCollapseMsms>
<crosslinkSearch>False</crosslinkSearch>
<crossLinker/>
<minMatchXl>0</minMatchXl>
<minPairedPepLenXl>6</minPairedPepLenXl>
<crosslinkOnlyIntraProtein>False</crosslinkOnlyIntraProtein>
<crosslinkMaxMonoUnsaturated>0</crosslinkMaxMonoUnsaturated>
<crosslinkMaxMonoSaturated>0</crosslinkMaxMonoSaturated>
<crosslinkMaxDiUnsaturated>0</crosslinkMaxDiUnsaturated>
<crosslinkMaxDiSaturated>0</crosslinkMaxDiSaturated>
<crosslinkUseSeparateFasta>False</crosslinkUseSeparateFasta>
<crosslinkCleaveModifications> </crosslinkCleaveModifications>
<crosslinkFastaFiles> </crosslinkFastaFiles>
<crosslinkMode>PeptidesWithCleavedLinker</crosslinkMode>
<peakRefinement>False</peakRefinement>
<isobaricSumOverWindow>True</isobaricSumOverWindow>
</parameterGroup>
<parameterGroup>
<msInstrument>0</msInstrument>
<maxCharge>7</maxCharge>
<minPeakLen>2</minPeakLen>
<useMs1Centroids>False</useMs1Centroids>
<useMs2Centroids>False</useMs2Centroids>
<cutPeaks>True</cutPeaks>
<gapScans>1</gapScans>
<minTime>NaN</minTime>
<maxTime>NaN</maxTime>
<matchType>MatchFromAndTo</matchType>
<intensityDetermination>0</intensityDetermination>
<centroidMatchTol>8</centroidMatchTol>
<centroidMatchTolInPpm>True</centroidMatchTolInPpm>
<centroidHalfWidth>35</centroidHalfWidth>
<centroidHalfWidthInPpm>True</centroidHalfWidthInPpm>
<valleyFactor>1.4</valleyFactor>
<isotopeValleyFactor>1.2</isotopeValleyFactor>
<advancedPeakSplitting>False</advancedPeakSplitting>
<intensityThreshold>0</intensityThreshold>
<labelMods>
<string/>
<string>Arg6;Lys4</string>
<string>Arg10;Lys8</string>
</labelMods>
<lcmsRunType>Standard</lcmsRunType>
<reQuantify>False</reQuantify>
<lfqMode>1</lfqMode>
<lfqSkipNorm>True</lfqSkipNorm>
<lfqMinEdgesPerNode>3</lfqMinEdgesPerNode>
<lfqAvEdgesPerNode>6</lfqAvEdgesPerNode>
<lfqMaxFeatures>100000</lfqMaxFeatures>
<neucodeMaxPpm>0</neucodeMaxPpm>
<neucodeResolution>0</neucodeResolution>
<neucodeResolutionInMda>False</neucodeResolutionInMda>
<neucodeInSilicoLowRes>False</neucodeInSilicoLowRes>
<fastLfq>True</fastLfq>
<lfqRestrictFeatures>False</lfqRestrictFeatures>
<lfqMinRatioCount>2</lfqMinRatioCount>
<maxLabeledAa>3</maxLabeledAa>
<maxNmods>5</maxNmods>
<maxMissedCleavages>2</maxMissedCleavages>
<multiplicity>3</multiplicity>
<enzymeMode>0</enzymeMode>
<complementaryReporterType>0</complementaryReporterType>
<reporterNormalization>0</reporterNormalization>
<neucodeIntensityMode>0</neucodeIntensityMode>
<fixedModifications>
<string>Carbamidomethyl (C)</string>
</fixedModifications>
<enzymes>
<string>Trypsin/P</string>
</enzymes>
<enzymesFirstSearch> </enzymesFirstSearch>
<enzymeModeFirstSearch>0</enzymeModeFirstSearch>
<useEnzymeFirstSearch>False</useEnzymeFirstSearch>
<useVariableModificationsFirstSearch>False</useVariableModificationsFirstSearch>
<variableModifications>
<string>Oxidation (M)</string>
<string>Acetyl (Protein N-term)</string>
</variableModifications>
<useMultiModification>False</useMultiModification>
<multiModifications> </multiModifications>
<isobaricLabels> </isobaricLabels>
<neucodeLabels> </neucodeLabels>
<variableModificationsFirstSearch> </variableModificationsFirstSearch>
<hasAdditionalVariableModifications>False</hasAdditionalVariableModifications>
<additionalVariableModifications> </additionalVariableModifications>
<additionalVariableModificationProteins> </additionalVariableModificationProteins>
<doMassFiltering>True</doMassFiltering>
<firstSearchTol>26</firstSearchTol>
<mainSearchTol>4.5</mainSearchTol>
<searchTolInPpm>True</searchTolInPpm>
<isotopeMatchTol>2</isotopeMatchTol>
<isotopeMatchTolInPpm>True</isotopeMatchTolInPpm>
<isotopeTimeCorrelation>0.6</isotopeTimeCorrelation>
<theorIsotopeCorrelation>0.6</theorIsotopeCorrelation>
<checkMassDeficit>True</checkMassDeficit>
<recalibrationInPpm>True</recalibrationInPpm>
<intensityDependentCalibration>False</intensityDependentCalibration>
<minScoreForCalibration>70</minScoreForCalibration>
<matchLibraryFile>False</matchLibraryFile>
<libraryFile/>
<matchLibraryMassTolPpm>0</matchLibraryMassTolPpm>
<matchLibraryTimeTolMin>0</matchLibraryTimeTolMin>
<matchLabelTimeTolMin>0</matchLabelTimeTolMin>
<reporterMassTolerance>NaN</reporterMassTolerance>
<reporterPif>NaN</reporterPif>
<filterPif>False</filterPif>
<reporterFraction>NaN</reporterFraction>
<reporterBasePeakRatio>NaN</reporterBasePeakRatio>
<timsHalfWidth>0</timsHalfWidth>
<timsStep>0</timsStep>
<timsResolution>0</timsResolution>
<timsMinMsmsIntensity>0</timsMinMsmsIntensity>
<timsRemovePrecursor>True</timsRemovePrecursor>
<timsIsobaricLabels>False</timsIsobaricLabels>
<timsCollapseMsms>True</timsCollapseMsms>
<crosslinkSearch>False</crosslinkSearch>
<crossLinker/>
<minMatchXl>0</minMatchXl>
<minPairedPepLenXl>6</minPairedPepLenXl>
<crosslinkOnlyIntraProtein>False</crosslinkOnlyIntraProtein>
<crosslinkMaxMonoUnsaturated>0</crosslinkMaxMonoUnsaturated>
<crosslinkMaxMonoSaturated>0</crosslinkMaxMonoSaturated>
<crosslinkMaxDiUnsaturated>0</crosslinkMaxDiUnsaturated>
<crosslinkMaxDiSaturated>0</crosslinkMaxDiSaturated>
<crosslinkUseSeparateFasta>False</crosslinkUseSeparateFasta>
<crosslinkCleaveModifications> </crosslinkCleaveModifications>
<crosslinkFastaFiles> </crosslinkFastaFiles>
<crosslinkMode>PeptidesWithCleavedLinker</crosslinkMode>
<peakRefinement>False</peakRefinement>
<isobaricSumOverWindow>True</isobaricSumOverWindow>
</parameterGroup>
<parameterGroup>
<msInstrument>0</msInstrument>
<maxCharge>7</maxCharge>
<minPeakLen>2</minPeakLen>
<useMs1Centroids>False</useMs1Centroids>
<useMs2Centroids>False</useMs2Centroids>
<cutPeaks>True</cutPeaks>
<gapScans>1</gapScans>
<minTime>NaN</minTime>
<maxTime>NaN</maxTime>
<matchType>MatchFromAndTo</matchType>
<intensityDetermination>0</intensityDetermination>
<centroidMatchTol>8</centroidMatchTol>
<centroidMatchTolInPpm>True</centroidMatchTolInPpm>
<centroidHalfWidth>35</centroidHalfWidth>
<centroidHalfWidthInPpm>True</centroidHalfWidthInPpm>
<valleyFactor>1.4</valleyFactor>
<isotopeValleyFactor>1.2</isotopeValleyFactor>
<advancedPeakSplitting>False</advancedPeakSplitting>
<intensityThreshold>0</intensityThreshold>
<labelMods>
<string/>
<string>Arg10;Lys8</string>
</labelMods>
<lcmsRunType>Standard</lcmsRunType>
<reQuantify>False</reQuantify>
<lfqMode>1</lfqMode>
<lfqSkipNorm>True</lfqSkipNorm>
<lfqMinEdgesPerNode>3</lfqMinEdgesPerNode>
<lfqAvEdgesPerNode>6</lfqAvEdgesPerNode>
<lfqMaxFeatures>100000</lfqMaxFeatures>
<neucodeMaxPpm>0</neucodeMaxPpm>
<neucodeResolution>0</neucodeResolution>
<neucodeResolutionInMda>False</neucodeResolutionInMda>
<neucodeInSilicoLowRes>False</neucodeInSilicoLowRes>
<fastLfq>True</fastLfq>
<lfqRestrictFeatures>False</lfqRestrictFeatures>
<lfqMinRatioCount>2</lfqMinRatioCount>
<maxLabeledAa>3</maxLabeledAa>
<maxNmods>5</maxNmods>
<maxMissedCleavages>2</maxMissedCleavages>
<multiplicity>2</multiplicity>
<enzymeMode>0</enzymeMode>
<complementaryReporterType>0</complementaryReporterType>
<reporterNormalization>0</reporterNormalization>
<neucodeIntensityMode>0</neucodeIntensityMode>
<fixedModifications>
<string>Carbamidomethyl (C)</string>
</fixedModifications>
<enzymes>
<string>Trypsin/P</string>
</enzymes>
<enzymesFirstSearch> </enzymesFirstSearch>
<enzymeModeFirstSearch>0</enzymeModeFirstSearch>
<useEnzymeFirstSearch>False</useEnzymeFirstSearch>
<useVariableModificationsFirstSearch>False</useVariableModificationsFirstSearch>
<variableModifications>
<string>Oxidation (M)</string>
<string>Acetyl (Protein N-term)</string>
</variableModifications>
<useMultiModification>False</useMultiModification>
<multiModifications> </multiModifications>
<isobaricLabels> </isobaricLabels>
<neucodeLabels> </neucodeLabels>
<variableModificationsFirstSearch> </variableModificationsFirstSearch>
<hasAdditionalVariableModifications>False</hasAdditionalVariableModifications>
<additionalVariableModifications> </additionalVariableModifications>
<additionalVariableModificationProteins> </additionalVariableModificationProteins>
<doMassFiltering>True</doMassFiltering>
<firstSearchTol>26</firstSearchTol>
<mainSearchTol>4.5</mainSearchTol>
<searchTolInPpm>True</searchTolInPpm>
<isotopeMatchTol>2</isotopeMatchTol>
<isotopeMatchTolInPpm>True</isotopeMatchTolInPpm>
<isotopeTimeCorrelation>0.6</isotopeTimeCorrelation>
<theorIsotopeCorrelation>0.6</theorIsotopeCorrelation>
<checkMassDeficit>True</checkMassDeficit>
<recalibrationInPpm>True</recalibrationInPpm>
<intensityDependentCalibration>False</intensityDependentCalibration>
<minScoreForCalibration>70</minScoreForCalibration>
<matchLibraryFile>False</matchLibraryFile>
<libraryFile/>
<matchLibraryMassTolPpm>0</matchLibraryMassTolPpm>
<matchLibraryTimeTolMin>0</matchLibraryTimeTolMin>
<matchLabelTimeTolMin>0</matchLabelTimeTolMin>
<reporterMassTolerance>NaN</reporterMassTolerance>
<reporterPif>NaN</reporterPif>
<filterPif>False</filterPif>
<reporterFraction>NaN</reporterFraction>
<reporterBasePeakRatio>NaN</reporterBasePeakRatio>
<timsHalfWidth>0</timsHalfWidth>
<timsStep>0</timsStep>
<timsResolution>0</timsResolution>
<timsMinMsmsIntensity>0</timsMinMsmsIntensity>
<timsRemovePrecursor>True</timsRemovePrecursor>
<timsIsobaricLabels>False</timsIsobaricLabels>
<timsCollapseMsms>True</timsCollapseMsms>
<crosslinkSearch>False</crosslinkSearch>
<crossLinker/>
<minMatchXl>0</minMatchXl>
<minPairedPepLenXl>6</minPairedPepLenXl>
<crosslinkOnlyIntraProtein>False</crosslinkOnlyIntraProtein>
<crosslinkMaxMonoUnsaturated>0</crosslinkMaxMonoUnsaturated>
<crosslinkMaxMonoSaturated>0</crosslinkMaxMonoSaturated>
<crosslinkMaxDiUnsaturated>0</crosslinkMaxDiUnsaturated>
<crosslinkMaxDiSaturated>0</crosslinkMaxDiSaturated>
<crosslinkUseSeparateFasta>False</crosslinkUseSeparateFasta>
<crosslinkCleaveModifications> </crosslinkCleaveModifications>
<crosslinkFastaFiles> </crosslinkFastaFiles>
<crosslinkMode>PeptidesWithCleavedLinker</crosslinkMode>
<peakRefinement>False</peakRefinement>
<isobaricSumOverWindow>True</isobaricSumOverWindow>
</parameterGroup>
<parameterGroup>
<msInstrument>0</msInstrument>
<maxCharge>7</maxCharge>
<minPeakLen>2</minPeakLen>
<useMs1Centroids>False</useMs1Centroids>
<useMs2Centroids>False</useMs2Centroids>
<cutPeaks>True</cutPeaks>
<gapScans>1</gapScans>
<minTime>NaN</minTime>
<maxTime>NaN</maxTime>
<matchType>MatchFromAndTo</matchType>
<intensityDetermination>0</intensityDetermination>
<centroidMatchTol>8</centroidMatchTol>
<centroidMatchTolInPpm>True</centroidMatchTolInPpm>
<centroidHalfWidth>35</centroidHalfWidth>
<centroidHalfWidthInPpm>True</centroidHalfWidthInPpm>
<valleyFactor>1.4</valleyFactor>
<isotopeValleyFactor>1.2</isotopeValleyFactor>
<advancedPeakSplitting>False</advancedPeakSplitting>
<intensityThreshold>0</intensityThreshold>
<labelMods>
<string/>
</labelMods>
<lcmsRunType>Standard</lcmsRunType>
<reQuantify>False</reQuantify>
<lfqMode>1</lfqMode>
<lfqSkipNorm>True</lfqSkipNorm>
<lfqMinEdgesPerNode>3</lfqMinEdgesPerNode>
<lfqAvEdgesPerNode>6</lfqAvEdgesPerNode>
<lfqMaxFeatures>100000</lfqMaxFeatures>
<neucodeMaxPpm>0</neucodeMaxPpm>
<neucodeResolution>0</neucodeResolution>
<neucodeResolutionInMda>False</neucodeResolutionInMda>
<neucodeInSilicoLowRes>False</neucodeInSilicoLowRes>
<fastLfq>True</fastLfq>
<lfqRestrictFeatures>False</lfqRestrictFeatures>
<lfqMinRatioCount>2</lfqMinRatioCount>
<maxLabeledAa>0</maxLabeledAa>
<maxNmods>5</maxNmods>
<maxMissedCleavages>2</maxMissedCleavages>
<multiplicity>1</multiplicity>
<enzymeMode>0</enzymeMode>
<complementaryReporterType>0</complementaryReporterType>
<reporterNormalization>0</reporterNormalization>
<neucodeIntensityMode>0</neucodeIntensityMode>
<fixedModifications>
<string>Carbamidomethyl (C)</string>
</fixedModifications>
<enzymes>
<string>Trypsin/P</string>
</enzymes>
<enzymesFirstSearch> </enzymesFirstSearch>
<enzymeModeFirstSearch>0</enzymeModeFirstSearch>
<useEnzymeFirstSearch>False</useEnzymeFirstSearch>
<useVariableModificationsFirstSearch>False</useVariableModificationsFirstSearch>
<variableModifications>
<string>Oxidation (M)</string>
<string>Acetyl (Protein N-term)</string>
</variableModifications>
<useMultiModification>False</useMultiModification>
<multiModifications> </multiModifications>
<isobaricLabels> </isobaricLabels>
<neucodeLabels> </neucodeLabels>
<variableModificationsFirstSearch> </variableModificationsFirstSearch>
<hasAdditionalVariableModifications>False</hasAdditionalVariableModifications>
<additionalVariableModifications> </additionalVariableModifications>
<additionalVariableModificationProteins> </additionalVariableModificationProteins>
<doMassFiltering>True</doMassFiltering>
<firstSearchTol>26</firstSearchTol>
<mainSearchTol>4.5</mainSearchTol>
<searchTolInPpm>True</searchTolInPpm>
<isotopeMatchTol>2</isotopeMatchTol>
<isotopeMatchTolInPpm>True</isotopeMatchTolInPpm>
<isotopeTimeCorrelation>0.6</isotopeTimeCorrelation>
<theorIsotopeCorrelation>0.6</theorIsotopeCorrelation>
<checkMassDeficit>True</checkMassDeficit>
<recalibrationInPpm>True</recalibrationInPpm>
<intensityDependentCalibration>False</intensityDependentCalibration>
<minScoreForCalibration>70</minScoreForCalibration>
<matchLibraryFile>False</matchLibraryFile>
<libraryFile/>
<matchLibraryMassTolPpm>0</matchLibraryMassTolPpm>
<matchLibraryTimeTolMin>0</matchLibraryTimeTolMin>
<matchLabelTimeTolMin>0</matchLabelTimeTolMin>
<reporterMassTolerance>NaN</reporterMassTolerance>
<reporterPif>NaN</reporterPif>
<filterPif>False</filterPif>
<reporterFraction>NaN</reporterFraction>
<reporterBasePeakRatio>NaN</reporterBasePeakRatio>
<timsHalfWidth>0</timsHalfWidth>
<timsStep>0</timsStep>
<timsResolution>0</timsResolution>
<timsMinMsmsIntensity>0</timsMinMsmsIntensity>
<timsRemovePrecursor>True</timsRemovePrecursor>
<timsIsobaricLabels>False</timsIsobaricLabels>
<timsCollapseMsms>True</timsCollapseMsms>
<crosslinkSearch>False</crosslinkSearch>
<crossLinker/>
<minMatchXl>0</minMatchXl>
<minPairedPepLenXl>6</minPairedPepLenXl>
<crosslinkOnlyIntraProtein>False</crosslinkOnlyIntraProtein>
<crosslinkMaxMonoUnsaturated>0</crosslinkMaxMonoUnsaturated>
<crosslinkMaxMonoSaturated>0</crosslinkMaxMonoSaturated>
<crosslinkMaxDiUnsaturated>0</crosslinkMaxDiUnsaturated>
<crosslinkMaxDiSaturated>0</crosslinkMaxDiSaturated>
<crosslinkUseSeparateFasta>False</crosslinkUseSeparateFasta>
<crosslinkCleaveModifications> </crosslinkCleaveModifications>
<crosslinkFastaFiles> </crosslinkFastaFiles>
<crosslinkMode>PeptidesWithCleavedLinker</crosslinkMode>
<peakRefinement>False</peakRefinement>
<isobaricSumOverWindow>True</isobaricSumOverWindow>
</parameterGroup>
<parameterGroup>
<msInstrument>0</msInstrument>
<maxCharge>7</maxCharge>
<minPeakLen>2</minPeakLen>
<useMs1Centroids>False</useMs1Centroids>
<useMs2Centroids>False</useMs2Centroids>
<cutPeaks>True</cutPeaks>
<gapScans>1</gapScans>
<minTime>NaN</minTime>
<maxTime>NaN</maxTime>
<matchType>MatchFromAndTo</matchType>
<intensityDetermination>0</intensityDetermination>
<centroidMatchTol>8</centroidMatchTol>
<centroidMatchTolInPpm>True</centroidMatchTolInPpm>
<centroidHalfWidth>35</centroidHalfWidth>
<centroidHalfWidthInPpm>True</centroidHalfWidthInPpm>
<valleyFactor>1.4</valleyFactor>
<isotopeValleyFactor>1.2</isotopeValleyFactor>
<advancedPeakSplitting>False</advancedPeakSplitting>
<intensityThreshold>0</intensityThreshold>
<labelMods>
<string/>
</labelMods>
<lcmsRunType>Standard</lcmsRunType>
<reQuantify>False</reQuantify>
<lfqMode>1</lfqMode>
<lfqSkipNorm>True</lfqSkipNorm>
<lfqMinEdgesPerNode>3</lfqMinEdgesPerNode>
<lfqAvEdgesPerNode>6</lfqAvEdgesPerNode>
<lfqMaxFeatures>100000</lfqMaxFeatures>
<neucodeMaxPpm>0</neucodeMaxPpm>
<neucodeResolution>0</neucodeResolution>
<neucodeResolutionInMda>False</neucodeResolutionInMda>
<neucodeInSilicoLowRes>False</neucodeInSilicoLowRes>
<fastLfq>True</fastLfq>
<lfqRestrictFeatures>False</lfqRestrictFeatures>
<lfqMinRatioCount>2</lfqMinRatioCount>
<maxLabeledAa>0</maxLabeledAa>
<maxNmods>5</maxNmods>
<maxMissedCleavages>2</maxMissedCleavages>
<multiplicity>1</multiplicity>
<enzymeMode>0</enzymeMode>
<complementaryReporterType>0</complementaryReporterType>
<reporterNormalization>0</reporterNormalization>
<neucodeIntensityMode>0</neucodeIntensityMode>
<fixedModifications>
<string>Carbamidomethyl (C)</string>
</fixedModifications>
<enzymes>
<string>Trypsin/P</string>
</enzymes>
<enzymesFirstSearch> </enzymesFirstSearch>
<enzymeModeFirstSearch>0</enzymeModeFirstSearch>
<useEnzymeFirstSearch>False</useEnzymeFirstSearch>
<useVariableModificationsFirstSearch>False</useVariableModificationsFirstSearch>
<variableModifications>
<string>Oxidation (M)</string>
<string>Acetyl (Protein N-term)</string>
</variableModifications>
<useMultiModification>False</useMultiModification>
<multiModifications> </multiModifications>
<isobaricLabels> </isobaricLabels>
<neucodeLabels> </neucodeLabels>
<variableModificationsFirstSearch> </variableModificationsFirstSearch>
<hasAdditionalVariableModifications>False</hasAdditionalVariableModifications>
<additionalVariableModifications> </additionalVariableModifications>
<additionalVariableModificationProteins> </additionalVariableModificationProteins>
<doMassFiltering>True</doMassFiltering>
<firstSearchTol>26</firstSearchTol>
<mainSearchTol>4.5</mainSearchTol>
<searchTolInPpm>True</searchTolInPpm>
<isotopeMatchTol>2</isotopeMatchTol>
<isotopeMatchTolInPpm>True</isotopeMatchTolInPpm>
<isotopeTimeCorrelation>0.6</isotopeTimeCorrelation>
<theorIsotopeCorrelation>0.6</theorIsotopeCorrelation>
<checkMassDeficit>True</checkMassDeficit>
<recalibrationInPpm>True</recalibrationInPpm>
<intensityDependentCalibration>False</intensityDependentCalibration>
<minScoreForCalibration>70</minScoreForCalibration>
<matchLibraryFile>False</matchLibraryFile>
<libraryFile/>
<matchLibraryMassTolPpm>0</matchLibraryMassTolPpm>
<matchLibraryTimeTolMin>0</matchLibraryTimeTolMin>
<matchLabelTimeTolMin>0</matchLabelTimeTolMin>
<reporterMassTolerance>NaN</reporterMassTolerance>
<reporterPif>NaN</reporterPif>
<filterPif>False</filterPif>
<reporterFraction>NaN</reporterFraction>
<reporterBasePeakRatio>NaN</reporterBasePeakRatio>
<timsHalfWidth>0</timsHalfWidth>
<timsStep>0</timsStep>
<timsResolution>0</timsResolution>
<timsMinMsmsIntensity>0</timsMinMsmsIntensity>
<timsRemovePrecursor>True</timsRemovePrecursor>
<timsIsobaricLabels>False</timsIsobaricLabels>
<timsCollapseMsms>True</timsCollapseMsms>
<crosslinkSearch>False</crosslinkSearch>
<crossLinker/>
<minMatchXl>0</minMatchXl>
<minPairedPepLenXl>6</minPairedPepLenXl>
<crosslinkOnlyIntraProtein>False</crosslinkOnlyIntraProtein>
<crosslinkMaxMonoUnsaturated>0</crosslinkMaxMonoUnsaturated>
<crosslinkMaxMonoSaturated>0</crosslinkMaxMonoSaturated>
<crosslinkMaxDiUnsaturated>0</crosslinkMaxDiUnsaturated>
<crosslinkMaxDiSaturated>0</crosslinkMaxDiSaturated>
<crosslinkUseSeparateFasta>False</crosslinkUseSeparateFasta>
<crosslinkCleaveModifications> </crosslinkCleaveModifications>
<crosslinkFastaFiles> </crosslinkFastaFiles>
<crosslinkMode>PeptidesWithCleavedLinker</crosslinkMode>
<peakRefinement>False</peakRefinement>
<isobaricSumOverWindow>True</isobaricSumOverWindow>
</parameterGroup>
<parameterGroup>
<msInstrument>0</msInstrument>
<maxCharge>7</maxCharge>
<minPeakLen>2</minPeakLen>
<useMs1Centroids>False</useMs1Centroids>
<useMs2Centroids>False</useMs2Centroids>
<cutPeaks>True</cutPeaks>
<gapScans>1</gapScans>
<minTime>NaN</minTime>
<maxTime>NaN</maxTime>
<matchType>MatchFromAndTo</matchType>
<intensityDetermination>0</intensityDetermination>
<centroidMatchTol>8</centroidMatchTol>
<centroidMatchTolInPpm>True</centroidMatchTolInPpm>
<centroidHalfWidth>35</centroidHalfWidth>
<centroidHalfWidthInPpm>True</centroidHalfWidthInPpm>
<valleyFactor>1.4</valleyFactor>
<isotopeValleyFactor>1.2</isotopeValleyFactor>
<advancedPeakSplitting>False</advancedPeakSplitting>
<intensityThreshold>0</intensityThreshold>
<labelMods>
<string/>
</labelMods>
<lcmsRunType>Standard</lcmsRunType>
<reQuantify>False</reQuantify>
<lfqMode>1</lfqMode>
<lfqSkipNorm>True</lfqSkipNorm>
<lfqMinEdgesPerNode>3</lfqMinEdgesPerNode>
<lfqAvEdgesPerNode>6</lfqAvEdgesPerNode>
<lfqMaxFeatures>100000</lfqMaxFeatures>
<neucodeMaxPpm>0</neucodeMaxPpm>
<neucodeResolution>0</neucodeResolution>
<neucodeResolutionInMda>False</neucodeResolutionInMda>
<neucodeInSilicoLowRes>False</neucodeInSilicoLowRes>
<fastLfq>True</fastLfq>
<lfqRestrictFeatures>False</lfqRestrictFeatures>
<lfqMinRatioCount>2</lfqMinRatioCount>
<maxLabeledAa>0</maxLabeledAa>
<maxNmods>5</maxNmods>
<maxMissedCleavages>2</maxMissedCleavages>
<multiplicity>1</multiplicity>
<enzymeMode>0</enzymeMode>
<complementaryReporterType>0</complementaryReporterType>
<reporterNormalization>0</reporterNormalization>
<neucodeIntensityMode>0</neucodeIntensityMode>
<fixedModifications>
<string>Carbamidomethyl (C)</string>
</fixedModifications>
<enzymes>
<string>Trypsin/P</string>
</enzymes>
<enzymesFirstSearch> </enzymesFirstSearch>
<enzymeModeFirstSearch>0</enzymeModeFirstSearch>
<useEnzymeFirstSearch>False</useEnzymeFirstSearch>
<useVariableModificationsFirstSearch>False</useVariableModificationsFirstSearch>
<variableModifications>
<string>Oxidation (M)</string>
<string>Acetyl (Protein N-term)</string>
</variableModifications>
<useMultiModification>False</useMultiModification>
<multiModifications> </multiModifications>
<isobaricLabels> </isobaricLabels>
<neucodeLabels> </neucodeLabels>
<variableModificationsFirstSearch> </variableModificationsFirstSearch>
<hasAdditionalVariableModifications>False</hasAdditionalVariableModifications>
<additionalVariableModifications> </additionalVariableModifications>
<additionalVariableModificationProteins> </additionalVariableModificationProteins>
<doMassFiltering>True</doMassFiltering>
<firstSearchTol>26</firstSearchTol>
<mainSearchTol>4.5</mainSearchTol>
<searchTolInPpm>True</searchTolInPpm>
<isotopeMatchTol>2</isotopeMatchTol>
<isotopeMatchTolInPpm>True</isotopeMatchTolInPpm>
<isotopeTimeCorrelation>0.6</isotopeTimeCorrelation>
<theorIsotopeCorrelation>0.6</theorIsotopeCorrelation>
<checkMassDeficit>True</checkMassDeficit>
<recalibrationInPpm>True</recalibrationInPpm>
<intensityDependentCalibration>False</intensityDependentCalibration>
<minScoreForCalibration>70</minScoreForCalibration>
<matchLibraryFile>False</matchLibraryFile>
<libraryFile/>
<matchLibraryMassTolPpm>0</matchLibraryMassTolPpm>
<matchLibraryTimeTolMin>0</matchLibraryTimeTolMin>
<matchLabelTimeTolMin>0</matchLabelTimeTolMin>
<reporterMassTolerance>NaN</reporterMassTolerance>
<reporterPif>NaN</reporterPif>
<filterPif>False</filterPif>
<reporterFraction>NaN</reporterFraction>
<reporterBasePeakRatio>NaN</reporterBasePeakRatio>
<timsHalfWidth>0</timsHalfWidth>
<timsStep>0</timsStep>
<timsResolution>0</timsResolution>
<timsMinMsmsIntensity>0</timsMinMsmsIntensity>
<timsRemovePrecursor>True</timsRemovePrecursor>
<timsIsobaricLabels>False</timsIsobaricLabels>
<timsCollapseMsms>True</timsCollapseMsms>
<crosslinkSearch>False</crosslinkSearch>
<crossLinker/>
<minMatchXl>0</minMatchXl>
<minPairedPepLenXl>6</minPairedPepLenXl>
<crosslinkOnlyIntraProtein>False</crosslinkOnlyIntraProtein>
<crosslinkMaxMonoUnsaturated>0</crosslinkMaxMonoUnsaturated>
<crosslinkMaxMonoSaturated>0</crosslinkMaxMonoSaturated>
<crosslinkMaxDiUnsaturated>0</crosslinkMaxDiUnsaturated>
<crosslinkMaxDiSaturated>0</crosslinkMaxDiSaturated>
<crosslinkUseSeparateFasta>False</crosslinkUseSeparateFasta>
<crosslinkCleaveModifications> </crosslinkCleaveModifications>
<crosslinkFastaFiles> </crosslinkFastaFiles>
<crosslinkMode>PeptidesWithCleavedLinker</crosslinkMode>
<peakRefinement>False</peakRefinement>
<isobaricSumOverWindow>True</isobaricSumOverWindow>
</parameterGroup>
<parameterGroup>
<msInstrument>0</msInstrument>
<maxCharge>7</maxCharge>
<minPeakLen>2</minPeakLen>
<useMs1Centroids>False</useMs1Centroids>
<useMs2Centroids>False</useMs2Centroids>
<cutPeaks>True</cutPeaks>
<gapScans>1</gapScans>
<minTime>NaN</minTime>
<maxTime>NaN</maxTime>
<matchType>MatchFromAndTo</matchType>
<intensityDetermination>0</intensityDetermination>
<centroidMatchTol>8</centroidMatchTol>
<centroidMatchTolInPpm>True</centroidMatchTolInPpm>
<centroidHalfWidth>35</centroidHalfWidth>
<centroidHalfWidthInPpm>True</centroidHalfWidthInPpm>
<valleyFactor>1.4</valleyFactor>
<isotopeValleyFactor>1.2</isotopeValleyFactor>
<advancedPeakSplitting>False</advancedPeakSplitting>
<intensityThreshold>0</intensityThreshold>
<labelMods>
<string/>
</labelMods>
<lcmsRunType>Reporter ion MS2</lcmsRunType>
<reQuantify>False</reQuantify>
<lfqMode>1</lfqMode>
<lfqSkipNorm>True</lfqSkipNorm>
<lfqMinEdgesPerNode>3</lfqMinEdgesPerNode>
<lfqAvEdgesPerNode>6</lfqAvEdgesPerNode>
<lfqMaxFeatures>100000</lfqMaxFeatures>
<neucodeMaxPpm>0</neucodeMaxPpm>
<neucodeResolution>0</neucodeResolution>
<neucodeResolutionInMda>False</neucodeResolutionInMda>
<neucodeInSilicoLowRes>False</neucodeInSilicoLowRes>
<fastLfq>True</fastLfq>
<lfqRestrictFeatures>False</lfqRestrictFeatures>
<lfqMinRatioCount>2</lfqMinRatioCount>
<maxLabeledAa>0</maxLabeledAa>
<maxNmods>5</maxNmods>
<maxMissedCleavages>2</maxMissedCleavages>
<multiplicity>1</multiplicity>
<enzymeMode>0</enzymeMode>
<complementaryReporterType>0</complementaryReporterType>
<reporterNormalization>0</reporterNormalization>
<neucodeIntensityMode>0</neucodeIntensityMode>
<fixedModifications>
<string>Carbamidomethyl (C)</string>
</fixedModifications>
<enzymes>
<string>Trypsin/P</string>
</enzymes>
<enzymesFirstSearch> </enzymesFirstSearch>
<enzymeModeFirstSearch>0</enzymeModeFirstSearch>
<useEnzymeFirstSearch>False</useEnzymeFirstSearch>
<useVariableModificationsFirstSearch>False</useVariableModificationsFirstSearch>
<variableModifications>
<string>Oxidation (M)</string>
<string>Acetyl (Protein N-term)</string>
</variableModifications>
<useMultiModification>False</useMultiModification>
<multiModifications> </multiModifications>
<isobaricLabels>
<IsobaricLabelInfo>
<internalLabel>TMT6plex-Lys126</internalLabel>
<terminalLabel>TMT6plex-Nter126</terminalLabel>
<correctionFactorM2>0</correctionFactorM2>
<correctionFactorM1>0</correctionFactorM1>
<correctionFactorP1>0</correctionFactorP1>
<correctionFactorP2>0</correctionFactorP2>
<tmtLike>True</tmtLike>
</IsobaricLabelInfo>
<IsobaricLabelInfo>
<internalLabel>TMT6plex-Lys127</internalLabel>
<terminalLabel>TMT6plex-Nter127</terminalLabel>
<correctionFactorM2>0</correctionFactorM2>
<correctionFactorM1>0</correctionFactorM1>
<correctionFactorP1>0</correctionFactorP1>
<correctionFactorP2>0</correctionFactorP2>
<tmtLike>True</tmtLike>
</IsobaricLabelInfo>
<IsobaricLabelInfo>
<internalLabel>TMT6plex-Lys128</internalLabel>
<terminalLabel>TMT6plex-Nter128</terminalLabel>
<correctionFactorM2>0</correctionFactorM2>
<correctionFactorM1>0</correctionFactorM1>
<correctionFactorP1>0</correctionFactorP1>
<correctionFactorP2>0</correctionFactorP2>
<tmtLike>True</tmtLike>
</IsobaricLabelInfo>
<IsobaricLabelInfo>
<internalLabel>TMT6plex-Lys129</internalLabel>
<terminalLabel>TMT6plex-Nter129</terminalLabel>
<correctionFactorM2>0</correctionFactorM2>
<correctionFactorM1>0</correctionFactorM1>
<correctionFactorP1>0</correctionFactorP1>
<correctionFactorP2>0</correctionFactorP2>
<tmtLike>True</tmtLike>
</IsobaricLabelInfo>
<IsobaricLabelInfo>
<internalLabel>TMT6plex-Lys130</internalLabel>
<terminalLabel>TMT6plex-Nter130</terminalLabel>
<correctionFactorM2>0</correctionFactorM2>
<correctionFactorM1>0</correctionFactorM1>
<correctionFactorP1>0</correctionFactorP1>
<correctionFactorP2>0</correctionFactorP2>
<tmtLike>True</tmtLike>
</IsobaricLabelInfo>
</isobaricLabels>
<neucodeLabels> </neucodeLabels>
<variableModificationsFirstSearch> </variableModificationsFirstSearch>
<hasAdditionalVariableModifications>False</hasAdditionalVariableModifications>
<additionalVariableModifications> </additionalVariableModifications>
<additionalVariableModificationProteins> </additionalVariableModificationProteins>
<doMassFiltering>True</doMassFiltering>
<firstSearchTol>26</firstSearchTol>
<mainSearchTol>4.5</mainSearchTol>
<searchTolInPpm>True</searchTolInPpm>
<isotopeMatchTol>2</isotopeMatchTol>
<isotopeMatchTolInPpm>True</isotopeMatchTolInPpm>
<isotopeTimeCorrelation>0.6</isotopeTimeCorrelation>
<theorIsotopeCorrelation>0.6</theorIsotopeCorrelation>
<checkMassDeficit>True</checkMassDeficit>
<recalibrationInPpm>True</recalibrationInPpm>
<intensityDependentCalibration>False</intensityDependentCalibration>
<minScoreForCalibration>70</minScoreForCalibration>
<matchLibraryFile>False</matchLibraryFile>
<libraryFile/>
<matchLibraryMassTolPpm>0</matchLibraryMassTolPpm>
<matchLibraryTimeTolMin>0</matchLibraryTimeTolMin>
<matchLabelTimeTolMin>0</matchLabelTimeTolMin>
<reporterMassTolerance>0.003</reporterMassTolerance>
<reporterPif>0</reporterPif>
<filterPif>False</filterPif>
<reporterFraction>0</reporterFraction>
<reporterBasePeakRatio>0</reporterBasePeakRatio>
<timsHalfWidth>0</timsHalfWidth>
<timsStep>0</timsStep>
<timsResolution>0</timsResolution>
<timsMinMsmsIntensity>0</timsMinMsmsIntensity>
<timsRemovePrecursor>True</timsRemovePrecursor>
<timsIsobaricLabels>False</timsIsobaricLabels>
<timsCollapseMsms>True</timsCollapseMsms>
<crosslinkSearch>False</crosslinkSearch>
<crossLinker/>
<minMatchXl>0</minMatchXl>
<minPairedPepLenXl>6</minPairedPepLenXl>
<crosslinkOnlyIntraProtein>False</crosslinkOnlyIntraProtein>
<crosslinkMaxMonoUnsaturated>0</crosslinkMaxMonoUnsaturated>
<crosslinkMaxMonoSaturated>0</crosslinkMaxMonoSaturated>
<crosslinkMaxDiUnsaturated>0</crosslinkMaxDiUnsaturated>
<crosslinkMaxDiSaturated>0</crosslinkMaxDiSaturated>
<crosslinkUseSeparateFasta>False</crosslinkUseSeparateFasta>
<crosslinkCleaveModifications> </crosslinkCleaveModifications>
<crosslinkFastaFiles> </crosslinkFastaFiles>
<crosslinkMode>PeptidesWithCleavedLinker</crosslinkMode>
<peakRefinement>False</peakRefinement>
<isobaricSumOverWindow>True</isobaricSumOverWindow>
</parameterGroup>
<parameterGroup>
<msInstrument>0</msInstrument>
<maxCharge>7</maxCharge>
<minPeakLen>2</minPeakLen>
<useMs1Centroids>False</useMs1Centroids>
<useMs2Centroids>False</useMs2Centroids>
<cutPeaks>True</cutPeaks>
<gapScans>1</gapScans>
<minTime>NaN</minTime>
<maxTime>NaN</maxTime>
<matchType>MatchFromAndTo</matchType>
<intensityDetermination>0</intensityDetermination>
<centroidMatchTol>8</centroidMatchTol>
<centroidMatchTolInPpm>True</centroidMatchTolInPpm>
<centroidHalfWidth>35</centroidHalfWidth>
<centroidHalfWidthInPpm>True</centroidHalfWidthInPpm>
<valleyFactor>1.4</valleyFactor>
<isotopeValleyFactor>1.2</isotopeValleyFactor>
<advancedPeakSplitting>False</advancedPeakSplitting>
<intensityThreshold>0</intensityThreshold>
<labelMods>
<string/>
</labelMods>
<lcmsRunType>Standard</lcmsRunType>
<reQuantify>False</reQuantify>
<lfqMode>1</lfqMode>
<lfqSkipNorm>True</lfqSkipNorm>
<lfqMinEdgesPerNode>3</lfqMinEdgesPerNode>
<lfqAvEdgesPerNode>6</lfqAvEdgesPerNode>
<lfqMaxFeatures>100000</lfqMaxFeatures>
<neucodeMaxPpm>0</neucodeMaxPpm>
<neucodeResolution>0</neucodeResolution>
<neucodeResolutionInMda>False</neucodeResolutionInMda>
<neucodeInSilicoLowRes>False</neucodeInSilicoLowRes>
<fastLfq>True</fastLfq>
<lfqRestrictFeatures>False</lfqRestrictFeatures>
<lfqMinRatioCount>2</lfqMinRatioCount>
<maxLabeledAa>0</maxLabeledAa>
<maxNmods>5</maxNmods>
<maxMissedCleavages>2</maxMissedCleavages>
<multiplicity>1</multiplicity>
<enzymeMode>0</enzymeMode>
<complementaryReporterType>0</complementaryReporterType>
<reporterNormalization>0</reporterNormalization>
<neucodeIntensityMode>0</neucodeIntensityMode>
<fixedModifications>
<string>Carbamidomethyl (C)</string>
</fixedModifications>
<enzymes>
<string>Trypsin/P</string>
</enzymes>
<enzymesFirstSearch> </enzymesFirstSearch>
<enzymeModeFirstSearch>0</enzymeModeFirstSearch>
<useEnzymeFirstSearch>False</useEnzymeFirstSearch>
<useVariableModificationsFirstSearch>False</useVariableModificationsFirstSearch>
<variableModifications>
<string>Oxidation (M)</string>
<string>Acetyl (Protein N-term)</string>
</variableModifications>
<useMultiModification>False</useMultiModification>
<multiModifications> </multiModifications>
<isobaricLabels> </isobaricLabels>
<neucodeLabels> </neucodeLabels>
<variableModificationsFirstSearch> </variableModificationsFirstSearch>
<hasAdditionalVariableModifications>False</hasAdditionalVariableModifications>
<additionalVariableModifications> </additionalVariableModifications>
<additionalVariableModificationProteins> </additionalVariableModificationProteins>
<doMassFiltering>True</doMassFiltering>
<firstSearchTol>26</firstSearchTol>
<mainSearchTol>4.5</mainSearchTol>
<searchTolInPpm>True</searchTolInPpm>
<isotopeMatchTol>2</isotopeMatchTol>
<isotopeMatchTolInPpm>True</isotopeMatchTolInPpm>
<isotopeTimeCorrelation>0.6</isotopeTimeCorrelation>
<theorIsotopeCorrelation>0.6</theorIsotopeCorrelation>
<checkMassDeficit>True</checkMassDeficit>
<recalibrationInPpm>True</recalibrationInPpm>
<intensityDependentCalibration>False</intensityDependentCalibration>
<minScoreForCalibration>70</minScoreForCalibration>
<matchLibraryFile>False</matchLibraryFile>
<libraryFile/>
<matchLibraryMassTolPpm>0</matchLibraryMassTolPpm>
<matchLibraryTimeTolMin>0</matchLibraryTimeTolMin>
<matchLabelTimeTolMin>0</matchLabelTimeTolMin>
<reporterMassTolerance>NaN</reporterMassTolerance>
<reporterPif>NaN</reporterPif>
<filterPif>False</filterPif>
<reporterFraction>NaN</reporterFraction>
<reporterBasePeakRatio>NaN</reporterBasePeakRatio>
<timsHalfWidth>0</timsHalfWidth>
<timsStep>0</timsStep>
<timsResolution>0</timsResolution>
<timsMinMsmsIntensity>0</timsMinMsmsIntensity>
<timsRemovePrecursor>True</timsRemovePrecursor>
<timsIsobaricLabels>False</timsIsobaricLabels>
<timsCollapseMsms>True</timsCollapseMsms>
<crosslinkSearch>False</crosslinkSearch>
<crossLinker/>
<minMatchXl>0</minMatchXl>
<minPairedPepLenXl>6</minPairedPepLenXl>
<crosslinkOnlyIntraProtein>False</crosslinkOnlyIntraProtein>
<crosslinkMaxMonoUnsaturated>0</crosslinkMaxMonoUnsaturated>
<crosslinkMaxMonoSaturated>0</crosslinkMaxMonoSaturated>
<crosslinkMaxDiUnsaturated>0</crosslinkMaxDiUnsaturated>
<crosslinkMaxDiSaturated>0</crosslinkMaxDiSaturated>
<crosslinkUseSeparateFasta>False</crosslinkUseSeparateFasta>
<crosslinkCleaveModifications> </crosslinkCleaveModifications>
<crosslinkFastaFiles> </crosslinkFastaFiles>
<crosslinkMode>PeptidesWithCleavedLinker</crosslinkMode>
<peakRefinement>False</peakRefinement>
<isobaricSumOverWindow>True</isobaricSumOverWindow>
</parameterGroup>
<parameterGroup>
<msInstrument>0</msInstrument>
<maxCharge>7</maxCharge>
<minPeakLen>2</minPeakLen>
<useMs1Centroids>False</useMs1Centroids>
<useMs2Centroids>False</useMs2Centroids>
<cutPeaks>True</cutPeaks>
<gapScans>1</gapScans>
<minTime>NaN</minTime>
<maxTime>NaN</maxTime>
<matchType>MatchFromAndTo</matchType>
<intensityDetermination>0</intensityDetermination>
<centroidMatchTol>8</centroidMatchTol>
<centroidMatchTolInPpm>True</centroidMatchTolInPpm>
<centroidHalfWidth>35</centroidHalfWidth>
<centroidHalfWidthInPpm>True</centroidHalfWidthInPpm>
<valleyFactor>1.4</valleyFactor>
<isotopeValleyFactor>1.2</isotopeValleyFactor>
<advancedPeakSplitting>False</advancedPeakSplitting>
<intensityThreshold>0</intensityThreshold>
<labelMods>
<string/>
<string>Arg10;Lys6</string>
</labelMods>
<lcmsRunType>Standard</lcmsRunType>
<reQuantify>False</reQuantify>
<lfqMode>1</lfqMode>
<lfqSkipNorm>True</lfqSkipNorm>
<lfqMinEdgesPerNode>3</lfqMinEdgesPerNode>
<lfqAvEdgesPerNode>6</lfqAvEdgesPerNode>
<lfqMaxFeatures>100000</lfqMaxFeatures>
<neucodeMaxPpm>0</neucodeMaxPpm>
<neucodeResolution>0</neucodeResolution>
<neucodeResolutionInMda>False</neucodeResolutionInMda>
<neucodeInSilicoLowRes>False</neucodeInSilicoLowRes>
<fastLfq>True</fastLfq>
<lfqRestrictFeatures>False</lfqRestrictFeatures>
<lfqMinRatioCount>2</lfqMinRatioCount>
<maxLabeledAa>3</maxLabeledAa>
<maxNmods>5</maxNmods>
<maxMissedCleavages>2</maxMissedCleavages>
<multiplicity>2</multiplicity>
<enzymeMode>0</enzymeMode>
<complementaryReporterType>0</complementaryReporterType>
<reporterNormalization>0</reporterNormalization>
<neucodeIntensityMode>0</neucodeIntensityMode>
<fixedModifications>
<string>Carbamidomethyl (C)</string>
</fixedModifications>
<enzymes>
<string>Trypsin/P</string>
</enzymes>
<enzymesFirstSearch> </enzymesFirstSearch>
<enzymeModeFirstSearch>0</enzymeModeFirstSearch>
<useEnzymeFirstSearch>False</useEnzymeFirstSearch>
<useVariableModificationsFirstSearch>False</useVariableModificationsFirstSearch>
<variableModifications>
<string>Oxidation (M)</string>
<string>Acetyl (Protein N-term)</string>
</variableModifications>
<useMultiModification>False</useMultiModification>
<multiModifications> </multiModifications>
<isobaricLabels> </isobaricLabels>
<neucodeLabels> </neucodeLabels>
<variableModificationsFirstSearch> </variableModificationsFirstSearch>
<hasAdditionalVariableModifications>False</hasAdditionalVariableModifications>
<additionalVariableModifications> </additionalVariableModifications>
<additionalVariableModificationProteins> </additionalVariableModificationProteins>
<doMassFiltering>True</doMassFiltering>
<firstSearchTol>26</firstSearchTol>
<mainSearchTol>4.5</mainSearchTol>
<searchTolInPpm>True</searchTolInPpm>
<isotopeMatchTol>2</isotopeMatchTol>
<isotopeMatchTolInPpm>True</isotopeMatchTolInPpm>
<isotopeTimeCorrelation>0.6</isotopeTimeCorrelation>
<theorIsotopeCorrelation>0.6</theorIsotopeCorrelation>
<checkMassDeficit>True</checkMassDeficit>
<recalibrationInPpm>True</recalibrationInPpm>
<intensityDependentCalibration>False</intensityDependentCalibration>
<minScoreForCalibration>70</minScoreForCalibration>
<matchLibraryFile>False</matchLibraryFile>
<libraryFile/>
<matchLibraryMassTolPpm>0</matchLibraryMassTolPpm>
<matchLibraryTimeTolMin>0</matchLibraryTimeTolMin>
<matchLabelTimeTolMin>0</matchLabelTimeTolMin>
<reporterMassTolerance>NaN</reporterMassTolerance>
<reporterPif>NaN</reporterPif>
<filterPif>False</filterPif>
<reporterFraction>NaN</reporterFraction>
<reporterBasePeakRatio>NaN</reporterBasePeakRatio>
<timsHalfWidth>0</timsHalfWidth>
<timsStep>0</timsStep>
<timsResolution>0</timsResolution>
<timsMinMsmsIntensity>0</timsMinMsmsIntensity>
<timsRemovePrecursor>True</timsRemovePrecursor>
<timsIsobaricLabels>False</timsIsobaricLabels>
<timsCollapseMsms>True</timsCollapseMsms>
<crosslinkSearch>False</crosslinkSearch>
<crossLinker/>
<minMatchXl>0</minMatchXl>
<minPairedPepLenXl>6</minPairedPepLenXl>
<crosslinkOnlyIntraProtein>False</crosslinkOnlyIntraProtein>
<crosslinkMaxMonoUnsaturated>0</crosslinkMaxMonoUnsaturated>
<crosslinkMaxMonoSaturated>0</crosslinkMaxMonoSaturated>
<crosslinkMaxDiUnsaturated>0</crosslinkMaxDiUnsaturated>
<crosslinkMaxDiSaturated>0</crosslinkMaxDiSaturated>
<crosslinkUseSeparateFasta>False</crosslinkUseSeparateFasta>
<crosslinkCleaveModifications> </crosslinkCleaveModifications>
<crosslinkFastaFiles> </crosslinkFastaFiles>
<crosslinkMode>PeptidesWithCleavedLinker</crosslinkMode>
<peakRefinement>False</peakRefinement>
<isobaricSumOverWindow>True</isobaricSumOverWindow>
</parameterGroup>
</parameterGroups>
<msmsParamsArray>
<msmsParams>
<Name>FTMS</Name>
<MatchTolerance>20</MatchTolerance>
<MatchToleranceInPpm>True</MatchToleranceInPpm>
<DeisotopeTolerance>7</DeisotopeTolerance>
<DeisotopeToleranceInPpm>True</DeisotopeToleranceInPpm>
<DeNovoTolerance>10</DeNovoTolerance>
<DeNovoToleranceInPpm>True</DeNovoToleranceInPpm>
<Deisotope>True</Deisotope>
<Topx>12</Topx>
<TopxInterval>100</TopxInterval>
<HigherCharges>True</HigherCharges>
<IncludeWater>True</IncludeWater>
<IncludeAmmonia>True</IncludeAmmonia>
<DependentLosses>True</DependentLosses>
<Recalibration>False</Recalibration>
</msmsParams>
<msmsParams>
<Name>ITMS</Name>
<MatchTolerance>0.5</MatchTolerance>
<MatchToleranceInPpm>False</MatchToleranceInPpm>
<DeisotopeTolerance>0.15</DeisotopeTolerance>
<DeisotopeToleranceInPpm>False</DeisotopeToleranceInPpm>
<DeNovoTolerance>0.25</DeNovoTolerance>
<DeNovoToleranceInPpm>False</DeNovoToleranceInPpm>
<Deisotope>False</Deisotope>
<Topx>8</Topx>
<TopxInterval>100</TopxInterval>
<HigherCharges>True</HigherCharges>
<IncludeWater>True</IncludeWater>
<IncludeAmmonia>True</IncludeAmmonia>
<DependentLosses>True</DependentLosses>
<Recalibration>False</Recalibration>
</msmsParams>
<msmsParams>
<Name>TOF</Name>
<MatchTolerance>40</MatchTolerance>
<MatchToleranceInPpm>True</MatchToleranceInPpm>
<DeisotopeTolerance>0.01</DeisotopeTolerance>
<DeisotopeToleranceInPpm>False</DeisotopeToleranceInPpm>
<DeNovoTolerance>0.02</DeNovoTolerance>
<DeNovoToleranceInPpm>False</DeNovoToleranceInPpm>
<Deisotope>True</Deisotope>
<Topx>10</Topx>
<TopxInterval>100</TopxInterval>
<HigherCharges>True</HigherCharges>
<IncludeWater>True</IncludeWater>
<IncludeAmmonia>True</IncludeAmmonia>
<DependentLosses>True</DependentLosses>
<Recalibration>False</Recalibration>
</msmsParams>
<msmsParams>
<Name>Unknown</Name>
<MatchTolerance>0.5</MatchTolerance>
<MatchToleranceInPpm>False</MatchToleranceInPpm>
<DeisotopeTolerance>0.15</DeisotopeTolerance>
<DeisotopeToleranceInPpm>False</DeisotopeToleranceInPpm>
<DeNovoTolerance>0.25</DeNovoTolerance>
<DeNovoToleranceInPpm>False</DeNovoToleranceInPpm>
<Deisotope>False</Deisotope>
<Topx>8</Topx>
<TopxInterval>100</TopxInterval>
<HigherCharges>True</HigherCharges>
<IncludeWater>True</IncludeWater>
<IncludeAmmonia>True</IncludeAmmonia>
<DependentLosses>True</DependentLosses>
<Recalibration>False</Recalibration>
</msmsParams>
</msmsParamsArray>
<fragmentationParamsArray>
<fragmentationParams>
<Name>CID</Name>
<Connected>False</Connected>
<ConnectedScore0>1</ConnectedScore0>
<ConnectedScore1>1</ConnectedScore1>
<ConnectedScore2>1</ConnectedScore2>
<InternalFragments>False</InternalFragments>
<InternalFragmentWeight>1</InternalFragmentWeight>
<InternalFragmentAas>KRH</InternalFragmentAas>
</fragmentationParams>
<fragmentationParams>
<Name>HCD</Name>
<Connected>False</Connected>
<ConnectedScore0>1</ConnectedScore0>
<ConnectedScore1>1</ConnectedScore1>
<ConnectedScore2>1</ConnectedScore2>
<InternalFragments>False</InternalFragments>
<InternalFragmentWeight>1</InternalFragmentWeight>
<InternalFragmentAas>KRH</InternalFragmentAas>
</fragmentationParams>
<fragmentationParams>
<Name>ETD</Name>
<Connected>False</Connected>
<ConnectedScore0>1</ConnectedScore0>
<ConnectedScore1>1</ConnectedScore1>
<ConnectedScore2>1</ConnectedScore2>
<InternalFragments>False</InternalFragments>
<InternalFragmentWeight>1</InternalFragmentWeight>
<InternalFragmentAas>KRH</InternalFragmentAas>
</fragmentationParams>
<fragmentationParams>
<Name>PQD</Name>
<Connected>False</Connected>
<ConnectedScore0>1</ConnectedScore0>
<ConnectedScore1>1</ConnectedScore1>
<ConnectedScore2>1</ConnectedScore2>
<InternalFragments>False</InternalFragments>
<InternalFragmentWeight>1</InternalFragmentWeight>
<InternalFragmentAas>KRH</InternalFragmentAas>
</fragmentationParams>
<fragmentationParams>
<Name>ETHCD</Name>
<Connected>False</Connected>
<ConnectedScore0>1</ConnectedScore0>
<ConnectedScore1>1</ConnectedScore1>
<ConnectedScore2>1</ConnectedScore2>
<InternalFragments>False</InternalFragments>
<InternalFragmentWeight>1</InternalFragmentWeight>
<InternalFragmentAas>KRH</InternalFragmentAas>
</fragmentationParams>
<fragmentationParams>
<Name>ETCID</Name>
<Connected>False</Connected>
<ConnectedScore0>1</ConnectedScore0>
<ConnectedScore1>1</ConnectedScore1>
<ConnectedScore2>1</ConnectedScore2>
<InternalFragments>False</InternalFragments>
<InternalFragmentWeight>1</InternalFragmentWeight>
<InternalFragmentAas>KRH</InternalFragmentAas>
</fragmentationParams>
<fragmentationParams>
<Name>UVPD</Name>
<Connected>False</Connected>
<ConnectedScore0>1</ConnectedScore0>
<ConnectedScore1>1</ConnectedScore1>
<ConnectedScore2>1</ConnectedScore2>
<InternalFragments>False</InternalFragments>
<InternalFragmentWeight>1</InternalFragmentWeight>
<InternalFragmentAas>KRH</InternalFragmentAas>
</fragmentationParams>
<fragmentationParams>
<Name>Unknown</Name>
<Connected>False</Connected>
<ConnectedScore0>1</ConnectedScore0>
<ConnectedScore1>1</ConnectedScore1>
<ConnectedScore2>1</ConnectedScore2>
<InternalFragments>False</InternalFragments>
<InternalFragmentWeight>1</InternalFragmentWeight>
<InternalFragmentAas>KRH</InternalFragmentAas>
</fragmentationParams>
</fragmentationParamsArray>
</MaxQuantParams>
