# Supplementary material for: Meta-analysis of proteomics data from osteoblasts, bone, and blood: Insights into druggable targets, active factors, and potential biomarkers for bone biomaterial design
Source: J Tissue Eng. 2024 Nov 29;15:20417314241295332. doi: 10.1177/20417314241295332 (PMC11605762; doi:10.1177/20417314241295332)
Supplement: sj-xlsx-3-tej-10.1177_20417314241295332 – Supplemental material for Meta-analysis of proteomics data from osteoblasts, bone, and blood: Insights into druggable targets, active factors, and potential biomarkers for bone biomaterial design [file sj-xlsx-3-tej-10.1177_20417314241295332.xlsx]

## Sheet: README
Supplementary Table 7: Study Selection
Sheet name:	Description:
Pubmed list	Literature survey results of PubMed database limiting the search results to the last five years.
ProteomeXchange list	Data survey results of the ProteomeXchange repository.
Keywords	Keywords used for literature and data survey.

## Sheet: A_Pubmed list
PMID	Title	Authors	Citation	First Author	Journal/Book	Publication Year	Create Date	PMCID	NIHMS ID	DOI
34841955	Reduced expression of mitochondrial fumarate hydratase in progressive multiple sclerosis contributes to impaired in vitro mesenchymal stromal cell-mediated neuroprotection	Sarkar P, Redondo J, Hares K, Bailey S, Georgievskaya A, Heesom K, Kemp KC, Scolding NJ, Rice CM.	Mult Scler. 2022 Jul;28(8):1179-1188. doi: 10.1177/13524585211060686. Epub 2021 Nov 29.	Sarkar P	Mult Scler	2022	2021-11-29	PMC9189727		10.1177/13524585211060686
34711616	Enhancing (223)Ra Treatment Efficacy by Anti-β1 Integrin Targeting	Paindelli C, Casarin S, Wang F, Diaz-Gomez L, Zhang J, Mikos AG, Logothetis CJ, Friedl P, Dondossola E.	J Nucl Med. 2022 Jul;63(7):1039-1045. doi: 10.2967/jnumed.121.262743. Epub 2021 Oct 28.	Paindelli C	J Nucl Med	2022	2021-10-29	PMC9258579		10.2967/jnumed.121.262743
34708315	Novel multi-marker proteomics in phenotypically matched patients with ST-segment myocardial infarction: association with clinical outcomes	Shavadia JS, Alemayehu W, deFilippi C, Westerhout CM, Tromp J, Granger CB, Armstrong PW, van Diepen S.	J Thromb Thrombolysis. 2022 May;53(4):841-850. doi: 10.1007/s11239-021-02582-5. Epub 2021 Oct 27.	Shavadia JS	J Thromb Thrombolysis	2022	2021-10-28			10.1007/s11239-021-02582-5
34450289	Trends in deamidation across archaeological bones, ceramics and dental calculus	Pal Chowdhury M, Buckley M.	Methods. 2022 Apr;200:67-79. doi: 10.1016/j.ymeth.2021.08.004. Epub 2021 Aug 25.	Pal Chowdhury M	Methods	2022	2021-08-27			10.1016/j.ymeth.2021.08.004
34929310	TLR4 inhibition ameliorated glucolipotoxicity-induced differentiation suppression in osteoblasts via RIAM regulation of NF-κB nuclear translocation	Xm S, Cc L, C L, Yf L, L C, Yz Z, Sj Y.	Mol Cell Endocrinol. 2022 Mar 1;543:111539. doi: 10.1016/j.mce.2021.111539. Epub 2021 Dec 18.	Xm S	Mol Cell Endocrinol	2022	2021-12-20			10.1016/j.mce.2021.111539
34687046	Inhibition of hypoxia-induced Mucin 1 alters the proteomic composition of human osteoblast-produced extracellular matrix, leading to reduced osteogenic and angiogenic potential	Jadaun PK, Zhang S, Koedam M, Demmers J, Chatterjee S, van Leeuwen JP, van der Eerden BC.	J Cell Physiol. 2022 Feb;237(2):1440-1454. doi: 10.1002/jcp.30617. Epub 2021 Oct 22.	Jadaun PK	J Cell Physiol	2022	2021-10-23	PMC9298310		10.1002/jcp.30617
35019858	Multiomic Profiling of Central Nervous System Leukemia Identifies mRNA Translation as a Therapeutic Target	Vanner RJ, Dobson SM, Gan OI, McLeod J, Schoof EM, Grandal I, Wintersinger JA, Garcia-Prat L, Hosseini M, Xie SZ, Jin L, Mbong N, Voisin V, Chan-Seng-Yue M, Kennedy JA, Waanders E, Morris Q, Porse B, Chan SM, Guidos CJ, Danska JS, Minden MD, Mullighan CG, Dick JE.	Blood Cancer Discov. 2022 Jan;3(1):16-31. doi: 10.1158/2643-3230.BCD-20-0216. Epub 2021 Oct 11.	Vanner RJ	Blood Cancer Discov	2022	2022-01-12	PMC9783958		10.1158/2643-3230.BCD-20-0216
34841608	Comprehensive analysis of human chorionic membrane extracts regulating mesenchymal stem cells during osteogenesis	Go YY, Chae SW, Song JJ.	Cell Prolif. 2022 Jan;55(1):e13160. doi: 10.1111/cpr.13160. Epub 2021 Nov 28.	Go YY	Cell Prolif	2022	2021-11-29	PMC8780910		10.1111/cpr.13160
34561550	Amniotic fluid stem cell administration can prevent epithelial injury from necrotizing enterocolitis	Li B, Lee C, Cadete M, O'Connell JS, Alganabi M, Lee D, Ganji N, Miyake H, Botts SR, Johnson-Henry KC, Maattanen P, Sherman PM, Pierro A.	Pediatr Res. 2022 Jan;91(1):101-106. doi: 10.1038/s41390-021-01657-6. Epub 2021 Sep 24.	Li B	Pediatr Res	2022	2021-09-25			10.1038/s41390-021-01657-6
34196101	Osteoblastic response to biomaterials surfaces: Extracellular matrix proteomic analysis	Graeff MSZ, Tokuhara CK, Sanches MLR, Buzalaf MAR, Rocha LA, de Oliveira RC.	J Biomed Mater Res B Appl Biomater. 2022 Jan;110(1):176-184. doi: 10.1002/jbm.b.34900. Epub 2021 Jul 1.	Graeff MSZ	J Biomed Mater Res B Appl Biomater	2022	2021-07-01			10.1002/jbm.b.34900
35053007	Proteomic Analysis of Exosomes Secreted from Human Alpha-1 Antitrypsin Overexpressing Mesenchymal Stromal Cells	Wei H, Green E, Ball L, Fan H, Lee J, Strange C, Wang H.	Biology (Basel). 2021 Dec 21;11(1):9. doi: 10.3390/biology11010009.	Wei H	Biology (Basel)	2021	2022-01-21	PMC8773149		10.3390/biology11010009
34966687	Osteoblasts Promote Prostate Cancer Cell Proliferation Through Androgen Receptor Independent Mechanisms	Ribelli G, Simonetti S, Iuliani M, Rossi E, Vincenzi B, Tonini G, Pantano F, Santini D.	Front Oncol. 2021 Dec 13;11:789885. doi: 10.3389/fonc.2021.789885. eCollection 2021.	Ribelli G	Front Oncol	2021	2021-12-30	PMC8711264		10.3389/fonc.2021.789885
34950835	Vitamin D and Breast Cancer: Mechanistic Update	Welsh J.	JBMR Plus. 2021 Dec 10;5(12):e10582. doi: 10.1002/jbm4.10582. eCollection 2021 Dec.	Welsh J	JBMR Plus	2021	2021-12-24	PMC8674767		10.1002/jbm4.10582
34880290	The effect of eraser sampling for proteomic analysis on Palaeolithic bone surface microtopography	Sinet-Mathiot V, Martisius NL, Schulz-Kornas E, van Casteren A, Tsanova TR, Sirakov N, Spasov R, Welker F, Smith GM, Hublin JJ.	Sci Rep. 2021 Dec 8;11(1):23611. doi: 10.1038/s41598-021-02823-w.	Sinet-Mathiot V	Sci Rep	2021	2021-12-09	PMC8655045		10.1038/s41598-021-02823-w
35765657	A timeseries analysis of the fracture callus extracellular matrix proteome during bone fracture healing	Erickson CB, Hill R, Pascablo D, Kazakia G, Hansen K, Bahney C.	J Life Sci (Westlake Village). 2021 Dec;3(4):1-30. doi: 10.36069/JoLS/20220601.	Erickson CB	J Life Sci (Westlake Village)	2021	2022-06-29	PMC9236279	NIHMS1812454	10.36069/JoLS/20220601
34965151	Reverse phase protein arrays in acute leukemia: investigative and methodological challenges	Hoff FW, Horton TM, Kornblau SM.	Expert Rev Proteomics. 2021 Dec;18(12):1087-1097. doi: 10.1080/14789450.2021.2020655. Epub 2021 Dec 29.	Hoff FW	Expert Rev Proteomics	2021	2021-12-29	PMC9148717	NIHMS1807168	10.1080/14789450.2021.2020655
34453862	In-bone protein digestion followed by LC-MS/MS peptide analysis as a new way towards the routine proteomic characterization of human maxillary and mandibular bone tissue in oral surgery	Hynek R, Michalus I, Cejnar P, Šantrůček J, Seidlová S, Kučková Š, Sázelová P, Kašička V.	Electrophoresis. 2021 Dec;42(23):2552-2562. doi: 10.1002/elps.202100211. Epub 2021 Sep 12.	Hynek R	Electrophoresis	2021	2021-08-28			10.1002/elps.202100211
34364013	Orthodontic tooth movement alters cementocyte ultrastructure and cellular cementum proteome signature	Lira Dos Santos EJ, de Almeida AB, Chavez MB, Salmon CR, Mofatto LS, Camara-Souza MB, Tan MH, Kolli TN, Mohamed FF, Chu EY, Novaes PD, Santos ECA, Kantovitz KR, Foster BL, Nociti FH Jr.	Bone. 2021 Dec;153:116139. doi: 10.1016/j.bone.2021.116139. Epub 2021 Aug 5.	Lira Dos Santos EJ	Bone	2021	2021-08-07	PMC8478897	NIHMS1732354	10.1016/j.bone.2021.116139
34329660	Thrombospondin 1 and 2 along with PEDF inhibit angiogenesis and promote lymphangiogenesis in intrahepatic cholangiocarcinoma	Carpino G, Cardinale V, Di Giamberardino A, Overi D, Donsante S, Colasanti T, Amato G, Mennini G, Franchitto M, Conti F, Rossi M, Riminucci M, Gaudio E, Alvaro D, Mancone C.	J Hepatol. 2021 Dec;75(6):1377-1386. doi: 10.1016/j.jhep.2021.07.016. Epub 2021 Jul 28.	Carpino G	J Hepatol	2021	2021-07-30			10.1016/j.jhep.2021.07.016
31965816	Biological Mechanisms for Cartilage Repair Using a BioCartilage Scaffold: Cellular Adhesion/Migration and Bioactive Proteins	Commins J, Irwin R, Matuska A, Goodale M, Delco M, Fortier L.	Cartilage. 2021 Dec;13(1_suppl):984S-992S. doi: 10.1177/1947603519900803. Epub 2020 Jan 22.	Commins J	Cartilage	2021	2020-01-23	PMC8808849		10.1177/1947603519900803
34884458	Bone Biomarkers in Mucopolysaccharidoses	Nakamura-Utsunomiya A.	Int J Mol Sci. 2021 Nov 23;22(23):12651. doi: 10.3390/ijms222312651.	Nakamura-Utsunomiya A	Int J Mol Sci	2021	2021-12-10	PMC8658023		10.3390/ijms222312651
34815414	Capacitive interdigitated system of high osteoinductive/conductive performance for personalized acting-sensing implants	de Sousa BM, Correia CR, Ferreira JAF, Mano JF, Furlani EP, Soares Dos Santos MP, Vieira SI.	NPJ Regen Med. 2021 Nov 23;6(1):80. doi: 10.1038/s41536-021-00184-6.	de Sousa BM	NPJ Regen Med	2021	2021-11-24	PMC8611088		10.1038/s41536-021-00184-6
34832667	Fox Serum Proteomics Analysis Suggests Host-Specific Responses to Angiostrongylus vasorum Infection in Canids	Gillis-Germitsch N, Kockmann T, Kapel CMO, Thamsborg SM, Webster P, Tritten L, Schnyder M.	Pathogens. 2021 Nov 19;10(11):1513. doi: 10.3390/pathogens10111513.	Gillis-Germitsch N	Pathogens	2021	2021-11-27	PMC8623225		10.3390/pathogens10111513
34869381	The Beta-Tubulin Isotype TUBB6 Controls Microtubule and Actin Dynamics in Osteoclasts	Maurin J, Morel A, Guérit D, Cau J, Urbach S, Blangy A, Bompard G.	Front Cell Dev Biol. 2021 Nov 18;9:778887. doi: 10.3389/fcell.2021.778887. eCollection 2021.	Maurin J	Front Cell Dev Biol	2021	2021-12-06	PMC8639228		10.3389/fcell.2021.778887
34867191	Quantitative Proteomic Analysis of Mouse Sciatic Nerve Reveals Post-injury Upregulation of ADP-Dependent Glucokinase Promoting Macrophage Phagocytosis	Zhang K, Wang Q, Liang Y, Yan Y, Wang H, Cao X, Shan B, Zhang Y, Li A, Fang Y.	Front Mol Neurosci. 2021 Nov 12;14:777621. doi: 10.3389/fnmol.2021.777621. eCollection 2021.	Zhang K	Front Mol Neurosci	2021	2021-12-06	PMC8633568		10.3389/fnmol.2021.777621
34499621	Complement-containing small extracellular vesicles from adventitial fibroblasts induce proinflammatory and metabolic reprogramming in macrophages	Kumar S, Frid MG, Zhang H, Li M, Riddle S, Brown RD, Yadav SC, Roy MK, Dzieciatkowska ME, D'Alessandro A, Hansen KC, Stenmark KR.	JCI Insight. 2021 Nov 8;6(21):e148382. doi: 10.1172/jci.insight.148382.	Kumar S	JCI Insight	2021	2021-09-09	PMC8663554		10.1172/jci.insight.148382
34829835	Comparative Analysis of Dental Pulp and Periodontal Stem Cells: Differences in Morphology, Functionality, Osteogenic Differentiation and Proteome	Kotova AV, Lobov AA, Dombrovskaya JA, Sannikova VY, Ryumina NA, Klausen P, Shavarda AL, Malashicheva AB, Enukashvily NI.	Biomedicines. 2021 Nov 3;9(11):1606. doi: 10.3390/biomedicines9111606.	Kotova AV	Biomedicines	2021	2021-11-27	PMC8616025		10.3390/biomedicines9111606
34374784	Antifungal susceptibility testing with YeastONE™ is not predictive of clinical outcomes of Cryptococcus neoformans var. grubii fungemia	Yang JH, Huang PY, Cheng CW, Shie SS, Lin ZF, Yang LY, Lee CH, Wu TS.	Med Mycol. 2021 Nov 3;59(11):1114-1121. doi: 10.1093/mmy/myab046.	Yang JH	Med Mycol	2021	2021-08-10			10.1093/mmy/myab046
34597900	Tonsil-derived mesenchymal stem cells incorporated in reactive oxygen species-releasing hydrogel promote bone formation by increasing the translocation of cell surface GRP78	Choi DH, Lee KE, Oh SY, Lee SM, Jo BS, Lee JY, Park JC, Park YJ, Park KD, Jo I, Park YS.	Biomaterials. 2021 Nov;278:121156. doi: 10.1016/j.biomaterials.2021.121156. Epub 2021 Sep 25.	Choi DH	Biomaterials	2021	2021-10-01			10.1016/j.biomaterials.2021.121156
34805759	Multiple de novo gene variations in a progeroid phenotype case report: haploinsufficiency mechanisms	Hernandez-Hernandez C, Pascual J, Carlo S, Velez-Bartolomei F, Rodriguez E, Santiago Cornier A.	AME Case Rep. 2021 Oct 25;5:40. doi: 10.21037/acr-21-25. eCollection 2021.	Hernandez-Hernandez C	AME Case Rep	2021	2021-11-22	PMC8572670		10.21037/acr-21-25
34733165	Serum Amyloid A Correlates With the Osteonecrosis of Femoral Head by Affecting Bone Metabolism	Peng X, Ma Y, Wang Q, Gao Y, Li G, Jiang C, Gao Y, Feng Y.	Front Pharmacol. 2021 Oct 18;12:767243. doi: 10.3389/fphar.2021.767243. eCollection 2021.	Peng X	Front Pharmacol	2021	2021-11-04	PMC8559508		10.3389/fphar.2021.767243
34698165	Patient Heterogeneity in Acute Myeloid Leukemia: Leukemic Cell Communication by Release of Soluble Mediators and Its Effects on Mesenchymal Stem Cells	Aasebø E, Brenner AK, Hernandez-Valladares M, Birkeland E, Mjaavatten O, Reikvam H, Selheim F, Berven FS, Bruserud Ø.	Diseases. 2021 Oct 16;9(4):74. doi: 10.3390/diseases9040074.	Aasebø E	Diseases	2021	2021-10-26	PMC8544451		10.3390/diseases9040074
34786044	Inhibition of bone morphogenetic proteins signaling suppresses metastasis melanoma: a proteomics approach	Kalal BS, Modi PK, Upadhya D, Saha P, Prasad TSK, Pai VR.	Am J Transl Res. 2021 Oct 15;13(10):11081-11093. eCollection 2021.	Kalal BS	Am J Transl Res	2021	2021-11-17	PMC8581940
34721051	Fine Tuning of Phosphorothioate Inclusion in 2'-O-Methyl Oligonucleotides Contributes to Specific Cell Targeting for Splice-Switching Modulation	Aoki Y, Rocha CSJ, Lehto T, Miyatake S, Johansson H, Hashimoto Y, Nordin JZ, Mager I, Aoki M, Graham M, Sathyaprakash C, Roberts TC, Wood MJA, Behlke MA, Andaloussi SE.	Front Physiol. 2021 Oct 13;12:689179. doi: 10.3389/fphys.2021.689179. eCollection 2021.	Aoki Y	Front Physiol	2021	2021-11-01	PMC8548633		10.3389/fphys.2021.689179
34679255	Preparation of Hard Tissues Like Bone or Cartilage for Shotgun Mass Spectrometry Analysis of the Proteome	Yuen JWM, Li KK, Lam TC.	Curr Protoc. 2021 Oct;1(10):e282. doi: 10.1002/cpz1.282.	Yuen JWM	Curr Protoc	2021	2021-10-22			10.1002/cpz1.282
34648247	Extracellular vesicles derived from the periodontal pathogen Filifactor alocis induce systemic bone loss through Toll-like receptor 2	Kim HY, Song MK, Gho YS, Kim HH, Choi BK.	J Extracell Vesicles. 2021 Oct;10(12):e12157. doi: 10.1002/jev2.12157.	Kim HY	J Extracell Vesicles	2021	2021-10-14	PMC8516034		10.1002/jev2.12157
34546219	Acute Proteomic Changes in Lung after Radiation: Toward Identifying Initiating Events of Delayed Effects of Acute Radiation Exposure in Non-human Primate after Partial Body Irradiation with Minimal Bone Marrow Sparing	Huang W, Yu J, Liu T, Defnet AE, Zalesak-Kravec S, Farese AM, MacVittie TJ, Kane MA.	Health Phys. 2021 Oct 1;121(4):384-394. doi: 10.1097/HP.0000000000001476.	Huang W	Health Phys	2021	2021-09-21	PMC8546870	NIHMS1716532	10.1097/HP.0000000000001476
34546218	Complementary Lipidomic, Proteomic, and Mass Spectrometry Imaging Approach to the Characterization of the Acute Effects of Radiation in the Non-human Primate Mesenteric Lymph Node after Partial-body Irradiation with Minimal Bone Marrow Sparing	Muller L, Huang W, Jones JW, Farese AM, MacVittie TJ, Kane MA.	Health Phys. 2021 Oct 1;121(4):372-383. doi: 10.1097/HP.0000000000001470.	Muller L	Health Phys	2021	2021-09-21			10.1097/HP.0000000000001470
34546217	Multi-omic Analysis of Non-human Primate Heart after Partial-body Radiation with Minimal Bone Marrow Sparing	Zalesak-Kravec S, Huang W, Wang P, Yu J, Liu T, Defnet AE, Moise AR, Farese AM, MacVittie TJ, Kane MA.	Health Phys. 2021 Oct 1;121(4):352-371. doi: 10.1097/HP.0000000000001478.	Zalesak-Kravec S	Health Phys	2021	2021-09-21	PMC8554778	NIHMS1716534	10.1097/HP.0000000000001478
34546216	Acute Proteomic Changes in Non-human Primate Kidney after Partial-body Radiation with Minimal Bone Marrow Sparing	Huang W, Yu J, Farese AM, MacVittie TJ, Kane MA.	Health Phys. 2021 Oct 1;121(4):345-351. doi: 10.1097/HP.0000000000001475.	Huang W	Health Phys	2021	2021-09-21			10.1097/HP.0000000000001475
34226680	MIR21-induced loss of junctional adhesion molecule A promotes activation of oncogenic pathways, progression and metastasis in colorectal cancer	Lampis A, Hahne JC, Gasparini P, Cascione L, Hedayat S, Vlachogiannis G, Murgia C, Fontana E, Edwards J, Horgan PG, Terracciano L, Sansom OJ, Martins CD, Kramer-Marek G, Croce CM, Braconi C, Fassan M, Valeri N.	Cell Death Differ. 2021 Oct;28(10):2970-2982. doi: 10.1038/s41418-021-00820-0. Epub 2021 Jul 5.	Lampis A	Cell Death Differ	2021	2021-07-06	PMC8481293		10.1038/s41418-021-00820-0
33842740	Decellularized Disc Hydrogels for hBMSCs tissue-specific differentiation and tissue regeneration	Peng Y, Qing X, Lin H, Huang D, Li J, Tian S, Liu S, Lv X, Ma K, Li R, Rao Z, Bai Y, Chen S, Lei M, Quan D, Shao Z.	Bioact Mater. 2021 Mar 22;6(10):3541-3556. doi: 10.1016/j.bioactmat.2021.03.014. eCollection 2021 Oct.	Peng Y	Bioact Mater	2021	2021-04-12	PMC8022111		10.1016/j.bioactmat.2021.03.014
33840765	Changes in the Transcriptome and Proteome of Cartilage in Microtia	Dong W, Jiang H, He L, Pan B, Yang Q.	J Craniofac Surg. 2021 Oct 1;32(7):2301-2304. doi: 10.1097/SCS.0000000000007660.	Dong W	J Craniofac Surg	2021	2021-04-12			10.1097/SCS.0000000000007660
34683845	Discovery and Validation of a Compound to Target Ewing's Sarcoma	Esfandiari Nazzaro E, Sabei FY, Vogel WK, Nazari M, Nicholson KS, Gafken PR, Taratula O, Taratula O, Davare MA, Leid M.	Pharmaceutics. 2021 Sep 24;13(10):1553. doi: 10.3390/pharmaceutics13101553.	Esfandiari Nazzaro E	Pharmaceutics	2021	2021-10-23	PMC8538197		10.3390/pharmaceutics13101553
34608397	Effects and Mechanism of Zishen Jiangtang Pill on Diabetic Osteoporosis Rats Based on Proteomic Analysis	Chu S, Liu D, Zhao H, Shao M, Liu X, Qu X, Li Z, Li J, Li H.	Evid Based Complement Alternat Med. 2021 Sep 24;2021:7383062. doi: 10.1155/2021/7383062. eCollection 2021.	Chu S	Evid Based Complement Alternat Med	2021	2021-10-05	PMC8487390		10.1155/2021/7383062
34576123	A Shotgun Proteomic Platform for a Global Mapping of Lymphoblastoid Cells to Gain Insight into Nasu-Hakola Disease	De Palma A, Agresta AM, Viglio S, Rossi R, D'Amato M, Di Silvestre D, Mauri P, Iadarola P.	Int J Mol Sci. 2021 Sep 15;22(18):9959. doi: 10.3390/ijms22189959.	De Palma A	Int J Mol Sci	2021	2021-09-28	PMC8472724		10.3390/ijms22189959
34474840	Influence of surface termination of ultrananocrystalline diamond films coated on titanium on response of human osteoblast cells: A proteome study	Merker D, Handzhiyski Y, Merz R, Kopnarski M, Reithmaier JP, Popov C, Apostolova MD.	Mater Sci Eng C Mater Biol Appl. 2021 Sep;128:112289. doi: 10.1016/j.msec.2021.112289. Epub 2021 Jul 1.	Merker D	Mater Sci Eng C Mater Biol Appl	2021	2021-09-03			10.1016/j.msec.2021.112289
34453217	Protein adsorption/desorption dynamics on Ca-enriched titanium surfaces: biological implications	Romero-Gavilán F, Cerqueira A, Anitua E, Tejero R, García-Arnáez I, Martinez-Ramos C, Ozturan S, Izquierdo R, Azkargorta M, Elortza F, Gurruchaga M, Goñi I, Suay J.	J Biol Inorg Chem. 2021 Sep;26(6):715-726. doi: 10.1007/s00775-021-01886-4. Epub 2021 Aug 27.	Romero-Gavilán F	J Biol Inorg Chem	2021	2021-08-28	PMC8437886		10.1007/s00775-021-01886-4
34075209	Exome reanalysis and proteomic profiling identified TRIP4 as a novel cause of cerebellar hypoplasia and spinal muscular atrophy (PCH1)	Töpf A, Pyle A, Griffin H, Matalonga L, Schon K; Solve-RD SNV-indel working group; Solve-RD DITF-euroNMD; Sickmann A, Schara-Schmidt U, Hentschel A, Chinnery PF, Kölbel H, Roos A, Horvath R.	Eur J Hum Genet. 2021 Sep;29(9):1348-1353. doi: 10.1038/s41431-021-00851-8. Epub 2021 Jun 1.	Töpf A	Eur J Hum Genet	2021	2021-06-02	PMC8440675		10.1038/s41431-021-00851-8
33975729	Pathways and factors regulated by bone marrow-derived stem cells in human ovarian tissue	Buigues A, Diaz-Gimeno P, Sebastian-Leon P, Pellegrini L, Pellicer N, Pellicer A, Herraiz S.	Fertil Steril. 2021 Sep;116(3):896-908. doi: 10.1016/j.fertnstert.2021.04.009. Epub 2021 May 8.	Buigues A	Fertil Steril	2021	2021-05-12			10.1016/j.fertnstert.2021.04.009
34502301	The Regulatory Network of Sturgeon Chondroitin Sulfate on Colorectal Cancer Inhibition by Transcriptomic and Proteomic Analysis	Wu R, Shen Q, Li G, Li P, Shang N.	Int J Mol Sci. 2021 Aug 30;22(17):9395. doi: 10.3390/ijms22179395.	Wu R	Int J Mol Sci	2021	2021-09-10	PMC8430666		10.3390/ijms22179395
34484348	Proteomic Analysis of Hypoxia-Induced Senescence of Human Bone Marrow Mesenchymal Stem Cells	Mai L, He G, Chen J, Zhu J, Chen S, Hou X, Yang H, Zhang M, Wu Y, Lin Q, Yang M, Li X.	Stem Cells Int. 2021 Aug 27;2021:5555590. doi: 10.1155/2021/5555590. eCollection 2021.	Mai L	Stem Cells Int	2021	2021-09-06	PMC8416403		10.1155/2021/5555590
34471375	Lipocalin-2 Alleviates LPS-Induced Inflammation Through Alteration of Macrophage Properties	Du H, Liang L, Li J, Xiong Q, Yu X, Yu H.	J Inflamm Res. 2021 Aug 26;14:4189-4203. doi: 10.2147/JIR.S328916. eCollection 2021.	Du H	J Inflamm Res	2021	2021-09-02	PMC8405166		10.2147/JIR.S328916
34490274	TMT-Based Proteomic Explores the Influence of DHEA on the Osteogenic Differentiation of hBMSCs	Liang X, He M, Zhu B, Zhu Y, He X, Liu D, Wei Q.	Front Cell Dev Biol. 2021 Aug 17;9:726549. doi: 10.3389/fcell.2021.726549. eCollection 2021.	Liang X	Front Cell Dev Biol	2021	2021-09-07	PMC8418125		10.3389/fcell.2021.726549
34413926	Tissue Renin-Angiotensin System (tRAS) Induce Intervertebral Disc Degeneration by Activating Oxidative Stress and Inflammatory Reaction	Sun K, Sun X, Sun J, Jiang Y, Lin F, Kong F, Li F, Zhu J, Huan L, Zheng B, Wang Y, Zou W, Gao L, Xu X, Shi J.	Oxid Med Cell Longev. 2021 Aug 6;2021:3225439. doi: 10.1155/2021/3225439. eCollection 2021.	Sun K	Oxid Med Cell Longev	2021	2021-08-20	PMC8369181		10.1155/2021/3225439
34361532	A Proteomic Analysis of Discolored Tooth Surfaces after the Use of 0.12% Chlorhexidine (CHX) Mouthwash and CHX Provided with an Anti-Discoloration System (ADS)	Bergamini S, Bellei E, Generali L, Tomasi A, Bertoldi C.	Materials (Basel). 2021 Aug 3;14(15):4338. doi: 10.3390/ma14154338.	Bergamini S	Materials (Basel)	2021	2021-08-07	PMC8347691		10.3390/ma14154338
34429858	Parasite worm antigens instruct macrophages to release immunoregulatory extracellular vesicles	Zakeri A, Whitehead BJ, Stensballe A, de Korne C, Williams AR, Everts B, Nejsum P.	J Extracell Vesicles. 2021 Aug;10(10):e12131. doi: 10.1002/jev2.12131. Epub 2021 Aug 16.	Zakeri A	J Extracell Vesicles	2021	2021-08-25	PMC8365858		10.1002/jev2.12131
34354424	Proteomic analysis of hypoxia and non-hypoxia secretome mesenchymal stem-like cells from human breastmilk	Widjaja SL, Salimo H, Yulianto I, Soetrisno.	Saudi J Biol Sci. 2021 Aug;28(8):4399-4407. doi: 10.1016/j.sjbs.2021.04.034. Epub 2021 Apr 20.	Widjaja SL	Saudi J Biol Sci	2021	2021-08-06	PMC8324926		10.1016/j.sjbs.2021.04.034
34287697	In vitro cellular and proteome assays identify Wnt pathway and CDKN2A-regulated senescence affected in mesenchymal stem cells from mice after a chronic LD gamma irradiation in utero	Schuster M, Tewary G, Bao X, Subedi P, Hauck SM, Olsen AK, Eide DM, Trott KR, Götz S, Atkinson MJ, Rosemann M.	Radiat Environ Biophys. 2021 Aug;60(3):397-410. doi: 10.1007/s00411-021-00925-7. Epub 2021 Jul 21.	Schuster M	Radiat Environ Biophys	2021	2021-07-21	PMC8310520		10.1007/s00411-021-00925-7
34024019	Up-regulation of pro-angiogenic molecules and events does not relate with an angiogenic switch in metastatic osteosarcoma cells but to cell survival features	Gutiérrez LM, Valenzuela Alvarez M, Yang Y, Spinelli F, Cantero MJ, Alaniz L, García MG, Kleinerman ES, Correa A, Bolontrade MF.	Apoptosis. 2021 Aug;26(7-8):447-459. doi: 10.1007/s10495-021-01677-x. Epub 2021 May 22.	Gutiérrez LM	Apoptosis	2021	2021-05-23			10.1007/s10495-021-01677-x
33823749	TMT-labelled quantitative proteomic analysis to predict the target promoting human odontogenic inflammatory granulation tissue transform into reparative granulation tissue	Zhang J, Li D, Zheng X, Zhang W, Hou R, Liu C, Zhang Y, Hu K, Zhou H, Xue Y.	Acta Odontol Scand. 2021 Aug;79(6):458-465. doi: 10.1080/00016357.2021.1890817. Epub 2021 Apr 7.	Zhang J	Acta Odontol Scand	2021	2021-04-07			10.1080/00016357.2021.1890817
34214490	Vangl2 limits chaperone-mediated autophagy to balance osteogenic differentiation in mesenchymal stem cells	Gong Y, Li Z, Zou S, Deng D, Lai P, Hu H, Yao Y, Hu L, Zhang S, Li K, Wei T, Zhao X, Xiao G, Chen Z, Jiang Y, Bai X, Zou Z.	Dev Cell. 2021 Jul 26;56(14):2103-2120.e9. doi: 10.1016/j.devcel.2021.06.011. Epub 2021 Jul 1.	Gong Y	Dev Cell	2021	2021-07-02			10.1016/j.devcel.2021.06.011
34360674	Comparative Proteomic and Metabolomic Analysis of Human Osteoblasts, Differentiated from Dental Pulp Stem Cells, Hinted Crucial Signaling Pathways Promoting Osteogenesis	Nováková S, Danchenko M, Okajčeková T, Baranovičová E, Kováč A, Grendár M, Beke G, Pálešová J, Strnádel J, Janíčková M, Halašová E, Škovierová H.	Int J Mol Sci. 2021 Jul 24;22(15):7908. doi: 10.3390/ijms22157908.	Nováková S	Int J Mol Sci	2021	2021-08-07	PMC8347416		10.3390/ijms22157908
34356534	SWATH-MS Quantitative Proteomic Analysis of Deer Antler from Two Regenerating and Mineralizing Sections	López-Pedrouso M, Lorenzo JM, Landete-Castillejos T, Chonco L, Pérez-Barbería FJ, García A, López-Garrido MP, Franco D.	Biology (Basel). 2021 Jul 17;10(7):679. doi: 10.3390/biology10070679.	López-Pedrouso M	Biology (Basel)	2021	2021-08-06	PMC8301299		10.3390/biology10070679
34335620	Proteo-Genomic Analysis Identifies Two Major Sites of Vulnerability on Ebolavirus Glycoprotein for Neutralizing Antibodies in Convalescent Human Plasma	Gilchuk P, Guthals A, Bonissone SR, Shaw JB, Ilinykh PA, Huang K, Bombardi RG, Liang J, Grinyo A, Davidson E, Chen EC, Gunn BM, Alter G, Saphire EO, Doranz BJ, Bukreyev A, Zeitlin L, Castellana N, Crowe JE Jr.	Front Immunol. 2021 Jul 16;12:706757. doi: 10.3389/fimmu.2021.706757. eCollection 2021.	Gilchuk P	Front Immunol	2021	2021-08-02	PMC8322977		10.3389/fimmu.2021.706757
34087440	Role of Na(+), K(+)-ATPase ion pump in osteoinduction	Tang Z, Chen S, Ni Y, Zhao R, Zhu X, Yang X, Zhang X.	Acta Biomater. 2021 Jul 15;129:293-308. doi: 10.1016/j.actbio.2021.05.026. Epub 2021 Jun 1.	Tang Z	Acta Biomater	2021	2021-06-04			10.1016/j.actbio.2021.05.026
34299097	Next-Generation Biomarkers in Multiple Myeloma: Understanding the Molecular Basis for Potential Use in Diagnosis and Prognosis	Soliman AM, Das S, Teoh SL.	Int J Mol Sci. 2021 Jul 13;22(14):7470. doi: 10.3390/ijms22147470.	Soliman AM	Int J Mol Sci	2021	2021-07-24	PMC8305153		10.3390/ijms22147470
34260887	Homeostatic functions of monocytes and interstitial lung macrophages are regulated via collagen domain-binding receptor LAIR1	Keerthivasan S, Şenbabaoğlu Y, Martinez-Martin N, Husain B, Verschueren E, Wong A, Yang YA, Sun Y, Pham V, Hinkle T, Oei Y, Madireddi S, Corpuz R, Tam L, Carlisle S, Roose-Girma M, Modrusan Z, Ye Z, Koerber JT, Turley SJ.	Immunity. 2021 Jul 13;54(7):1511-1526.e8. doi: 10.1016/j.immuni.2021.06.012.	Keerthivasan S	Immunity	2021	2021-07-14			10.1016/j.immuni.2021.06.012
34019604	Evaluation of osteochondral-like tissues using human freeze-dried cancellous bone and chondrocyte sheets to treat osteochondral defects in rabbits	Wongin S, Wangdee C, Nantavisai S, Banlunara W, Nakbunnum R, Waikakul S, Chotiyarnwong P, Roytrakul S, Viravaidya-Pasuwat K.	Biomater Sci. 2021 Jul 7;9(13):4701-4716. doi: 10.1039/d1bm00239b. Epub 2021 May 21.	Wongin S	Biomater Sci	2021	2021-05-21			10.1039/d1bm00239b
34128978	The molecular complex of ciliary and golgin protein is crucial for skull development	Yamaguchi H, Meyer MD, He L, Senavirathna L, Pan S, Komatsu Y.	Development. 2021 Jul 1;148(13):dev199559. doi: 10.1242/dev.199559. Epub 2021 Jul 1.	Yamaguchi H	Development	2021	2021-06-15	PMC8276989		10.1242/dev.199559
34015449	Triptolide analog LLDT-8 ameliorates psoriasis-like dermatitis in BALB/c mice via suppressing the IL-36α signaling pathway	Qi Q, Li Q, Zhu H, Lu H, Yang X, Wu Y, Feng C, Fan C, Li H, Wu B, Gao Y, Zhang Z, Zhou H, Zuo J, Tang W.	Pharmacol Res. 2021 Jul;169:105678. doi: 10.1016/j.phrs.2021.105678. Epub 2021 May 17.	Qi Q	Pharmacol Res	2021	2021-05-20			10.1016/j.phrs.2021.105678
33895330	Proteomic and Glyco(proteo)mic tools in the profiling of cardiac progenitors and pluripotent stem cell derived cardiomyocytes: Accelerating translation into therapy	Sebastião MJ, Marcos-Silva L, Gomes-Alves P, Alves PM.	Biotechnol Adv. 2021 Jul-Aug;49:107755. doi: 10.1016/j.biotechadv.2021.107755. Epub 2021 Apr 22.	Sebastião MJ	Biotechnol Adv	2021	2021-04-25			10.1016/j.biotechadv.2021.107755
33892138	Proteomics analysis of hip articular cartilage identifies differentially expressed proteins associated with osteonecrosis of the femoral head	Song J, Wu J, Poulet B, Liang J, Bai C, Dang X, Wang K, Fan L, Liu R.	Osteoarthritis Cartilage. 2021 Jul;29(7):1081-1092. doi: 10.1016/j.joca.2021.04.005. Epub 2021 Apr 21.	Song J	Osteoarthritis Cartilage	2021	2021-04-23			10.1016/j.joca.2021.04.005
33539826	Stem cell-secreted factor therapy regenerates the ovarian niche and rescues follicles	Buigues A, Marchante M, de Miguel-Gómez L, Martinez J, Cervelló I, Pellicer A, Herraiz S.	Am J Obstet Gynecol. 2021 Jul;225(1):65.e1-65.e14. doi: 10.1016/j.ajog.2021.01.023. Epub 2021 Feb 1.	Buigues A	Am J Obstet Gynecol	2021	2021-02-04			10.1016/j.ajog.2021.01.023
34377379	Periosteum-Derived Mesenchymal Stem Cells Secretome - Cell-Free Strategy for Endogenous Bone Regeneration: Proteomic Analysis in Vitro	Pranskunas M, Simoliunas E, Alksne M, Kaupinis A, Juodzbalys G.	J Oral Maxillofac Res. 2021 Jun 30;12(2):e2. doi: 10.5037/jomr.2021.12202. eCollection 2021 Apr-Jun.	Pranskunas M	J Oral Maxillofac Res	2021	2021-08-11	PMC8326881		10.5037/jomr.2021.12202
34208941	Bothrops moojeni Venom and Its Components Strongly Affect Osteoclasts' Maturation and Protein Patterns	D'Amélio F, Vigerelli H, Prieto-da-Silva ÁRB, Osório Frare E, Batista IFC, Pimenta DC, Kerkis I.	Toxins (Basel). 2021 Jun 30;13(7):459. doi: 10.3390/toxins13070459.	D'Amélio F	Toxins (Basel)	2021	2021-07-02	PMC8310197		10.3390/toxins13070459
34306096	Proteomic Analysis Reveals Commonly Secreted Proteins of Mesenchymal Stem Cells Derived from Bone Marrow, Adipose Tissue, and Synovial Membrane to Show Potential for Cartilage Regeneration in Knee Osteoarthritis	Lee Y, Park YS, Choi NY, Kim YI, Koh YG.	Stem Cells Int. 2021 Jun 28;2021:6694299. doi: 10.1155/2021/6694299. eCollection 2021.	Lee Y	Stem Cells Int	2021	2021-07-26	PMC8264516		10.1155/2021/6694299
34249942	Macrophages in Acute Myeloid Leukaemia: Significant Players in Therapy Resistance and Patient Outcomes	Miari KE, Guzman ML, Wheadon H, Williams MTS.	Front Cell Dev Biol. 2021 Jun 24;9:692800. doi: 10.3389/fcell.2021.692800. eCollection 2021.	Miari KE	Front Cell Dev Biol	2021	2021-07-12	PMC8264427		10.3389/fcell.2021.692800
34221234	Pharmic Activation of PKG2 Alleviates Diabetes-Induced Osteoblast Dysfunction by Suppressing PLCβ1-Ca(2+)-Mediated Endoplasmic Reticulum Stress	Jia T, Wang YN, Feng Y, Wang C, Zhang D, Xu X.	Oxid Med Cell Longev. 2021 Jun 16;2021:5552530. doi: 10.1155/2021/5552530. eCollection 2021.	Jia T	Oxid Med Cell Longev	2021	2021-07-05	PMC8225424		10.1155/2021/5552530
34135356	Proteomic analysis of chicken bone marrow-derived dendritic cells in response to an inactivated IBV + NDV poultry vaccine	van den Biggelaar RHGA, van der Maas L, Meiring HD, Pennings JLA, van Eden W, Rutten VPMG, Jansen CA.	Sci Rep. 2021 Jun 16;11(1):12666. doi: 10.1038/s41598-021-89810-3.	van den Biggelaar RHGA	Sci Rep	2021	2021-06-17	PMC8209092		10.1038/s41598-021-89810-3
34194323	TMT-Based Quantitative Proteomic Analysis Reveals the Effect of Bone Marrow Derived Mesenchymal Stem Cell on Hair Follicle Regeneration	Zhang C, Li Y, Qin J, Yu C, Ma G, Chen H, Xu X.	Front Pharmacol. 2021 Jun 14;12:658040. doi: 10.3389/fphar.2021.658040. eCollection 2021.	Zhang C	Front Pharmacol	2021	2021-07-01	PMC8237093		10.3389/fphar.2021.658040
34112817	Proteomic and genomic analysis of acid dentin lysate with focus on TGF-β signaling	Nasirzade J, Kargarpour Z, Mitulović G, Strauss FJ, Panahipour L, Schwarz F, Gruber R.	Sci Rep. 2021 Jun 10;11(1):12247. doi: 10.1038/s41598-021-89996-6.	Nasirzade J	Sci Rep	2021	2021-06-11	PMC8192760		10.1038/s41598-021-89996-6
34200496	Plasma Proteomic Analysis in Morquio A Disease	Álvarez JV, Bravo SB, Chantada-Vázquez MP, Barbosa-Gouveia S, Colón C, López-Suarez O, Tomatsu S, Otero-Espinar FJ, Couce ML.	Int J Mol Sci. 2021 Jun 7;22(11):6165. doi: 10.3390/ijms22116165.	Álvarez JV	Int J Mol Sci	2021	2021-07-02	PMC8201332		10.3390/ijms22116165
34090527	Proteomic analysis of bone marrow-derived mesenchymal stem cell extracellular vesicles from healthy donors: implications for proliferation, angiogenesis, Wnt signaling, and the basement membrane	McBride JD, Rodriguez-Menocal L, Guzman W, Khan A, Myer C, Liu X, Bhattacharya SK, Badiavas EV.	Stem Cell Res Ther. 2021 Jun 5;12(1):328. doi: 10.1186/s13287-021-02405-7.	McBride JD	Stem Cell Res Ther	2021	2021-06-06	PMC8180068		10.1186/s13287-021-02405-7
34140316	IL-6 contributes to metastatic switch via the differentiation of monocytic-dendritic progenitors into prometastatic immune cells	Magidey-Klein K, Cooper TJ, Kveler K, Normand R, Zhang T, Timaner M, Raviv Z, James BP, Gazit R, Ronai ZA, Shen-Orr S, Shaked Y.	J Immunother Cancer. 2021 Jun;9(6):e002856. doi: 10.1136/jitc-2021-002856.	Magidey-Klein K	J Immunother Cancer	2021	2021-06-18	PMC8212411		10.1136/jitc-2021-002856
33968164	Differential proteomic analysis of tibial subchondral bone from male and female guinea pigs with spontaneous osteoarthritis	Wang Y, Wu C, Tao J, Zhao D, Jiang X, Tian W.	Exp Ther Med. 2021 Jun;21(6):633. doi: 10.3892/etm.2021.10065. Epub 2021 Apr 15.	Wang Y	Exp Ther Med	2021	2021-05-10	PMC8097192		10.3892/etm.2021.10065
33831568	Proteomic analysis identified LBP and CD14 as key proteins in blood/biphasic calcium phosphate microparticle interactions	Jing L, Rota S, Olivier F, Momier D, Guigonis JM, Schaub S, Samson M, Bouler JM, Scimeca JC, Rochet N, Lagadec P.	Acta Biomater. 2021 Jun;127:298-312. doi: 10.1016/j.actbio.2021.03.070. Epub 2021 Apr 6.	Jing L	Acta Biomater	2021	2021-04-08			10.1016/j.actbio.2021.03.070
34073480	Proteomic Comparison of Bone Marrow Derived Osteoblasts and Mesenchymal Stem Cells	Aasebø E, Brenner AK, Hernandez-Valladares M, Birkeland E, Berven FS, Selheim F, Bruserud Ø.	Int J Mol Sci. 2021 May 26;22(11):5665. doi: 10.3390/ijms22115665.	Aasebø E	Int J Mol Sci	2021	2021-06-02	PMC8198503		10.3390/ijms22115665
34035355	A predictive model for vertebrate bone identification from collagen using proteomic mass spectrometry	Yang H, Butler ER, Monier SA, Teubl J, Fenyö D, Ueberheide B, Siegel D.	Sci Rep. 2021 May 25;11(1):10900. doi: 10.1038/s41598-021-90231-5.	Yang H	Sci Rep	2021	2021-05-26	PMC8149876		10.1038/s41598-021-90231-5
34109180	Priming With Toll-Like Receptor 3 Agonist Poly(I:C) Enhances Content of Innate Immune Defense Proteins but Not MicroRNAs in Human Mesenchymal Stem Cell-Derived Extracellular Vesicles	Pierce LM, Kurata WE.	Front Cell Dev Biol. 2021 May 24;9:676356. doi: 10.3389/fcell.2021.676356. eCollection 2021.	Pierce LM	Front Cell Dev Biol	2021	2021-06-10	PMC8180863		10.3389/fcell.2021.676356
34071025	Bone Diagenesis in Short Timescales: Insights from an Exploratory Proteomic Analysis	Procopio N, Mein CA, Starace S, Bonicelli A, Williams A.	Biology (Basel). 2021 May 23;10(6):460. doi: 10.3390/biology10060460.	Procopio N	Biology (Basel)	2021	2021-06-02	PMC8224596		10.3390/biology10060460
33941660	Transglutaminase 2 Regulates Innate Immunity by Modulating the STING/TBK1/IRF3 Axis	Occhigrossi L, Rossin F, D'Eletto M, Farrace MG, Ciccosanti F, Petrone L, Sacchi A, Nardacci R, Falasca L, Del Nonno F, Palucci I, Smirnov E, Barlev N, Agrati C, Goletti D, Delogu G, Fimia GM, Piacentini M.	J Immunol. 2021 May 15;206(10):2420-2429. doi: 10.4049/jimmunol.2001122. Epub 2021 May 3.	Occhigrossi L	J Immunol	2021	2021-05-04			10.4049/jimmunol.2001122
33979628	Integrated OMICs unveil the bone-marrow microenvironment in human leukemia	Passaro D, Garcia-Albornoz M, Diana G, Chakravarty P, Ariza-McNaughton L, Batsivari A, Borràs-Eroles C, Abarrategi A, Waclawiczek A, Ombrato L, Malanchi I, Gribben J, Bonnet D.	Cell Rep. 2021 May 11;35(6):109119. doi: 10.1016/j.celrep.2021.109119.	Passaro D	Cell Rep	2021	2021-05-12	PMC8131581		10.1016/j.celrep.2021.109119
33683123	Human Bone Proteomes before and after Decomposition: Investigating the Effects of Biological Variation and Taphonomic Alteration on Bone Protein Profiles and the Implications for Forensic Proteomics	Mickleburgh HL, Schwalbe EC, Bonicelli A, Mizukami H, Sellitto F, Starace S, Wescott DJ, Carter DO, Procopio N.	J Proteome Res. 2021 May 7;20(5):2533-2546. doi: 10.1021/acs.jproteome.0c00992. Epub 2021 Mar 8.	Mickleburgh HL	J Proteome Res	2021	2021-03-08	PMC8155572		10.1021/acs.jproteome.0c00992
33580899	Identification of differentially expressed proteins between fused and open sutures in sagittal nonsyndromic craniosynostosis during suture development by quantitative proteomic analysis	Bala K, Cuellar A, Herren AW, Boyadjiev SA.	Proteomics Clin Appl. 2021 May;15(2-3):e2000031. doi: 10.1002/prca.202000031. Epub 2021 Apr 16.	Bala K	Proteomics Clin Appl	2021	2021-02-13			10.1002/prca.202000031
33995007	Phosphoproteomic Profiling of Rat's Dorsal Root Ganglia Reveals mTOR as a Potential Target in Bone Cancer Pain and Electro-Acupuncture's Analgesia	Wang W, Zhou Y, Cai Y, Wang S, Shao F, Du J, Fang J, Liu J, Shao X, Liu B, Fang J, Liang Y.	Front Pharmacol. 2021 Apr 29;12:593043. doi: 10.3389/fphar.2021.593043. eCollection 2021.	Wang W	Front Pharmacol	2021	2021-05-17	PMC8117331		10.3389/fphar.2021.593043
33850017	Hippocampal astrocytic neogenin regulating glutamate uptake, a critical pathway for preventing epileptic response	Sun D, Tan ZB, Sun XD, Liu ZP, Chen WB, Milibari L, Ren X, Yao LL, Lee D, Shen C, Pan JX, Huang ZH, Mei L, Xiong WC.	Proc Natl Acad Sci U S A. 2021 Apr 20;118(16):e2022921118. doi: 10.1073/pnas.2022921118.	Sun D	Proc Natl Acad Sci U S A	2021	2021-04-14	PMC8072226		10.1073/pnas.2022921118
33948126	Serum-derived extracellular vesicles inhibit osteoclastogenesis in active-phase patients with SAPHO syndrome	Gao Y, Chen Y, Wang L, Li C, Ge W.	Ther Adv Musculoskelet Dis. 2021 Apr 16;13:1759720X211006966. doi: 10.1177/1759720X211006966. eCollection 2021.	Gao Y	Ther Adv Musculoskelet Dis	2021	2021-05-05	PMC8053764		10.1177/1759720X211006966
33316348	Identification of metabolic changes leading to cancer susceptibility in Fanconi anemia cells	Abad E, Samino S, Grodzicki RL, Pagano G, Trifuoggi M, Graifer D, Potesil D, Zdrahal Z, Yanes O, Lyakhovich A.	Cancer Lett. 2021 Apr 10;503:185-196. doi: 10.1016/j.canlet.2020.12.010. Epub 2020 Dec 11.	Abad E	Cancer Lett	2021	2020-12-14			10.1016/j.canlet.2020.12.010
33332665	Proteomic profile of bone "collagen" extracted for stable isotopes: Implications for bulk and single amino acid analyses	Cleland TP, Sarancha JJ, France CAM.	Rapid Commun Mass Spectrom. 2021 Mar 30;35(6):e9025. doi: 10.1002/rcm.9025.	Cleland TP	Rapid Commun Mass Spectrom	2021	2020-12-17			10.1002/rcm.9025
33842343	The Lipoprotein Transport System in the Pathogenesis of Multiple Myeloma: Advances and Challenges	Lazaris V, Hatziri A, Symeonidis A, Kypreos KE.	Front Oncol. 2021 Mar 26;11:638288. doi: 10.3389/fonc.2021.638288. eCollection 2021.	Lazaris V	Front Oncol	2021	2021-04-12	PMC8032975		10.3389/fonc.2021.638288
33841418	Proteomic Characterization, Biodistribution, and Functional Studies of Immune-Therapeutic Exosomes: Implications for Inflammatory Lung Diseases	Elashiry M, Elsayed R, Elashiry MM, Rashid MH, Ara R, Arbab AS, Elawady AR, Hamrick M, Liu Y, Zhi W, Lucas R, Vazquez J, Cutler CW.	Front Immunol. 2021 Mar 25;12:636222. doi: 10.3389/fimmu.2021.636222. eCollection 2021.	Elashiry M	Front Immunol	2021	2021-04-12	PMC8027247		10.3389/fimmu.2021.636222
33806032	The Constitutive Extracellular Protein Release by Acute Myeloid Leukemia Cells-A Proteomic Study of Patient Heterogeneity and Its Modulation by Mesenchymal Stromal Cells	Aasebø E, Brenner AK, Birkeland E, Tvedt THA, Selheim F, Berven FS, Bruserud Ø.	Cancers (Basel). 2021 Mar 25;13(7):1509. doi: 10.3390/cancers13071509.	Aasebø E	Cancers (Basel)	2021	2021-04-03	PMC8037744		10.3390/cancers13071509
33833982	Tumor Microenvironment Proteomics: Lessons From Multiple Myeloma	Fernando RC, de Carvalho F, Leme AFP, Colleoni GWB.	Front Oncol. 2021 Mar 23;11:563384. doi: 10.3389/fonc.2021.563384. eCollection 2021.	Fernando RC	Front Oncol	2021	2021-04-09	PMC8021918		10.3389/fonc.2021.563384
33468579	Cutibacterium acnes: the Urgent Need To Identify Diagnosis Markers	Mongaret C, Velard F, Reffuveille F.	Infect Immun. 2021 Mar 17;89(4):e00753-20. doi: 10.1128/IAI.00753-20. Print 2021 Mar 17.	Mongaret C	Infect Immun	2021	2021-01-20	PMC8090951		10.1128/IAI.00753-20
33676544	Effect of fibronectin, FGF-2, and BMP4 in the stemness maintenance of BMSCs and the metabolic and proteomic cues involved	Chen L, Carlton M, Chen X, Kaur N, Ryan H, Parker TJ, Lin Z, Xiao Y, Zhou Y.	Stem Cell Res Ther. 2021 Mar 6;12(1):165. doi: 10.1186/s13287-021-02227-7.	Chen L	Stem Cell Res Ther	2021	2021-03-07	PMC7936451		10.1186/s13287-021-02227-7
33529527	Proteome Variation with Collagen Yield in Ancient Bone	Procopio N, Hopkins RJA, Harvey VL, Buckley M.	J Proteome Res. 2021 Mar 5;20(3):1754-1769. doi: 10.1021/acs.jproteome.0c01014. Epub 2021 Feb 2.	Procopio N	J Proteome Res	2021	2021-02-02	PMC7944572		10.1021/acs.jproteome.0c01014
33205401	Expansion of immature, nucleated red blood cells by transient low-dose methotrexate immune tolerance induction in mice	Tran JQ, Grover D, Zhang M, Stapels M, Brennan R, Bangari DS, Piepenhagen PA, Roberts E, Oliva P, Zubair F, Vela JL, Richards SM, Joseph AM.	Clin Exp Immunol. 2021 Mar;203(3):409-423. doi: 10.1111/cei.13552. Epub 2020 Dec 16.	Tran JQ	Clin Exp Immunol	2021	2020-11-18	PMC7874831		10.1111/cei.13552
33338687	IL-4 absence triggers distinct pathways in apical periodontitis development	Freire MS, Oliveira NG, Lima SMF, Porto WF, Martins DCM, Silva ON, Chaves SB, Sousa MV, Ricart CAO, Castro MS, Fontes W, Franco OL, Rezende TMB.	J Proteomics. 2021 Feb 20;233:104080. doi: 10.1016/j.jprot.2020.104080. Epub 2020 Dec 15.	Freire MS	J Proteomics	2021	2020-12-18			10.1016/j.jprot.2020.104080
33212251	The effects of sample handling on proteomics assessed by reverse phase protein arrays (RPPA): Functional proteomic profiling in leukemia	Horton TM, Hoff FW, van Dijk A, Jenkins GN, Morrison D, Bhatla T, Hogan L, Romanos-Sirakis E, Meyer J, Carroll WL, Qiu Y, Wang T, Mo Q, Kornblau SM.	J Proteomics. 2021 Feb 20;233:104046. doi: 10.1016/j.jprot.2020.104046. Epub 2020 Nov 16.	Horton TM	J Proteomics	2021	2020-11-19	PMC7877245	NIHMS1649403	10.1016/j.jprot.2020.104046
33593426	Lactobacillus reuteri-derived extracellular vesicles maintain intestinal immune homeostasis against lipopolysaccharide-induced inflammatory responses in broilers	Hu R, Lin H, Wang M, Zhao Y, Liu H, Min Y, Yang X, Gao Y, Yang M.	J Anim Sci Biotechnol. 2021 Feb 17;12(1):25. doi: 10.1186/s40104-020-00532-4.	Hu R	J Anim Sci Biotechnol	2021	2021-02-17	PMC7888134		10.1186/s40104-020-00532-4
33628783	Bone Marrow-Derived Mesenchymal Stem Cells Differentially Affect Glioblastoma Cell Proliferation, Migration, and Invasion: A 2D-DIGE Proteomic Analysis	Li S, Xiang W, Tian J, Wang H, Hu S, Wang K, Chen L, Huang C, Zhou J.	Biomed Res Int. 2021 Feb 11;2021:4952876. doi: 10.1155/2021/4952876. eCollection 2021.	Li S	Biomed Res Int	2021	2021-02-25	PMC7892224		10.1155/2021/4952876
33579477	Bioactive zinc-doped sol-gel coating modulates protein adsorption patterns and in vitro cell responses	Cerqueira A, Romero-Gavilán F, García-Arnáez I, Martinez-Ramos C, Ozturan S, Iloro I, Azkargorta M, Elortza F, Izquierdo R, Gurruchaga M, Goñi I, Suay J.	Mater Sci Eng C Mater Biol Appl. 2021 Feb;121:111839. doi: 10.1016/j.msec.2020.111839. Epub 2020 Dec 30.	Cerqueira A	Mater Sci Eng C Mater Biol Appl	2021	2021-02-13			10.1016/j.msec.2020.111839
32718279	Construction and Evaluation of Osteochondral-Like Tissue Using Chondrocyte Sheet and Cancellous Bone	Wongin S, Narkbunnam R, Waikakul S, Chotiyarnwong P, Aresanasuwan T, Roytrakul S, Viravaidya-Pasuwat K.	Tissue Eng Part A. 2021 Feb;27(3-4):282-295. doi: 10.1089/ten.TEA.2020.0107. Epub 2020 Sep 18.	Wongin S	Tissue Eng Part A	2021	2020-07-29			10.1089/ten.TEA.2020.0107
33585190	Proteomic Alterations in Multiple Myeloma: A Comprehensive Study Using Bone Marrow Interstitial Fluid and Serum Samples	Chanukuppa V, Taware R, Taunk K, Chatterjee T, Sharma S, Somasundaram V, Rashid F, Malakar D, Santra MK, Rapole S.	Front Oncol. 2021 Jan 29;10:566804. doi: 10.3389/fonc.2020.566804. eCollection 2020.	Chanukuppa V	Front Oncol	2021	2021-02-15	PMC7879980		10.3389/fonc.2020.566804
33509276	Loss of H3K27 methylation identifies poor outcomes in adult-onset acute leukemia	van Dijk AD, Hoff FW, Qiu YH, Chandra J, Jabbour E, de Bont ESJM, Horton TM, Kornblau SM.	Clin Epigenetics. 2021 Jan 28;13(1):21. doi: 10.1186/s13148-021-01011-x.	van Dijk AD	Clin Epigenetics	2021	2021-01-29	PMC7841917		10.1186/s13148-021-01011-x
33500333	PERK inhibition attenuates vascular remodeling in pulmonary arterial hypertension caused by BMPR2 mutation	Shimizu T, Higashijima Y, Kanki Y, Nakaki R, Kawamura T, Urade Y, Wada Y.	Sci Signal. 2021 Jan 26;14(667):eabb3616. doi: 10.1126/scisignal.abb3616.	Shimizu T	Sci Signal	2021	2021-01-27			10.1126/scisignal.abb3616
33467726	Comparative Proteomic Analysis of the Mesenchymal Stem Cells Secretome from Adipose, Bone Marrow, Placenta and Wharton's Jelly	Shin S, Lee J, Kwon Y, Park KS, Jeong JH, Choi SJ, Bang SI, Chang JW, Lee C.	Int J Mol Sci. 2021 Jan 15;22(2):845. doi: 10.3390/ijms22020845.	Shin S	Int J Mol Sci	2021	2021-01-20	PMC7829982		10.3390/ijms22020845
33431863	Osteoclast-derived apoptotic bodies couple bone resorption and formation in bone remodeling	Ma Q, Liang M, Wu Y, Luo F, Ma Z, Dong S, Xu J, Dou C.	Bone Res. 2021 Jan 11;9(1):5. doi: 10.1038/s41413-020-00121-1.	Ma Q	Bone Res	2021	2021-01-12	PMC7801485		10.1038/s41413-020-00121-1
33413584	Uncovering the secretome of mesenchymal stromal cells exposed to healthy, traumatic, and degenerative intervertebral discs: a proteomic analysis	Wangler S, Kamali A, Wapp C, Wuertz-Kozak K, Häckel S, Fortes C, Benneker LM, Haglund L, Richards RG, Alini M, Peroglio M, Grad S.	Stem Cell Res Ther. 2021 Jan 7;12(1):11. doi: 10.1186/s13287-020-02062-2.	Wangler S	Stem Cell Res Ther	2021	2021-01-08	PMC7789679		10.1186/s13287-020-02062-2
32941991	Assessment of different screening methods for selecting palaeontological bone samples for peptide sequencing	Presslee S, Penkman K, Fischer R, Richards-Slidel E, Southon J, Hospitaleche CA, Collins M, MacPhee R.	J Proteomics. 2021 Jan 6;230:103986. doi: 10.1016/j.jprot.2020.103986. Epub 2020 Sep 14.	Presslee S	J Proteomics	2021	2020-09-17			10.1016/j.jprot.2020.103986
34264470	Measurement of Osteoblast Cytotoxicity Induced by S. aureus Secreted Toxins	Ford CA, Cassat JE.	Methods Mol Biol. 2021;2341:141-152. doi: 10.1007/978-1-0716-1550-8_17.	Ford CA	Methods Mol Biol	2021	2021-07-15			10.1007/978-1-0716-1550-8_17
33946014	CCN3 Proteins as a diagnostic marker in osteosarcoma patients: A case control study	Siddiqui S, Pandey V, Ali S, Singh A, Sharma D, Yadav M, Raikwar A.	Cancer Treat Res Commun. 2021;28:100381. doi: 10.1016/j.ctarc.2021.100381. Epub 2021 Apr 22.	Siddiqui S	Cancer Treat Res Commun	2021	2021-05-04			10.1016/j.ctarc.2021.100381
33592500	A Proteomic Approach to Understand the Clinical Significance of Acute Myeloid Leukemia-Derived Extracellular Vesicles Reflecting Essential Characteristics of Leukemia	Kang KW, Kim H, Hur W, Jung JH, Jeong SJ, Shin H, Seo D, Jeong H, Choi B, Hong S, Kim HK, Choi Y, Park JH, Lee KY, Kim KP, Park Y.	Mol Cell Proteomics. 2021;20:100017. doi: 10.1074/mcp.RA120.002169. Epub 2020 Dec 8.	Kang KW	Mol Cell Proteomics	2021	2021-02-16	PMC7949255		10.1074/mcp.RA120.002169
33517237	Osteosarcoma, personalized medicine, and tissue engineering; an overview of overlapping fields of research	Bozorgi A, Sabouri L.	Cancer Treat Res Commun. 2021;27:100324. doi: 10.1016/j.ctarc.2021.100324. Epub 2021 Jan 27.	Bozorgi A	Cancer Treat Res Commun	2021	2021-01-31			10.1016/j.ctarc.2021.100324
33420989	Human Plasma Extracellular Vesicle Isolation and Proteomic Characterization for the Optimization of Liquid Biopsy in Multiple Myeloma	Reale A, Khong T, Xu R, Chen M, Mithraprabhu S, Bingham N, Spencer A, Greening DW.	Methods Mol Biol. 2021;2261:151-191. doi: 10.1007/978-1-0716-1186-9_10.	Reale A	Methods Mol Biol	2021	2021-01-09			10.1007/978-1-0716-1186-9_10
33226813	Proteomic Analysis Reveals the Effect of Trichostatin A and Bone Marrow-Derived Dendritic Cells on the Fatty Acid Metabolism of NIH3T3 Cells under Oxygen-Glucose Deprivation Conditions	Wang X, Song T, Sun Y, Men L, Gu Y, Zhang S, Chen X.	J Proteome Res. 2021 Jan 1;20(1):960-971. doi: 10.1021/acs.jproteome.0c00713. Epub 2020 Nov 23.	Wang X	J Proteome Res	2021	2020-11-23			10.1021/acs.jproteome.0c00713
33219316	Plectin is a regulator of prostate cancer growth and metastasis	Buckup M, Rice MA, Hsu EC, Garcia-Marques F, Liu S, Aslan M, Bermudez A, Huang J, Pitteri SJ, Stoyanova T.	Oncogene. 2021 Jan;40(3):663-676. doi: 10.1038/s41388-020-01557-9. Epub 2020 Nov 20.	Buckup M	Oncogene	2021	2020-11-21	PMC8078627	NIHMS1686130	10.1038/s41388-020-01557-9
33130337	Impact of Zika virus on the human type I interferon osteoimmune response	Drouin A, Wallbillich N, Theberge M, Liu S, Katz J, Bellovoda K, Se Yun Cheon S, Gootkind F, Bierman E, Zavras J, Berberich MJ, Kalocsay M, Guastaldi F, Salvadori N, Troulis M, Fusco DN.	Cytokine. 2021 Jan;137:155342. doi: 10.1016/j.cyto.2020.155342. Epub 2020 Oct 30.	Drouin A	Cytokine	2021	2020-11-01			10.1016/j.cyto.2020.155342
33130322	Re-establishment of macrophage homeostasis by titanium surface modification in type II diabetes promotes osseous healing	Lee RSB, Hamlet SM, Moon HJ, Ivanovski S.	Biomaterials. 2021 Jan;267:120464. doi: 10.1016/j.biomaterials.2020.120464. Epub 2020 Oct 23.	Lee RSB	Biomaterials	2021	2020-11-01			10.1016/j.biomaterials.2020.120464
33437640	Molecular mechanisms of osteogenesis and antibacterial activity of Cu-bearing Ti alloy in a bone defect model with infection in vivo	Yang J, Qin H, Chai Y, Zhang P, Chen Y, Yang K, Qin M, Zhang Y, Xia H, Ren L, Yu B.	J Orthop Translat. 2020 Dec 28;27:77-89. doi: 10.1016/j.jot.2020.10.004. eCollection 2021 Mar.	Yang J	J Orthop Translat	2020	2021-01-13	PMC7779545		10.1016/j.jot.2020.10.004
32913929	Advanced protein adsorption properties of a novel silicate-based bioceramic: A proteomic analysis	Deng F, Zhai W, Yin Y, Peng C, Ning C.	Bioact Mater. 2020 Aug 19;6(1):208-218. doi: 10.1016/j.bioactmat.2020.08.011. eCollection 2021 Jan.	Deng F	Bioact Mater	2020	2020-09-11	PMC7451930		10.1016/j.bioactmat.2020.08.011
33396517	Proteomic Profiling of the First Human Dental Pulp Mesenchymal Stem/Stromal Cells from Carbonic Anhydrase II Deficiency Osteopetrosis Patients	Alkhayal Z, Shinwari Z, Gaafar A, Alaiya A.	Int J Mol Sci. 2020 Dec 31;22(1):380. doi: 10.3390/ijms22010380.	Alkhayal Z	Int J Mol Sci	2020	2021-01-05	PMC7795265		10.3390/ijms22010380
33379360	Characterization of New Proteomic Biomarker Candidates in Mucopolysaccharidosis Type IVA	Álvarez VJ, Bravo SB, Chantada-Vazquez MP, Colón C, De Castro MJ, Morales M, Vitoria I, Tomatsu S, Otero-Espinar FJ, Couce ML.	Int J Mol Sci. 2020 Dec 28;22(1):226. doi: 10.3390/ijms22010226.	Álvarez VJ	Int J Mol Sci	2020	2020-12-31	PMC7795692		10.3390/ijms22010226
33379263	The Extracellular Bone Marrow Microenvironment-A Proteomic Comparison of Constitutive Protein Release by In Vitro Cultured Osteoblasts and Mesenchymal Stem Cells	Aasebø E, Birkeland E, Selheim F, Berven F, Brenner AK, Bruserud Ø.	Cancers (Basel). 2020 Dec 28;13(1):62. doi: 10.3390/cancers13010062.	Aasebø E	Cancers (Basel)	2020	2020-12-31	PMC7795818		10.3390/cancers13010062
33352987	Transient Receptor Potential Vanilloid 6 (TRPV6) Proteins Control the Extracellular Matrix Structure of the Placental Labyrinth	Winter M, Weissgerber P, Klein K, Lux F, Yildiz D, Wissenbach U, Philipp SE, Meyer MR, Flockerzi V, Fecher-Trost C.	Int J Mol Sci. 2020 Dec 18;21(24):9674. doi: 10.3390/ijms21249674.	Winter M	Int J Mol Sci	2020	2020-12-23	PMC7767235		10.3390/ijms21249674
33392196	Hematopoiesis: A Layered Organization Across Chordate Species	Elsaid R, Soares-da-Silva F, Peixoto M, Amiri D, Mackowski N, Pereira P, Bandeira A, Cumano A.	Front Cell Dev Biol. 2020 Dec 16;8:606642. doi: 10.3389/fcell.2020.606642. eCollection 2020.	Elsaid R	Front Cell Dev Biol	2020	2021-01-04	PMC7772317		10.3389/fcell.2020.606642
33334054	Stroma Transcriptomic and Proteomic Profile of Prostate Cancer Metastasis Xenograft Models Reveals Prognostic Value of Stroma Signatures	Karkampouna S, De Filippo MR, Ng CKY, Klima I, Zoni E, Spahn M, Stein F, Haberkant P, Thalmann GN, Kruithof-de Julio M.	Cancers (Basel). 2020 Dec 15;12(12):3786. doi: 10.3390/cancers12123786.	Karkampouna S	Cancers (Basel)	2020	2020-12-18	PMC7768471		10.3390/cancers12123786
33381445	Comparative Analysis of Systemic and Tumor Microenvironment Proteomes From Children With B-Cell Acute Lymphocytic Leukemia at Diagnosis and After Induction Treatment	Broto GE, Corrêa S, Trigo FC, Dos Santos EC, Tomiotto-Pelissier F, Pavanelli WR, Silveira GF, Abdelhay E, Panis C.	Front Oncol. 2020 Dec 14;10:550213. doi: 10.3389/fonc.2020.550213. eCollection 2020.	Broto GE	Front Oncol	2020	2020-12-31	PMC7769010		10.3389/fonc.2020.550213
33362797	Tolerance to Bone Marrow Transplantation: Do Mesenchymal Stromal Cells Still Have a Future for Acute or Chronic GvHD?	Introna M, Golay J.	Front Immunol. 2020 Dec 11;11:609063. doi: 10.3389/fimmu.2020.609063. eCollection 2020.	Introna M	Front Immunol	2020	2020-12-28	PMC7759493		10.3389/fimmu.2020.609063
33312494	Extracellular vesicles derived from human dental pulp stem cells promote osteogenesis of adipose-derived stem cells via the MAPK pathway	Jin Q, Li P, Yuan K, Zhao F, Zhu X, Zhang P, Huang Z.	J Tissue Eng. 2020 Dec 2;11:2041731420975569. doi: 10.1177/2041731420975569. eCollection 2020 Jan-Dec.	Jin Q	J Tissue Eng	2020	2020-12-14	PMC7716067		10.1177/2041731420975569
33010289	Corneal myofibroblasts and fibrosis	Wilson SE.	Exp Eye Res. 2020 Dec;201:108272. doi: 10.1016/j.exer.2020.108272. Epub 2020 Sep 30.	Wilson SE	Exp Eye Res	2020	2020-10-03	PMC7736212	NIHMS1635264	10.1016/j.exer.2020.108272
32637756	Osteoblast/fibroblast coculture derived bioactive ECM with unique matrisome profile facilitates bone regeneration	Li M, Zhang A, Li J, Zhou J, Zheng Y, Zhang C, Xia D, Mao H, Zhao J.	Bioact Mater. 2020 Jun 30;5(4):938-948. doi: 10.1016/j.bioactmat.2020.06.017. eCollection 2020 Dec.	Li M	Bioact Mater	2020	2020-07-09	PMC7330453		10.1016/j.bioactmat.2020.06.017
30663414	Bone morphogenetic protein (BMP) 7 expression is regulated by the E3 ligase UBE4A in diabetic nephropathy	Feng Y, Jin MY, Liu DW, Wei L.	Arch Physiol Biochem. 2020 Dec;126(5):416-419. doi: 10.1080/13813455.2018.1551905. Epub 2019 Jan 19.	Feng Y	Arch Physiol Biochem	2020	2019-01-22			10.1080/13813455.2018.1551905
33246507	Comprehensive proteomic analysis of exosomes derived from human bone marrow, adipose tissue, and umbilical cord mesenchymal stem cells	Wang ZG, He ZY, Liang S, Yang Q, Cheng P, Chen AM.	Stem Cell Res Ther. 2020 Nov 27;11(1):511. doi: 10.1186/s13287-020-02032-8.	Wang ZG	Stem Cell Res Ther	2020	2020-11-28	PMC7694919		10.1186/s13287-020-02032-8
33212864	Proteomic Analysis of Porcine-Derived Collagen Membrane and Matrix	Lee JS, Mitulović G, Panahipour L, Gruber R.	Materials (Basel). 2020 Nov 17;13(22):5187. doi: 10.3390/ma13225187.	Lee JS	Materials (Basel)	2020	2020-11-20	PMC7698422		10.3390/ma13225187
33207819	Exploring the Proteomic Alterations from Untreated and Cryoablation and Irradiation Treated Giant Cell Tumors of Bone Using Liquid-Chromatography Tandem Mass Spectrometry	Madda R, Chen CM, Chen CF, Wang JY, Wu PK, Chen WM.	Molecules. 2020 Nov 16;25(22):5355. doi: 10.3390/molecules25225355.	Madda R	Molecules	2020	2020-11-19	PMC7696300		10.3390/molecules25225355
33198321	Proteomic Profiling of the Human Fetal Multipotent Mesenchymal Stromal Cells Secretome	Lobov AA, Yudintceva NM, Mittenberg AG, Shabelnikov SV, Mikhailova NA, Malashicheva AB, Khotin MG.	Molecules. 2020 Nov 12;25(22):5283. doi: 10.3390/molecules25225283.	Lobov AA	Molecules	2020	2020-11-17	PMC7716221		10.3390/molecules25225283
33240876	Muscle-Derived Lumican Stimulates Bone Formation via Integrin α2β1 and the Downstream ERK Signal	Lee JY, Park SJ, Kim DA, Lee SH, Koh JM, Kim BJ.	Front Cell Dev Biol. 2020 Nov 6;8:565826. doi: 10.3389/fcell.2020.565826. eCollection 2020.	Lee JY	Front Cell Dev Biol	2020	2020-11-26	PMC7677261		10.3389/fcell.2020.565826
33138803	Canine colostrum exosomes: characterization and influence on the canine mesenchymal stem cell secretory profile and fibroblast anti-oxidative capacity	Villatoro AJ, Martín-Astorga MDC, Alcoholado C, Becerra J.	BMC Vet Res. 2020 Nov 2;16(1):417. doi: 10.1186/s12917-020-02623-w.	Villatoro AJ	BMC Vet Res	2020	2020-11-03	PMC7607682		10.1186/s12917-020-02623-w
33210065	Targeting Bone Cells During Sexual Maturation Reveals Sexually Dimorphic Regulation of Endochondral Ossification	Fairfield H, Costa S, DeMambro V, Schott C, Martins JDS, Ferron M, Vary C, Reagan MR.	JBMR Plus. 2020 Oct 14;4(11):e10413. doi: 10.1002/jbm4.10413. eCollection 2020 Nov.	Fairfield H	JBMR Plus	2020	2020-11-19	PMC7657395		10.1002/jbm4.10413
33188009	Placental proteome abnormalities in women with gestational diabetes and large-for-gestational-age newborns	Assi E, D'Addio F, Mandò C, Maestroni A, Loretelli C, Ben Nasr M, Usuelli V, Abdelsalam A, Seelam AJ, Pastore I, Magagnotti C, Abdi R, El Essawy B, Folli F, Corradi D, Zuccotti G, Cetin I, Fiorina P.	BMJ Open Diabetes Res Care. 2020 Nov;8(2):e001586. doi: 10.1136/bmjdrc-2020-001586.	Assi E	BMJ Open Diabetes Res Care	2020	2020-11-14	PMC7668299		10.1136/bmjdrc-2020-001586
33149301	Paracrine signalling by cardiac calcitonin controls atrial fibrogenesis and arrhythmia	Moreira LM, Takawale A, Hulsurkar M, Menassa DA, Antanaviciute A, Lahiri SK, Mehta N, Evans N, Psarros C, Robinson P, Sparrow AJ, Gillis MA, Ashley N, Naud P, Barallobre-Barreiro J, Theofilatos K, Lee A, Norris M, Clarke MV, Russell PK, Casadei B, Bhattacharya S, Zajac JD, Davey RA, Sirois M, Mead A, Simmons A, Mayr M, Sayeed R, Krasopoulos G, Redwood C, Channon KM, Tardif JC, Wehrens XHT, Nattel…	Nature. 2020 Nov;587(7834):460-465. doi: 10.1038/s41586-020-2890-8. Epub 2020 Nov 4.	Moreira LM	Nature	2020	2020-11-05			10.1038/s41586-020-2890-8
32947489	Proteomic Evaluation of the Natural History of the Acute Radiation Syndrome of the Gastrointestinal Tract in a Non-human Primate Model of Partial-body Irradiation with Minimal Bone Marrow Sparing Includes Dysregulation of the Retinoid Pathway	Huang W, Yu J, Liu T, Tudor G, Defnet AE, Zalesak S, Kumar P, Booth C, Farese AM, MacVittie TJ, Kane MA.	Health Phys. 2020 Nov;119(5):604-620. doi: 10.1097/HP.0000000000001351.	Huang W	Health Phys	2020	2020-09-18	PMC7541663	NIHMS1613388	10.1097/HP.0000000000001351
32947488	Proteomics of Non-human Primate Plasma after Partial-body Radiation with Minimal Bone Marrow Sparing	Huang W, Yu J, Liu T, Defnet AE, Zalesak S, Farese AM, MacVittie TJ, Kane MA.	Health Phys. 2020 Nov;119(5):621-632. doi: 10.1097/HP.0000000000001350.	Huang W	Health Phys	2020	2020-09-18	PMC7541796	NIHMS1613392	10.1097/HP.0000000000001350
32652878	MMP13 and TIMP1 are functional markers for two different potential modes of action by mesenchymal stem/stromal cells when treating osteoarthritis	Salerno A, Brady K, Rikkers M, Li C, Caamaño-Gutierrez E, Falciani F, Blom AW, Whitehouse MR, Hollander AP.	Stem Cells. 2020 Nov;38(11):1438-1453. doi: 10.1002/stem.3255. Epub 2020 Jul 17.	Salerno A	Stem Cells	2020	2020-07-12			10.1002/stem.3255
32898700	Technical report: Targeted proteomic analysis reveals enrichment of atypical ubiquitin chains in contractile murine tissues	Heunis T, Lamoliatte F, Marín-Rubio JL, Dannoura A, Trost M.	J Proteomics. 2020 Oct 30;229:103963. doi: 10.1016/j.jprot.2020.103963. Epub 2020 Sep 6.	Heunis T	J Proteomics	2020	2020-09-08	PMC7567960		10.1016/j.jprot.2020.103963
32693407	Novel manifestations of immune dysregulation and granule defects in gray platelet syndrome	Sims MC, Mayer L, Collins JH, Bariana TK, Megy K, Lavenu-Bombled C, Seyres D, Kollipara L, Burden FS, Greene D, Lee D, Rodriguez-Romera A, Alessi MC, Astle WJ, Bahou WF, Bury L, Chalmers E, Da Silva R, De Candia E, Deevi SVV, Farrow S, Gomez K, Grassi L, Greinacher A, Gresele P, Hart D, Hurtaud MF, Kelly AM, Kerr R, Le Quellec S, Leblanc T, Leinøe EB, Mapeta R, McKinney H, Michelson AD, Morais S,…	Blood. 2020 Oct 22;136(17):1956-1967. doi: 10.1182/blood.2019004776.	Sims MC	Blood	2020	2020-07-22	PMC7582559		10.1182/blood.2019004776
33101423	Plasmatic Membrane Expression of Adhesion Molecules in Human Cardiac Progenitor/Stem Cells Might Explain Their Superior Cell Engraftment after Cell Transplantation	Ontoria-Oviedo I, Palacios I, Panadero J, Sánchez B, García-García F, López-Cerdán A, Dorronsoro A, Castellano D, Rodríguez-Borlado L, Bernad A, Sepúlveda P.	Stem Cells Int. 2020 Oct 10;2020:8872009. doi: 10.1155/2020/8872009. eCollection 2020.	Ontoria-Oviedo I	Stem Cells Int	2020	2020-10-26	PMC7569451		10.1155/2020/8872009
33028893	Quantitative proteomic comparison of myofibroblasts derived from bone marrow and cornea	Saikia P, Crabb JS, Dibbin LL, Juszczak MJ, Willard B, Jang GF, Shiju TM, Crabb JW, Wilson SE.	Sci Rep. 2020 Oct 7;10(1):16717. doi: 10.1038/s41598-020-73686-w.	Saikia P	Sci Rep	2020	2020-10-08	PMC7541534		10.1038/s41598-020-73686-w
32918125	Proteomic study of in vitro osteogenic differentiation of mesenchymal stem cells in high glucose condition	Aswamenakul K, Klabklai P, Pannengpetch S, Tawonsawatruk T, Isarankura-Na-Ayudhya C, Roytrakul S, Nantasenamat C, Supokawej A.	Mol Biol Rep. 2020 Oct;47(10):7505-7516. doi: 10.1007/s11033-020-05811-x. Epub 2020 Sep 11.	Aswamenakul K	Mol Biol Rep	2020	2020-09-12			10.1007/s11033-020-05811-x
32885592	Comparative proteomic analysis of osteogenic differentiated human adipose tissue and bone marrow-derived stromal cells	Dadras M, May C, Wagner JM, Wallner C, Becerikli M, Dittfeld S, Serschnitzki B, Schilde L, Guntermann A, Sengstock C, Köller M, Seybold D, Geßmann J, Schildhauer TA, Lehnhardt M, Marcus K, Behr B.	J Cell Mol Med. 2020 Oct;24(20):11814-11827. doi: 10.1111/jcmm.15797. Epub 2020 Sep 3.	Dadras M	J Cell Mol Med	2020	2020-09-05	PMC7579700		10.1111/jcmm.15797
32794037	Lipid mass spectrometry imaging and proteomic analysis of severe aortic stenosis	Lim J, Aguilan JT, Sellers RS, Nagajyothi F, Weiss LM, Angeletti RH, Bortnick AE.	J Mol Histol. 2020 Oct;51(5):559-571. doi: 10.1007/s10735-020-09905-5. Epub 2020 Aug 13.	Lim J	J Mol Histol	2020	2020-08-15	PMC7672660	NIHMS1620376	10.1007/s10735-020-09905-5
32466866	Proteomic analyses reveal that Orf virus induces the activation and maturation of mouse bone marrow-derived dendritic cells	Feng Q, Li L, Du G, Liu Y, Liu X, Wu J, Shang Y.	Res Vet Sci. 2020 Oct;132:563-573. doi: 10.1016/j.rvsc.2020.02.005. Epub 2020 Feb 13.	Feng Q	Res Vet Sci	2020	2020-05-30			10.1016/j.rvsc.2020.02.005
32998914	Protocol for a multicentre, prospective cohort study of clinical, proteomic and genomic patterns associated with osteoporosis to develop a multidimensional fracture assessment tool: the PoCOsteo Study	Khashayar P, Dimai HP, Moradi N, Fahimfar N, Gharibzadeh S, Ostovar A, Nabipour I, Larijani B.	BMJ Open. 2020 Sep 30;10(9):e035363. doi: 10.1136/bmjopen-2019-035363.	Khashayar P	BMJ Open	2020	2020-10-01	PMC7528352		10.1136/bmjopen-2019-035363
32768606	Comparative label-free proteomic analysis of equine osteochondrotic chondrocytes	Chiaradia E, Pepe M, Sassi P, Mohren R, Orvietani PL, Paolantoni M, Tognoloni A, Sforna M, Eveque M, Tombolesi N, Cillero-Pastor B.	J Proteomics. 2020 Sep 30;228:103927. doi: 10.1016/j.jprot.2020.103927. Epub 2020 Aug 5.	Chiaradia E	J Proteomics	2020	2020-08-10			10.1016/j.jprot.2020.103927
33044466	Culturing Rat Sympathetic Neurons from Embryonic Superior Cervical Ganglia for Morphological and Proteomic Analysis	Holt M, Adams B, Chandrasekaran V.	J Vis Exp. 2020 Sep 27;(163). doi: 10.3791/61283.	Holt M	J Vis Exp	2020	2020-10-12			10.3791/61283
32993120	Canine Bone Marrow Mesenchymal Stem Cell Conditioned Media Affect Bacterial Growth, Biofilm-Associated Staphylococcus aureus and AHL-Dependent Quorum Sensing	Bujňáková D, Čuvalová A, Čížek M, Humenik F, Salzet M, Čížková D.	Microorganisms. 2020 Sep 26;8(10):1478. doi: 10.3390/microorganisms8101478.	Bujňáková D	Microorganisms	2020	2020-09-30	PMC7600979		10.3390/microorganisms8101478
32762496	Parallel Murine and Human Plaque Proteomics Reveals Pathways of Plaque Rupture	Vaisar T, Hu JH, Airhart N, Fox K, Heinecke J, Nicosia RF, Kohler T, Potter ZE, Simon GM, Dix MM, Cravatt BF, Gharib SA, Dichek DA.	Circ Res. 2020 Sep 25;127(8):997-1022. doi: 10.1161/CIRCRESAHA.120.317295. Epub 2020 Jul 30.	Vaisar T	Circ Res	2020	2020-08-09	PMC7508285	NIHMS1617253	10.1161/CIRCRESAHA.120.317295
32967729	Human amniotic epithelial cells ameliorate kidney damage in ischemia-reperfusion mouse model of acute kidney injury	Ren Y, Chen Y, Zheng X, Wang H, Kang X, Tang J, Qu L, Shao X, Wang S, Li S, Liu G, Yang L.	Stem Cell Res Ther. 2020 Sep 23;11(1):410. doi: 10.1186/s13287-020-01917-y.	Ren Y	Stem Cell Res Ther	2020	2020-09-24	PMC7510147		10.1186/s13287-020-01917-y
32937969	Mitochondrial Transfer by Human Mesenchymal Stromal Cells Ameliorates Hepatocyte Lipid Load in a Mouse Model of NASH	Hsu MJ, Karkossa I, Schäfer I, Christ M, Kühne H, Schubert K, Rolle-Kampczyk UE, Kalkhof S, Nickel S, Seibel P, von Bergen M, Christ B.	Biomedicines. 2020 Sep 14;8(9):350. doi: 10.3390/biomedicines8090350.	Hsu MJ	Biomedicines	2020	2020-09-17	PMC7554948		10.3390/biomedicines8090350
32898175	Fasciola hepatica Extracellular Vesicles isolated from excretory-secretory products using a gravity flow method modulate dendritic cell phenotype and activity	Murphy A, Cwiklinski K, Lalor R, O'Connell B, Robinson MW, Gerlach J, Joshi L, Kilcoyne M, Dalton JP, O'Neill SM.	PLoS Negl Trop Dis. 2020 Sep 8;14(9):e0008626. doi: 10.1371/journal.pntd.0008626. eCollection 2020 Sep.	Murphy A	PLoS Negl Trop Dis	2020	2020-09-08	PMC7521716		10.1371/journal.pntd.0008626
32906648	Profiling of Inflammatory Proteins in Plasma of HIV-1-Infected Children Receiving Antiretroviral Therapy	Lemma M, Petkov S, Bekele Y, Petros B, Howe R, Chiodi F.	Proteomes. 2020 Sep 7;8(3):24. doi: 10.3390/proteomes8030024.	Lemma M	Proteomes	2020	2020-09-10	PMC7563605		10.3390/proteomes8030024
32701294	Ex Vivo Equine Cartilage Explant Osteoarthritis Model: A Metabolomics and Proteomics Study	Anderson JR, Phelan MM, Foddy L, Clegg PD, Peffers MJ.	J Proteome Res. 2020 Sep 4;19(9):3652-3667. doi: 10.1021/acs.jproteome.0c00143. Epub 2020 Aug 6.	Anderson JR	J Proteome Res	2020	2020-07-24	PMC7476031		10.1021/acs.jproteome.0c00143
32899238	Mass Spectrometry Imaging as a Potential Tool to Investigate Human Osteoarthritis at the Tissue Level	Lee YR, Briggs MT, Condina MR, Puddy H, Anderson PH, Hoffmann P, Kuliwaba JS.	Int J Mol Sci. 2020 Sep 3;21(17):6414. doi: 10.3390/ijms21176414.	Lee YR	Int J Mol Sci	2020	2020-09-09	PMC7503948		10.3390/ijms21176414
32922961	MicroRNA-3148 acts as molecular switch promoting malignant transformation and adipocytic differentiation of immortalized human bone marrow stromal cells via direct targeting of the SMAD2/TGFβ pathway	Vishnubalaji R, Elango R, Manikandan M, Siyal AA, Ali D, Al-Rikabi A, Hamam D, Hamam R, Benabdelkamel H, Masood A, Alanazi IO, Alfadda AA, Alfayez M, Aldahmash A, Kassem M, Alajez NM.	Cell Death Discov. 2020 Sep 1;6:79. doi: 10.1038/s41420-020-00312-z. eCollection 2020.	Vishnubalaji R	Cell Death Discov	2020	2020-09-14	PMC7462980		10.1038/s41420-020-00312-z
32634519	Comparative proteomic analysis of SLC13A5 knockdown reveals elevated ketogenesis and enhanced cellular toxic response to chemotherapeutic agents in HepG2 cells	Hu T, Huang W, Li Z, Kane MA, Zhang L, Huang SM, Wang H.	Toxicol Appl Pharmacol. 2020 Sep 1;402:115117. doi: 10.1016/j.taap.2020.115117. Epub 2020 Jul 4.	Hu T	Toxicol Appl Pharmacol	2020	2020-07-08	PMC7398853	NIHMS1611193	10.1016/j.taap.2020.115117
32707234	Proteomic characterization of a trauma-based rat model of heterotopic ossification identifies interactive signaling networks as potential therapeutic targets	Hoover ME, Martin EC, Llamas CB, Qureshi A, Davis TA, Gimble JM, Freitas MA.	J Proteomics. 2020 Aug 30;226:103907. doi: 10.1016/j.jprot.2020.103907. Epub 2020 Jul 21.	Hoover ME	J Proteomics	2020	2020-07-25			10.1016/j.jprot.2020.103907
32826945	Proteosomal degradation of NSD2 by BRCA1 promotes leukemia cell differentiation	Park JW, Kang JY, Hahm JY, Kim HJ, Seo SB.	Commun Biol. 2020 Aug 21;3(1):462. doi: 10.1038/s42003-020-01186-8.	Park JW	Commun Biol	2020	2020-08-23	PMC7443147		10.1038/s42003-020-01186-8
32759820	Multiple Myeloma-Derived Extracellular Vesicles Induce Osteoclastogenesis through the Activation of the XBP1/IRE1α Axis	Raimondi L, De Luca A, Fontana S, Amodio N, Costa V, Carina V, Bellavia D, Raimondo S, Siragusa S, Monteleone F, Alessandro R, Fini M, Giavaresi G.	Cancers (Basel). 2020 Aug 4;12(8):2167. doi: 10.3390/cancers12082167.	Raimondi L	Cancers (Basel)	2020	2020-08-08	PMC7465175		10.3390/cancers12082167
32597364	AMPK is activated during lysosomal damage via a galectin-ubiquitin signal transduction system	Jia J, Bissa B, Brecht L, Allers L, Choi SW, Gu Y, Zbinden M, Burge MR, Timmins G, Hallows K, Behrends C, Deretic V.	Autophagy. 2020 Aug;16(8):1550-1552. doi: 10.1080/15548627.2020.1788890. Epub 2020 Jul 25.	Jia J	Autophagy	2020	2020-06-30	PMC7469532		10.1080/15548627.2020.1788890
32497865	Cycloastragenol prevents age-related bone loss: Evidence in d-galactose-treated and aged rats	Yu Y, Wu J, Li J, Liu Y, Zheng X, Du M, Zhou L, Yang Y, Luo S, Hu W, Li L, Yao W, Liu Y.	Biomed Pharmacother. 2020 Aug;128:110304. doi: 10.1016/j.biopha.2020.110304. Epub 2020 Jun 2.	Yu Y	Biomed Pharmacother	2020	2020-06-05			10.1016/j.biopha.2020.110304
32850324	Methylation-Induced Silencing of ALDH2 Facilitates Lung Adenocarcinoma Bone Metastasis by Activating the MAPK Pathway	Yang M, Wang A, Li C, Sun J, Yi G, Cheng H, Liu X, Wang Z, Zhou Y, Yao G, Wang S, Liang R, Li B, Li D, Zhao H.	Front Oncol. 2020 Jul 30;10:1141. doi: 10.3389/fonc.2020.01141. eCollection 2020.	Yang M	Front Oncol	2020	2020-08-28	PMC7406638		10.3389/fonc.2020.01141
32556172	Connecting secretome to hematopoietic stem cell phenotype shifts in an engineered bone marrow niche	Gilchrist AE, Harley BAC.	Integr Biol (Camb). 2020 Jul 10;12(7):175-187. doi: 10.1093/intbio/zyaa013.	Gilchrist AE	Integr Biol (Camb)	2020	2020-06-20	PMC7384206	NIHMS1611031	10.1093/intbio/zyaa013
32548975	A Magnetic Iron Oxide/Polydopamine Coating Can Improve Osteogenesis of 3D-Printed Porous Titanium Scaffolds with a Static Magnetic Field by Upregulating the TGFβ-Smads Pathway	Huang Z, He Y, Chang X, Liu J, Yu L, Wu Y, Li Y, Tian J, Kang L, Wu D, Wang H, Wu Z, Qiu G.	Adv Healthc Mater. 2020 Jul;9(14):e2000318. doi: 10.1002/adhm.202000318. Epub 2020 Jun 16.	Huang Z	Adv Healthc Mater	2020	2020-06-18			10.1002/adhm.202000318
32523091	The E3 ligase HUWE1 inhibition as a therapeutic strategy to target MYC in multiple myeloma	Crawford LJ, Campbell DC, Morgan JJ, Lawson MA, Down JM, Chauhan D, McAvera RM, Morris TC, Hamilton C, Krishnan A, Rajalingam K, Chantry AD, Irvine AE.	Oncogene. 2020 Jul;39(27):5001-5014. doi: 10.1038/s41388-020-1345-x. Epub 2020 Jun 10.	Crawford LJ	Oncogene	2020	2020-06-12	PMC7329634		10.1038/s41388-020-1345-x
32398457	In-vivo differentiation of adult hematopoietic stem cells from a single-cell point of view	Nazaraliyev A, Richard E, Sawai CM.	Curr Opin Hematol. 2020 Jul;27(4):241-247. doi: 10.1097/MOH.0000000000000587.	Nazaraliyev A	Curr Opin Hematol	2020	2020-05-14			10.1097/MOH.0000000000000587
32293785	Inflammatory manifestations in patients with Shwachman-Diamond syndrome: A novel phenotype	Furutani E, Shah AS, Zhao Y, Andorsky D, Dedeoglu F, Geddis A, Zhou Y, Libermann TA, Myers KC, Shimamura A.	Am J Med Genet A. 2020 Jul;182(7):1754-1760. doi: 10.1002/ajmg.a.61593. Epub 2020 Apr 15.	Furutani E	Am J Med Genet A	2020	2020-04-16			10.1002/ajmg.a.61593
31932919	An autopsy case of amyloid tubulopathy exhibiting characteristic spheroid-type deposition	Ichimata S, Hata Y, Abe R, Yoshinaga T, Katoh N, Kametani F, Yazaki M, Sekijima Y, Ehara T, Nishida N.	Virchows Arch. 2020 Jul;477(1):157-163. doi: 10.1007/s00428-019-02740-4. Epub 2020 Jan 13.	Ichimata S	Virchows Arch	2020	2020-01-15			10.1007/s00428-019-02740-4
32587254	MiR-200b in heme oxygenase-1-modified bone marrow mesenchymal stem cell-derived exosomes alleviates inflammatory injury of intestinal epithelial cells by targeting high mobility group box 3	Sun D, Cao H, Yang L, Lin L, Hou B, Zheng W, Shen Z, Song H.	Cell Death Dis. 2020 Jun 25;11(6):480. doi: 10.1038/s41419-020-2685-8.	Sun D	Cell Death Dis	2020	2020-06-27	PMC7316799		10.1038/s41419-020-2685-8
32642640	Comparative proteomic analysis of human mesenchymal stromal cell behavior on calcium phosphate ceramics with different osteoinductive potential	Othman Z, Mohren RJC, Cillero-Pastor B, Shen Z, Lacroix YSNW, Guttenplan APM, Tahmasebi Birgani Z, Eijssen L, Luider TM, van Rijt S, Habibovic P.	Mater Today Bio. 2020 Jun 24;7:100066. doi: 10.1016/j.mtbio.2020.100066. eCollection 2020 Jun.	Othman Z	Mater Today Bio	2020	2020-07-10	PMC7334494		10.1016/j.mtbio.2020.100066
32575596	Molecular and Functional Phenotypes of Human Bone Marrow-Derived Mesenchymal Stromal Cells Depend on Harvesting Techniques	Walter SG, Randau TM, Hilgers C, Haddouti EM, Masson W, Gravius S, Burger C, Wirtz DC, Schildberg FA.	Int J Mol Sci. 2020 Jun 19;21(12):4382. doi: 10.3390/ijms21124382.	Walter SG	Int J Mol Sci	2020	2020-06-25	PMC7352273		10.3390/ijms21124382
32461359	Glycosaminoglycans accelerate biomimetic collagen mineralization in a tissue-based in vitro model	Wojtas M, Lausch AJ, Sone ED.	Proc Natl Acad Sci U S A. 2020 Jun 9;117(23):12636-12642. doi: 10.1073/pnas.1914899117. Epub 2020 May 27.	Wojtas M	Proc Natl Acad Sci U S A	2020	2020-05-29	PMC7293698		10.1073/pnas.1914899117
32568235	Characterization of Immune Cell-derived Extracellular Vesicles and Studying Functional Impact on Cell Environment	Lemaire Q, Duhamel M, Raffo-Romero A, Salzet M, Lefebvre C.	J Vis Exp. 2020 Jun 2;(160). doi: 10.3791/60118.	Lemaire Q	J Vis Exp	2020	2020-06-23			10.3791/60118
32277798	Congenital neutropenia with variable clinical presentation in novel mutation of the SRP54 gene	Goldberg L, Simon AJ, Rechavi G, Lev A, Barel O, Kunik V, Toren A, Schiby G, Tamary H, Steinberg-Shemer O, Somech R.	Pediatr Blood Cancer. 2020 Jun;67(6):e28237. doi: 10.1002/pbc.28237. Epub 2020 Apr 11.	Goldberg L	Pediatr Blood Cancer	2020	2020-04-12			10.1002/pbc.28237
32202703	Proteomics analysis reveals alterations of NK cells in patients with severe aplastic anemia	Liu H, Zhang T, Chen Y, Liu C, Qi W, Shao Y, Yu H, Chen T, Ding S, Li Y, Wang T, Shao Z, Fu R.	Int J Lab Hematol. 2020 Jun;42(3):308-315. doi: 10.1111/ijlh.13175. Epub 2020 Mar 23.	Liu H	Int J Lab Hematol	2020	2020-03-24			10.1111/ijlh.13175
32265273	Primary myeloid cell proteomics and transcriptomics: importance of β-tubulin isotypes for osteoclast function	Guérit D, Marie P, Morel A, Maurin J, Verollet C, Raynaud-Messina B, Urbach S, Blangy A.	J Cell Sci. 2020 May 27;133(10):jcs239772. doi: 10.1242/jcs.239772.	Guérit D	J Cell Sci	2020	2020-04-09			10.1242/jcs.239772
32396872	Plasma proteomic profiling of young and old mice reveals cadherin-13 prevents age-related bone loss	Yang YR, Kabir MH, Park JH, Park JI, Kang JS, Ju S, Shin YJ, Lee SM, Lee J, Kim S, Lee KP, Lee SY, Lee C, Kwon KS.	Aging (Albany NY). 2020 May 12;12(9):8652-8668. doi: 10.18632/aging.103184. Epub 2020 May 12.	Yang YR	Aging (Albany NY)	2020	2020-05-13	PMC7244053		10.18632/aging.103184
32392896	Targeting Cellular Metabolism in Acute Myeloid Leukemia and The Role of Patient Heterogeneity	Grønningsæter IS, Reikvam H, Aasebø E, Bartaula-Brevik S, Tvedt TH, Bruserud Ø, Hatfield KJ.	Cells. 2020 May 7;9(5):1155. doi: 10.3390/cells9051155.	Grønningsæter IS	Cells	2020	2020-05-13	PMC7290417		10.3390/cells9051155
32433609	Initial Upper Palaeolithic Homo sapiens from Bacho Kiro Cave, Bulgaria	Hublin JJ, Sirakov N, Aldeias V, Bailey S, Bard E, Delvigne V, Endarova E, Fagault Y, Fewlass H, Hajdinjak M, Kromer B, Krumov I, Marreiros J, Martisius NL, Paskulin L, Sinet-Mathiot V, Meyer M, Pääbo S, Popov V, Rezek Z, Sirakova S, Skinner MM, Smith GM, Spasov R, Talamo S, Tuna T, Wacker L, Welker F, Wilcke A, Zahariev N, McPherron SP, Tsanova T.	Nature. 2020 May;581(7808):299-302. doi: 10.1038/s41586-020-2259-z. Epub 2020 May 11.	Hublin JJ	Nature	2020	2020-05-21			10.1038/s41586-020-2259-z
32361895	Transcriptome and proteome profiles of human umbilical cord vein CD146+ stem cells	Gökçinar-Yagci B, Karaosmanoglu B, Taskiran EZ, Çelebi-Saltik B.	Mol Biol Rep. 2020 May;47(5):3833-3856. doi: 10.1007/s11033-020-05474-8. Epub 2020 May 2.	Gökçinar-Yagci B	Mol Biol Rep	2020	2020-05-04			10.1007/s11033-020-05474-8
32242669	Aquatic Decomposition of Mammalian Corpses: A Forensic Proteomic Approach	Mizukami H, Hathway B, Procopio N.	J Proteome Res. 2020 May 1;19(5):2122-2135. doi: 10.1021/acs.jproteome.0c00060. Epub 2020 Apr 16.	Mizukami H	J Proteome Res	2020	2020-04-04			10.1021/acs.jproteome.0c00060
32212304	Deterioration of hematopoietic autophagy is linked to osteoporosis	Yuan Y, Fang Y, Zhu L, Gu Y, Li L, Qian J, Zhao R, Zhang P, Li J, Zhang H, Yuan N, Zhang S, Ma Q, Wang J, Xu Y.	Aging Cell. 2020 May;19(5):e13114. doi: 10.1111/acel.13114. Epub 2020 Mar 25.	Yuan Y	Aging Cell	2020	2020-03-27	PMC7253060		10.1111/acel.13114
32131137	Proteomic and Transcriptomic Approaches for Studying Bone Regeneration in Health and Systemically Compromised Conditions	Calciolari E, Donos N.	Proteomics Clin Appl. 2020 May;14(3):e1900084. doi: 10.1002/prca.201900084. Epub 2020 Mar 19.	Calciolari E	Proteomics Clin Appl	2020	2020-03-05			10.1002/prca.201900084
32126314	miR-99a in bone homeostasis: Regulating osteogenic lineage commitment and osteoclast differentiation	Moura SR, Bras JP, Freitas J, Osório H, Barbosa MA, Santos SG, Almeida MI.	Bone. 2020 May;134:115303. doi: 10.1016/j.bone.2020.115303. Epub 2020 Feb 29.	Moura SR	Bone	2020	2020-03-04			10.1016/j.bone.2020.115303
31904137	Characterization of a Vimentin(high) /Nestin(high) proteome and tissue regenerative secretome generated by human pancreas-derived mesenchymal stromal cells	Cooper TT, Sherman SE, Bell GI, Ma J, Kuljanin M, Jose SE, Lajoie GA, Hess DA.	Stem Cells. 2020 May;38(5):666-682. doi: 10.1002/stem.3143. Epub 2020 Jan 9.	Cooper TT	Stem Cells	2020	2020-01-07			10.1002/stem.3143
31561281	Astrocyte-microglial association and matrix composition are common events in the natural history of primary familial brain calcification	Nahar K, Lebouvier T, Andaloussi Mäe M, Konzer A, Bergquist J, Zarb Y, Johansson B, Betsholtz C, Vanlandewijck M.	Brain Pathol. 2020 May;30(3):446-464. doi: 10.1111/bpa.12787. Epub 2019 Oct 10.	Nahar K	Brain Pathol	2020	2019-09-28	PMC7317599		10.1111/bpa.12787
31419032	Proteomic Investigations of In Vitro and In Vivo Models of Periodontal Disease	Binti Badlishah Sham NI, Lewin SD, Grant MM.	Proteomics Clin Appl. 2020 May;14(3):e1900043. doi: 10.1002/prca.201900043. Epub 2019 Sep 8.	Binti Badlishah Sham NI	Proteomics Clin Appl	2020	2019-08-17			10.1002/prca.201900043
32341357	CD41-deficient exosomes from non-traumatic femoral head necrosis tissues impair osteogenic differentiation and migration of mesenchymal stem cells	Zhu W, Guo M, Yang W, Tang M, Chen T, Gan D, Zhang D, Ding X, Zhao A, Zhao P, Yan W, Zhang J.	Cell Death Dis. 2020 Apr 27;11(4):293. doi: 10.1038/s41419-020-2496-y.	Zhu W	Cell Death Dis	2020	2020-04-29	PMC7184624		10.1038/s41419-020-2496-y
32340397	Protective Effects of Vitamin K Compounds on the Proteomic Profile of Osteoblasts under Oxidative Stress Conditions	Muszyńska M, Ambrożewicz E, Gęgotek A, Grynkiewicz G, Skrzydlewska E.	Molecules. 2020 Apr 23;25(8):1990. doi: 10.3390/molecules25081990.	Muszyńska M	Molecules	2020	2020-04-29	PMC7222007		10.3390/molecules25081990
32355551	Proteomic profiling and bioinformatics analysis identify key regulators during the process from fanconi anemia to acute myeloid leukemia	Hou H, Li D, Gao J, Gao L, Lu Q, Hu Y, Wu S, Chu X, Yao Y, Wan L, Ling J, Pan J, Xu G, Hu S.	Am J Transl Res. 2020 Apr 15;12(4):1415-1427. eCollection 2020.	Hou H	Am J Transl Res	2020	2020-05-02	PMC7191167
32328356	Proteomic profiling analysis of postmenopausal osteoporosis and osteopenia identifies potential proteins associated with low bone mineral density	Huang D, Wang Y, Lv J, Yan Y, Hu Y, Liu C, Zhang F, Wang J, Hao D.	PeerJ. 2020 Apr 14;8:e9009. doi: 10.7717/peerj.9009. eCollection 2020.	Huang D	PeerJ	2020	2020-04-25	PMC7164430		10.7717/peerj.9009
32308765	Extracellular vesicles from human umbilical cord blood plasma modulate interleukin-2 signaling of T cells to ameliorate experimental autoimmune encephalomyelitis	Kim S, Maeng JY, Hyun SJ, Sohn HJ, Kim SY, Hong CH, Kim TG.	Theranostics. 2020 Apr 6;10(11):5011-5028. doi: 10.7150/thno.42742. eCollection 2020.	Kim S	Theranostics	2020	2020-04-21	PMC7163430		10.7150/thno.42742
35117599	Data independent acquisition-mass spectrometry (DIA-MS)-based comprehensive profiling of bone metastatic cancers revealed molecular fingerprints to assist clinical classifications for bone metastasis of unknown primary (BMUP)	Ku X, Cai C, Xu Y, Chen S, Zhou Z, Xiao J, Yan W.	Transl Cancer Res. 2020 Apr;9(4):2390-2401. doi: 10.21037/tcr.2020.03.41.	Ku X	Transl Cancer Res	2020	2022-02-04	PMC8797614		10.21037/tcr.2020.03.41
32296420	Multiplexed Proteomic Analysis for Diagnosis and Screening of Five Primary Immunodeficiency Disorders From Dried Blood Spots	Collins CJ, Yi F, Dayuha R, Whiteaker JR, Ochs HD, Freeman A, Su HC, Paulovich AG, Segundo GRS, Torgerson T, Hahn SH.	Front Immunol. 2020 Apr 1;11:464. doi: 10.3389/fimmu.2020.00464. eCollection 2020.	Collins CJ	Front Immunol	2020	2020-04-17	PMC7141245		10.3389/fimmu.2020.00464
32019869	Proteomic Profiling of the ECM of Xenograft Breast Cancer Metastases in Different Organs Reveals Distinct Metastatic Niches	Hebert JD, Myers SA, Naba A, Abbruzzese G, Lamar JM, Carr SA, Hynes RO.	Cancer Res. 2020 Apr 1;80(7):1475-1485. doi: 10.1158/0008-5472.CAN-19-2961. Epub 2020 Feb 4.	Hebert JD	Cancer Res	2020	2020-02-06	PMC7127975	NIHMS1558781	10.1158/0008-5472.CAN-19-2961
31980557	Integrative Metabolic Pathway Analysis Reveals Novel Therapeutic Targets in Osteoarthritis	Rocha B, Cillero-Pastor B, Eijkel G, Calamia V, Fernandez-Puente P, Paine MRL, Ruiz-Romero C, Heeren RMA, Blanco FJ.	Mol Cell Proteomics. 2020 Apr;19(4):574-588. doi: 10.1074/mcp.RA119.001821. Epub 2020 Jan 24.	Rocha B	Mol Cell Proteomics	2020	2020-01-26	PMC7124476		10.1074/mcp.RA119.001821
31977377	Serum Inflammatory Markers in Patients With Knee Osteoarthritis: A Proteomic Approach	Giordano R, Petersen KK, Andersen HH, Simonsen O, Arendt-Nielsen L.	Clin J Pain. 2020 Apr;36(4):229-237. doi: 10.1097/AJP.0000000000000804.	Giordano R	Clin J Pain	2020	2020-01-25			10.1097/AJP.0000000000000804
31967847	Early angiogenic proteins associated with high risk for bronchopulmonary dysplasia and pulmonary hypertension in preterm infants	Arjaans S, Wagner BD, Mourani PM, Mandell EW, Poindexter BB, Berger RMF, Abman SH.	Am J Physiol Lung Cell Mol Physiol. 2020 Apr 1;318(4):L644-L654. doi: 10.1152/ajplung.00131.2019. Epub 2020 Jan 22.	Arjaans S	Am J Physiol Lung Cell Mol Physiol	2020	2020-01-23	PMC7191476		10.1152/ajplung.00131.2019
31945406	Acquisition of stem associated-features on metastatic osteosarcoma cells and their functional effects on mesenchymal stem cells	Álvarez MV, Gutiérrez LM, Auzmendi J, Correa A, Lazarowski A, Bolontrade MF.	Biochim Biophys Acta Gen Subj. 2020 Apr;1864(4):129522. doi: 10.1016/j.bbagen.2020.129522. Epub 2020 Jan 13.	Álvarez MV	Biochim Biophys Acta Gen Subj	2020	2020-01-17			10.1016/j.bbagen.2020.129522
31901479	Emerging biomarkers in Multiple Myeloma: A review	Gupta N, Sharma A, Sharma A.	Clin Chim Acta. 2020 Apr;503:45-53. doi: 10.1016/j.cca.2019.12.026. Epub 2019 Dec 31.	Gupta N	Clin Chim Acta	2020	2020-01-06			10.1016/j.cca.2019.12.026
32001333	Exosomal proteome from the serum, bone marrow, and palm and toe pustular skin tissues of a single patient with SAPHO syndrome	Liu G, Lu T, Li Y, Liu Y, Ji X, Jia W, Sun M, Luo Y.	J Proteomics. 2020 Mar 30;216:103673. doi: 10.1016/j.jprot.2020.103673. Epub 2020 Jan 27.	Liu G	J Proteomics	2020	2020-02-01			10.1016/j.jprot.2020.103673
32194713	Identification of glutathione S-transferase π 1 as a prognostic proteomic biomarker for multiple myeloma using proteomic profiling	Zhao J, Wang M, He P, Chen Y, Wang X, Zhang M.	Oncol Lett. 2020 Mar;19(3):2153-2162. doi: 10.3892/ol.2020.11321. Epub 2020 Jan 21.	Zhao J	Oncol Lett	2020	2020-03-21	PMC7038923		10.3892/ol.2020.11321
32088353	Rosmarinic acid exerts an anticancer effect on osteosarcoma cells by inhibiting DJ-1 via regulation of the PTEN-PI3K-Akt signaling pathway	Ma Z, Yang J, Yang Y, Wang X, Chen G, Shi A, Lu Y, Jia S, Kang X, Lu L.	Phytomedicine. 2020 Mar;68:153186. doi: 10.1016/j.phymed.2020.153186. Epub 2020 Feb 15.	Ma Z	Phytomedicine	2020	2020-02-24			10.1016/j.phymed.2020.153186
32001067	Light chain only variant of proliferative glomerulonephritis with monoclonal immunoglobulin deposits is associated with a high detection rate of the pathogenic plasma cell clone	Nasr SH, Larsen CP, Sirac C, Theis JD, Domenger C, Chauvet S, Javaugue V, Hogan JJ, Said SM, Dasari S, Vrana JA, McPhail ED, Cornell LD, Vilaine E, Massy ZA, Boffa JJ, Buob D, Toussaint S, Guincestre T, Touchard G, D'Agati VD, Leung N, Bridoux F.	Kidney Int. 2020 Mar;97(3):589-601. doi: 10.1016/j.kint.2019.10.025. Epub 2019 Nov 9.	Nasr SH	Kidney Int	2020	2020-02-01			10.1016/j.kint.2019.10.025
31904196	Reprogramming of human fibroblasts into osteoblasts by insulin-like growth factor-binding protein 7	Lu Z, Chiu J, Lee LR, Schindeler A, Jackson M, Ramaswamy Y, Dunstan CR, Hogg PJ, Zreiqat H.	Stem Cells Transl Med. 2020 Mar;9(3):403-415. doi: 10.1002/sctm.19-0281. Epub 2020 Jan 6.	Lu Z	Stem Cells Transl Med	2020	2020-01-07	PMC7031646		10.1002/sctm.19-0281
31848255	Multisystem proteinopathy due to a homozygous p.Arg159His VCP mutation: A tale of the unexpected	De Ridder W, Azmi A, Clemen CS, Eichinger L, Hofmann A, Schröder R, Johnson K, Töpf A, Straub V, De Jonghe P, Maudsley S, De Bleecker JL, Baets J.	Neurology. 2020 Feb 25;94(8):e785-e796. doi: 10.1212/WNL.0000000000008763. Epub 2019 Dec 17.	De Ridder W	Neurology	2020	2019-12-19			10.1212/WNL.0000000000008763
31846769	SILAC-based quantitative proteomics reveals pleiotropic, phenotypic modulation in primary murine macrophages infected with the protozoan pathogen Leishmania donovani	Smirlis D, Dingli F, Pescher P, Prina E, Loew D, Rachidi N, Späth GF.	J Proteomics. 2020 Feb 20;213:103617. doi: 10.1016/j.jprot.2019.103617. Epub 2019 Dec 14.	Smirlis D	J Proteomics	2020	2019-12-18			10.1016/j.jprot.2019.103617
31809901	Proteomic analysis of whole saliva in chronic periodontitis	Hartenbach FARR, Velasquez É, Nogueira FCS, Domont GB, Ferreira E, Colombo APV.	J Proteomics. 2020 Feb 20;213:103602. doi: 10.1016/j.jprot.2019.103602. Epub 2019 Dec 4.	Hartenbach FARR	J Proteomics	2020	2019-12-07			10.1016/j.jprot.2019.103602
31472480	Microwave-assisted acid hydrolysis for whole-bone proteomics and paleoproteomics	Colleary C, Little NC, Cleland TP.	Rapid Commun Mass Spectrom. 2020 Jan 30;34(2):e8568. doi: 10.1002/rcm.8568.	Colleary C	Rapid Commun Mass Spectrom	2020	2019-09-01			10.1002/rcm.8568
31995765	Human Bone Marrow Is Comprised of Adipocytes with Specific Lipid Metabolism	Attané C, Estève D, Chaoui K, Iacovoni JS, Corre J, Moutahir M, Valet P, Schiltz O, Reina N, Muller C.	Cell Rep. 2020 Jan 28;30(4):949-958.e6. doi: 10.1016/j.celrep.2019.12.089.	Attané C	Cell Rep	2020	2020-01-30			10.1016/j.celrep.2019.12.089
31985806	Highly multiplexed proteomic assessment of human bone marrow in acute myeloid leukemia	Çelik H, Lindblad KE, Popescu B, Gui G, Goswami M, Valdez J, DeStefano C, Lai C, Thompson J, Ghannam JY, Fantoni G, Biancotto A, Candia J, Cheung F, Sukumar G, Dalgard CL, Smith RH, Larochelle A, Dillon LW, Hourigan CS.	Blood Adv. 2020 Jan 28;4(2):367-379. doi: 10.1182/bloodadvances.2019001124.	Çelik H	Blood Adv	2020	2020-01-28	PMC6988405		10.1182/bloodadvances.2019001124
31979338	Multiplexed Proteomic Approach for Identification of Serum Biomarkers in Hepatocellular Carcinoma Patients with Normal AFP	Lee YS, Ko E, Yoon EL, Jung YK, Kim JH, Seo YS, Yim HJ, Kim KH, Kwon SY, Yeon JE, Um SH, Byun KS.	J Clin Med. 2020 Jan 23;9(2):323. doi: 10.3390/jcm9020323.	Lee YS	J Clin Med	2020	2020-01-26	PMC7074125		10.3390/jcm9020323
32089743	Human umbilical cord mesenchymal stromal cells-derived extracellular vesicles exert potent bone protective effects by CLEC11A-mediated regulation of bone metabolism	Hu Y, Zhang Y, Ni CY, Chen CY, Rao SS, Yin H, Huang J, Tan YJ, Wang ZX, Cao J, Liu ZZ, Xie PL, Wu B, Luo J, Xie H.	Theranostics. 2020 Jan 16;10(5):2293-2308. doi: 10.7150/thno.39238. eCollection 2020.	Hu Y	Theranostics	2020	2020-02-25	PMC7019162		10.7150/thno.39238
31655150	ITRAQ-based quantitative proteomic analysis of MG63 in response to HIF-1α inducers	Chen C, Hao X, Geng Z, Wang Z.	J Proteomics. 2020 Jan 16;211:103558. doi: 10.1016/j.jprot.2019.103558. Epub 2019 Oct 23.	Chen C	J Proteomics	2020	2019-10-27			10.1016/j.jprot.2019.103558
32334493	Protein Markers in Osteoporosis	Porcelli T, Pezzaioli L, Delbarba A, Maffezzoni F, Cappelli C, Ferlin A.	Protein Pept Lett. 2020;27(12):1253-1259. doi: 10.2174/1871530320666200425204634.	Porcelli T	Protein Pept Lett	2020	2020-04-27			10.2174/1871530320666200425204634
31502163	Single-Cell Multiplexed Proteomics on the IsoLight Resolves Cellular Functional Heterogeneity to Reveal Clinical Responses of Cancer Patients to Immunotherapies	Liu D, Paczkowski P, Mackay S, Ng C, Zhou J.	Methods Mol Biol. 2020;2055:413-431. doi: 10.1007/978-1-4939-9773-2_19.	Liu D	Methods Mol Biol	2020	2019-09-11			10.1007/978-1-4939-9773-2_19
31423582	LAMTOR/Ragulator regulates lipid metabolism in macrophages and foam cell differentiation	Lamberti G, De Smet CH, Angelova M, Kremser L, Taub N, Herrmann C, Hess MW, Rainer J, Tancevski I, Schweigreiter R, Kofler R, Schmiedinger T, Vietor I, Trajanoski Z, Ejsing CS, Lindner HH, Huber LA, Stasyk T.	FEBS Lett. 2020 Jan;594(1):31-42. doi: 10.1002/1873-3468.13579. Epub 2019 Aug 26.	Lamberti G	FEBS Lett	2020	2019-08-20	PMC7003824		10.1002/1873-3468.13579
32551034	Engineered scaffolds based on mesenchymal stem cells/preosteoclasts extracellular matrix promote bone regeneration	Dong R, Bai Y, Dai J, Deng M, Zhao C, Tian Z, Zeng F, Liang W, Liu L, Dong S.	J Tissue Eng. 2020 Jun 7;11:2041731420926918. doi: 10.1177/2041731420926918. eCollection 2020 Jan-Dec.	Dong R	J Tissue Eng	2020	2020-06-20	PMC7278336		10.1177/2041731420926918
31881680	Actin and Actin-Associated Proteins in Extracellular Vesicles Shed by Osteoclasts	Holliday LS, Faria LP, Rody WJ Jr.	Int J Mol Sci. 2019 Dec 25;21(1):158. doi: 10.3390/ijms21010158.	Holliday LS	Int J Mol Sci	2019	2019-12-29	PMC6981389		10.3390/ijms21010158
31852509	A comprehensive proteomics profiling identifies NRP1 as a novel identity marker of human bone marrow mesenchymal stromal cell-derived small extracellular vesicles	Munshi A, Mehic J, Creskey M, Gobin J, Gao J, Rigg E, Muradia G, Luebbert CC, Westwood C, Stalker A, Allan DS, Johnston MJW, Cyr T, Rosu-Myles M, Lavoie JR.	Stem Cell Res Ther. 2019 Dec 18;10(1):401. doi: 10.1186/s13287-019-1516-2.	Munshi A	Stem Cell Res Ther	2019	2019-12-20	PMC6921509		10.1186/s13287-019-1516-2
31819100	MEK inhibition enhances the response to tyrosine kinase inhibitors in acute myeloid leukemia	Morales ML, Arenas A, Ortiz-Ruiz A, Leivas A, Rapado I, Rodríguez-García A, Castro N, Zagorac I, Quintela-Fandino M, Gómez-López G, Gallardo M, Ayala R, Linares M, Martínez-López J.	Sci Rep. 2019 Dec 9;9(1):18630. doi: 10.1038/s41598-019-54901-9.	Morales ML	Sci Rep	2019	2019-12-11	PMC6901485		10.1038/s41598-019-54901-9
31817880	Proteome Alterations in Equine Osteochondrotic Chondrocytes	Chiaradia E, Pepe M, Orvietani PL, Renzone G, Magini A, Sforna M, Emiliani C, Di Meo A, Scaloni A.	Int J Mol Sci. 2019 Dec 7;20(24):6179. doi: 10.3390/ijms20246179.	Chiaradia E	Int J Mol Sci	2019	2019-12-11	PMC6940994		10.3390/ijms20246179
31601107	Proteomic and N-Terminomic TAILS Analyses of Human Alveolar Bone Proteins: Improved Protein Extraction Methodology and LysargiNase Digestion Strategies Increase Proteome Coverage and Missing Protein Identification	Bell PA, Solis N, Kizhakkedathu JN, Matthew I, Overall CM.	J Proteome Res. 2019 Dec 6;18(12):4167-4179. doi: 10.1021/acs.jproteome.9b00445. Epub 2019 Oct 25.	Bell PA	J Proteome Res	2019	2019-10-12			10.1021/acs.jproteome.9b00445
32042781	Mesenchymal stem cells alleviate acute kidney injury via miR-107-mediated regulation of ribosomal protein S19	Sun W, Zhu Q, Yan L, Shao F.	Ann Transl Med. 2019 Dec;7(23):765. doi: 10.21037/atm.2019.11.89.	Sun W	Ann Transl Med	2019	2020-02-12	PMC6990018		10.21037/atm.2019.11.89
31915651	Potential biomarkers and antagonists for fluoranthene-induced cellular toxicity of bone marrow derived mesenchymal stem cells	Hoque MM, Lee YE, Kim HR, Shin MG.	Blood Res. 2019 Dec;54(4):253-261. doi: 10.5045/br.2019.54.4.253. Epub 2019 Dec 20.	Hoque MM	Blood Res	2019	2020-01-10	PMC6942141		10.5045/br.2019.54.4.253
31763404	A spiked human proteomic dataset from human osteogenic differentiated BMSCs and ASCs for use as a spectral library, for modelling pathways as well as protein mapping	Dadras M, Marcus K, Wagner JM, Wallner C, Becerikli M, Jaurich H, Dittfeld S, Lehnhardt M, Serschnitzki B, Guntermann A, Schilde L, Behr B, May C.	Data Brief. 2019 Nov 5;27:104748. doi: 10.1016/j.dib.2019.104748. eCollection 2019 Dec.	Dadras M	Data Brief	2019	2019-11-26	PMC6864131		10.1016/j.dib.2019.104748
31557592	Directed differential behaviors of multipotent adult stem cells from decellularized tissue/organ extracellular matrix bioinks	Han W, Singh NK, Kim JJ, Kim H, Kim BS, Park JY, Jang J, Cho DW.	Biomaterials. 2019 Dec;224:119496. doi: 10.1016/j.biomaterials.2019.119496. Epub 2019 Sep 12.	Han W	Biomaterials	2019	2019-09-27			10.1016/j.biomaterials.2019.119496
31546422	ECM coating modification generated by optimized decellularization process improves functional behavior of BMSCs	Li M, Zhang T, Jiang J, Mao Y, Zhang A, Zhao J.	Mater Sci Eng C Mater Biol Appl. 2019 Dec;105:110039. doi: 10.1016/j.msec.2019.110039. Epub 2019 Jul 31.	Li M	Mater Sci Eng C Mater Biol Appl	2019	2019-09-25			10.1016/j.msec.2019.110039
31779673	Osteogenic commitment of Wharton's jelly mesenchymal stromal cells: mechanisms and implications for bioprocess development and clinical application	Cabrera-Pérez R, Monguió-Tortajada M, Gámez-Valero A, Rojas-Márquez R, Borràs FE, Roura S, Vives J.	Stem Cell Res Ther. 2019 Nov 28;10(1):356. doi: 10.1186/s13287-019-1450-3.	Cabrera-Pérez R	Stem Cell Res Ther	2019	2019-11-30	PMC6883559		10.1186/s13287-019-1450-3
31766436	Serum Proteomic Analysis Reveals Vitamin D-Binding Protein (VDBP) as a Potential Biomarker for Low Bone Mineral Density in Mexican Postmenopausal Women	Martínez-Aguilar MM, Aparicio-Bautista DI, Ramírez-Salazar EG, Reyes-Grajeda JP, De la Cruz-Montoya AH, Antuna-Puente B, Hidalgo-Bravo A, Rivera-Paredez B, Ramírez-Palacios P, Quiterio M, Valdés-Flores M, Salmerón J, Velázquez-Cruz R.	Nutrients. 2019 Nov 21;11(12):2853. doi: 10.3390/nu11122853.	Martínez-Aguilar MM	Nutrients	2019	2019-11-27	PMC6950314		10.3390/nu11122853
31737616	Bone Marrow Mesenchymal Stem Cells' Secretome Exerts Neuroprotective Effects in a Parkinson's Disease Rat Model	Mendes-Pinheiro B, Anjo SI, Manadas B, Da Silva JD, Marote A, Behie LA, Teixeira FG, Salgado AJ.	Front Bioeng Biotechnol. 2019 Nov 1;7:294. doi: 10.3389/fbioe.2019.00294. eCollection 2019.	Mendes-Pinheiro B	Front Bioeng Biotechnol	2019	2019-11-19	PMC6838134		10.3389/fbioe.2019.00294
31685984	Tumour exosomal CEMIP protein promotes cancer cell colonization in brain metastasis	Rodrigues G, Hoshino A, Kenific CM, Matei IR, Steiner L, Freitas D, Kim HS, Oxley PR, Scandariato I, Casanova-Salas I, Dai J, Badwe CR, Gril B, Tešić Mark M, Dill BD, Molina H, Zhang H, Benito-Martin A, Bojmar L, Ararso Y, Offer K, LaPlant Q, Buehring W, Wang H, Jiang X, Lu TM, Liu Y, Sabari JK, Shin SJ, Narula N, Ginter PS, Rajasekhar VK, Healey JH, Meylan E, Costa-Silva B, Wang SE, Rafii S, Alt…	Nat Cell Biol. 2019 Nov;21(11):1403-1412. doi: 10.1038/s41556-019-0404-4. Epub 2019 Nov 4.	Rodrigues G	Nat Cell Biol	2019	2019-11-06	PMC7354005	NIHMS1604880	10.1038/s41556-019-0404-4
31672944	Progenitor cell combination normalizes retinal vascular development in the oxygen-induced retinopathy (OIR) model	Li Calzi S, Shaw LC, Moldovan L, Shelley WC, Qi X, Racette L, Quigley JL, Fortmann SD, Boulton ME, Yoder MC, Grant MB.	JCI Insight. 2019 Nov 1;4(21):e129224. doi: 10.1172/jci.insight.129224.	Li Calzi S	JCI Insight	2019	2019-11-02	PMC6948778		10.1172/jci.insight.129224
31419066	Time-Dependent Measurement of Nrf2-Regulated Antioxidant Response to Ionizing Radiation Toward Identifying Potential Protein Biomarkers for Acute Radiation Injury	Liu K, Singer E, Cohn W, Micewicz ED, McBride WH, Whitelegge JP, Loo JA.	Proteomics Clin Appl. 2019 Nov;13(6):e1900035. doi: 10.1002/prca.201900035. Epub 2019 Sep 4.	Liu K	Proteomics Clin Appl	2019	2019-08-17	PMC7213060	NIHMS1049232	10.1002/prca.201900035
31381863	Meprin β induces activities of A disintegrin and metalloproteinases 9, 10, and 17 by specific prodomain cleavage	Wichert R, Scharfenberg F, Colmorgen C, Koudelka T, Schwarz J, Wetzel S, Potempa B, Potempa J, Bartsch JW, Sagi I, Tholey A, Saftig P, Rose-John S, Becker-Pauly C.	FASEB J. 2019 Nov;33(11):11925-11940. doi: 10.1096/fj.201801371R. Epub 2019 Aug 9.	Wichert R	FASEB J	2019	2019-08-06	PMC6902663		10.1096/fj.201801371R
31291060	Degradomics in Biomarker Discovery	Grozdanić M, Vidmar R, Vizovišek M, Fonović M.	Proteomics Clin Appl. 2019 Nov;13(6):e1800138. doi: 10.1002/prca.201800138. Epub 2019 Jul 22.	Grozdanić M	Proteomics Clin Appl	2019	2019-07-11			10.1002/prca.201800138
31218487	Effects of a Bioactive SPPEPS Peptide on Chondrogenic Differentiation of Mesenchymal Stem Cells	Mahzoon S, Townsend JM, Lam TN, Sjoelund V, Detamore MS.	Ann Biomed Eng. 2019 Nov;47(11):2308-2321. doi: 10.1007/s10439-019-02306-0. Epub 2019 Jun 19.	Mahzoon S	Ann Biomed Eng	2019	2019-06-21			10.1007/s10439-019-02306-0
31736486	A Cryo-pulverization Protocol for Processing Mouse Paws to Evaluate Molecular Pathways of Tissue Inflammation in a Collagen Induced Arthritis Model	Jones B, Hitchcock S, Loza M, Malaviya R, Ort T, Shen F.	J Vis Exp. 2019 Oct 30;(152). doi: 10.3791/60229.	Jones B	J Vis Exp	2019	2019-11-19			10.3791/60229
31665090	Radio-detoxified LPS alters bone marrow-derived extracellular vesicles and endothelial progenitor cells	Hegyesi H, Sándor N, Sáfrány G, Lovas V, Kovács Á, Takács A, Kőhidai L, Turiák L, Kittel Á, Pálóczi K, Bertók L, Buzás EI.	Stem Cell Res Ther. 2019 Oct 29;10(1):313. doi: 10.1186/s13287-019-1417-4.	Hegyesi H	Stem Cell Res Ther	2019	2019-10-31	PMC6819448		10.1186/s13287-019-1417-4
31695336	Exosomes Derived From Bone Marrow Mesenchymal Stem Cells Inhibit Complement Activation In Rats With Spinal Cord Injury	Zhao C, Zhou X, Qiu J, Xin D, Li T, Chu X, Yuan H, Wang H, Wang Z, Wang D.	Drug Des Devel Ther. 2019 Oct 24;13:3693-3704. doi: 10.2147/DDDT.S209636. eCollection 2019.	Zhao C	Drug Des Devel Ther	2019	2019-11-08	PMC6817353		10.2147/DDDT.S209636
31652983	Protein Carbonylation in Patients with Myelodysplastic Syndrome: An Opportunity for Deferasirox Therapy	Rodríguez-García A, Morales ML, Garrido-García V, García-Baquero I, Leivas A, Carreño-Tarragona G, Sánchez R, Arenas A, Cedena T, Ayala RM, Bautista JM, Martínez-López J, Linares M.	Antioxidants (Basel). 2019 Oct 24;8(11):508. doi: 10.3390/antiox8110508.	Rodríguez-García A	Antioxidants (Basel)	2019	2019-10-27	PMC6912333		10.3390/antiox8110508
31737203	Proteomic analysis for identifying the differences in molecular profiling between fanconi anaemia and aplastic anaemia	Hou H, Li D, Yao YH, Lu J, Sun YN, Hu YX, Wu SY, Chu XR, Xiao PF, Xu GQ, Hu SY.	Am J Transl Res. 2019 Oct 15;11(10):6522-6533. eCollection 2019.	Hou H	Am J Transl Res	2019	2019-11-19	PMC6834519
31603904	Characterization of Parkinson's disease using blood-based biomarkers: A multicohort proteomic analysis	Posavi M, Diaz-Ortiz M, Liu B, Swanson CR, Skrinak RT, Hernandez-Con P, Amado DA, Fullard M, Rick J, Siderowf A, Weintraub D, McCluskey L, Trojanowski JQ, Dewey RB Jr, Huang X, Chen-Plotkin AS.	PLoS Med. 2019 Oct 11;16(10):e1002931. doi: 10.1371/journal.pmed.1002931. eCollection 2019 Oct.	Posavi M	PLoS Med	2019	2019-10-12	PMC6788685		10.1371/journal.pmed.1002931
31365294	Activated cholangiocytes release macrophage-polarizing extracellular vesicles bearing the DAMP S100A11	Katsumi T, Guicciardi ME, Azad A, Bronk SF, Krishnan A, Gores GJ.	Am J Physiol Cell Physiol. 2019 Oct 1;317(4):C788-C799. doi: 10.1152/ajpcell.00250.2019. Epub 2019 Jul 31.	Katsumi T	Am J Physiol Cell Physiol	2019	2019-08-01	PMC6851002		10.1152/ajpcell.00250.2019
31286391	Identification of potential therapeutic targets of deer antler extract on bone regulation based on serum proteomic analysis	Yao B, Gao H, Liu J, Zhang M, Leng X, Zhao D.	Mol Biol Rep. 2019 Oct;46(5):4861-4872. doi: 10.1007/s11033-019-04934-0. Epub 2019 Jul 8.	Yao B	Mol Biol Rep	2019	2019-07-10			10.1007/s11033-019-04934-0
31284764	Different monocyte phenotypes result in proresolving macrophages in conjugated linoleic acid-induced attenuated progression and regression of atherosclerosis	Bruen R, Curley S, Kajani S, Lynch G, O'Reilly ME, Dillon ET, Fitzsimons S, Mthunzi L, McGillicuddy FC, Belton O.	FASEB J. 2019 Oct;33(10):11006-11020. doi: 10.1096/fj.201900922R. Epub 2019 Jul 5.	Bruen R	FASEB J	2019	2019-07-10			10.1096/fj.201900922R
30964206	Bone Morphogenetic Protein 9 Is a Paracrine Factor Controlling Liver Sinusoidal Endothelial Cell Fenestration and Protecting Against Hepatic Fibrosis	Desroches-Castan A, Tillet E, Ricard N, Ouarné M, Mallet C, Belmudes L, Couté Y, Boillot O, Scoazec JY, Bailly S, Feige JJ.	Hepatology. 2019 Oct;70(4):1392-1408. doi: 10.1002/hep.30655. Epub 2019 May 31.	Desroches-Castan A	Hepatology	2019	2019-04-10			10.1002/hep.30655
31386869	Development of a lipoplex-type mRNA carrier composed of an ionizable lipid with a vitamin E scaffold and the KALA peptide for use as an ex vivo dendritic cell-based cancer vaccine	Tateshita N, Miura N, Tanaka H, Masuda T, Ohtsuki S, Tange K, Nakai Y, Yoshioka H, Akita H.	J Control Release. 2019 Sep 28;310:36-46. doi: 10.1016/j.jconrel.2019.08.002. Epub 2019 Aug 3.	Tateshita N	J Control Release	2019	2019-08-07			10.1016/j.jconrel.2019.08.002
31561454	Rotator Cuff Tenocytes Differentiate into Hypertrophic Chondrocyte-Like Cells to Produce Calcium Deposits in an Alkaline Phosphatase-Dependent Manner	Darrieutort-Laffite C, Arnolfo P, Garraud T, Adrait A, Couté Y, Louarn G, Trichet V, Layrolle P, Le Goff B, Blanchard F.	J Clin Med. 2019 Sep 26;8(10):1544. doi: 10.3390/jcm8101544.	Darrieutort-Laffite C	J Clin Med	2019	2019-09-29	PMC6833470		10.3390/jcm8101544
31546739	Development of Teleost Intermuscular Bones Undergoing Intramembranous Ossification Based on Histological-Transcriptomic-Proteomic Data	Nie CH, Wan SM, Liu YL, Liu H, Wang WM, Gao ZX.	Int J Mol Sci. 2019 Sep 22;20(19):4698. doi: 10.3390/ijms20194698.	Nie CH	Int J Mol Sci	2019	2019-09-25	PMC6801895		10.3390/ijms20194698
31540344	Proteomic Analysis in Morquio A Cells Treated with Immobilized Enzymatic Replacement Therapy on Nanostructured Lipid Systems	Álvarez JV, Bravo SB, García-Vence M, De Castro MJ, Luzardo A, Colón C, Tomatsu S, Otero-Espinar FJ, Couce ML.	Int J Mol Sci. 2019 Sep 18;20(18):4610. doi: 10.3390/ijms20184610.	Álvarez JV	Int J Mol Sci	2019	2019-09-22	PMC6769449		10.3390/ijms20184610
31287244	Protein Expression Profiles Corresponding to Histological Changes with Denosumab Treatment in Giant Cell Tumors of Bone	Suehara Y, Okubo T, Kurihara T, Hayashi T, Kohsaka S, Kazuno S, Sano K, Hasegawa N, Miura Y, Akaike K, Kim Y, Takamochi K, Takahashi F, Ueno T, Kaneko K, Saito T.	Proteomics Clin Appl. 2019 Sep;13(5):e1800147. doi: 10.1002/prca.201800147. Epub 2019 Jul 22.	Suehara Y	Proteomics Clin Appl	2019	2019-07-10			10.1002/prca.201800147
31285283	Canine Bone Marrow-derived Mesenchymal Stem Cells: Genomics, Proteomics and Functional Analyses of Paracrine Factors	Humenik F, Cizkova D, Cikos S, Luptakova L, Madari A, Mudronova D, Kuricova M, Farbakova J, Spirkova A, Petrovova E, Cente M, Mojzisova Z, Aboulouard S, Murgoci AN, Fournier I, Salzet M.	Mol Cell Proteomics. 2019 Sep;18(9):1824-1835. doi: 10.1074/mcp.RA119.001507. Epub 2019 Jul 8.	Humenik F	Mol Cell Proteomics	2019	2019-07-10	PMC6731083		10.1074/mcp.RA119.001507
31270216	Liraglutide Attenuates Preestablished Atherosclerosis in Apolipoprotein E-Deficient Mice via Regulation of Immune Cell Phenotypes and Proinflammatory Mediators	Bruen R, Curley S, Kajani S, Lynch G, O'Reilly ME, Dillon ET, Brennan EP, Barry M, Sheehan S, McGillicuddy FC, Belton O.	J Pharmacol Exp Ther. 2019 Sep;370(3):447-458. doi: 10.1124/jpet.119.258343. Epub 2019 Jul 3.	Bruen R	J Pharmacol Exp Ther	2019	2019-07-05			10.1124/jpet.119.258343
30954730	Proteomic studies of bone and skeletal health outcomes	Nielson CM, Jacobs JM, Orwoll ES.	Bone. 2019 Sep;126:18-26. doi: 10.1016/j.bone.2019.03.032. Epub 2019 Apr 4.	Nielson CM	Bone	2019	2019-04-08	PMC7302501	NIHMS1529098	10.1016/j.bone.2019.03.032
31496921	Proteomic analysis of human periodontal ligament cells under hypoxia	Li Q, Luo T, Lu W, Yi X, Zhao Z, Liu J.	Proteome Sci. 2019 Aug 31;17:3. doi: 10.1186/s12953-019-0151-2. eCollection 2019.	Li Q	Proteome Sci	2019	2019-09-10	PMC6717648		10.1186/s12953-019-0151-2
31488945	Dedicator of Cytokinesis 4: A Potential Prognostic and Predictive Biomarker Within the Metastatic Spread of Breast Cancer to Bone	Brown JE, Westbrook JA, Wood SL.	Cancer Inform. 2019 Aug 26;18:1176935119866842. doi: 10.1177/1176935119866842. eCollection 2019.	Brown JE	Cancer Inform	2019	2019-09-07	PMC6712742		10.1177/1176935119866842
31588238	Dual-platform affinity proteomics identifies links between the recurrence of ovarian carcinoma and proteins released into the tumor microenvironment	Finkernagel F, Reinartz S, Schuldner M, Malz A, Jansen JM, Wagner U, Worzfeld T, Graumann J, von Strandmann EP, Müller R.	Theranostics. 2019 Aug 22;9(22):6601-6617. doi: 10.7150/thno.37549. eCollection 2019.	Finkernagel F	Theranostics	2019	2019-10-08	PMC6771240		10.7150/thno.37549
31440259	Macrophage-Derived Extracellular Vesicles as Carriers of Alarmins and Their Potential Involvement in Bone Homeostasis	Pieters BCH, Cappariello A, van den Bosch MHJ, van Lent PLEM, Teti A, van de Loo FAJ.	Front Immunol. 2019 Aug 8;10:1901. doi: 10.3389/fimmu.2019.01901. eCollection 2019.	Pieters BCH	Front Immunol	2019	2019-08-24	PMC6694442		10.3389/fimmu.2019.01901
31241916	Parallel-Reaction-Monitoring-Based Proteome-Wide Profiling of Differential Kinase Protein Expression during Prostate Cancer Metastasis in Vitro	Miao W, Yuan J, Li L, Wang Y.	Anal Chem. 2019 Aug 6;91(15):9893-9900. doi: 10.1021/acs.analchem.9b01561. Epub 2019 Jul 10.	Miao W	Anal Chem	2019	2019-06-27	PMC6952173	NIHMS1065369	10.1021/acs.analchem.9b01561
31260839	Proteomic analysis of murine bone marrow derived dendritic cells in response to peste des petits ruminants virus	Li L, Wu J, Cao X, Zhou J, Yin S, Yang S, Feng Q, Du P, Liu Y, Shang Y, Liu Y, Liu X.	Res Vet Sci. 2019 Aug;125:195-204. doi: 10.1016/j.rvsc.2019.06.011. Epub 2019 Jun 20.	Li L	Res Vet Sci	2019	2019-07-02			10.1016/j.rvsc.2019.06.011
31364989	Profiling the Escherichia coli membrane protein interactome captured in Peptidisc libraries	Carlson ML, Stacey RG, Young JW, Wason IS, Zhao Z, Rattray DG, Scott N, Kerr CH, Babu M, Foster LJ, Duong Van Hoa F.	Elife. 2019 Jul 31;8:e46615. doi: 10.7554/eLife.46615.	Carlson ML	Elife	2019	2019-08-01	PMC6697469		10.7554/eLife.46615
31417410	Mapping the Tooth Enamel Proteome and Amelogenin Phosphorylation Onto Mineralizing Porcine Tooth Crowns	Green DR, Schulte F, Lee KH, Pugach MK, Hardt M, Bidlack FB.	Front Physiol. 2019 Jul 30;10:925. doi: 10.3389/fphys.2019.00925. eCollection 2019.	Green DR	Front Physiol	2019	2019-08-17	PMC6682599		10.3389/fphys.2019.00925
31360146	Screening differentially expressed proteins from co-cultured hematopoietic cells and bone marrow-derived stromal cells by quantitative proteomics (SILAC) method	Liu R, Wang Y, Li B, Wang H, Guan F, Tan Z, Li X.	Clin Proteomics. 2019 Jul 18;16:32. doi: 10.1186/s12014-019-9249-x. eCollection 2019.	Liu R	Clin Proteomics	2019	2019-07-31	PMC6637644		10.1186/s12014-019-9249-x
31100652	Standardized human bone marrow-derived stem cells infusion improves survival and recovery in a rat model of spinal cord injury	Munter JP, Beugels J, Munter S, Jansen L, Cillero-Pastor B, Moskvin O, Brook G, Pavlov D, Strekalova T, Kramer BW, E Ch W.	J Neurol Sci. 2019 Jul 15;402:16-29. doi: 10.1016/j.jns.2019.05.002. Epub 2019 May 6.	Munter JP	J Neurol Sci	2019	2019-05-18			10.1016/j.jns.2019.05.002
31296738	Effects of microbiota-directed foods in gnotobiotic animals and undernourished children	Gehrig JL, Venkatesh S, Chang HW, Hibberd MC, Kung VL, Cheng J, Chen RY, Subramanian S, Cowardin CA, Meier MF, O'Donnell D, Talcott M, Spears LD, Semenkovich CF, Henrissat B, Giannone RJ, Hettich RL, Ilkayeva O, Muehlbauer M, Newgard CB, Sawyer C, Head RD, Rodionov DA, Arzamasov AA, Leyn SA, Osterman AL, Hossain MI, Islam M, Choudhury N, Sarker SA, Huq S, Mahmud I, Mostafa I, Mahfuz M, Barratt MJ…	Science. 2019 Jul 12;365(6449):eaau4732. doi: 10.1126/science.aau4732.	Gehrig JL	Science	2019	2019-07-13	PMC6683325		10.1126/science.aau4732
31413735	iTRAQ-based Comparative Serum Proteomic Analysis of Prostate Cancer Patients with or without Bone Metastasis	Yan B, Chen B, Min S, Gao Y, Zhang Y, Xu P, Li C, Chen J, Luo G, Liu C.	J Cancer. 2019 Jul 10;10(18):4165-4177. doi: 10.7150/jca.33497. eCollection 2019.	Yan B	J Cancer	2019	2019-08-16	PMC6691707		10.7150/jca.33497
31133491	A highly standardized and characterized human platelet lysate for efficient and reproducible expansion of human bone marrow mesenchymal stromal cells	Viau S, Lagrange A, Chabrand L, Lorant J, Charrier M, Rouger K, Alvarez I, Eap S, Delorme B.	Cytotherapy. 2019 Jul;21(7):738-754. doi: 10.1016/j.jcyt.2019.04.053. Epub 2019 May 24.	Viau S	Cytotherapy	2019	2019-05-29			10.1016/j.jcyt.2019.04.053
31081149	Comparative proteomics analysis of microvesicles in human serum for the evaluation of osteoporosis	Huo C, Li Y, Qiao Z, Shang Z, Cao C, Hong Y, Xiao H.	Electrophoresis. 2019 Jul;40(14):1839-1847. doi: 10.1002/elps.201900130. Epub 2019 May 21.	Huo C	Electrophoresis	2019	2019-05-14			10.1002/elps.201900130
31048198	The role of ENPP1/PC-1 in osteoinduction by calcium phosphate ceramics	Othman Z, Fernandes H, Groot AJ, Luider TM, Alcinesio A, Pereira DM, Guttenplan APM, Yuan H, Habibovic P.	Biomaterials. 2019 Jul;210:12-24. doi: 10.1016/j.biomaterials.2019.04.021. Epub 2019 Apr 23.	Othman Z	Biomaterials	2019	2019-05-04			10.1016/j.biomaterials.2019.04.021
30972724	Selenoproteome Identification in Inflamed Murine Primary Bone Marrow-Derived Macrophages by Nano-LC Orbitrap Fusion Tribrid Mass Spectrometry	Korwar AM, Shay AE, Basrur V, Conlon K, Prabhu KS.	J Am Soc Mass Spectrom. 2019 Jul;30(7):1276-1283. doi: 10.1007/s13361-019-02192-9. Epub 2019 Apr 9.	Korwar AM	J Am Soc Mass Spectrom	2019	2019-04-12	PMC6592718	NIHMS1526751	10.1007/s13361-019-02192-9
31316499	Proteomic Analysis Reveals a Predominant NFE2L2 (NRF2) Signature in Canonical Pathway and Upstream Regulator Analysis of Leishmania-Infected Macrophages	de Menezes JPB, Khouri R, Oliveira CVS, Petersen ALOA, de Almeida TF, Mendes FRL, Rebouças ADAD, Lorentz AL, Luz NF, Lima JB, Ramos PIP, Soares RP, Rugani JN, Buck GA, Krieger MA, Marchini FK, Vivarini ÁC, Lopes UG, Borges VM, Veras PST.	Front Immunol. 2019 Jun 28;10:1362. doi: 10.3389/fimmu.2019.01362. eCollection 2019.	de Menezes JPB	Front Immunol	2019	2019-07-19	PMC6611007		10.3389/fimmu.2019.01362
31297369	Proteomic Identification and Time-Course Monitoring of Secreted Proteins During Expansion of Human Mesenchymal Stem/Stromal in Stirred-Tank Bioreactor	Mizukami A, Thomé CH, Ferreira GA, Lanfredi GP, Covas DT, Pitteri SJ, Swiech K, Faça VM.	Front Bioeng Biotechnol. 2019 Jun 26;7:154. doi: 10.3389/fbioe.2019.00154. eCollection 2019.	Mizukami A	Front Bioeng Biotechnol	2019	2019-07-13	PMC6607109		10.3389/fbioe.2019.00154
31242264	The antipsychotic medication, risperidone, causes global immunosuppression in healthy mice	May M, Beauchemin M, Vary C, Barlow D, Houseknecht KL.	PLoS One. 2019 Jun 26;14(6):e0218937. doi: 10.1371/journal.pone.0218937. eCollection 2019.	May M	PLoS One	2019	2019-06-27	PMC6594635		10.1371/journal.pone.0218937
31241461	Neural crest-specific deletion of Rbfox2 in mice leads to craniofacial abnormalities including cleft palate	Cibi DM, Mia MM, Guna Shekeran S, Yun LS, Sandireddy R, Gupta P, Hota M, Sun L, Ghosh S, Singh MK.	Elife. 2019 Jun 26;8:e45418. doi: 10.7554/eLife.45418.	Cibi DM	Elife	2019	2019-06-27	PMC6663295		10.7554/eLife.45418
31227739	Molecular phenotyping of the surfaceome of migratory chondroprogenitors and mesenchymal stem cells using biotinylation, glycocapture and quantitative LC-MS/MS proteomic analysis	Matta C, Boocock DJ, Fellows CR, Miosge N, Dixon JE, Liddell S, Smith J, Mobasheri A.	Sci Rep. 2019 Jun 21;9(1):9018. doi: 10.1038/s41598-019-44957-y.	Matta C	Sci Rep	2019	2019-06-23	PMC6588563		10.1038/s41598-019-44957-y
31018934	Proteomic Analysis of Urinary Microvesicles and Exosomes in Medullary Sponge Kidney Disease and Autosomal Dominant Polycystic Kidney Disease	Bruschi M, Granata S, Santucci L, Candiano G, Fabris A, Antonucci N, Petretto A, Bartolucci M, Del Zotto G, Antonini F, Ghiggeri GM, Lupo A, Gambaro G, Zaza G.	Clin J Am Soc Nephrol. 2019 Jun 7;14(6):834-843. doi: 10.2215/CJN.12191018. Epub 2019 Apr 24.	Bruschi M	Clin J Am Soc Nephrol	2019	2019-04-26	PMC6556712		10.2215/CJN.12191018
31171801	Human osteogenic differentiation in Space: proteomic and epigenetic clues to better understand osteoporosis	Gambacurta A, Merlini G, Ruggiero C, Diedenhofen G, Battista N, Bari M, Balsamo M, Piccirillo S, Valentini G, Mascetti G, Maccarrone M.	Sci Rep. 2019 Jun 6;9(1):8343. doi: 10.1038/s41598-019-44593-6.	Gambacurta A	Sci Rep	2019	2019-06-08	PMC6554341		10.1038/s41598-019-44593-6
31097591	Activation of unliganded FGF receptor by extracellular phosphate potentiates proteolytic protection of FGF23 by its O-glycosylation	Takashi Y, Kosako H, Sawatsubashi S, Kinoshita Y, Ito N, Tsoumpra MK, Nangaku M, Abe M, Matsuhisa M, Kato S, Matsumoto T, Fukumoto S.	Proc Natl Acad Sci U S A. 2019 Jun 4;116(23):11418-11427. doi: 10.1073/pnas.1815166116. Epub 2019 May 16.	Takashi Y	Proc Natl Acad Sci U S A	2019	2019-05-18	PMC6561303		10.1073/pnas.1815166116
31030324	Proteomic analysis of calcium-enriched sol-gel biomaterials	Romero-Gavilán F, Araújo-Gomes N, Cerqueira A, García-Arnáez I, Martínez-Ramos C, Azkargorta M, Iloro I, Elortza F, Gurruchaga M, Suay J, Goñi I.	J Biol Inorg Chem. 2019 Jun;24(4):563-574. doi: 10.1007/s00775-019-01662-5. Epub 2019 Apr 27.	Romero-Gavilán F	J Biol Inorg Chem	2019	2019-04-29			10.1007/s00775-019-01662-5
30984555	Endoplasmic reticulum protein 29 (ERp29) as a novel prognostic marker and tumor suppressor in osteosarcoma	Chaiyawat P, Pruksakorn D, Pipatwattana P, Phanphaisarn A, Teeyakasem P, Klangjorhor J, Settakorn J.	J Bone Oncol. 2019 Mar 19;16:100233. doi: 10.1016/j.jbo.2019.100233. eCollection 2019 Jun.	Chaiyawat P	J Bone Oncol	2019	2019-04-16	PMC6444297		10.1016/j.jbo.2019.100233
30422687	High throughput screening reveals no significant changes in protein synthesis, processing, and degradation machinery during passaging of mesenchymal stem cells (1)	Sequiera GL, Sareen N, Sharma V, Surendran A, Abu-El-Rub E, Ravandi A, Dhingra S.	Can J Physiol Pharmacol. 2019 Jun;97(6):536-543. doi: 10.1139/cjpp-2018-0553. Epub 2018 Nov 13.	Sequiera GL	Can J Physiol Pharmacol	2019	2018-11-14			10.1139/cjpp-2018-0553
31160890	Elucidating the endogenous synovial fluid proteome and peptidome of inflammatory arthritis using label-free mass spectrometry	Mahendran SM, Keystone EC, Krawetz RJ, Liang K, Diamandis EP, Chandran V.	Clin Proteomics. 2019 May 30;16:23. doi: 10.1186/s12014-019-9243-3. eCollection 2019.	Mahendran SM	Clin Proteomics	2019	2019-06-05	PMC6542032		10.1186/s12014-019-9243-3
31036632	Molecular insights into an ancient form of Paget's disease of bone	Shaw B, Burrell CL, Green D, Navarro-Martinez A, Scott D, Daroszewska A, van 't Hof R, Smith L, Hargrave F, Mistry S, Bottrill A, Kessler BM, Fischer R, Singh A, Dalmay T, Fraser WD, Henneberger K, King T, Gonzalez S, Layfield R.	Proc Natl Acad Sci U S A. 2019 May 21;116(21):10463-10472. doi: 10.1073/pnas.1820556116. Epub 2019 Apr 29.	Shaw B	Proc Natl Acad Sci U S A	2019	2019-05-01	PMC6535003		10.1073/pnas.1820556116
31077243	Ageing characteristics of bone indicated by transcriptomic and exosomal proteomic analysis of cortical bone cells	Zhang C, Xu S, Zhang S, Liu M, Du H, Sun R, Jing B, Sun Y.	J Orthop Surg Res. 2019 May 10;14(1):129. doi: 10.1186/s13018-019-1163-4.	Zhang C	J Orthop Surg Res	2019	2019-05-12	PMC6509863		10.1186/s13018-019-1163-4
31105928	3D gelatin-chitosan hybrid hydrogels combined with human platelet lysate highly support human mesenchymal stem cell proliferation and osteogenic differentiation	Re F, Sartore L, Moulisova V, Cantini M, Almici C, Bianchetti A, Chinello C, Dey K, Agnelli S, Manferdini C, Bernardi S, Lopomo NF, Sardini E, Borsani E, Rodella LF, Savoldi F, Paganelli C, Guizzi P, Lisignoli G, Magni F, Salmeron-Sanchez M, Russo D.	J Tissue Eng. 2019 May 2;10:2041731419845852. doi: 10.1177/2041731419845852. eCollection 2019 Jan-Dec.	Re F	J Tissue Eng	2019	2019-05-21	PMC6507314		10.1177/2041731419845852
31119130	Osteoblast-Derived Vesicle Protein Content Is Temporally Regulated During Osteogenesis: Implications for Regenerative Therapies	Davies OG, Cox SC, Azoidis I, McGuinness AJA, Cooke M, Heaney LM, Davis ET, Jones SW, Grover LM.	Front Bioeng Biotechnol. 2019 May 1;7:92. doi: 10.3389/fbioe.2019.00092. eCollection 2019.	Davies OG	Front Bioeng Biotechnol	2019	2019-05-24	PMC6504811		10.3389/fbioe.2019.00092
30763124	Enhanced osteogenic differentiation of human bone-derived mesenchymal stem cells in 3-dimensional printed porous titanium scaffolds by static magnetic field through up-regulating Smad4	He Y, Yu L, Liu J, Li Y, Wu Y, Huang Z, Wu D, Wang H, Wu Z, Qiu G.	FASEB J. 2019 May;33(5):6069-6081. doi: 10.1096/fj.201802195R. Epub 2019 Feb 14.	He Y	FASEB J	2019	2019-02-15			10.1096/fj.201802195R
30659273	Unlocking bone for proteomic analysis and FISH	Mueller C, Gambarotti M, Benini S, Picci P, Righi A, Stevanin M, Hombach-Klonisch S, Henderson D, Liotta L, Espina V.	Lab Invest. 2019 May;99(5):708-721. doi: 10.1038/s41374-018-0168-7. Epub 2019 Jan 18.	Mueller C	Lab Invest	2019	2019-01-20			10.1038/s41374-018-0168-7
29992772	Current Status of Proteomics in Ewing's Sarcoma	Kondo T.	Proteomics Clin Appl. 2019 May;13(3):e1700130. doi: 10.1002/prca.201700130. Epub 2018 Aug 23.	Kondo T	Proteomics Clin Appl	2019	2018-07-12			10.1002/prca.201700130
31043929	Variability of serum novel serum peptide biomarkers correlates with the disease states of multiple myeloma	Bai J, Yang Y, Wang J, Zhang L, Wang F, He A.	Clin Proteomics. 2019 Apr 23;16:17. doi: 10.1186/s12014-019-9238-0. eCollection 2019.	Bai J	Clin Proteomics	2019	2019-05-03	PMC6477722		10.1186/s12014-019-9238-0
30708128	Proteomic profiling reveals Arl6ip-1 as a candidate target in cancer-induced bone pain rat model after oxycodone treatment	Deng HS, Xu LS, Ni HD, Wang TT, Liu MJ, Yang MX, Shen H, Pan H, Yao M.	Neurosci Lett. 2019 Apr 23;699:151-159. doi: 10.1016/j.neulet.2019.01.045. Epub 2019 Jan 29.	Deng HS	Neurosci Lett	2019	2019-02-02			10.1016/j.neulet.2019.01.045
31016031	Proteomic analysis of human mesenchymal stromal cell secretomes: a systematic comparison of the angiogenic potential	Kehl D, Generali M, Mallone A, Heller M, Uldry AC, Cheng P, Gantenbein B, Hoerstrup SP, Weber B.	NPJ Regen Med. 2019 Apr 16;4:8. doi: 10.1038/s41536-019-0070-y. eCollection 2019.	Kehl D	NPJ Regen Med	2019	2019-04-25	PMC6467904		10.1038/s41536-019-0070-y
30853609	Bone extracts immunomodulate and enhance the regenerative performance of dicalcium phosphates bioceramics	Mansour A, Abu-Nada L, Al-Waeli H, Mezour MA, Abdallah MN, Kinsella JM, Kort-Mascort J, Henderson JE, Ramirez-Garcialuna JL, Tran SD, Elkashty OA, Mousa A, El-Hadad AA, Taqi D, Al-Hamad F, Alageel O, Kaartinen MT, Tamimi F.	Acta Biomater. 2019 Apr 15;89:343-358. doi: 10.1016/j.actbio.2019.03.012. Epub 2019 Mar 8.	Mansour A	Acta Biomater	2019	2019-03-12			10.1016/j.actbio.2019.03.012
30770626	LEF1-AS1, long non-coding RNA, inhibits proliferation in myeloid malignancy	Congrains-Castillo A, Niemann FS, Santos Duarte AS, Olalla-Saad ST.	J Cell Mol Med. 2019 Apr;23(4):3021-3025. doi: 10.1111/jcmm.14152. Epub 2019 Feb 15.	Congrains-Castillo A	J Cell Mol Med	2019	2019-02-17	PMC6433713		10.1111/jcmm.14152
30737713	Establishment and characterization of a novel dedifferentiated chondrosarcoma cell line, NCC-dCS1-C1	Oyama R, Kito F, Takahashi M, Sakumoto M, Shiozawa K, Qiao Z, Noguchi R, Kubo T, Toki S, Nakatani F, Yoshida A, Kawai A, Kondo T.	Hum Cell. 2019 Apr;32(2):202-213. doi: 10.1007/s13577-018-00232-2. Epub 2019 Feb 8.	Oyama R	Hum Cell	2019	2019-02-10			10.1007/s13577-018-00232-2
30452707	Differential proteomic analysis to identify proteins associated with beak deformity in chickens	Sun Y, Liu N, Bai H, Li Y, Xue F, Ye J, Ma H, En H, Chen J.	Poult Sci. 2019 Apr 1;98(4):1833-1841. doi: 10.3382/ps/pey519.	Sun Y	Poult Sci	2019	2018-11-20			10.3382/ps/pey519
30874584	Definition of a cell surface signature for human cardiac progenitor cells after comprehensive comparative transcriptomic and proteomic characterization	Torán JL, López JA, Gomes-Alves P, Aguilar S, Torroja C, Trevisan-Herraz M, Moscoso I, Sebastião MJ, Serra M, Brito C, Cruz FM, Sepúlveda JC, Abad JL, Galán-Arriola C, Ibanez B, Martínez F, Fernández ME, Fernández-Aviles F, Palacios I, R-Borlado L, Vázquez J, Alves PM, Bernad A.	Sci Rep. 2019 Mar 15;9(1):4647. doi: 10.1038/s41598-019-39571-x.	Torán JL	Sci Rep	2019	2019-03-16	PMC6420620		10.1038/s41598-019-39571-x
30845980	Human serum enhances the proliferative capacity and immunomodulatory property of MSCs derived from human placenta and umbilical cord	Thaweesapphithak S, Tantrawatpan C, Kheolamai P, Tantikanlayaporn D, Roytrakul S, Manochantr S.	Stem Cell Res Ther. 2019 Mar 7;10(1):79. doi: 10.1186/s13287-019-1175-3.	Thaweesapphithak S	Stem Cell Res Ther	2019	2019-03-09	PMC6407186		10.1186/s13287-019-1175-3
30665890	Activated Eosinophils Exert Antitumorigenic Activities in Colorectal Cancer	Reichman H, Itan M, Rozenberg P, Yarmolovski T, Brazowski E, Varol C, Gluck N, Shapira S, Arber N, Qimron U, Karo-Atar D, Lee JJ, Munitz A.	Cancer Immunol Res. 2019 Mar;7(3):388-400. doi: 10.1158/2326-6066.CIR-18-0494. Epub 2019 Jan 21.	Reichman H	Cancer Immunol Res	2019	2019-01-23			10.1158/2326-6066.CIR-18-0494
30579930	LYN, a key mediator in estrogen-dependent suppression of osteoclast differentiation, survival, and function	Gavali S, Gupta MK, Daswani B, Wani MR, Sirdeshmukh R, Khatkhatay MI.	Biochim Biophys Acta Mol Basis Dis. 2019 Mar 1;1865(3):547-557. doi: 10.1016/j.bbadis.2018.12.016. Epub 2018 Dec 20.	Gavali S	Biochim Biophys Acta Mol Basis Dis	2019	2018-12-24			10.1016/j.bbadis.2018.12.016
30317552	SEMA3B-AS1-inhibited osteogenic differentiation of human mesenchymal stem cells revealed by quantitative proteomics analysis	Zhang C, Zhu Y, Liu Y, Zhang X, Yue Q, Li L, Chen Y, Lu S, Teng Z.	J Cell Physiol. 2019 Mar;234(3):2491-2499. doi: 10.1002/jcp.26776. Epub 2018 Oct 14.	Zhang C	J Cell Physiol	2019	2018-10-15			10.1002/jcp.26776
30652172	Current and future biomarkers for risk-stratification and treatment personalisation in multiple myeloma	Lê GN, Bones J, Coyne M, Bazou D, Dowling P, O'Gorman P, Larkin AM.	Mol Omics. 2019 Feb 11;15(1):7-20. doi: 10.1039/c8mo00193f.	Lê GN	Mol Omics	2019	2019-01-18			10.1039/c8mo00193f
30145274	Association between protein profile and postmortem interval in human bone remains	Prieto-Bonete G, Pérez-Cárceles MD, Maurandi-López A, Pérez-Martínez C, Luna A.	J Proteomics. 2019 Feb 10;192:54-63. doi: 10.1016/j.jprot.2018.08.008. Epub 2018 Aug 23.	Prieto-Bonete G	J Proteomics	2019	2018-08-27			10.1016/j.jprot.2018.08.008
30804932	New Insights for RANKL as a Proinflammatory Modulator in Modeled Inflammatory Arthritis	Papadaki M, Rinotas V, Violitzi F, Thireou T, Panayotou G, Samiotaki M, Douni E.	Front Immunol. 2019 Feb 5;10:97. doi: 10.3389/fimmu.2019.00097. eCollection 2019.	Papadaki M	Front Immunol	2019	2019-02-27	PMC6370657		10.3389/fimmu.2019.00097
30804924	The Secretome Derived From 3D-Cultured Umbilical Cord Tissue MSCs Counteracts Manifestations Typifying Rheumatoid Arthritis	Miranda JP, Camões SP, Gaspar MM, Rodrigues JS, Carvalheiro M, Bárcia RN, Cruz P, Cruz H, Simões S, Santos JM.	Front Immunol. 2019 Feb 5;10:18. doi: 10.3389/fimmu.2019.00018. eCollection 2019.	Miranda JP	Front Immunol	2019	2019-02-27	PMC6370626		10.3389/fimmu.2019.00018
30408675	The effect of strontium incorporation into sol-gel biomaterials on their protein adsorption and cell interactions	Romero-Gavilán F, Araújo-Gomes N, García-Arnáez I, Martínez-Ramos C, Elortza F, Azkargorta M, Iloro I, Gurruchaga M, Suay J, Goñi I.	Colloids Surf B Biointerfaces. 2019 Feb 1;174:9-16. doi: 10.1016/j.colsurfb.2018.10.075. Epub 2018 Nov 1.	Romero-Gavilán F	Colloids Surf B Biointerfaces	2019	2018-11-09			10.1016/j.colsurfb.2018.10.075
30298515	Label-free quantitative proteomic analysis of human periodontal ligament stem cells by high-resolution mass spectrometry	Han NY, Hong JY, Park JM, Shin C, Lee S, Lee H, Yun JH.	J Periodontal Res. 2019 Feb;54(1):53-62. doi: 10.1111/jre.12604. Epub 2018 Oct 8.	Han NY	J Periodontal Res	2019	2018-10-10			10.1111/jre.12604
30634626	Very Long-Chain C24:1 Ceramide Is Increased in Serum Extracellular Vesicles with Aging and Can Induce Senescence in Bone-Derived Mesenchymal Stem Cells	Khayrullin A, Krishnan P, Martinez-Nater L, Mendhe B, Fulzele S, Liu Y, Mattison JA, Hamrick MW.	Cells. 2019 Jan 10;8(1):37. doi: 10.3390/cells8010037.	Khayrullin A	Cells	2019	2019-01-13	PMC6356348		10.3390/cells8010037
30582444	CLIC4/Arf6 Pathway	Abdul-Salam VB, Russomanno G, Chien-Nien C, Mahomed AS, Yates LA, Wilkins MR, Zhao L, Gierula M, Dubois O, Schaeper U, Endruschat J, Wojciak-Stothard B.	Circ Res. 2019 Jan 4;124(1):52-65. doi: 10.1161/CIRCRESAHA.118.313705.	Abdul-Salam VB	Circ Res	2019	2018-12-25	PMC6325770		10.1161/CIRCRESAHA.118.313705
33312462	Morphological and Molecular Analysis of Osteoblasts Differentiated from Mesenchymal Stem Cells in Polycaprolactone/Magnesium Oxide/Graphene Oxide Scaffold	Niknam Z, Zali H, Mansouri V, Rezaei Tavirani M, Omidi M.	Int J Organ Transplant Med. 2019;10(4):171-182.	Niknam Z	Int J Organ Transplant Med	2019	2020-12-14	PMC7722513
30111818	A novel cross-talk between CXCR4 and PI4KIIIα in prostate cancer cells	Sbrissa D, Semaan L, Govindarajan B, Li Y, Caruthers NJ, Stemmer PM, Cher ML, Sethi S, Vaishampayan U, Shisheva A, Chinni SR.	Oncogene. 2019 Jan;38(3):332-344. doi: 10.1038/s41388-018-0448-0. Epub 2018 Aug 15.	Sbrissa D	Oncogene	2019	2018-08-17	PMC6336684	NIHMS1500151	10.1038/s41388-018-0448-0
29946192	Coexpression profile of leukemic stem cell markers for combinatorial targeted therapy in AML	Haubner S, Perna F, Köhnke T, Schmidt C, Berman S, Augsberger C, Schnorfeil FM, Krupka C, Lichtenegger FS, Liu X, Kerbs P, Schneider S, Metzeler KH, Spiekermann K, Hiddemann W, Greif PA, Herold T, Sadelain M, Subklewe M.	Leukemia. 2019 Jan;33(1):64-74. doi: 10.1038/s41375-018-0180-3. Epub 2018 Jun 26.	Haubner S	Leukemia	2019	2018-06-28	PMC6326956		10.1038/s41375-018-0180-3
29366838	Development of a 3D bone marrow adipose tissue model	Fairfield H, Falank C, Farrell M, Vary C, Boucher JM, Driscoll H, Liaw L, Rosen CJ, Reagan MR.	Bone. 2019 Jan;118:77-88. doi: 10.1016/j.bone.2018.01.023. Epub 2018 Jan 31.	Fairfield H	Bone	2019	2018-01-26	PMC6062483	NIHMS937749	10.1016/j.bone.2018.01.023
30587811	Current Status of Proteomic Technologies for Discovering and Identifying Gingival Crevicular Fluid Biomarkers for Periodontal Disease	Tsuchida S, Satoh M, Takiwaki M, Nomura F.	Int J Mol Sci. 2018 Dec 26;20(1):86. doi: 10.3390/ijms20010086.	Tsuchida S	Int J Mol Sci	2018	2018-12-28	PMC6337088		10.3390/ijms20010086
30577422	Proteomic Profiling of Primary Human Acute Myeloid Leukemia Cells Does Not Reflect Their Constitutive Release of Soluble Mediators	Aasebø E, Hernandez-Valladares M, Selheim F, Berven FS, Brenner AK, Bruserud Ø.	Proteomes. 2018 Dec 20;7(1):1. doi: 10.3390/proteomes7010001.	Aasebø E	Proteomes	2018	2018-12-23	PMC6473519		10.3390/proteomes7010001
30518764	Macrophage cells secrete factors including LRP1 that orchestrate the rejuvenation of bone repair in mice	Vi L, Baht GS, Soderblom EJ, Whetstone H, Wei Q, Furman B, Puviindran V, Nadesan P, Foster M, Poon R, White JP, Yahara Y, Ng A, Barrientos T, Grynpas M, Mosely MA, Alman BA.	Nat Commun. 2018 Dec 5;9(1):5191. doi: 10.1038/s41467-018-07666-0.	Vi L	Nat Commun	2018	2018-12-07	PMC6281653		10.1038/s41467-018-07666-0
30367923	Secretome proteins regulate comparative osteogenic and adipogenic potential in bone marrow and dental stem cells	Kumar A, Kumar V, Rattan V, Jha V, Bhattacharyya S.	Biochimie. 2018 Dec;155:129-139. doi: 10.1016/j.biochi.2018.10.014. Epub 2018 Oct 24.	Kumar A	Biochimie	2018	2018-10-28			10.1016/j.biochi.2018.10.014
30077816	Exploiting the impact of the secretome of MSCs isolated from different tissue sources on neuronal differentiation and axonal growth	Assunção-Silva RC, Mendes-Pinheiro B, Patrício P, Behie LA, Teixeira FG, Pinto L, Salgado AJ.	Biochimie. 2018 Dec;155:83-91. doi: 10.1016/j.biochi.2018.07.026. Epub 2018 Aug 2.	Assunção-Silva RC	Biochimie	2018	2018-08-06			10.1016/j.biochi.2018.07.026
30470809	Differences in plasma fibrin clot composition in patients with thrombotic antiphospholipid syndrome compared with venous thromboembolism	Stachowicz A, Zabczyk M, Natorska J, Suski M, Olszanecki R, Korbut R, Wiśniewski JR, Undas A.	Sci Rep. 2018 Nov 23;8(1):17301. doi: 10.1038/s41598-018-35034-x.	Stachowicz A	Sci Rep	2018	2018-11-25	PMC6251889		10.1038/s41598-018-35034-x
30450105	A Novel Reliable and Efficient Procedure for Purification of Mature Osteoclasts Allowing Functional Assays in Mouse Cells	Madel MB, Ibáñez L, Rouleau M, Wakkach A, Blin-Wakkach C.	Front Immunol. 2018 Nov 2;9:2567. doi: 10.3389/fimmu.2018.02567. eCollection 2018.	Madel MB	Front Immunol	2018	2018-11-20	PMC6224441		10.3389/fimmu.2018.02567
30071306	Variation of bone acquisition during growth hormone treatment in children can be explained by proteomic biomarkers, bone formation markers, body composition and nutritional factors	Swolin-Eide D, Andersson B, Hellgren G, Magnusson P, Albertsson-Wikland K.	Bone. 2018 Nov;116:144-153. doi: 10.1016/j.bone.2018.07.023. Epub 2018 Jul 30.	Swolin-Eide D	Bone	2018	2018-08-03			10.1016/j.bone.2018.07.023
30042207	The Proteome of Prostate Cancer Bone Metastasis Reveals Heterogeneity with Prognostic Implications	Iglesias-Gato D, Thysell E, Tyanova S, Crnalic S, Santos A, Lima TS, Geiger T, Cox J, Widmark A, Bergh A, Mann M, Flores-Morales A, Wikström P.	Clin Cancer Res. 2018 Nov 1;24(21):5433-5444. doi: 10.1158/1078-0432.CCR-18-1229. Epub 2018 Jul 24.	Iglesias-Gato D	Clin Cancer Res	2018	2018-07-26			10.1158/1078-0432.CCR-18-1229
29953653	Valproic acid inhibits the protective effects of stromal cells against chemotherapy in breast cancer: Insights from proteomics and systems biology	Barneh F, Salimi M, Goshadrou F, Ashtiani M, Mirzaie M, Zali H, Jafari M.	J Cell Biochem. 2018 Nov;119(11):9270-9283. doi: 10.1002/jcb.27196. Epub 2018 Jun 28.	Barneh F	J Cell Biochem	2018	2018-06-29			10.1002/jcb.27196
29852922	Proteomic analysis of follicular fluid in carriers and non-carriers of the Trio allele for high ovulation rate in cattle	Kamalludin MH, Garcia-Guerra A, Wiltbank MC, Kirkpatrick BW.	Reprod Fertil Dev. 2018 Nov;30(12):1643-1650. doi: 10.1071/RD17252.	Kamalludin MH	Reprod Fertil Dev	2018	2018-06-02			10.1071/RD17252
30375456	Acid bone lysate activates TGFβ signalling in human oral fibroblasts	Strauss FJ, Stähli A, Beer L, Mitulović G, Gilmozzi V, Haspel N, Schwab G, Gruber R.	Sci Rep. 2018 Oct 30;8(1):16065. doi: 10.1038/s41598-018-34418-3.	Strauss FJ	Sci Rep	2018	2018-10-31	PMC6207660		10.1038/s41598-018-34418-3
30327373	Absolute proteome quantification of highly purified populations of circulating reticulocytes and mature erythrocytes	Gautier EF, Leduc M, Cochet S, Bailly K, Lacombe C, Mohandas N, Guillonneau F, El Nemer W, Mayeux P.	Blood Adv. 2018 Oct 23;2(20):2646-2657. doi: 10.1182/bloodadvances.2018023515.	Gautier EF	Blood Adv	2018	2018-10-18	PMC6199659		10.1182/bloodadvances.2018023515
30290647	An observational study of the epidermal growth factor receptor-tyrosine kinase inhibitor resistance mechanism in epidermal growth factor receptor gene mutation-positive non-small cell lung cancer	Yoshimura A, Uchino J, Tanimura K, Chihara Y, Tamiya N, Kaneko Y, Takeda T, Hiranuma O, Hasegawa I, Kubota Y, Shiotsu S, Takumi C, Hiraoka N, Yamada T, Takayama K.	Medicine (Baltimore). 2018 Oct;97(40):e12660. doi: 10.1097/MD.0000000000012660.	Yoshimura A	Medicine (Baltimore)	2018	2018-10-07	PMC6200532		10.1097/MD.0000000000012660
29946821	TLR4 and RAGE conversely mediate pro-inflammatory S100A8/9-mediated inhibition of proliferation-linked signaling in myeloproliferative neoplasms	Kovačić M, Mitrović-Ajtić O, Beleslin-Čokić B, Djikić D, Subotički T, Diklić M, Leković D, Gotić M, Mossuz P, Čokić VP.	Cell Oncol (Dordr). 2018 Oct;41(5):541-553. doi: 10.1007/s13402-018-0392-6. Epub 2018 Jun 26.	Kovačić M	Cell Oncol (Dordr)	2018	2018-06-28			10.1007/s13402-018-0392-6
30319358	Potential Effects of MSC-Derived Exosomes in Neuroplasticity in Alzheimer's Disease	Reza-Zaldivar EE, Hernández-Sapiéns MA, Minjarez B, Gutiérrez-Mercado YK, Márquez-Aguirre AL, Canales-Aguirre AA.	Front Cell Neurosci. 2018 Sep 24;12:317. doi: 10.3389/fncel.2018.00317. eCollection 2018.	Reza-Zaldivar EE	Front Cell Neurosci	2018	2018-10-16	PMC6165870		10.3389/fncel.2018.00317
30223736	Development of a novel hybrid bioactive hydrogel for future clinical applications	Francis L, Greco KV, Boccaccini AR, Roether JJ, English NR, Huang H, Ploeg R, Ansari T.	J Biomater Appl. 2018 Sep;33(3):447-465. doi: 10.1177/0885328218794163.	Francis L	J Biomater Appl	2018	2018-09-19			10.1177/0885328218794163
30058990	The importance of phospholipids combined with long-chain PUFA in formulated diets for pikeperch (Sander lucioperca) larvae	Lund I, El Kertaoui N, Izquierdo MS, Dominguez D, Hansen BW, Kestemont P.	Br J Nutr. 2018 Sep;120(6):628-644. doi: 10.1017/S0007114518001794. Epub 2018 Jul 30.	Lund I	Br J Nutr	2018	2018-07-31			10.1017/S0007114518001794
29667532	Human Osteoblast-Derived Extracellular Matrix with High Homology to Bone Proteome Is Osteopromotive	Baroncelli M, van der Eerden BCJ, Chatterji S, Rull Trinidad E, Kan YY, Koedam M, van Hengel IAJ, Alves RDAM, Fratila-Apachitei LE, Demmers JAA, van de Peppel J, van Leeuwen JPTM.	Tissue Eng Part A. 2018 Sep;24(17-18):1377-1389. doi: 10.1089/ten.TEA.2017.0448. Epub 2018 May 21.	Baroncelli M	Tissue Eng Part A	2018	2018-04-19			10.1089/ten.TEA.2017.0448
30210685	Collagen type V a2 (COL5A2) is decreased in steroid-induced necrosis of the femoral head	Yang F, Luo P, Ding H, Zhang C, Zhu Z.	Am J Transl Res. 2018 Aug 15;10(8):2469-2479. eCollection 2018.	Yang F	Am J Transl Res	2018	2018-09-14	PMC6129523
30158987	Differential Proteomic Analysis Predicts Appropriate Applications for the Secretome of Adipose-Derived Mesenchymal Stem/Stromal Cells and Dermal Fibroblasts	Niada S, Giannasi C, Gualerzi A, Banfi G, Brini AT.	Stem Cells Int. 2018 Aug 6;2018:7309031. doi: 10.1155/2018/7309031. eCollection 2018.	Niada S	Stem Cells Int	2018	2018-08-31	PMC6109467		10.1155/2018/7309031
30071854	Fibronectin aggregates promote features of a classically and alternatively activated phenotype in macrophages	Sikkema AH, Stoffels JMJ, Wang P, Basedow FJ, Bulsink R, Bajramovic JJ, Baron W.	J Neuroinflammation. 2018 Aug 2;15(1):218. doi: 10.1186/s12974-018-1238-x.	Sikkema AH	J Neuroinflammation	2018	2018-08-04	PMC6091019		10.1186/s12974-018-1238-x
29943355	Establishment and characterization of novel patient-derived osteosarcoma xenograft and cell line	Kito F, Oyama R, Sakumoto M, Takahashi M, Shiozawa K, Qiao Z, Sakamoto H, Hirose T, Setsu N, Yoshida A, Kawai A, Kondo T.	In Vitro Cell Dev Biol Anim. 2018 Aug;54(7):528-536. doi: 10.1007/s11626-018-0274-2. Epub 2018 Jun 25.	Kito F	In Vitro Cell Dev Biol Anim	2018	2018-06-27			10.1007/s11626-018-0274-2
29687451	Pro-osteogenic properties of hydrophilic and hydrophobic titanium surfaces: Crosstalk between signalling pathways in in vivo models	Calciolari E, Hamlet S, Ivanovski S, Donos N.	J Periodontal Res. 2018 Aug;53(4):598-609. doi: 10.1111/jre.12550. Epub 2018 Apr 23.	Calciolari E	J Periodontal Res	2018	2018-04-25			10.1111/jre.12550
29638158	Expression of ILK in renal stroma is essential for multiple aspects of renal development	Gong X, Guo X, Huang R, Liao H, Zhang Q, Yan J, Luo L, Zhang Q, Qiu A, Sun Y, Liang X.	Am J Physiol Renal Physiol. 2018 Aug 1;315(2):F374-F385. doi: 10.1152/ajprenal.00509.2017. Epub 2018 Apr 11.	Gong X	Am J Physiol Renal Physiol	2018	2018-04-12			10.1152/ajprenal.00509.2017
30079232	Recent advances in pulmonary arterial hypertension	Wilkins MR, Aman J, Harbaum L, Ulrich A, Wharton J, Rhodes CJ.	F1000Res. 2018 Jul 24;7:F1000 Faculty Rev-1128. doi: 10.12688/f1000research.14984.1. eCollection 2018.	Wilkins MR	F1000Res	2018	2018-08-07	PMC6058465		10.12688/f1000research.14984.1
30061793	Comparative iTRAQ proteomics revealed proteins associated with horn development in yak	Li M, Wu X, Guo X, Bao P, Ding X, Chu M, Liang C, Yan P.	Proteome Sci. 2018 Jul 24;16:14. doi: 10.1186/s12953-018-0141-9. eCollection 2018.	Li M	Proteome Sci	2018	2018-08-01	PMC6056918		10.1186/s12953-018-0141-9
30211967	Proteomic Profiling of Native Unpassaged and Culture-Expanded Mesenchymal Stromal Cells (MSC)	Moravcikova E, Meyer EM, Corselli M, Donnenberg VS, Donnenberg AD.	Cytometry A. 2018 Jul;93(9):894-904. doi: 10.1002/cyto.a.23574. Epub 2018 Sep 13.	Moravcikova E	Cytometry A	2018	2018-09-14	PMC6192517	NIHMS986321	10.1002/cyto.a.23574
29799418	Osteoglycin, a novel coordinator of bone and glucose homeostasis	Lee NJ, Ali N, Zhang L, Qi Y, Clarke I, Enriquez RF, Brzozowska M, Lee IC, Rogers MJ, Laybutt DR, Center JR, Baldock PA, Herzog H.	Mol Metab. 2018 Jul;13:30-44. doi: 10.1016/j.molmet.2018.05.004. Epub 2018 May 8.	Lee NJ	Mol Metab	2018	2018-05-26	PMC6026319		10.1016/j.molmet.2018.05.004
29785783	Silica-gelatin hybrid sol-gel coatings: A proteomic study with biocompatibility implications	Araújo-Gomes N, Romero-Gavilán F, Lara-Sáez I, Elortza F, Azkargorta M, Iloro I, Martínez-Ibañez M, Martín de Llano JJ, Gurruchaga M, Goñi I, Suay J, Sánchez-Pérez AM.	J Tissue Eng Regen Med. 2018 Jul;12(7):1769-1779. doi: 10.1002/term.2708. Epub 2018 Jun 12.	Araújo-Gomes N	J Tissue Eng Regen Med	2018	2018-05-23			10.1002/term.2708
29749546	Serum proteomic analysis of the anti‑arthritic effects of sinomenine on rats with collagen‑induced arthritis	Qian X, Zhao Z, Shang W, Xu Z, Zhang B, Cai H.	Mol Med Rep. 2018 Jul;18(1):49-58. doi: 10.3892/mmr.2018.8959. Epub 2018 May 3.	Qian X	Mol Med Rep	2018	2018-05-12	PMC6059692		10.3892/mmr.2018.8959
29738994	Protein-based forensic identification using genetically variant peptides in human bone	Mason KE, Anex D, Grey T, Hart B, Parker G.	Forensic Sci Int. 2018 Jul;288:89-96. doi: 10.1016/j.forsciint.2018.04.016. Epub 2018 Apr 22.	Mason KE	Forensic Sci Int	2018	2018-05-09			10.1016/j.forsciint.2018.04.016
29653260	Comparative proteomic analysis of fluoride treated rat bone provides new insights into the molecular mechanisms of fluoride toxicity	Wei Y, Zeng B, Zhang H, Chen C, Wu Y, Wang N, Wu Y, Zhao D, Zhao Y, Iqbal J, Shen L.	Toxicol Lett. 2018 Jul;291:39-50. doi: 10.1016/j.toxlet.2018.04.006. Epub 2018 Apr 10.	Wei Y	Toxicol Lett	2018	2018-04-14			10.1016/j.toxlet.2018.04.006
29557524	Secretomes reveal several novel proteins as well as TGF-β1 as the top upstream regulator of metastatic process in breast cancer	Erin N, Ogan N, Yerlikaya A.	Breast Cancer Res Treat. 2018 Jul;170(2):235-250. doi: 10.1007/s10549-018-4752-8. Epub 2018 Mar 20.	Erin N	Breast Cancer Res Treat	2018	2018-03-21			10.1007/s10549-018-4752-8
29950929	iTRAQ-Based Proteomic Analysis reveals possible target-related proteins and signal networks in human osteoblasts overexpressing FGFR2	Cai T, Wu B, Tang X, Zhou Z, Yang J, Ke R, Mu X.	Proteome Sci. 2018 Jun 19;16:12. doi: 10.1186/s12953-018-0140-x. eCollection 2018.	Cai T	Proteome Sci	2018	2018-06-29	PMC6011184		10.1186/s12953-018-0140-x
30271865	A biological study establishing the endotoxin limit for osteoblast and adipocyte differentiation of human mesenchymal stem cells	Nomura Y, Fukui C, Morishita Y, Haishima Y.	Regen Ther. 2018 Feb 2;8:46-57. doi: 10.1016/j.reth.2018.01.002. eCollection 2018 Jun.	Nomura Y	Regen Ther	2018	2018-10-02	PMC6149188		10.1016/j.reth.2018.01.002
30010035	A Systems Biology Approach for Studying Heterotopic Ossification: Proteomic Analysis of Clinical Serum and Tissue Samples	Crowgey EL, Wyffels JT, Osborn PM, Wood TT, Edsberg LE.	Genomics Proteomics Bioinformatics. 2018 Jun;16(3):212-220. doi: 10.1016/j.gpb.2018.04.006. Epub 2018 Jul 24.	Crowgey EL	Genomics Proteomics Bioinformatics	2018	2018-07-17	PMC6076384		10.1016/j.gpb.2018.04.006
29845452	Establishment and characterization of patient-derived xenograft and its cell line of primary leiomyosarcoma of bone	Oyama R, Takahashi M, Kito F, Sakumoto M, Shiozawa K, Qiao Z, Yoshida A, Endo M, Kawai A, Kondo T.	In Vitro Cell Dev Biol Anim. 2018 Jun;54(6):458-467. doi: 10.1007/s11626-018-0258-2. Epub 2018 May 29.	Oyama R	In Vitro Cell Dev Biol Anim	2018	2018-05-31			10.1007/s11626-018-0258-2
29720263	Early passaging of mesenchymal stem cells does not instigate significant modifications in their immunological behavior	Sareen N, Sequiera GL, Chaudhary R, Abu-El-Rub E, Chowdhury SR, Sharma V, Surendran A, Moudgil M, Fernyhough P, Ravandi A, Dhingra S.	Stem Cell Res Ther. 2018 May 2;9(1):121. doi: 10.1186/s13287-018-0867-4.	Sareen N	Stem Cell Res Ther	2018	2018-05-04	PMC5930635		10.1186/s13287-018-0867-4
29572572	Osseointegration mechanisms: a proteomic approach	Araújo-Gomes N, Romero-Gavilán F, García-Arnáez I, Martínez-Ramos C, Sánchez-Pérez AM, Azkargorta M, Elortza F, de Llano JJM, Gurruchaga M, Goñi I, Suay J.	J Biol Inorg Chem. 2018 May;23(3):459-470. doi: 10.1007/s00775-018-1553-9. Epub 2018 Mar 23.	Araújo-Gomes N	J Biol Inorg Chem	2018	2018-03-25			10.1007/s00775-018-1553-9
28589787	Conditioned medium from the three-dimensional culture of human umbilical cord perivascular cells accelerate the migration and proliferation of human keratinocyte and fibroblast	Kim MH, Wu WH, Choi JH, Kim JH, Hong SH, Jun JH, Ko Y, Lee JH.	J Biomater Sci Polym Ed. 2018 May-Jun;29(7-9):1066-1080. doi: 10.1080/09205063.2017.1340045. Epub 2017 Jun 18.	Kim MH	J Biomater Sci Polym Ed	2018	2017-06-08			10.1080/09205063.2017.1340045
29755367	The Transcription Factor Hif-1 Enhances the Radio-Resistance of Mouse MSCs	Calvo-Asensio I, Dillon ET, Lowndes NF, Ceredig R.	Front Physiol. 2018 Apr 26;9:439. doi: 10.3389/fphys.2018.00439. eCollection 2018.	Calvo-Asensio I	Front Physiol	2018	2018-05-15	PMC5932323		10.3389/fphys.2018.00439
29407476	Forensic proteomics for the evaluation of the post-mortem decay in bones	Procopio N, Williams A, Chamberlain AT, Buckley M.	J Proteomics. 2018 Apr 15;177:21-30. doi: 10.1016/j.jprot.2018.01.016. Epub 2018 Jan 31.	Procopio N	J Proteomics	2018	2018-02-07			10.1016/j.jprot.2018.01.016
29337282	Comparative proteome analysis of monolayer and spheroid culture of canine osteosarcoma cells	Gebhard C, Miller I, Hummel K, Neschi Née Ondrovics M, Schlosser S, Walter I.	J Proteomics. 2018 Apr 15;177:124-136. doi: 10.1016/j.jprot.2018.01.006. Epub 2018 Jan 11.	Gebhard C	J Proteomics	2018	2018-01-17			10.1016/j.jprot.2018.01.006
29475894	Transcriptional profiling reveals distinct classes of parathyroid tumors in PHPT	Koh J, Hogue JA, Roman SA, Scheri RP, Fradin H, Corcoran DL, Sosa JA.	Endocr Relat Cancer. 2018 Apr;25(4):407-420. doi: 10.1530/ERC-17-0470.	Koh J	Endocr Relat Cancer	2018	2018-02-25	PMC5826637	NIHMS940416	10.1530/ERC-17-0470
28971515	Serum proteomic assessment of the progression of fracture healing	Hussein AI, Mancini C, Lybrand KE, Cooke ME, Matheny HE, Hogue BL, Tornetta P 3rd, Gerstenfeld LC.	J Orthop Res. 2018 Apr;36(4):1153-1163. doi: 10.1002/jor.23754. Epub 2017 Nov 22.	Hussein AI	J Orthop Res	2018	2017-10-04	PMC5880751	NIHMS911358	10.1002/jor.23754
29547667	Comparison of secretome from osteoblasts derived from sclerotic versus non-sclerotic subchondral bone in OA: A pilot study	Sanchez C, Mazzucchelli G, Lambert C, Comblain F, DePauw E, Henrotin Y.	PLoS One. 2018 Mar 16;13(3):e0194591. doi: 10.1371/journal.pone.0194591. eCollection 2018.	Sanchez C	PLoS One	2018	2018-03-17	PMC5856400		10.1371/journal.pone.0194591
29545581	Secretome analysis of in vitro aged human mesenchymal stem cells reveals IGFBP7 as a putative factor for promoting osteogenesis	Infante A, Rodríguez CI.	Sci Rep. 2018 Mar 15;8(1):4632. doi: 10.1038/s41598-018-22855-z.	Infante A	Sci Rep	2018	2018-03-17	PMC5854613		10.1038/s41598-018-22855-z
29511161	A multi-omic analysis reveals the regulatory role of CD180 during the response of macrophages to Borrelia burgdorferi	Carreras-González A, Navasa N, Martín-Ruiz I, Lavín JL, Azkargorta M, Atondo E, Barriales D, Macías-Cámara N, Pascual-Itoiz MA, Sampedro L, Tomás-Cortázar J, Peña-Cearra A, Pellón A, Prados-Rosales R, Abecia L, Elortza F, Aransay AM, Rodríguez H, Anguita J.	Emerg Microbes Infect. 2018 Mar 7;7(1):19. doi: 10.1038/s41426-017-0018-5.	Carreras-González A	Emerg Microbes Infect	2018	2018-03-08	PMC5841238		10.1038/s41426-017-0018-5
29581854	IRE1α-XBP1 inhibitors exerted anti-tumor activities in Ewing's sarcoma	Tanabe Y, Suehara Y, Kohsaka S, Hayashi T, Akaike K, Mukaihara K, Kurihara T, Kim Y, Okubo T, Ishii M, Kazuno S, Kaneko K, Saito T.	Oncotarget. 2018 Feb 12;9(18):14428-14443. doi: 10.18632/oncotarget.24467. eCollection 2018 Mar 6.	Tanabe Y	Oncotarget	2018	2018-03-28	PMC5865680		10.18632/oncotarget.24467
29356547	Exploring Biological and Geological Age-related Changes through Variations in Intra- and Intertooth Proteomes of Ancient Dentine	Procopio N, Chamberlain AT, Buckley M.	J Proteome Res. 2018 Mar 2;17(3):1000-1013. doi: 10.1021/acs.jproteome.7b00648. Epub 2018 Feb 16.	Procopio N	J Proteome Res	2018	2018-01-23			10.1021/acs.jproteome.7b00648
29288920	Diagnostic potential and future directions of biomarkers in gingival crevicular fluid and saliva of periodontal diseases: Review of the current evidence	Ghallab NA.	Arch Oral Biol. 2018 Mar;87:115-124. doi: 10.1016/j.archoralbio.2017.12.022. Epub 2017 Dec 23.	Ghallab NA	Arch Oral Biol	2018	2017-12-31			10.1016/j.archoralbio.2017.12.022
29284682	Glucocorticoids induce differentiation of monocytes towards macrophages that share functional and phenotypical aspects with erythroblastic island macrophages	Heideveld E, Hampton-O'Neil LA, Cross SJ, van Alphen FPJ, van den Biggelaar M, Toye AM, van den Akker E.	Haematologica. 2018 Mar;103(3):395-405. doi: 10.3324/haematol.2017.179341. Epub 2017 Dec 28.	Heideveld E	Haematologica	2018	2017-12-30	PMC5830394		10.3324/haematol.2017.179341
29463217	Elucidation of cross-species proteomic effects in human and hominin bone proteome identification through a bioinformatics experiment	Welker F.	BMC Evol Biol. 2018 Feb 20;18(1):23. doi: 10.1186/s12862-018-1141-1.	Welker F	BMC Evol Biol	2018	2018-02-22	PMC5819086		10.1186/s12862-018-1141-1
29401756	In-Depth Proteomic Characterization of Classical and Non-Classical Monocyte Subsets	Segura V, Valero ML, Cantero L, Muñoz J, Zarzuela E, García F, Aloria K, Beaskoetxea J, Arizmendi JM, Navajas R, Paradela A, Díez P, Dégano RM, Fuentes M, Orfao A, Montero AG, Garin-Muga A, Corrales FJ, Pino MMSD.	Proteomes. 2018 Feb 5;6(1):8. doi: 10.3390/proteomes6010008.	Segura V	Proteomes	2018	2018-02-07	PMC5874767		10.3390/proteomes6010008
29394974	Proteomic Profile of Lymphoid Leukemia	Almaiman AA.	J Coll Physicians Surg Pak. 2018 Feb;28(2):133-145. doi: 10.29271/jcpsp.2018.02.133.	Almaiman AA	J Coll Physicians Surg Pak	2018	2018-02-04			10.29271/jcpsp.2018.02.133
29313816	Osteopontin regulates dentin and alveolar bone development and mineralization	Foster BL, Ao M, Salmon CR, Chavez MB, Kolli TN, Tran AB, Chu EY, Kantovitz KR, Yadav M, Narisawa S, Millán JL, Nociti FH Jr, Somerman MJ.	Bone. 2018 Feb;107:196-207. doi: 10.1016/j.bone.2017.12.004. Epub 2017 Dec 5.	Foster BL	Bone	2018	2018-01-10	PMC5803363	NIHMS927401	10.1016/j.bone.2017.12.004
29303078	Molecular Adjuvants Based on Plasmids Encoding Protein Aggregation Domains Affect Bone Marrow Niche Homeostasis	Sabbieti MG, Lacava G, Amaroli A, Marchetti L, Censi R, Di Martino P, Agas D.	Curr Gene Ther. 2018 Feb 1;17(5):391-397. doi: 10.2174/1566523218666180105122626.	Sabbieti MG	Curr Gene Ther	2018	2018-01-06	PMC6751345		10.2174/1566523218666180105122626
29223071	Bioactive potential of silica coatings and its effect on the adhesion of proteins to titanium implants	Romero-Gavilan F, Araújo-Gomes N, Sánchez-Pérez AM, García-Arnáez I, Elortza F, Azkargorta M, de Llano JJM, Carda C, Gurruchaga M, Suay J, Goñi I.	Colloids Surf B Biointerfaces. 2018 Feb 1;162:316-325. doi: 10.1016/j.colsurfb.2017.11.072. Epub 2017 Dec 22.	Romero-Gavilan F	Colloids Surf B Biointerfaces	2018	2017-12-10			10.1016/j.colsurfb.2017.11.072
28621452	Osteogenic commitment and differentiation of human mesenchymal stem cells by low-intensity pulsed ultrasound stimulation	Costa V, Carina V, Fontana S, De Luca A, Monteleone F, Pagani S, Sartori M, Setti S, Faldini C, Alessandro R, Fini M, Giavaresi G.	J Cell Physiol. 2018 Feb;233(2):1558-1573. doi: 10.1002/jcp.26058. Epub 2017 Jul 11.	Costa V	J Cell Physiol	2018	2017-06-17			10.1002/jcp.26058
29348537	Radionuclides transform chemotherapeutics into phototherapeutics for precise treatment of disseminated cancer	Kotagiri N, Cooper ML, Rettig M, Egbulefu C, Prior J, Cui G, Karmakar P, Zhou M, Yang X, Sudlow G, Marsala L, Chanswangphuwana C, Lu L, Habimana-Griffin L, Shokeen M, Xu X, Weilbaecher K, Tomasson M, Lanza G, DiPersio JF, Achilefu S.	Nat Commun. 2018 Jan 18;9(1):275. doi: 10.1038/s41467-017-02758-9.	Kotagiri N	Nat Commun	2018	2018-01-20	PMC5773683		10.1038/s41467-017-02758-9
29095649	Loss of SMAD3 Promotes Vascular Remodeling in Pulmonary Arterial Hypertension via MRTF Disinhibition	Zabini D, Granton E, Hu Y, Miranda MZ, Weichelt U, Breuils Bonnet S, Bonnet S, Morrell NW, Connelly KA, Provencher S, Ghanim B, Klepetko W, Olschewski A, Kapus A, Kuebler WM.	Am J Respir Crit Care Med. 2018 Jan 15;197(2):244-260. doi: 10.1164/rccm.201702-0386OC.	Zabini D	Am J Respir Crit Care Med	2018	2017-11-03			10.1164/rccm.201702-0386OC
28887210	Can half-marathon affect overall health? The yin-yang of sport	Dalle Carbonare L, Manfredi M, Caviglia G, Conte E, Robotti E, Marengo E, Cheri S, Zamboni F, Gabbiani D, Deiana M, Cecconi D, Schena F, Mottes M, Valenti MT.	J Proteomics. 2018 Jan 6;170:80-87. doi: 10.1016/j.jprot.2017.09.004. Epub 2017 Sep 6.	Dalle Carbonare L	J Proteomics	2018	2017-09-10			10.1016/j.jprot.2017.09.004
30938677	Effects of Leukaemia Inhibitory Factor Receptor on the Early Stage of Osteogenic Differentiation of Human Bone Marrow Mesenchymal Cells	Kulhavá L, Eckhardt A, Pataridis S, Bartoš M, Foltán R, Mikšík I.	Folia Biol (Praha). 2018;64(5-6):195-203.	Kulhavá L	Folia Biol (Praha)	2018	2019-04-03
29766829	Acute Myeloid Leukemia: Diagnosis and Management Based on Current Molecular Genetics Approach	Suguna E, Farhana R, Kanimozhi E, Kumar PS, Kumaramanickavel G, Kumar CS.	Cardiovasc Hematol Disord Drug Targets. 2018;18(3):199-207. doi: 10.2174/1871529X18666180515130136.	Suguna E	Cardiovasc Hematol Disord Drug Targets	2018	2018-05-17			10.2174/1871529X18666180515130136
29689555	Energy Metabolism in the Bone is Associated with Histomorphometric Changes in Rats with Hyperthyroidism	Hu Z, Du M, Lai W, Liang Y, Liu Q, Mo Y, Bei J, Li S, Yang Y, Xu J, Cui L.	Cell Physiol Biochem. 2018;46(4):1471-1482. doi: 10.1159/000489187. Epub 2018 Apr 19.	Hu Z	Cell Physiol Biochem	2018	2018-04-25			10.1159/000489187
29199648	Proteomic investigation of resistance to chemotherapy drugs in osteosarcoma	Zhang S, Qin YP, Kuang JM, Liu YH.	Technol Health Care. 2018;26(1):145-153. doi: 10.3233/THC-171038.	Zhang S	Technol Health Care	2018	2017-12-05			10.3233/THC-171038
29102602	The calcium transient characteristics induced by fluid shear stress affect the osteoblast proliferation	Yu L, Wang X, Gao X, Tong J, Zhang J.	Exp Cell Res. 2018 Jan 1;362(1):51-62. doi: 10.1016/j.yexcr.2017.11.001. Epub 2017 Nov 1.	Yu L	Exp Cell Res	2018	2017-11-06			10.1016/j.yexcr.2017.11.001
28871336	Zoledronate dysregulates fatty acid metabolism in renal tubular epithelial cells to induce nephrotoxicity	Cheng L, Ge M, Lan Z, Ma Z, Chi W, Kuang W, Sun K, Zhao X, Liu Y, Feng Y, Huang Y, Luo M, Li L, Zhang B, Hu X, Xu L, Liu X, Huo Y, Deng H, Yang J, Xi Q, Zhang Y, Siegenthaler JA, Chen L.	Arch Toxicol. 2018 Jan;92(1):469-485. doi: 10.1007/s00204-017-2048-0. Epub 2017 Sep 4.	Cheng L	Arch Toxicol	2018	2017-09-06	PMC5773652		10.1007/s00204-017-2048-0
28272740	Comparative proteomic profiling of human osteoblast-derived extracellular matrices identifies proteins involved in mesenchymal stromal cell osteogenic differentiation and mineralization	Baroncelli M, van der Eerden BC, Kan YY, Alves RD, Demmers JA, van de Peppel J, van Leeuwen JP.	J Cell Physiol. 2018 Jan;233(1):387-395. doi: 10.1002/jcp.25898. Epub 2017 May 19.	Baroncelli M	J Cell Physiol	2018	2017-03-09			10.1002/jcp.25898
29063586	Protein expression during early stages of bone regeneration under hydrophobic and hydrophilic titanium domes. A pilot study	Calciolari E, Mardas N, Dereka X, Anagnostopoulos AK, Tsangaris GT, Donos N.	J Periodontal Res. 2018 Apr;53(2):174-187. doi: 10.1111/jre.12498. Epub 2017 Oct 24.	Calciolari E	J Periodontal Res	2018	2017-10-25			10.1111/jre.12498
28971999	Identification of MicroRNA-124 as a Major Regulator of Enhanced Endothelial Cell Glycolysis in Pulmonary Arterial Hypertension via PTBP1 (Polypyrimidine Tract Binding Protein) and Pyruvate Kinase M2	Caruso P, Dunmore BJ, Schlosser K, Schoors S, Dos Santos C, Perez-Iratxeta C, Lavoie JR, Zhang H, Long L, Flockton AR, Frid MG, Upton PD, D'Alessandro A, Hadinnapola C, Kiskin FN, Taha M, Hurst LA, Ormiston ML, Hata A, Stenmark KR, Carmeliet P, Stewart DJ, Morrell NW.	Circulation. 2017 Dec 19;136(25):2451-2467. doi: 10.1161/CIRCULATIONAHA.117.028034. Epub 2017 Sep 26.	Caruso P	Circulation	2017	2017-10-04	PMC5736425	NIHMS911605	10.1161/CIRCULATIONAHA.117.028034
29235490	Fibroblasts play a potential role in bone destruction via osteopontin related caldesmon expression and polymerization in human non-functioning pituitary adenomas	Zhang LY, Ge XL, Li Z, Tang YJ, Xiong YY, Li XJ, Liu JF, Wanggou SY, Li CT, Yang K, Chen X, Hu ZL, Liu YS, Liu ZX.	Sci Rep. 2017 Dec 13;7(1):17523. doi: 10.1038/s41598-017-17679-2.	Zhang LY	Sci Rep	2017	2017-12-14	PMC5727473		10.1038/s41598-017-17679-2
28970065	Valosin-containing protein (VCP) is a novel IQ motif-containing GTPase activating protein 1 (IQGAP1)-interacting protein	Itoh N, Nagai T, Watanabe T, Taki K, Nabeshima T, Kaibuchi K, Yamada K.	Biochem Biophys Res Commun. 2017 Dec 2;493(4):1384-1389. doi: 10.1016/j.bbrc.2017.09.159. Epub 2017 Sep 29.	Itoh N	Biochem Biophys Res Commun	2017	2017-10-04			10.1016/j.bbrc.2017.09.159
30271851	A biological study establishing the endotoxin limit for in vitro proliferation of human mesenchymal stem cells	Nomura Y, Fukui C, Morishita Y, Haishima Y.	Regen Ther. 2017 Sep 9;7:45-51. doi: 10.1016/j.reth.2017.08.004. eCollection 2017 Dec.	Nomura Y	Regen Ther	2017	2018-10-02	PMC6147153		10.1016/j.reth.2017.08.004
29096248	Retrospective Proteomic Analysis of a Novel, Cancer Metastasis-Promoting RGD-Containing Peptide	Tsuru M, Sata M, Tanaka M, Umeyama H, Kodera Y, Shiwa M, Aoyagi N, Yasuda K, Matsuoka K, Fukuda T, Yamana H, Nagata K.	Transl Oncol. 2017 Dec;10(6):998-1007. doi: 10.1016/j.tranon.2017.10.001. Epub 2017 Nov 2.	Tsuru M	Transl Oncol	2017	2017-11-03	PMC5671418		10.1016/j.tranon.2017.10.001
28925539	Expression and functional proteomic analyses of osteocytes from Xenopus laevis tested under mechanical stress conditions: preliminary observations on an appropriate new animal model	Bertacchini J, Benincasa M, Checchi M, Cavani F, Smargiassi A, Ferretti M, Palumbo C.	J Anat. 2017 Dec;231(6):823-834. doi: 10.1111/joa.12685. Epub 2017 Sep 19.	Bertacchini J	J Anat	2017	2017-09-20	PMC5696140		10.1111/joa.12685
28722341	Proteomic Analysis of Neuroblastoma-Derived Exosomes: New Insights into a Metastatic Signature	Colletti M, Petretto A, Galardi A, Di Paolo V, Tomao L, Lavarello C, Inglese E, Bruschi M, Lopez AA, Pascucci L, Geoerger B, Peinado H, Locatelli F, Di Giannatale A.	Proteomics. 2017 Dec;17(23-24). doi: 10.1002/pmic.201600430. Epub 2017 Sep 12.	Colletti M	Proteomics	2017	2017-07-20			10.1002/pmic.201600430
28844130	Proteomic Analysis of Human Adipose Derived Stem Cells during Small Molecule Chemical Stimulated Pre-neuronal Differentiation	Santos J, Milthorpe BK, Herbert BR, Padula MP.	Int J Stem Cells. 2017 Nov 30;10(2):193-217. doi: 10.15283/ijsc17036.	Santos J	Int J Stem Cells	2017	2017-08-29	PMC5741201		10.15283/ijsc17036
29254232	Anti-leukemia activity of NSC-743380 in SULT1A1-expressing acute myeloid leukemia cells is associated with inhibitions of cFLIP expression and PI3K/AKT/mTOR activities	Huang X, Cao M, Wu S, Wang L, Hu J, Mehran RJ, Roth JA, Swisher SG, Wang RY, Kantarjian HM, Andreeff M, Sun X, Fang B.	Oncotarget. 2017 Nov 1;8(60):102150-102160. doi: 10.18632/oncotarget.22235. eCollection 2017 Nov 24.	Huang X	Oncotarget	2017	2017-12-20	PMC5731942		10.18632/oncotarget.22235
29133864	Effects of microgravity on osteoblast mitochondria: a proteomic and metabolomics profile	Michaletti A, Gioia M, Tarantino U, Zolla L.	Sci Rep. 2017 Nov 13;7(1):15376. doi: 10.1038/s41598-017-15612-1.	Michaletti A	Sci Rep	2017	2017-11-15	PMC5684136		10.1038/s41598-017-15612-1
29121106	Proteomics of Staphylococcus aureus biofilm matrix in a rat model of orthopedic implant-associated infection	Lei MG, Gupta RK, Lee CY.	PLoS One. 2017 Nov 9;12(11):e0187981. doi: 10.1371/journal.pone.0187981. eCollection 2017.	Lei MG	PLoS One	2017	2017-11-10	PMC5679556		10.1371/journal.pone.0187981
29202618	Synovial fluid proteomics in the pursuit of arthritis mediators: An evolving field of novel biomarker discovery	Mahendran SM, Oikonomopoulou K, Diamandis EP, Chandran V.	Crit Rev Clin Lab Sci. 2017 Nov-Dec;54(7-8):495-505. doi: 10.1080/10408363.2017.1408561. Epub 2017 Dec 4.	Mahendran SM	Crit Rev Clin Lab Sci	2017	2017-12-06			10.1080/10408363.2017.1408561
28829951	Collagenase treatment enhances proteomic coverage of low-abundance proteins in decellularized matrix bioscaffolds	Kuljanin M, Brown CFC, Raleigh MJ, Lajoie GA, Flynn LE.	Biomaterials. 2017 Nov;144:130-143. doi: 10.1016/j.biomaterials.2017.08.012. Epub 2017 Aug 13.	Kuljanin M	Biomaterials	2017	2017-08-23			10.1016/j.biomaterials.2017.08.012
28471299	Interleukin-10 Deficiency Impairs Reparative Properties of Bone Marrow-Derived Endothelial Progenitor Cell Exosomes	Yue Y, Garikipati VNS, Verma SK, Goukassian DA, Kishore R.	Tissue Eng Part A. 2017 Nov;23(21-22):1241-1250. doi: 10.1089/ten.TEA.2017.0084. Epub 2017 Jun 15.	Yue Y	Tissue Eng Part A	2017	2017-05-05	PMC5689125		10.1089/ten.TEA.2017.0084
28344315	Proteomic characterization of human multiple myeloma bone marrow extracellular matrix	Glavey SV, Naba A, Manier S, Clauser K, Tahri S, Park J, Reagan MR, Moschetta M, Mishima Y, Gambella M, Rocci A, Sacco A, O'Dwyer ME, Asara JM, Palumbo A, Roccaro AM, Hynes RO, Ghobrial IM.	Leukemia. 2017 Nov;31(11):2426-2434. doi: 10.1038/leu.2017.102. Epub 2017 Mar 27.	Glavey SV	Leukemia	2017	2017-03-28			10.1038/leu.2017.102
29109731	GM-CSF Monocyte-Derived Cells and Langerhans Cells As Part of the Dendritic Cell Family	Lutz MB, Strobl H, Schuler G, Romani N.	Front Immunol. 2017 Oct 23;8:1388. doi: 10.3389/fimmu.2017.01388. eCollection 2017.	Lutz MB	Front Immunol	2017	2017-11-08	PMC5660299		10.3389/fimmu.2017.01388
28981730	Establishment and proteomic characterization of NCC-LMS1-C1, a novel cell line of primary leiomyosarcoma of the bone	Sakumoto M, Takahashi M, Oyama R, Takai Y, Kito F, Shiozawa K, Qiao Z, Yoshida A, Endo M, Kawai A, Kondo T.	Jpn J Clin Oncol. 2017 Oct 1;47(10):954-961. doi: 10.1093/jjco/hyx096.	Sakumoto M	Jpn J Clin Oncol	2017	2017-10-06			10.1093/jjco/hyx096
28710530	Proteomic characterisation reveals active Wnt-signalling by human multipotent stromal cells as a key regulator of beta cell survival and proliferation	Kuljanin M, Bell GI, Sherman SE, Lajoie GA, Hess DA.	Diabetologia. 2017 Oct;60(10):1987-1998. doi: 10.1007/s00125-017-4355-7. Epub 2017 Jul 14.	Kuljanin M	Diabetologia	2017	2017-07-16			10.1007/s00125-017-4355-7
28627741	Proteomics approach to identify novel metastatic bone markers from the secretome of PC-3 prostate cancer cells	Sung E, Kwon OK, Lee JM, Lee S.	Electrophoresis. 2017 Oct;38(20):2638-2645. doi: 10.1002/elps.201700052. Epub 2017 Jul 10.	Sung E	Electrophoresis	2017	2017-06-20			10.1002/elps.201700052
30480234	Genetic, Transcriptome, Proteomic, and Epidemiological Evidence for Blood-Brain Barrier Disruption and Polymicrobial Brain Invasion as Determinant Factors in Alzheimer's Disease	Carter CJ.	J Alzheimers Dis Rep. 2017 Sep 28;1(1):125-157. doi: 10.3233/ADR-170017.	Carter CJ	J Alzheimers Dis Rep	2017	2018-11-28	PMC6159731		10.3233/ADR-170017
28712929	Exosomes from Osteosarcoma and normal osteoblast differ in proteomic cargo and immunomodulatory effects on T cells	Troyer RM, Ruby CE, Goodall CP, Yang L, Maier CS, Albarqi HA, Brady JV, Bathke K, Taratula O, Mourich D, Bracha S.	Exp Cell Res. 2017 Sep 15;358(2):369-376. doi: 10.1016/j.yexcr.2017.07.011. Epub 2017 Jul 14.	Troyer RM	Exp Cell Res	2017	2017-07-18			10.1016/j.yexcr.2017.07.011
28910304	Comparative proteomic investigation of metastatic and non-metastatic osteosarcoma cells of human and canine origin	Roy J, Wycislo KL, Pondenis H, Fan TM, Das A.	PLoS One. 2017 Sep 14;12(9):e0183930. doi: 10.1371/journal.pone.0183930. eCollection 2017.	Roy J	PLoS One	2017	2017-09-15	PMC5598957		10.1371/journal.pone.0183930
28924605	PAI-1 is a critical regulator of FGF23 homeostasis	Eren M, Place AT, Thomas PM, Flevaris P, Miyata T, Vaughan DE.	Sci Adv. 2017 Sep 13;3(9):e1603259. doi: 10.1126/sciadv.1603259. eCollection 2017 Sep.	Eren M	Sci Adv	2017	2017-09-20	PMC5597312		10.1126/sciadv.1603259
28871865	Proteomic analysis of silica hybrid sol-gel coatings: a potential tool for predicting the biocompatibility of implants in vivo	Romero-Gavilan F, Sánchez-Pérez AM, Araújo-Gomes N, Azkargorta M, Iloro I, Elortza F, Gurruchaga M, Goñi I, Suay J.	Biofouling. 2017 Sep;33(8):676-689. doi: 10.1080/08927014.2017.1356289.	Romero-Gavilan F	Biofouling	2017	2017-09-06			10.1080/08927014.2017.1356289
28714033	Evaluation of velvet antler total protein effect on bone marrow‑derived endothelial progenitor cells	Xiao X, Li L, Xu S, Mao M, Pan R, Li Y, Wu J, Huang L, Zheng X.	Mol Med Rep. 2017 Sep;16(3):3161-3168. doi: 10.3892/mmr.2017.7019. Epub 2017 Jul 15.	Xiao X	Mol Med Rep	2017	2017-07-18	PMC5547914		10.3892/mmr.2017.7019
27580862	The effect of experimental osteoporosis on bone regeneration: part 2, proteomics results	Calciolari E, Mardas N, Dereka X, Anagnostopoulos AK, Tsangaris GT, Donos N.	Clin Oral Implants Res. 2017 Sep;28(9):e135-e145. doi: 10.1111/clr.12950. Epub 2016 Sep 1.	Calciolari E	Clin Oral Implants Res	2017	2016-09-02			10.1111/clr.12950
28839187	Quantitative proteomic characterization of lung-MSC and bone marrow-MSC using DIA-mass spectrometry	Rolandsson Enes S, Åhrman E, Palani A, Hallgren O, Bjermer L, Malmström A, Scheding S, Malmström J, Westergren-Thorsson G.	Sci Rep. 2017 Aug 24;7(1):9316. doi: 10.1038/s41598-017-09127-y.	Rolandsson Enes S	Sci Rep	2017	2017-08-26	PMC5570998		10.1038/s41598-017-09127-y
28739509	Proteomic analysis of the secretome of human bone marrow-derived mesenchymal stem cells primed by pro-inflammatory cytokines	Maffioli E, Nonnis S, Angioni R, Santagata F, Calì B, Zanotti L, Negri A, Viola A, Tedeschi G.	J Proteomics. 2017 Aug 23;166:115-126. doi: 10.1016/j.jprot.2017.07.012. Epub 2017 Jul 21.	Maffioli E	J Proteomics	2017	2017-07-26			10.1016/j.jprot.2017.07.012
28629798	Proteomic analysis of mesenchymal to Schwann cell transdifferentiation	Sharma AD, Wiederin J, Uz M, Ciborowski P, Mallapragada SK, Gendelman HE, Sakaguchi DS.	J Proteomics. 2017 Aug 8;165:93-101. doi: 10.1016/j.jprot.2017.06.011. Epub 2017 Jun 17.	Sharma AD	J Proteomics	2017	2017-06-21			10.1016/j.jprot.2017.06.011
28527949	Microproteome of dentoalveolar tissues	Salmon CR, Giorgetti APO, Paes Leme AF, Domingues RR, Kolli TN, Foster BL, Nociti FH Jr.	Bone. 2017 Aug;101:219-229. doi: 10.1016/j.bone.2017.05.014. Epub 2017 May 17.	Salmon CR	Bone	2017	2017-05-22			10.1016/j.bone.2017.05.014
28524624	Pulmonary arterial hypertension - progress in understanding the disease and prioritizing strategies for drug development	Ghataorhe P, Rhodes CJ, Harbaum L, Attard M, Wharton J, Wilkins MR.	J Intern Med. 2017 Aug;282(2):129-141. doi: 10.1111/joim.12623. Epub 2017 May 19.	Ghataorhe P	J Intern Med	2017	2017-05-20			10.1111/joim.12623
28694743	Interferon γ induced compositional changes in human bone marrow derived mesenchymal stem/stromal cells	Guan Q, Ezzati P, Spicer V, Krokhin O, Wall D, Wilkins JA.	Clin Proteomics. 2017 Jul 6;14:26. doi: 10.1186/s12014-017-9161-1. eCollection 2017.	Guan Q	Clin Proteomics	2017	2017-07-12	PMC5501357		10.1186/s12014-017-9161-1
29059816	Classifying osteosarcoma patients using machine learning approaches	Zhi Li, Reza Soroushmehr SM, Yingqi Hua, Min Mao, Yunping Qiu, Najarian K.	Annu Int Conf IEEE Eng Med Biol Soc. 2017 Jul;2017:82-85. doi: 10.1109/EMBC.2017.8036768.	Zhi Li	Annu Int Conf IEEE Eng Med Biol Soc	2017	2017-10-25			10.1109/EMBC.2017.8036768
28585036	Differential expression pattern of protein markers for predicting chemosensitivity of dexamethasone-based chemotherapy of B cell acute lymphoblastic leukemia	Dehghan-Nayeri N, Eshghi P, Pour KG, Rezaei-Tavirani M, Omrani MD, Gharehbaghian A.	Cancer Chemother Pharmacol. 2017 Jul;80(1):177-185. doi: 10.1007/s00280-017-3347-0. Epub 2017 Jun 5.	Dehghan-Nayeri N	Cancer Chemother Pharmacol	2017	2017-06-07			10.1007/s00280-017-3347-0
28316103	Identification of Hip BMD Loss and Fracture Risk Markers Through Population-Based Serum Proteomics	Nielson CM, Wiedrick J, Shen J, Jacobs J, Baker ES, Baraff A, Piehowski P, Lee CG, Baratt A, Petyuk V, McWeeney S, Lim JY, Bauer DC, Lane NE, Cawthon PM, Smith RD, Lapidus J, Orwoll ES; Osteoporotic Fractures in Men (MrOS) Study Research Group.	J Bone Miner Res. 2017 Jul;32(7):1559-1567. doi: 10.1002/jbmr.3125. Epub 2017 Apr 6.	Nielson CM	J Bone Miner Res	2017	2017-03-20	PMC5489383	NIHMS860664	10.1002/jbmr.3125
28424404	Upregulation of minichromosome maintenance complex component 3 during epithelial-to-mesenchymal transition in human prostate cancer	Stewart PA, Khamis ZI, Zhau HE, Duan P, Li Q, Chung LWK, Sang QA.	Oncotarget. 2017 Jun 13;8(24):39209-39217. doi: 10.18632/oncotarget.16835.	Stewart PA	Oncotarget	2017	2017-04-21	PMC5503607		10.18632/oncotarget.16835
28455229	iTRAQ quantitative proteomic study in patients with thoracic ossification of the ligamentum flavum	Wang B, Chen Z, Meng X, Li M, Yang X, Zhang C.	Biochem Biophys Res Commun. 2017 Jun 10;487(4):834-839. doi: 10.1016/j.bbrc.2017.04.136. Epub 2017 Apr 26.	Wang B	Biochem Biophys Res Commun	2017	2017-04-30			10.1016/j.bbrc.2017.04.136
28680659	Proteomic profiling of archaeological human bone	Sawafuji R, Cappellini E, Nagaoka T, Fotakis AK, Jersie-Christensen RR, Olsen JV, Hirata K, Ueda S.	R Soc Open Sci. 2017 Jun 7;4(6):161004. doi: 10.1098/rsos.161004. eCollection 2017 Jun.	Sawafuji R	R Soc Open Sci	2017	2017-07-07	PMC5493901		10.1098/rsos.161004
28643930	Moving towards precision orthodontics: An evolving paradigm shift in the planning and delivery of customized orthodontic therapy	Jheon AH, Oberoi S, Solem RC, Kapila S.	Orthod Craniofac Res. 2017 Jun;20 Suppl 1:106-113. doi: 10.1111/ocr.12171.	Jheon AH	Orthod Craniofac Res	2017	2017-06-24			10.1111/ocr.12171
28643914	The use of cell culture platforms to identify novel markers of bone and dentin resorption	Rody WJ Jr, Krokhin O, Spicer V, Chamberlain CA, Chamberlain M, McHugh KP, Wallet SM, Emory AK, Crull JD, Holliday LS.	Orthod Craniofac Res. 2017 Jun;20 Suppl 1(Suppl 1):89-94. doi: 10.1111/ocr.12162.	Rody WJ Jr	Orthod Craniofac Res	2017	2017-06-24	PMC8220388	NIHMS1711309	10.1111/ocr.12162
28327460	Comprehensive proteomic characterization of stem cell-derived extracellular matrices	Ragelle H, Naba A, Larson BL, Zhou F, Prijić M, Whittaker CA, Del Rosario A, Langer R, Hynes RO, Anderson DG.	Biomaterials. 2017 Jun;128:147-159. doi: 10.1016/j.biomaterials.2017.03.008. Epub 2017 Mar 7.	Ragelle H	Biomaterials	2017	2017-03-23	PMC8191742	NIHMS1706405	10.1016/j.biomaterials.2017.03.008
28295901	High Aldehyde Dehydrogenase Activity Identifies a Subset of Human Mesenchymal Stromal Cells with Vascular Regenerative Potential	Sherman SE, Kuljanin M, Cooper TT, Putman DM, Lajoie GA, Hess DA.	Stem Cells. 2017 Jun;35(6):1542-1553. doi: 10.1002/stem.2612. Epub 2017 Apr 3.	Sherman SE	Stem Cells	2017	2017-03-16			10.1002/stem.2612
28250445	The microstructure and micromechanics of the tendon-bone insertion	Rossetti L, Kuntz LA, Kunold E, Schock J, Müller KW, Grabmayr H, Stolberg-Stolberg J, Pfeiffer F, Sieber SA, Burgkart R, Bausch AR.	Nat Mater. 2017 Jun;16(6):664-670. doi: 10.1038/nmat4863. Epub 2017 Feb 27.	Rossetti L	Nat Mater	2017	2017-03-03			10.1038/nmat4863
27778231	Identification of potential predictive markers of dexamethasone resistance in childhood acute lymphoblastic leukemia	Dehghan-Nayeri N, Rezaei-Tavirani M, Omrani MD, Gharehbaghian A, Goudarzi Pour K, Eshghi P.	J Cell Commun Signal. 2017 Jun;11(2):137-145. doi: 10.1007/s12079-016-0357-3. Epub 2016 Oct 24.	Dehghan-Nayeri N	J Cell Commun Signal	2017	2016-10-26	PMC5440342		10.1007/s12079-016-0357-3
28476099	Gamma-glutamyltransferase activity in exosomes as a potential marker for prostate cancer	Kawakami K, Fujita Y, Matsuda Y, Arai T, Horie K, Kameyama K, Kato T, Masunaga K, Kasuya Y, Tanaka M, Mizutani K, Deguchi T, Ito M.	BMC Cancer. 2017 May 5;17(1):316. doi: 10.1186/s12885-017-3301-x.	Kawakami K	BMC Cancer	2017	2017-05-07	PMC5420129		10.1186/s12885-017-3301-x
28436665	Intra- and Interskeletal Proteome Variations in Fresh and Buried Bones	Procopio N, Chamberlain AT, Buckley M.	J Proteome Res. 2017 May 5;16(5):2016-2029. doi: 10.1021/acs.jproteome.6b01070. Epub 2017 Apr 24.	Procopio N	J Proteome Res	2017	2017-04-25			10.1021/acs.jproteome.6b01070
28472996	A survey of proteomic biomarkers for heterotopic ossification in blood serum	Edsberg LE, Crowgey EL, Osborn PM, Wyffels JT.	J Orthop Surg Res. 2017 May 4;12(1):69. doi: 10.1186/s13018-017-0567-2.	Edsberg LE	J Orthop Surg Res	2017	2017-05-06	PMC5418723		10.1186/s13018-017-0567-2
28128853	Protein arginine deiminase 4 inhibition is sufficient for the amelioration of collagen-induced arthritis	Willis VC, Banda NK, Cordova KN, Chandra PE, Robinson WH, Cooper DC, Lugo D, Mehta G, Taylor S, Tak PP, Prinjha RK, Lewis HD, Holers VM.	Clin Exp Immunol. 2017 May;188(2):263-274. doi: 10.1111/cei.12932. Epub 2017 Mar 9.	Willis VC	Clin Exp Immunol	2017	2017-01-28	PMC5383440		10.1111/cei.12932
28126963	Plasma-derived proteomic biomarkers in human leukocyte antigen-haploidentical or human leukocyte antigen-matched bone marrow transplantation using post-transplantation cyclophosphamide	Kanakry CG, Bakoyannis G, Perkins SM, McCurdy SR, Vulic A, Warren EH, Daguindau E, Olmsted T, Mumaw C, Towlerton AMH, Cooke KR, O'Donnell PV, Symons HJ, Paczesny S, Luznik L.	Haematologica. 2017 May;102(5):932-940. doi: 10.3324/haematol.2016.152322. Epub 2017 Jan 25.	Kanakry CG	Haematologica	2017	2017-01-28	PMC5477612		10.3324/haematol.2016.152322
28491035	Proteomic Analysis Reveals Autophagy as Pro-Survival Pathway Elicited by Long-Term Exposure with 5-Azacitidine in High-Risk Myelodysplasia	Romano A, Giallongo C, La Cava P, Parrinello NL, Chiechi A, Vetro C, Tibullo D, Di Raimondo F, Liotta LA, Espina V, Palumbo GA.	Front Pharmacol. 2017 Apr 26;8:204. doi: 10.3389/fphar.2017.00204. eCollection 2017.	Romano A	Front Pharmacol	2017	2017-05-12	PMC5405131		10.3389/fphar.2017.00204
28460433	Minichromosome maintenance protein 2 and 3 promote osteosarcoma progression via DHX9 and predict poor patient prognosis	Cheng DD, Zhang HZ, Yuan JQ, Li SJ, Yang QC, Fan CY.	Oncotarget. 2017 Apr 18;8(16):26380-26393. doi: 10.18632/oncotarget.15474.	Cheng DD	Oncotarget	2017	2017-05-03	PMC5432265		10.18632/oncotarget.15474
28188704	CNOT1 cooperates with LMNA to aggravate osteosarcoma tumorigenesis through the Hedgehog signaling pathway	Cheng DD, Li J, Li SJ, Yang QC, Fan CY.	Mol Oncol. 2017 Apr;11(4):388-404. doi: 10.1002/1878-0261.12043. Epub 2017 Mar 6.	Cheng DD	Mol Oncol	2017	2017-02-12	PMC5527480		10.1002/1878-0261.12043
28093892	Multinucleated giant cells in the implant bed of bone substitutes are foreign body giant cells-New insights into the material-mediated healing process	Barbeck M, Booms P, Unger R, Hoffmann V, Sader R, Kirkpatrick CJ, Ghanaati S.	J Biomed Mater Res A. 2017 Apr;105(4):1105-1111. doi: 10.1002/jbm.a.36006. Epub 2017 Feb 2.	Barbeck M	J Biomed Mater Res A	2017	2017-01-18			10.1002/jbm.a.36006
28095329	Comparing ancient DNA survival and proteome content in 69 archaeological cattle tooth and bone samples from multiple European sites	Wadsworth C, Procopio N, Anderung C, Carretero JM, Iriarte E, Valdiosera C, Elburg R, Penkman K, Buckley M.	J Proteomics. 2017 Mar 31;158:1-8. doi: 10.1016/j.jprot.2017.01.004. Epub 2017 Jan 14.	Wadsworth C	J Proteomics	2017	2017-01-18			10.1016/j.jprot.2017.01.004
28236856	Could mucin 16 and colony-stimulating factor 2-receptor beta possible graft versus host disease biomarkers? Medical hypotheses	Souza MM, de Paula FM, Hsieh R, Macedo MC, Corral MA, Nunes TB, De Paula F, Lourenço SV.	Med Hypotheses. 2017 Mar;100:89-93. doi: 10.1016/j.mehy.2017.01.017. Epub 2017 Jan 31.	Souza MM	Med Hypotheses	2017	2017-02-27			10.1016/j.mehy.2017.01.017
28116632	iTRAQ-based quantitative proteomic analysis on differentially expressed proteins of rat mandibular condylar cartilage induced by reducing dietary loading	Jiang L, Xie Y, Wei L, Zhou Q, Li N, Jiang X, Gao Y.	Front Med. 2017 Mar;11(1):97-109. doi: 10.1007/s11684-016-0496-1. Epub 2017 Mar 2.	Jiang L	Front Med	2017	2017-01-25			10.1007/s11684-016-0496-1
27844135	Cytosolic proteome profiling of monocytes for male osteoporosis	Zhu W, Shen H, Zhang JG, Zhang L, Zeng Y, Huang HL, Zhao YC, He H, Zhou Y, Wu KH, Tian Q, Zhao LJ, Deng FY, Deng HW.	Osteoporos Int. 2017 Mar;28(3):1035-1046. doi: 10.1007/s00198-016-3825-y. Epub 2016 Nov 14.	Zhu W	Osteoporos Int	2017	2016-11-16	PMC5779619	NIHMS931554	10.1007/s00198-016-3825-y
26838680	Glutathione S-Transferase P-Mediated Protein S-Glutathionylation of Resident Endoplasmic Reticulum Proteins Influences Sensitivity to Drug-Induced Unfolded Protein Response	Ye ZW, Zhang J, Ancrum T, Manevich Y, Townsend DM, Tew KD.	Antioxid Redox Signal. 2017 Feb 20;26(6):247-261. doi: 10.1089/ars.2015.6486. Epub 2016 Mar 16.	Ye ZW	Antioxid Redox Signal	2017	2016-02-04	PMC5312626		10.1089/ars.2015.6486
28183283	Comparative proteomics analysis of teleost intermuscular bones and ribs provides insight into their development	Nie CH, Wan SM, Tomljanovic T, Treer T, Hsiao CD, Wang WM, Gao ZX.	BMC Genomics. 2017 Feb 10;18(1):147. doi: 10.1186/s12864-017-3530-z.	Nie CH	BMC Genomics	2017	2017-02-11	PMC5301324		10.1186/s12864-017-3530-z
28111950	Expansion for the Brachylophosaurus canadensis Collagen I Sequence and Additional Evidence of the Preservation of Cretaceous Protein	Schroeter ER, DeHart CJ, Cleland TP, Zheng W, Thomas PM, Kelleher NL, Bern M, Schweitzer MH.	J Proteome Res. 2017 Feb 3;16(2):920-932. doi: 10.1021/acs.jproteome.6b00873. Epub 2017 Jan 23.	Schroeter ER	J Proteome Res	2017	2017-01-24	PMC5401637	NIHMS853353	10.1021/acs.jproteome.6b00873
27356893	Proteomic Analysis of Exosomes and Exosome-Free Conditioned Media From Human Osteosarcoma Cell Lines Reveals Secretion of Proteins Related to Tumor Progression	Jerez S, Araya H, Thaler R, Charlesworth MC, López-Solís R, Kalergis AM, Céspedes PF, Dudakovic A, Stein GS, van Wijnen AJ, Galindo M.	J Cell Biochem. 2017 Feb;118(2):351-360. doi: 10.1002/jcb.25642. Epub 2016 Aug 15.	Jerez S	J Cell Biochem	2017	2016-07-01			10.1002/jcb.25642
27784228	A Perspective on Stem Cells as Biological Systems that Produce Differentiated Osteoblasts and Odontoblasts	Ariffin SH, Manogaran T, Abidin IZ, Wahab RM, Senafi S.	Curr Stem Cell Res Ther. 2017;12(3):247-259. doi: 10.2174/1574888X11666161026145149.	Ariffin SH	Curr Stem Cell Res Ther	2017	2016-10-28			10.2174/1574888X11666161026145149
27873024	P4 medicine and osteoporosis: a systematic review	Kodrič K, Čamernik K, Černe D, Komadina R, Marc J.	Wien Klin Wochenschr. 2016 Dec;128(Suppl 7):480-491. doi: 10.1007/s00508-016-1125-3. Epub 2016 Nov 21.	Kodrič K	Wien Klin Wochenschr	2016	2016-11-23			10.1007/s00508-016-1125-3
27717867	MKK3 influences mitophagy and is involved in cigarette smoke-induced inflammation	Mannam P, Rauniyar N, Lam TT, Luo R, Lee PJ, Srivastava A.	Free Radic Biol Med. 2016 Dec;101:102-115. doi: 10.1016/j.freeradbiomed.2016.10.001. Epub 2016 Oct 4.	Mannam P	Free Radic Biol Med	2016	2016-11-05			10.1016/j.freeradbiomed.2016.10.001
26609885	Calcium-independent phospholipases A2 in murine osteoblastic cells and their inhibition by bromoenol lactone: impact on arachidonate dynamics and prostaglandin synthesis	Leis HJ, Windischhofer W.	J Enzyme Inhib Med Chem. 2016 Dec;31(6):1203-13. doi: 10.3109/14756366.2015.1114929. Epub 2015 Nov 26.	Leis HJ	J Enzyme Inhib Med Chem	2016	2015-11-27			10.3109/14756366.2015.1114929
27863537	High-resolution proteomic and lipidomic analysis of exosomes and microvesicles from different cell sources	Haraszti RA, Didiot MC, Sapp E, Leszyk J, Shaffer SA, Rockwell HE, Gao F, Narain NR, DiFiglia M, Kiebish MA, Aronin N, Khvorova A.	J Extracell Vesicles. 2016 Nov 17;5:32570. doi: 10.3402/jev.v5.32570. eCollection 2016.	Haraszti RA	J Extracell Vesicles	2016	2016-11-20	PMC5116062		10.3402/jev.v5.32570
27833099	Proteomic Characterization of the World Trade Center dust-activated mdig and c-myc signaling circuit linked to multiple myeloma	Wu K, Li L, Thakur C, Lu Y, Zhang X, Yi Z, Chen F.	Sci Rep. 2016 Nov 11;6:36305. doi: 10.1038/srep36305.	Wu K	Sci Rep	2016	2016-11-12	PMC5105131		10.1038/srep36305
27422162	Comparative proteomic and metabolomic analysis reveal the antiosteoporotic molecular mechanism of icariin from Epimedium brevicornu maxim	Xue L, Jiang Y, Han T, Zhang N, Qin L, Xin H, Zhang Q.	J Ethnopharmacol. 2016 Nov 4;192:370-381. doi: 10.1016/j.jep.2016.07.037. Epub 2016 Jul 12.	Xue L	J Ethnopharmacol	2016	2016-07-17			10.1016/j.jep.2016.07.037
32512682	Dentin sialophosphoprotein is a potentially latent bioactive protein in dentin	Suzuki S, Nakanishi J, Yoshida K, Shiba H.	J Oral Biosci. 2016 Nov;58(4):134-142. doi: 10.1016/j.job.2016.08.002. Epub 2016 Aug 27.	Suzuki S	J Oral Biosci	2016	2020-06-10			10.1016/j.job.2016.08.002
28008374	Comparative proteomics analysis of human osteosarcoma by 2D DIGE with MALDI-TOF/TOF MS	Wang G, Zhang Z, Yang M, Xu B, Gao Q, Yang X.	J Bone Oncol. 2016 May 12;5(4):147-152. doi: 10.1016/j.jbo.2016.05.002. eCollection 2016 Nov.	Wang G	J Bone Oncol	2016	2016-12-24	PMC5154703		10.1016/j.jbo.2016.05.002
27539861	Quantitative proteomic analysis and comparison of two bone marrow stromal cell lines using the SILAC method	Li X, Wan T, Zhang S, Li D, Han X.	Exp Hematol. 2016 Nov;44(11):1059-1071. doi: 10.1016/j.exphem.2016.08.002. Epub 2016 Aug 15.	Li X	Exp Hematol	2016	2016-08-20			10.1016/j.exphem.2016.08.002
27012556	HMGB1 Osteo-Modulatory Action on Osteosarcoma SaOS-2 Cell Line: An Integrated Study From Biochemical and -Omics Approaches	Martinotti S, Patrone M, Manfredi M, Gosetti F, Pedrazzi M, Marengo E, Ranzato E.	J Cell Biochem. 2016 Nov;117(11):2559-69. doi: 10.1002/jcb.25549. Epub 2016 Apr 4.	Martinotti S	J Cell Biochem	2016	2016-03-26			10.1002/jcb.25549
27812413	Bone protein "extractomics": comparing the efficiency of bone protein extractions of Gallus gallus in tandem mass spectrometry, with an eye towards paleoproteomics	Schroeter ER, DeHart CJ, Schweitzer MH, Thomas PM, Kelleher NL.	PeerJ. 2016 Oct 27;4:e2603. doi: 10.7717/peerj.2603. eCollection 2016.	Schroeter ER	PeerJ	2016	2016-11-05	PMC5088622		10.7717/peerj.2603
27760160	Molecular Differences in Hepatic Metabolism between AA Broiler and Big Bone Chickens: A Proteomic Study	Zheng A, Chang W, Liu G, Yue Y, Li J, Zhang S, Cai H, Yang A, Chen Z.	PLoS One. 2016 Oct 19;11(10):e0164702. doi: 10.1371/journal.pone.0164702. eCollection 2016.	Zheng A	PLoS One	2016	2016-10-21	PMC5070854		10.1371/journal.pone.0164702
27470908	Influence of carboxylation on osteocalcin detection by mass spectrometry	Cleland TP, Thomas CJ, Gundberg CM, Vashishth D.	Rapid Commun Mass Spectrom. 2016 Oct 15;30(19):2109-15. doi: 10.1002/rcm.7692.	Cleland TP	Rapid Commun Mass Spectrom	2016	2016-07-30	PMC5014568	NIHMS808991	10.1002/rcm.7692
27736880	Proteomic Analysis of Excretory-Secretory Products of Mesocestoides corti Metacestodes Reveals Potential Suppressors of Dendritic Cell Functions	Vendelova E, Camargo de Lima J, Lorenzatto KR, Monteiro KM, Mueller T, Veepaschit J, Grimm C, Brehm K, Hrčková G, Lutz MB, Ferreira HB, Nono JK.	PLoS Negl Trop Dis. 2016 Oct 13;10(10):e0005061. doi: 10.1371/journal.pntd.0005061. eCollection 2016 Oct.	Vendelova E	PLoS Negl Trop Dis	2016	2016-10-14	PMC5063416		10.1371/journal.pntd.0005061
30974633	Biphasic Polyurethane/Polylactide Sponges Doped with Nano-Hydroxyapatite (nHAp) Combined with Human Adipose-Derived Mesenchymal Stromal Stem Cells for Regenerative Medicine Applications	Marycz K, Marędziak M, Grzesiak J, Lis A, Śmieszek A.	Polymers (Basel). 2016 Oct 11;8(10):339. doi: 10.3390/polym8100339.	Marycz K	Polymers (Basel)	2016	2019-04-13	PMC6432500		10.3390/polym8100339
27724924	MiR-9 is overexpressed in spontaneous canine osteosarcoma and promotes a metastatic phenotype including invasion and migration in osteoblasts and osteosarcoma cell lines	Fenger JM, Roberts RD, Iwenofu OH, Bear MD, Zhang X, Couto JI, Modiano JF, Kisseberth WC, London CA.	BMC Cancer. 2016 Oct 10;16(1):784. doi: 10.1186/s12885-016-2837-5.	Fenger JM	BMC Cancer	2016	2016-10-12	PMC5057229		10.1186/s12885-016-2837-5
27376984	Dedifferentiated Schwann Cell Precursors Secreting Paracrine Factors Are Required for Regeneration of the Mammalian Digit Tip	Johnston AP, Yuzwa SA, Carr MJ, Mahmud N, Storer MA, Krause MP, Jones K, Paul S, Kaplan DR, Miller FD.	Cell Stem Cell. 2016 Oct 6;19(4):433-448. doi: 10.1016/j.stem.2016.06.002. Epub 2016 Jul 1.	Johnston AP	Cell Stem Cell	2016	2016-07-06			10.1016/j.stem.2016.06.002
27505886	Tensin 3 is a new partner of Dock5 that controls osteoclast podosome organization and activity	Touaitahuata H, Morel A, Urbach S, Mateos-Langerak J, de Rossi S, Blangy A.	J Cell Sci. 2016 Sep 15;129(18):3449-61. doi: 10.1242/jcs.184622. Epub 2016 Aug 2.	Touaitahuata H	J Cell Sci	2016	2016-08-10			10.1242/jcs.184622
27624072	A proteomic analysis of chondrogenic, osteogenic and tenogenic constructs from ageing mesenchymal stem cells	Peffers MJ, Collins J, Loughlin J, Proctor C, Clegg PD.	Stem Cell Res Ther. 2016 Sep 14;7(1):133. doi: 10.1186/s13287-016-0384-2.	Peffers MJ	Stem Cell Res Ther	2016	2016-09-15	PMC5022190		10.1186/s13287-016-0384-2
28955921	Proteomic analysis of bone proteins adsorbed onto the surface of titanium dioxide	Sugimoto K, Tsuchiya S, Omori M, Matsuda R, Fujio M, Kuroda K, Okido M, Hibi H.	Biochem Biophys Rep. 2016 Jul 16;7:316-322. doi: 10.1016/j.bbrep.2016.07.007. eCollection 2016 Sep.	Sugimoto K	Biochem Biophys Rep	2016	2017-09-29	PMC5613647		10.1016/j.bbrep.2016.07.007
27484316	Proteomic analysis of the effects of CSF-1 and IL-1α on dental follicle cells	Chen C, Xie N, Ling J, Du Y, Gu H.	Mol Med Rep. 2016 Sep;14(3):2405-14. doi: 10.3892/mmr.2016.5567. Epub 2016 Jul 28.	Chen C	Mol Med Rep	2016	2016-08-04			10.3892/mmr.2016.5567
27354444	Impact of sarA and Phenol-Soluble Modulins on the Pathogenesis of Osteomyelitis in Diverse Clinical Isolates of Staphylococcus aureus	Loughran AJ, Gaddy D, Beenken KE, Meeker DG, Morello R, Zhao H, Byrum SD, Tackett AJ, Cassat JE, Smeltzer MS.	Infect Immun. 2016 Aug 19;84(9):2586-94. doi: 10.1128/IAI.00152-16. Print 2016 Sep.	Loughran AJ	Infect Immun	2016	2016-06-30	PMC4995912		10.1128/IAI.00152-16
28248234	Selecting Sample Preparation Workflows for Mass Spectrometry-Based Proteomic and Phosphoproteomic Analysis of Patient Samples with Acute Myeloid Leukemia	Hernandez-Valladares M, Aasebø E, Selheim F, Berven FS, Bruserud Ø.	Proteomes. 2016 Aug 22;4(3):24. doi: 10.3390/proteomes4030024.	Hernandez-Valladares M	Proteomes	2016	2017-03-02	PMC5217354		10.3390/proteomes4030024
27090603	Functional Interference in the Bone Marrow Microenvironment by Disseminated Breast Cancer Cells	Dhawan A, von Bonin M, Bray LJ, Freudenberg U, Pishali Bejestani E, Werner C, Hofbauer LC, Wobus M, Bornhäuser M.	Stem Cells. 2016 Aug;34(8):2224-35. doi: 10.1002/stem.2384. Epub 2016 May 18.	Dhawan A	Stem Cells	2016	2016-04-20			10.1002/stem.2384
26887344	Proteomic Characterization Reveals That MMP-3 Correlates With Bronchiolitis Obliterans Syndrome Following Allogeneic Hematopoietic Cell and Lung Transplantation	Liu X, Yue Z, Yu J, Daguindau E, Kushekhar K, Zhang Q, Ogata Y, Gafken PR, Inamoto Y, Gracon A, Wilkes DS, Hansen JA, Lee SJ, Chen JY, Paczesny S.	Am J Transplant. 2016 Aug;16(8):2342-51. doi: 10.1111/ajt.13750. Epub 2016 Mar 14.	Liu X	Am J Transplant	2016	2016-02-19	PMC4956556	NIHMS760367	10.1111/ajt.13750
27454254	Abstracts from the 3rd International Genomic Medicine Conference (3rd IGMC 2015) : Jeddah, Kingdom of Saudi Arabia. 30 November - 3 December 2015	Shay JW, Homma N, Zhou R, Naseer MI, Chaudhary AG, Al-Qahtani M, Hirokawa N, Goudarzi M, Fornace AJ Jr, Baeesa S, Hussain D, Bangash M, Alghamdi F, Schulten HJ, Carracedo A, Khan I, Qashqari H, Madkhali N, Saka M, Saini KS, Jamal A, Al-Maghrabi J, Abuzenadah A, Chaudhary A, Al Qahtani M, Damanhouri G, Alkhatabi H, Goodeve A, Crookes L, Niksic N, Beauchamp N, Abuzenadah AM, Vaught J, Budowle B, As…	BMC Genomics. 2016 Jul 20;17 Suppl 6(Suppl 6):487. doi: 10.1186/s12864-016-2858-0.	Shay JW	BMC Genomics	2016	2016-07-26	PMC4959372		10.1186/s12864-016-2858-0
27226274	Unveiling the Differences of Secretome of Human Bone Marrow Mesenchymal Stem Cells, Adipose Tissue-Derived Stem Cells, and Human Umbilical Cord Perivascular Cells: A Proteomic Analysis	Pires AO, Mendes-Pinheiro B, Teixeira FG, Anjo SI, Ribeiro-Samy S, Gomes ED, Serra SC, Silva NA, Manadas B, Sousa N, Salgado AJ.	Stem Cells Dev. 2016 Jul 15;25(14):1073-83. doi: 10.1089/scd.2016.0048. Epub 2016 Jun 27.	Pires AO	Stem Cells Dev	2016	2016-05-27			10.1089/scd.2016.0048
27259278	Extracellular vesicles secreted by highly metastatic clonal variants of osteosarcoma preferentially localize to the lungs and induce metastatic behaviour in poorly metastatic clones	Macklin R, Wang H, Loo D, Martin S, Cumming A, Cai N, Lane R, Ponce NS, Topkas E, Inder K, Saunders NA, Endo-Munoz L.	Oncotarget. 2016 Jul 12;7(28):43570-43587. doi: 10.18632/oncotarget.9781.	Macklin R	Oncotarget	2016	2016-06-04	PMC5190045		10.18632/oncotarget.9781
27316719	Identification of GRP78 as a molecular target of medicarpin in osteoblast cells by proteomics	Kureel J, John AA, Raghuvanshi A, Awasthi P, Goel A, Singh D.	Mol Cell Biochem. 2016 Jul;418(1-2):71-80. doi: 10.1007/s11010-016-2734-x. Epub 2016 Jun 17.	Kureel J	Mol Cell Biochem	2016	2016-06-19			10.1007/s11010-016-2734-x
27153759	Quantitative proteomics and integrative network analysis identified novel genes and pathways related to osteoporosis	Zeng Y, Zhang L, Zhu W, Xu C, He H, Zhou Y, Liu YZ, Tian Q, Zhang JG, Deng FY, Hu HG, Zhang LS, Deng HW.	J Proteomics. 2016 Jun 16;142:45-52. doi: 10.1016/j.jprot.2016.04.044. Epub 2016 May 3.	Zeng Y	J Proteomics	2016	2016-05-08	PMC5362378	NIHMS788478	10.1016/j.jprot.2016.04.044
27275599	Identification of Targets of a New Nutritional Mixture for Osteoarthritis Management Composed by Curcuminoids Extract, Hydrolyzed Collagen and Green Tea Extract	Comblain F, Dubuc JE, Lambert C, Sanchez C, Lesponne I, Serisier S, Henrotin Y.	PLoS One. 2016 Jun 8;11(6):e0156902. doi: 10.1371/journal.pone.0156902. eCollection 2016.	Comblain F	PLoS One	2016	2016-06-09	PMC4898725		10.1371/journal.pone.0156902
27107455	Induction of immunogenic cell death by radiation-upregulated karyopherin alpha 2 in vitro	Song KH, Jung SY, Kang SM, Kim MH, Ahn J, Hwang SG, Lee JH, Lim DS, Nam SY, Song JY.	Eur J Cell Biol. 2016 Jun-Jul;95(6-7):219-27. doi: 10.1016/j.ejcb.2016.04.002. Epub 2016 Apr 11.	Song KH	Eur J Cell Biol	2016	2016-04-25			10.1016/j.ejcb.2016.04.002
27095254	Disease-specific dynamic biomarkers selected by integrating inflammatory mediators with clinical informatics in ARDS patients with severe pneumonia	Chen C, Shi L, Li Y, Wang X, Yang S.	Cell Biol Toxicol. 2016 Jun;32(3):169-84. doi: 10.1007/s10565-016-9322-4. Epub 2016 Apr 19.	Chen C	Cell Biol Toxicol	2016	2016-04-21	PMC4882347		10.1007/s10565-016-9322-4
27086042	Comparative proteomic analysis of CD34(+) cells in bone marrow between severe aplastic anemia and normal control	Qi W, Fu R, Wang H, Liu C, Ren Y, Shao Y, Shao Z.	Cell Immunol. 2016 Jun-Jul;304-305:9-15. doi: 10.1016/j.cellimm.2016.04.002. Epub 2016 Apr 7.	Qi W	Cell Immunol	2016	2016-04-18			10.1016/j.cellimm.2016.04.002
26891734	Specific autoantigens in experimental autoimmunity-associated atherosclerosis	Merched AJ, Daret D, Li L, Franzl N, Sauvage-Merched M.	FASEB J. 2016 Jun;30(6):2123-34. doi: 10.1096/fj.201500131. Epub 2016 Feb 18.	Merched AJ	FASEB J	2016	2016-02-20			10.1096/fj.201500131
26376364	A CCL24-dependent pathway augments eosinophilic airway inflammation in house dust mite-challenged Cd163(-/-) mice	Dai C, Yao X, Gordon EM, Barochia A, Cuento RA, Kaler M, Meyer KS, Keeran KJ, Nugent GZ, Jeffries KR, Qu X, Yu ZX, Aponte A, Gucek M, Dagur PK, McCoy JP, Levine SJ.	Mucosal Immunol. 2016 May;9(3):702-17. doi: 10.1038/mi.2015.94. Epub 2015 Sep 16.	Dai C	Mucosal Immunol	2016	2015-09-17	PMC4794428	NIHMS715029	10.1038/mi.2015.94
26911525	Extraction and identification of collagen-derived peptides with hematopoietic activity from Colla Corii Asini	Wu H, Ren C, Yang F, Qin Y, Zhang Y, Liu J.	J Ethnopharmacol. 2016 Apr 22;182:129-36. doi: 10.1016/j.jep.2016.02.019. Epub 2016 Feb 18.	Wu H	J Ethnopharmacol	2016	2016-02-26			10.1016/j.jep.2016.02.019
27055795	[Effect of icariin on the proteomic expression profile of bone microvascular endothelial cells of human femoral head against steroids-induced lesion]	Zhao DY, Yu QS, Guo WS, Cheng LM.	Zhonghua Yi Xue Za Zhi. 2016 Apr 5;96(13):1026-30. doi: 10.3760/cma.j.issn.0376-2491.2016.13.009.	Zhao DY	Zhonghua Yi Xue Za Zhi	2016	2016-04-09			10.3760/cma.j.issn.0376-2491.2016.13.009
26865267	High Content Imaging of Early Morphological Signatures Predicts Long Term Mineralization Capacity of Human Mesenchymal Stem Cells upon Osteogenic Induction	Marklein RA, Lo Surdo JL, Bellayr IH, Godil SA, Puri RK, Bauer SR.	Stem Cells. 2016 Apr;34(4):935-47. doi: 10.1002/stem.2322. Epub 2016 Feb 29.	Marklein RA	Stem Cells	2016	2016-02-12			10.1002/stem.2322
26848019	Precision Medicine: Personalized Proteomics for the Diagnosis and Treatment of Idiopathic Inflammatory Disease	Velez G, Roybal CN, Colgan D, Tsang SH, Bassuk AG, Mahajan VB.	JAMA Ophthalmol. 2016 Apr;134(4):444-8. doi: 10.1001/jamaophthalmol.2015.5934.	Velez G	JAMA Ophthalmol	2016	2016-02-06	PMC4833518	NIHMS763722	10.1001/jamaophthalmol.2015.5934
26846621	Quantitative proteomic study of human prostate cancer cells with different metastatic potentials	Li Q, Li Y, Wang Y, Cui Z, Gong L, Qu Z, Zhong Y, Zhou J, Zhou Y, Gao Y, Li Y.	Int J Oncol. 2016 Apr;48(4):1437-46. doi: 10.3892/ijo.2016.3378. Epub 2016 Feb 4.	Li Q	Int J Oncol	2016	2016-02-06			10.3892/ijo.2016.3378
26826395	Platelet proteomics in diagnostic differentiation of primary immune thrombocytopenia using SELDI-TOF-MS	Zhang HW, Zhou P, Wang KZ, Liu JB, Huang YS, Tu YT, Deng ZH, Zhu XD, Hang YL.	Clin Chim Acta. 2016 Apr 1;455:75-9. doi: 10.1016/j.cca.2016.01.028. Epub 2016 Jan 28.	Zhang HW	Clin Chim Acta	2016	2016-01-31			10.1016/j.cca.2016.01.028
26757732	CAPG and GIPC1: Breast Cancer Biomarkers for Bone Metastasis Development and Treatment	Westbrook JA, Cairns DA, Peng J, Speirs V, Hanby AM, Holen I, Wood SL, Ottewell PD, Marshall H, Banks RE, Selby PJ, Coleman RE, Brown JE.	J Natl Cancer Inst. 2016 Jan 12;108(4):djv360. doi: 10.1093/jnci/djv360. Print 2016 Apr.	Westbrook JA	J Natl Cancer Inst	2016	2016-01-14	PMC4808632		10.1093/jnci/djv360
26571091	Microgravity-driven remodeling of the proteome reveals insights into molecular mechanisms and signal networks involved in response to the space flight environment	Rea G, Cristofaro F, Pani G, Pascucci B, Ghuge SA, Corsetto PA, Imbriani M, Visai L, Rizzo AM.	J Proteomics. 2016 Mar 30;137:3-18. doi: 10.1016/j.jprot.2015.11.005. Epub 2015 Nov 10.	Rea G	J Proteomics	2016	2015-11-17			10.1016/j.jprot.2015.11.005
26775013	Proteomic characterization of circulating extracellular vesicles identifies novel serum myeloma associated markers	Harshman SW, Canella A, Ciarlariello PD, Agarwal K, Branson OE, Rocci A, Cordero H, Phelps MA, Hade EM, Dubovsky JA, Palumbo A, Rosko A, Byrd JC, Hofmeister CC, Benson DM Jr, Paulaitis ME, Freitas MA, Pichiorri F.	J Proteomics. 2016 Mar 16;136:89-98. doi: 10.1016/j.jprot.2015.12.016. Epub 2016 Jan 13.	Harshman SW	J Proteomics	2016	2016-01-18	PMC4783258	NIHMS755912	10.1016/j.jprot.2015.12.016
26956660	Response of Human Osteoblast to n-HA/PEEK--Quantitative Proteomic Study of Bio-effects of Nano-Hydroxyapatite Composite	Zhao M, Li H, Liu X, Wei J, Ji J, Yang S, Hu Z, Wei S.	Sci Rep. 2016 Mar 9;6:22832. doi: 10.1038/srep22832.	Zhao M	Sci Rep	2016	2016-03-10	PMC4783780		10.1038/srep22832
26487273	Halting pro-survival autophagy by TGFβ inhibition in bone marrow fibroblasts overcomes bortezomib resistance in multiple myeloma patients	Frassanito MA, De Veirman K, Desantis V, Di Marzo L, Vergara D, Ruggieri S, Annese T, Nico B, Menu E, Catacchio I, Ria R, Racanelli V, Maffia M, Angelucci E, Derudas D, Fumarulo R, Dammacco F, Ribatti D, Vanderkerken K, Vacca A.	Leukemia. 2016 Mar;30(3):640-8. doi: 10.1038/leu.2015.289. Epub 2015 Oct 21.	Frassanito MA	Leukemia	2016	2015-10-22			10.1038/leu.2015.289
25258189	Endoplasmic reticulum stress contributes to arsenic trioxide-induced intrinsic apoptosis in human umbilical and bone marrow mesenchymal stem cells	King YA, Chiu YJ, Chen HP, Kuo DH, Lu CC, Yang JS.	Environ Toxicol. 2016 Mar;31(3):314-28. doi: 10.1002/tox.22046. Epub 2014 Sep 26.	King YA	Environ Toxicol	2016	2014-09-27			10.1002/tox.22046
26863138	Protein Expression Profiling of Giant Cell Tumors of Bone Treated with Denosumab	Mukaihara K, Suehara Y, Kohsaka S, Akaike K, Tanabe Y, Kubota D, Ishii M, Fujimura T, Kazuno S, Okubo T, Takagi T, Yao T, Kaneko K, Saito T.	PLoS One. 2016 Feb 10;11(2):e0148401. doi: 10.1371/journal.pone.0148401. eCollection 2016.	Mukaihara K	PLoS One	2016	2016-02-11	PMC4749282		10.1371/journal.pone.0148401
26857143	Comprehensive transcriptomic and proteomic characterization of human mesenchymal stem cells reveals source specific cellular markers	Billing AM, Ben Hamidane H, Dib SS, Cotton RJ, Bhagwat AM, Kumar P, Hayat S, Yousri NA, Goswami N, Suhre K, Rafii A, Graumann J.	Sci Rep. 2016 Feb 9;6:21507. doi: 10.1038/srep21507.	Billing AM	Sci Rep	2016	2016-02-10	PMC4746666		10.1038/srep21507
26598647	Osteoblast-released Matrix Vesicles, Regulation of Activity and Composition by Sulfated and Non-sulfated Glycosaminoglycans	Schmidt JR, Kliemt S, Preissler C, Moeller S, von Bergen M, Hempel U, Kalkhof S.	Mol Cell Proteomics. 2016 Feb;15(2):558-72. doi: 10.1074/mcp.M115.049718. Epub 2015 Nov 23.	Schmidt JR	Mol Cell Proteomics	2016	2015-11-25	PMC4739673		10.1074/mcp.M115.049718
26459402	NanoUPLC-MS(E) proteomic analysis of osteoclastogenesis downregulation by IL-4	Freire MS, Cantuária APC, Lima SMF, Almeida JA, Murad AM, Franco OL, Rezende TMB.	J Proteomics. 2016 Jan 10;131:8-16. doi: 10.1016/j.jprot.2015.10.004. Epub 2015 Oct 14.	Freire MS	J Proteomics	2016	2015-10-14			10.1016/j.jprot.2015.10.004
27667892	Proteomic Biomarkers Panel: New Insights in Chronic Kidney Disease	Mihai S, Codrici E, Popescu ID, Enciu AM, Rusu E, Zilisteanu D, Albulescu R, Anton G, Tanase C.	Dis Markers. 2016;2016:3185232. doi: 10.1155/2016/3185232. Epub 2016 Sep 7.	Mihai S	Dis Markers	2016	2016-09-27	PMC5030443		10.1155/2016/3185232
27627433	Alterations in Cardiomyocyte Differentiation-Related Proteins in Rat Mesenchymal Stem Cells Exposed to Hypoxia	Choi JW, Kim KE, Lee CY, Lee J, Seo HH, Lim KH, Choi E, Lim S, Lee S, Kim SW, Hwang KC.	Cell Physiol Biochem. 2016;39(4):1595-607. doi: 10.1159/000447861. Epub 2016 Sep 15.	Choi JW	Cell Physiol Biochem	2016	2016-09-15			10.1159/000447861
27236693	Proteomic Analysis of Mesenchymal Stem Cells	Faça VM, Orellana MD, Greene LJ, Covas DT.	Methods Mol Biol. 2016;1416:509-19. doi: 10.1007/978-1-4939-3584-0_31.	Faça VM	Methods Mol Biol	2016	2016-05-30			10.1007/978-1-4939-3584-0_31
26435169	Network-based proteomic analysis for postmenopausal osteoporosis in Caucasian females	Zhang L, Liu YZ, Zeng Y, Zhu W, Zhao YC, Zhang JG, Zhu JQ, He H, Shen H, Tian Q, Deng FY, Papasian CJ, Deng HW.	Proteomics. 2016 Jan;16(1):12-28. doi: 10.1002/pmic.201500005. Epub 2015 Dec 3.	Zhang L	Proteomics	2016	2015-10-06			10.1002/pmic.201500005
26306748	Global Cell Proteome Profiling, Phospho-signaling and Quantitative Proteomics for Identification of New Biomarkers in Acute Myeloid Leukemia Patients	Aasebø E, Forthun RB, Berven F, Selheim F, Hernandez-Valladares M.	Curr Pharm Biotechnol. 2016;17(1):52-70. doi: 10.2174/1389201016666150826115626.	Aasebø E	Curr Pharm Biotechnol	2016	2015-08-27	PMC5388801		10.2174/1389201016666150826115626
26275591	Anti-citrullinated protein antibodies promote apoptosis of mature human Saos-2 osteoblasts via cell-surface binding to citrullinated heat shock protein 60	Lu MC, Yu CL, Yu HC, Huang HB, Koo M, Lai NS.	Immunobiology. 2016 Jan;221(1):76-83. doi: 10.1016/j.imbio.2015.07.019. Epub 2015 Jul 29.	Lu MC	Immunobiology	2016	2015-08-16			10.1016/j.imbio.2015.07.019

## Sheet: B_proteomeXchange list
Dataset Identifier	Title	Repos	Species	Instrument	Publication	LabHead	Announce Date	Keywords
PXD022864	Proteomic profiling of plasma membrane proteins from bovine rod photoreceptor outer segments	PRIDE	Mus musculus , Bos taurus	Q Exactive HF	Skiba et al. (2021)	Vadim Arshavsky	2021-04-30	retina, photoreneptor, outer segment, protein correlation profiling,
PXD016135	Proteomics of regenerated tissue in response to a titanium implant with a bioactive surface in a rat tibial defect model	PRIDE	Rattus norvegicus	LTQ Orbitrap Velos	Boteanu et al. (2020)	Felicia Antohe	2021-04-29	bone healing, growth factors, titanium implant, MS-based proteomics,
PXD020810	Bone collagen from African Bovids for species identification using Zooarchaeology by Mass Spectrometry (ZooMS)	MassIVE	Bovidae	Q Exactive	no publication	Anneke Janzen, Kristine Korzow Richter, Samantha Brown	2021-04-28	archaeology, ZooMS, bone, collagen, Bovidae, Africa,
PXD019655	Regulation of phospholipid synthesis and vesicular trafficking in Toxoplasma gondii by protein kinase TgCDPK7	PRIDE	Toxoplasma gondii	Orbitrap Fusion	Bansal et al. (2021)	Dr. T. S. Keshava Prasad	2021-04-28	Toxoplasma gondii, CDPK7, Quantitative Phosphoproteomics, TMT labelling,
PXD023932	ABHD17 regulation of plasma membrane palmitoylation and N-Ras-dependent cancer growth	PRIDE	Homo sapiens	Orbitrap Fusion Lumos; Orbitrap Fusion	Remsberg et al. (2021)	Benjamin F. Cravatt	2021-04-27	N-Ras, palmitoylation, ABHD17, human acute myeloid leukemia,
PXD025584	Proteome characterization of mesenchymal stem cells and exosomes	jPOST	Homo sapiens	LTQ Orbitrap Velos; Q Exactive	Anderson et al. (2016)	Janne Lehti�	2021-04-26	MSC, exosome,
PXD025593	Heart extracellular vesicle proteome mechanical	PRIDE	Mus musculus	Q Exactive	Dataset with its publication pending	David Greening	2021-04-25	Heart, extracellular vesicle, proteome, mechanical,
PXD023570	Heart extracellular vesicle proteome	PRIDE	Mus musculus	Q Exactive HF	Dataset with its publication pending	David Greening	2021-04-25	Heart, Extracellular Vesicles, Signaling, Proteomics,
PXD020997	NPRA-deficient mice cardiac tissue LC-MS/MS	PRIDE	Mus musculus	LTQ Orbitrap Elite	Chang et al. (2021)	Jun Yu	2021-04-25	Cardiovascular (B/D-HPP), Biology/Disease-Driven Human Proteome Project (B/D-HPP), Human Proteome Project, Mice， NPRA, Cardiac tissues plasma,
PXD025502	The identification of binding site of cisplatin on serum proteins	iProX	Homo sapiens	LTQ Orbitrap	Dataset with its publication pending	Zhifeng Du	2021-04-20	FAIMS, 4D proteomics, cisplatin, serum proteins,
PXD023678	Major determinants of airway epithelial cell sensitivity to S. aureus alpha-toxin: Disposition of toxin heptamers by extracellular vesicle formation and lysosomal degradation	PRIDE	Homo sapiens	Q Exactive	M�ller et al. (2021)	Jan-Peter Hildebrandt	2021-04-20	Staphylococcus aureus, virulence factors, alpha-toxin, transmembrane pores, airway epithelial cells, cellular sensitivity,
PXD011049	Hormonal stimulation of carp is accompanied with changes of seminal plasma and spermatozoa proteome	PRIDE	Cyprinus carpio	autoflex	Dataset with its publication pending	Mariola Dietrich	2021-04-20	semen, proteome, fish, hormone, spermiation, sperm maturation,
PXD025445	Oncogene Regulated Release of Extracellular Vesicles	MassIVE	Homo sapiens	Orbitrap Fusion Lumos	no publication	Andrei Goga	2021-04-16	oncogenes, extracellular vesicles (EVs), ceramide, ESCRT, MYC, HRAS, AURKB, biomass, lysosome,
PXD022101	Investigation of the host response of na�ve Atlantic salmon (Salmo salar) inoculated with Paramoeba perurans prior to the onset of clinical symptoms	PRIDE	Salmo salar	Q Exactive	Dataset with its publication pending	Dr Eugene McCarthy	2021-04-16	Amoebic gill disease, Atlantic salmon, Gel-free proteomics, Gill proteome, Serum proteome,
PXD020948	Comprehensive Proteomic Analysis of Exosomes Derived from Human Bone Marrow-, Adipose Tissue-, and Human Umbilical Cord- Mesenchymal Stem Cells	PRIDE	Homo sapiens	Q Exactive	10.1186/S13287-020-02032-8; Wang et al. (2020)	Zheng-gang Wang	2021-04-14	Mesenchymal stem cells, Exosomes, Proteomics, Extracellular vesicles, Stem cell-based therapy.,
PXD016352	Quantitative Proteomic Comparison of Myofibroblasts Derived from Bone Marrow and Cornea	MassIVE	Oryctolagus cuniculus	Orbitrap Fusion Lumos	no publication	John W Crabb	2021-04-14	Myofibroblast, cornea, proteomics, iTRAQ, collagen, fibrosis, TGFbeta, epithelial basement membrane,
PXD021026	Proteomics characterisation of the L929 cell supernatant and its role in BMDM differentiation	PRIDE	Mus musculus	Orbitrap Fusion Lumos; Q Exactive HF	Dataset with its publication pending	Matthias Trost	2021-04-13	Bone marrow-derived macrophages, L929, secretome, proteomics, differentiation, M-CSF,
PXD013415	Quantification of surfactant protein D (SPD) in human serum by liquid chromatography-mass spectrometry (LC-MS)	PRIDE	Homo sapiens	Q Exactive	Klont et al. (2019)	Peter Horvatovich	2021-04-12	Biomarker, COPD, Immunoprecipitation, LC-MS, Methionine oxidation, Quantification,
PXD025311	The multiomics landscape of serum exosomes during the development of sepsis	iProX	Homo sapiens	Orbitrap Fusion	Li et al. (2022)	Yong Jiang	2021-04-11	Sepsis, exosomes, proteomics, transcriptomics, metabolomics,
PXD017779	Analysis of IgG1 producing CHO cells	PRIDE	Cricetulus griseus	Orbitrap Fusion Lumos	Strasser et al. (2021)	Jonathan Bones	2021-04-09	CHO, TMT, SPS-MS3,
PXD025247	Large-scale plasma peptidomic profiling reveals a novel, non-toxic, Crassostrea hongkongensis-derived antimicrobial peptide against foodborne pathogens	PRIDE	Crassostrea hongkongensis	Q Exactive	Dataset with its publication pending	Yang Zhang	2021-04-08	oyster, plasma, peptidomics, antimicrobial peptides, cytotoxicity,
PXD023988	PANNEXIN-1 CHANNEL REGULATES NUCLEAR CONTENT PACKAGING INTO APOPTOTIC BODIES AND THEIR SIZE	PRIDE	Homo sapiens	Orbitrap Fusion Lumos	Phan et al. (2021)	Suresh Mathivanan	2021-04-07	Apoptotic bodies, extracellular vesicles, pannexin 1, cargo sorting, nuclear proteins, DNA,
PXD024838	Proteomic analysis of exosomes isolated from S. Typhimurium-infected macrophages.	PRIDE	Mus musculus , Salmonella enterica subsp. enterica serovar Typhimurium str. LT2	Orbitrap Fusion	Dataset with its publication pending	Mariola J Edelmann	2021-04-02	exosomes, Salmonella, macrophage,
PXD023255	Genetic inactivation of RIP1 kinase activity in rats protects against ischemic brain injury	MassIVE	Sprague Dawley	Orbitrap Fusion Lumos	no publication	Baris Bingol	2021-04-01	DIA, Thermo Fusion Lumos, HRM, rat plasma, RIP1 kinase, ischemic brain injury,
PXD022475	Validation of host proteins differentially expressed between COVID severe and non-severe plasma samples	PanoramaPublic	Homo sapiens	TSQ Altis	Dataset with its publication pending	Sanjeeva Srivastava	2021-04-01	COVID, Plasma, MRM, SARS-COV-2, host proteome,
PXD022296	Mass-spectrometry based plasma proteomics identifies biomarkers for the detection of COVID-19 progression	PRIDE	Homo sapiens	Orbitrap Fusion	Dataset with its publication pending	Sanjeeva Srivastava	2021-04-01	Covid-19, SARS-CoV2, Human, Plasma, Proteomics, COVID-19, LC-MS/MS,
PXD025107	Data on nucleoid-associated proteins isolated from Mycoplasma gallisepticum after intracellular infection	PRIDE	Mycoplasma gallisepticum S6	Q Exactive Plus	Dataset with its publication pending	Gleb Fisunov	2021-03-31	mycoplasma gallisepticum, intracellular infection, LC-MS/MS, shotgun proteomics, nucleoid-associated peoteins,
PXD015145	PROTEOMIC ANALYSIS OF EXTRACELLULAR VESICLES FROM RHEUMATOID ARTHRITIS SYNOVIAL FLUID	PRIDE	Homo sapiens	impact II	Foers et al. (2020)	Ken C. Pang	2021-03-31	Extracellular vesicles, rheumatoid arthritis, label-free MS,
PXD024203	Potential, Properties and Sources of Plant Derived Extracellular Vesicles and Nanovesicles	PRIDE	Craterostigma plantagineum	TripleTOF 6600	Dataset with its publication pending	Celine LECLERCQ	2021-03-30	extracellular vesicles, plant nanovesicles, exosome-like nanoparticles, plant cell culture, lipids, metabolomics, proteomics,
PXD022458	Urine proteomics for profiling of mouse toxoplasmosis using liquid chromatography tandem mass spectrometry analysis	iProX	Mus musculus, Mus	Q Exactive HF	Cui et al. (2021)	Chunxue Zhou	2021-03-30	Toxoplasma gondii, urine, proteomics, biomarkers,
PXD018537	Cystic Fibrosis disease Urine exosomes	PRIDE	Homo sapiens	Q Exactive	Dataset with its publication pending	Chiara Guerrera	2021-03-29	cystic fibrosis, urine, exosomes, label free,
PXD009844	regulatory changes induced by miR-223 in a monocyte/macrophage cell line.	PRIDE	Mus musculus	Q Exactive	Dataset with its publication pending	Chiara Guerrera,	2021-03-29	Biological, Biomedical, bone differentiation, vascular, microRNA, gene regulation, multi-omics, miR-223,
PXD018228	Targeted and Non-targeted Proteomics Data of Human Plasma Extracellular Vesicles in Colorectal Cancer and Healthy Volunteers	jPOST	Homo sapiens	TSQ Vantage; Q Exactive	Dataset with its publication pending	Keiko Kasahara	2021-03-26	Human Plasma Extracellular Vesicles, Targeted,
PXD018201	Proteome of rice plasma membrane in root	jPOST	Oryza sativa	LTQ Orbitrap	Dataset with its publication pending	Yukimoto Iwasaki	2021-03-25	proteome, plasma membrane, rice root,
PXD018200	Proteome of rice plasma membrane in greening leaf	jPOST	Oryza sativa	LTQ Orbitrap	Dataset with its publication pending	Yukimoto Iwasaki	2021-03-25	proteome, plasma membrane, rice greening leaf,
PXD018199	Proteome of rice plasma membrane in flower	jPOST	Oryza sativa	LTQ Orbitrap	Dataset with its publication pending	Yukimoto Iwasaki	2021-03-25	proteome, plasma membrane, rice flower,
PXD018198	Proteome of rice plasma membrane in leaf sheath	jPOST	Oryza sativa	LTQ Orbitrap	Dataset with its publication pending	Yukimoto Iwasaki	2021-03-25	proteome, plasma membrane, rice leaf sheath,
PXD018197	Proteome of rice etiolated seedling	jPOST	Oryza sativa	LTQ Orbitrap	Dataset with its publication pending	Yukimoto Iwasaki	2021-03-25	proteome, plasma membrane, rice etiolated seedling,
PXD015736	Proteomic Analysis of Myotube-Secreted Exosomes of Amyotrophic Lateral Sclerosis (ALS) and Healthy subjects	PRIDE	Homo sapiens	Q Exactive	Le Gall et al. (2020)	Stephanie Duguez	2021-03-25	Exosome, Amyotrophic Lateral Sclerosis, ALS, Motor neuron disease, Myotube, Muscle,
PXD021926	A novel enzyme-mediated method for covalent surface modification of extracellular vesicles to achieve targeted drug delivery	PRIDE	Homo sapiens	Q Exactive HF	Pham et al. (2021)	Dennis Kappei	2021-03-24	extracellular vesicles, RBCEVs, drug delivery,
PXD021371	DCLK1 small extracellular vesicle proteome	PRIDE	Homo sapiens	Q Exactive HF	Dataset with its publication pending	David Greening	2021-03-22	DCLK1, proteomics, exosomes, extracellular vesicles, migration,
PXD024821	Milk extracellular vesicles administered to mice	PRIDE	Mus musculus	LTQ Orbitrap Elite	Dataset with its publication pending	Suresh Mathivanan	2021-03-18	Mouse liver,
PXD024733	culture media formulations on extracellular vesicle production by amniotic epithelial cells	PRIDE	Homo sapiens	Q Exactive HF	Dataset with its publication pending	David Greening	2021-03-18	Human, Stem Cells, culture media, formulations, extracellular vesicle, Amniotic,
PXD022501	Human trophectoderm extracellular vesicle proteome	PRIDE	Homo sapiens	Q Exactive HF	Dataset with its publication pending	david greening	2021-03-18	Human, embryo. extracellular vesicles, exosomes, trophectoderm,
PXD022290	Epithelial to mesenchymal transition shed microvesicle proteome	PRIDE	Canine Papillomavirus 19	Q Exactive HF	Dataset with its publication pending	David Greening	2021-03-18	EMT, shed microvesicles, extracellular vesicle, proteome,
PXD021856	Human plasma small extracellular vesicle proteome (disease, non-disease)	PRIDE	Homo sapiens	Q Exactive HF	Dataset with its publication pending	David Greening	2021-03-18	Human, small extracellular vesicles, proteome, plasma,
PXD021144	Mapping the Host Circulating Exosome Response to SARS-CoV-2	PRIDE	Homo sapiens	TripleTOF 5600	Barberis et al. (2021)	Marcello Manfredi	2021-03-18	SARS-CoV-2, plasma exosomes, host response, biomarkers,
PXD020975	Small extracellular vesicles in human uterine fluid	PRIDE	Homo sapiens	Q Exactive	Dataset with its publication pending	David Greening	2021-03-18	extracellular vesicles, uterine fluid, embryo implantation, fertility, proteomics,
PXD024762	Breast cancer cells treated with milk extracellular vesicles	PRIDE	Mus musculus	LTQ Orbitrap	Dataset with its publication pending	Prof Suresh Mathivanan	2021-03-17	4T1 breast cancer cells,
PXD024368	Neural stem cells traffic functional mitochondria via extracellular vesicles to correct mitochondrial dysfunction in target cells.	PRIDE	Homo sapiens	Orbitrap Fusion	Dataset with its publication pending	Paul Lehner	2021-03-16	Exosomes,
PXD024739	Milk-derived extracellular vesicles	PRIDE	Bos taurus	LTQ Orbitrap	Dataset with its publication pending	Suresh Mathivanan	2021-03-15	Bovine milk extracellular vesicles,
PXD020797	Longitudinal Protein Profiling using Targeted Proteomics and Recombinant Standards	PanoramaPublic	Homo sapiens	Q Exactive HF	Kotol et al. (2020)	Andreas Hober	2021-03-15	PRM PrEST Plasma SCAPIS,
PXD012054	High throughput generation of a resource of the human secretome in mammalian cells	PanoramaPublic	Homo sapiens	Q Exactive HF	Tegel et al. (2020)	Bjorn Forsstrom	2021-03-15	dia, human secretome, assay development, plasma,
PXD024485	Visualization and identification of bioorthogonally-labeled exosome proteins following systemic administration in mice - Figure 6	PRIDE	Mus musculus	LTQ Orbitrap Velos	Dataset with its publication pending	James A. Mobley	2021-03-14	exosome, proteomics, mouse, cardiac ischemia,
PXD024484	Visualization and identification of bioorthogonally-labeled exosome proteins following systemic administration in mice - Figure 5	PRIDE	Mus musculus	LTQ Orbitrap Velos	Dataset with its publication pending	James A. Mobley	2021-03-14	exosomes, proteomics, mice, cardiac ischemia,
PXD024483	Visualization and identification of bioorthogonally-labeled exosome proteins following systemic administration in mice - Figure 4B left panel	PRIDE	Mus musculus	LTQ Orbitrap Velos	Dataset with its publication pending	James A. Mobley	2021-03-14	proteomics, mice, exosomes, cardiac ischemia,
PXD024482	Visualization and identification of bioorthogonally-labeled exosome proteins following systemic administration in mice	PRIDE	Mus musculus	LTQ Orbitrap Velos	Dataset with its publication pending	James A. Mobley	2021-03-14	proteomics, exosomes, cardiac eschemia,
PXD024381	Corynebacterium diphtheriae proteome adaptation to cell culture medium and serum	PRIDE	Corynebacterium diphtheriae bv. mitis str. ISS 3319	LTQ Orbitrap	Dataset with its publication pending	Andreas Burkovski	2021-03-12	diphtheria, host-pathogen interaction, label-free, metabolic pathway, proteomics,
PXD020167	Mass spectrometry of P. tricornutum proteome, Bohlin clone Pt1 8.6 (CCMP632) culture, cpsrp54-8, cpsrp54-11.	PRIDE	Phaeodactylum tricornutum CCAP 1055/1	Q Exactive	Nymark et al. (2020)	Atle Bones	2021-03-12	CRISPR, Cas9,
PXD023907	Fusarium oxysporum f. sp. vasinfectum (UP000030701) extracellular vesicle, secretome, and cell lysate proteomes	PRIDE	Fusarium oxysporum f. sp. vasinfectum 25433	Q Exactive HF	10.1002/PMIC.202000240; Garcia-Ceron et al. (2021)	Marilyn Anderson	2021-03-08	fungi, fusarium oxysporum, cotton, LC-MS/MS,
PXD015422	High-resolution proteomics of Zika and Dengue serum samples	PRIDE	Homo sapiens	Q Exactive HF	10.1016/J.MCPRO.2021.100052; Allgoewer et al. (2021)	Christine Vogel	2021-03-08	Biomedical, Zika, Dengue, Serum , DIA,
PXD022265	Plasma proteomics to discover diagnostic biomarker for Alzheimer's disease	PRIDE	Homo sapiens	Orbitrap Fusion Lumos	Khan et al. (2021); 10.3233/JAD-201318	Rena AS Robinson	2021-03-07	Plasma, Alzheimer's disease, TMT, Proteomics, Biomarker,
PXD023485	Host proteins interacting with T. gondii Mitochondrial Association Factor 1	PRIDE	Homo sapiens	Orbitrap Fusion	Dataset with its publication pending	Jon Boyle	2021-03-05	Toxoplasma gondii, mitochondria,
PXD020439	Tissue-exudative extracellular vesicles of colorectal cancer	jPOST	Homo sapiens	instrument	Ikeda et al. (2021)	Koji Ueda	2021-03-05	extracellular vesicles,
PXD023541	Plasma proteomics analysis for the identification of integrated biomarker signatures of type 1 diabetes	PRIDE	Homo sapiens	Q Exactive HF	Dataset with its publication pending	Ernesto Nakayasu	2021-03-04	Plasma, type 1 diabetes, proteomics, LC-MS/MS, biomarker,
PXD022725	An Alveolata secretory machinery adapted to parasite-host cell invasion _ ND10	PRIDE	Toxoplasma gondii ME49, Homo sapiens	Q Exactive HF-X	Dataset with its publication pending	Maryse Lebrun	2021-03-04	Alveolata, Apicomplexa, Invasion, Secretion, rhoptry,
PXD022713	An Alveolata secretory machinery adapted to parasite-host cell invasion	PRIDE	Toxoplasma gondii ME49, Homo sapiens	Q Exactive HF-X	Dataset with its publication pending	Maryse Lebrun	2021-03-04	Alveolata, Apicomplexa, Invasion, Secretion, rhoptry,
PXD021935	Comprehensive Proteomic Profiling of Urinary Exosomes and Identification of Potential Noninvasive Early Biomarkers of Alzheimer’s Disease in 5XFAD Mouse Model	PRIDE	Mus musculus	Orbitrap Fusion Lumos	Dataset with its publication pending	Chuan Qin	2021-03-04	urinary exosome proteome, 5XFAD mouse model, Alzheimer’s disease, biomarkers, early diagnosis,
PXD011576	Bufffalo serum iTRAQ - Global serum proteomic changes in water buffaloes infected with Fasciola gigantica	PRIDE	Bos taurus	LTQ Orbitrap	Zhang et al. (2019)	Xing-Quan Zhu	2021-03-04	Buffalo, serum, iTRAQ,
PXD001346	Exosomal proteome from mouse CSF	PRIDE	Mus musculus	LTQ Orbitrap	Balusu et al. (2016)	Kris Gevaert	2021-03-04	Biological, Biomedical, Mouse, exosomes, extracellular vesicles, CSF,
PXD024031	Proteomic analysis of small extracellular vesicles released from polarized MDCK cells	PRIDE	Canis lupus familiaris	Q Exactive	Dataset with its publication pending	Mitsunori Fukuda	2021-03-03	Canine, MDCK, extracellular vesicles,
PXD022817	COVIDomics_plasma_2020_DDA-PASEF	PRIDE	Homo sapiens	Bruker Daltonics BioTOF series	Dataset with its publication pending	Kirk Hansen	2021-03-03	Covid-19, plasma, COVID-19, multi-omics,
PXD023738	A workflow towards the reproducible identification and quantitation of protein carbonylation sites in human plasma	PRIDE	Homo sapiens	Synapt MS	10.3390/antiox10030369	Ralf Hoffmann	2021-03-01	protein carbonylation, human plasma, aldehyde reactive probe (ARP), biotin-avidin affinity, LC-TWIMS-MS/MS,
PXD023897	Comprehensive Profiling of Plasma Exosomes Using Data Independent Acquisitions New Tools for Aging Cohort Studies	MassIVE	Homo sapiens	instrument model	no publication	Birgit Schilling	2021-02-28	exosomes, data-independent acquisition, plasma, biomarker, directDIA, aging,
PXD022220	Quantitative proteomics analysis of Mycoplasma pneumoniae identifies potential macrolide resistance determinants	PRIDE	Mycoplasma pneumoniae	Orbitrap Fusion Lumos	Li et al. (2021)	Yuan Jing	2021-02-25	Mycoplasma pneumoniae, drug resistance, whole proteomes, quantitative proteomic technique, differentially expressed proteins,
PXD019074	Jurkat extracellular vesicle fractionation profiling	PRIDE	Homo sapiens	Q Exactive HF	Dataset with its publication pending	Georg H.H. Borner	2021-02-25	Jurkat, extracellular vesicles, fractionation, profiling, SILAC, differential centrifugation,
PXD018025	Testing serum specificity for bacterial antigens in a mouse model of spontaneous colitis	PRIDE	Helicobacter hepaticus	Q Exactive HF	Friedrich et al. (2021); 10.1080/19490976.2021.1882928	Prof. Thomas Brocker	2021-02-25	spontaneous colitis, Helicobacter hepaticus,
PXD004546	Human Rheumatoid Arthritis LC-MSMS	PRIDE	Homo sapiens	LTQ Orbitrap	Tsai et al. (2021)	Ching-Yu Lin	2021-02-25	Biological, Biomedical, Rheumatoid arthritis, Malondialdehyde, Autoantibody isotypes, Serum,
PXD024370	Plasma proteomic profile associated with platelet dysfunction after trauma	MassIVE	Homo sapiens	LTQ Orbitrap Velos	no publication	Alexander St. John	2021-02-24	Blood Platelet Disorders, Hemorrhage, Hemostasis, Multiple Trauma, Proteomics,
PXD024333	2021 Trauma plasma H14 depleted proteomics	MassIVE	Homo sapiens	LTQ Orbitrap Velos	no publication	Yi Wang	2021-02-24	Trauma plasma proteomics,
PXD023213	Analysis of the protein cargo of extracellular vesicles isolated from cultured line H9 human stem cells	PRIDE	Homo sapiens	Q Exactive HF	Dataset with its publication pending	Charles Limoli	2021-02-23	Extracellular vesicles, Human embryonic stem cells, Proteomics, Radiation-injury, Lung fibrosis,
PXD023650	Robust micro-flow LC-MS/MS for proteome analysis – 38,000 runs and counting	PRIDE	Homo sapiens	Q Exactive HF-X	Bian et al. (2021)	Bernhard Kuster	2021-02-21	Micro-flow LC, Proteomics, Urine, Plasma, 1.0 mm ID column,
PXD015081	The host exosome biogenesis pathway is essential for human cytomegalovirus virion assembly and egress	PRIDE	Human herpesvirus 5 strain AD169, Homo sapiens	LTQ Orbitrap Velos; Orbitrap Fusion ETD	Turner et al. (2020)	Rommel Mathias	2021-02-21	Human cytomegalovirus, CMV, herpesvirus, viral infection, virion assembly, egress, proteomics, exosome, extracellular vesicle, VAMP3,
PXD022469	Proteome-wide evaluation of plasma depletion methods vis-�-vis fractionation techniques	PRIDE	Homo sapiens	Q Exactive HF	10.1021/ACS.JPROTEOME.0C00670; Kaur et al. (2021)	Gurjeet Kaur	2021-02-17	Plasma, proteome, label-free quantitation, biomarkers, prefractionation techniques, mass spectrometry, chromatography, electrophoresis,
PXD022398	Proteomic characterization of the pellicle of Toxoplasma gondii	PRIDE	Toxoplasma gondii	SYNAPT G2-Si	Cruz-Mir�n et al. (2021); 10.1016/J.JPROT.2021.104146	Ricardo Mondrag�n Flores	2021-02-16	Toxoplasma, pellicle, mass spectrometry, protein quantification, SRS, adhesion,
PXD014550	The secretome of the rumen fluke, Calicophoron daubneyi	PRIDE	Calicophoron daubneyi	TripleTOF 5600	0; Huson et al. (2020)	Mark W. Robinson	2021-02-16	Calicophoron daubneyi, exosome, extracellular vesicle, secretome,
PXD016944	Quick steps to get glioma extracellular vesicles surface membrane proteins mapping based on tryspin/Lysin C digestion followed by Amicon and shot gun proteomic: identification of ghost protein	PRIDE	Rattus norvegicus	Q Exactive	10.1016/J.ISCI.2020.101045	Michel Salzet	2021-02-12	Biological, LC-MSMS, vesicle, ghost-protein, glioma,
PXD023471	Loss of hepatic miR-33 improves metabolic homeostasis and liver function without altering body weight or atherosclerosis	PRIDE	Mus musculus	Q Exactive HF	Dataset with its publication pending	Manuel Mayr	2021-02-11	Mouse plasma,
PXD022260	Circadian Profiling of the Bone Marrow Derived Macrophage Proteome	PRIDE	Mus musculus	Orbitrap Fusion Lumos	Collins et al. (2021)	Jennifer Hurley	2021-02-11	Macrophage, Circadian, Tandem Mass Tag,
PXD021077	A proteomics-based assessment of inflammation signatures in endotoxemia	PRIDE	Mus musculus , Homo sapiens	Orbitrap Fusion Lumos; Q Exactive HF	10.1074/MCP.RA120.002305; Burnap et al. (2020)	Manuel Mayr	2021-02-11	Human, Mouse, DIA, Endotoxemia, LPS, TMT, Plasma, Aorta,
PXD022851	Extracellular vesicles derived from adult and fetal bone marrow mesenchymal stromal cells differentially promote expansion of hematopoietic stem and progenitor cells	PRIDE	Homo sapiens	Orbitrap Fusion Lumos	Dataset with its publication pending	Carlijn Voermans, PhD	2021-02-10	Extracellular vesicles, BMSCs, HSPC,
PXD023749	Extracellular vesicles shed by follicular lymphoma B cells promote the polarization of bone marrow stromal cell niche	PRIDE	Homo sapiens	Orbitrap Eclipse	Dataset with its publication pending	Damarys Loew	2021-02-08	Folicular Lymphoma-derived extracellular vesicles, Tumor Niche, Bone Marrow stromal cells,
PXD022834	Comparative cell surface proteomic analysis of the primary human T cell and monocyte responses to type I interferon	PRIDE	Homo sapiens	Orbitrap Fusion Lumos; Orbitrap Fusion	Dataset with its publication pending	Michael Weekes	2021-02-08	Interferon type I (IFN), leukocytes, quantitative proteomics, cell surface, antiviral restriction, monocyte, T cell, plasma membrane,
PXD020516	Proteome variation with collagen yield in ancient bone	PRIDE	Bos taurus , Homo sapiens , Equus caballus , Cervus elaphus	LTQ Orbitrap Elite	Procopio et al. (2021)	Michael Buckley	2021-02-07	Proteomics, ancient bone, collagen, NCPs, radiocarbon dating, stable isotopes.,
PXD024027	Efficient inactivation of virus in water by damaging viral protein and genome using pulsed corona discharge plasma	iProX	Carp sprivivirus	Q Exactive HF-X	Dataset with its publication pending	Gaoxue Wang	2021-02-06	pulsed corona discharge plasma, virus,Inactivation,
PXD022891	Automated 16plex plasma proteomics with real-time search and ion mobility mass spectrometry enables large scale profiling in naked mole-rats and mice.	PRIDE	Mus musculus , Heterocephalus glaber	Orbitrap Fusion Lumos	Gaun et al. (2021)	Fiona E. McAllister	2021-02-04	Mouse and Naked-Mole Rat Plasma,
PXD018423	Binding proteins for the GA-modified proteins in mouse serum.	jPOST	Mus musculus	LTQ Orbitrap Velos	Chikazawa et al. (2020)	Koji Uchida	2021-02-04	Glycolaldehyde, Mouse, Serum, Protein modification,
PXD016070	An extended PAXT connection is required for turnover of nuclear polyadenylated RNA in human cells	jPOST	Homo sapiens	Q Exactive	Silla et al. (2020)	Torben Heick Jensen	2021-02-04	nuclear RNA exosome, RNA degradation, the PAXT connection, ZC3H3, RBM26, RBM27, PABPN1,
PXD014527	Proteome analysis of NanoMEDIC particles	jPOST	Homo sapiens	TripleTOF 5600	Gee et al. (2020)	Mio Iwasaki	2021-02-04	exosomes,
PXD014305	Proteome analysis of human serum and plasma under the different pre-analytical processing	jPOST	Homo sapiens	TripleTOF 5600	Nambu et al. (2020)	Sumio Ohtsuki	2021-02-04	human plasma serum,
PXD012819	Proteome analysis of human serum from the esophageal cancer patient before preoperative chemoradiotherapy	jPOST	Homo sapiens	TripleTOF 5600	Nambu et al. (2019)	Sumio Ohtsuki	2021-02-04	human, pre-PCRT, serum, esophageal cancer,
PXD006163	Novel isozyme-specific quantitation method for alpha-amylases in human plasma revealed possible AMY2B induction by alpha amylase inhibitor, CS-1036	jPOST	Homo sapiens	TSQ Vantage	Dataset with its publication pending	Kazuishi Kubota	2021-02-04	MRM, Human plasma, alpha-amylases,
PXD004633	Proteomic Comparison of the Secreted Factors of Mesenchymal Stem Cells from Bone Marrow, Adipose Tissue and Dental Pulp	jPOST	Rattus rattus (Black rat)	LTQ Orbitrap Elite	Dataset with its publication pending	Kazuishi Kubota	2021-02-04	BMSC, DPSC, ASC, secretome,
PXD021922	BoxCarmax: a novel high-selectivity data-independent acquisition mass spectrometry method for the analysis of protein turnover and complex samples	PRIDE	Rattus norvegicus , Homo sapiens	Orbitrap Fusion Lumos	Dataset with its publication pending	Yansheng Liu	2021-02-02	PC12 cells, HeLa cells, human plasma, serum starvation, DIA,
PXD019461	Proteomic Features of Cardiomyopathy in Obese and After Weight Loss Rats	PRIDE	Rattus norvegicus	Q Exactive	Dataset with its publication pending	Lukasz Marczak	2021-02-01	rats, LC-MS/MS, acafeteria diet, caloric restriction, cardiac fibrosis, developmental obesity, heart proteomics, plasma proteomics, obesity cardiomyopathy, weight loss,
PXD023727	Cell surface processing of CD109 by meprin β leads to the release of soluble fragments and reduced expression on extracellular vesicles	PRIDE	Mus musculus , Homo sapiens	Q Exactive HF; Q Exactive	Dataset with its publication pending	Pd. Philipp Arnold	2021-01-28	CD109, macroglobulin, meprin β, exosomes, extracellular vesicles, TEM, TEP1r,
PXD023847	Serum metabolic profiling analysis of chronic gastritis and gastric cancer by untargeted metabolomics	iProX	Homo sapiens	TripleTOF 5600	Yu et al. (2021)	Jiafeng Fu	2021-01-27	chronic gastritis, gastric cancer, untargeted metabolomics, lipid metabolism, candidate biomarkers,
PXD018781	Divergent features of the coenzyme Q:cytochrome c oxidoreductase complex in Toxoplasma gondii parasites	PRIDE	Toxoplasma gondii GAB3-2007-GAL-DOM9	Q Exactive HF	Dataset with its publication pending	Giel G. van Dooren	2021-01-26	Toxoplasma gondii, Apicomplexa, mitochondria, electron transport chain, coenzyme Q:cytochrome c oxidoreductase,
PXD008927	Proteomic Alterations in Multiple Myeloma: A Comprehensive Study Using Bone Marrow Interstitial Fluid and Serum Samples	PRIDE	Homo sapiens	TripleTOF 5600	Dataset with its publication pending	SRIKANTH RAPOLE	2021-01-25	multiple myeloma, multipronged quantitative proteomics, bone marrow interstitial fluid, serum biomarkers, SWATH-MS, 2D-DIGE, iTRAQ,
PXD023774	bystander effects from irradiated mouse brain	MassIVE	Mus musculus	Q Exactive Plus	no publication	Qiu Chen	2021-01-24	irradiated mouse brain serum,
PXD023505	Proteomics Profiling of Breast Cell Line-derived Extracellular Vesicles	PRIDE	Homo sapiens	Orbitrap Fusion	Dataset with its publication pending	Maxim Valentinovich Berezovski	2021-01-24	Proteomics, Extracellular vesicles, Human, Cell lines,
PXD015838	Targeted assay for differentiation and monitoring the concentration of GDF 8 (Myostatin) and GDF11 in mouse serum	PanoramaPublic	Mus musculus	Orbitrap Fusion Lumos	Camparini et al. (2020)	Olga Shevchuk	2021-01-24	Parallel Reaction Monitoring (PRM), targeted, quantitative proteomics, Myostatin/GDF8, GDF11,
PXD014683	Assessment of Serological Early Biomarker Candidates for Lung Adenocarcinoma by using Multiple Reaction Monitoring-Mass Spectrometry	PanoramaPublic	Homo sapiens	6495A Triple Quadrupole LC/MS	Wu et al. (2020)	Hsin-Yi Wu	2021-01-24	early biomarkers, lung adenocarcinoma, LC-MRM-MS, plasma,
PXD020984	SILAC analysis of exosome secretion in response to centrosome amplification	PRIDE	Homo sapiens	Q Exactive Plus	Dataset with its publication pending	Faraz Mardakheh	2021-01-19	SILAC, centrosome amplification, exosomes, small extracellular vesicles.,
PXD019271	TGF-Beta-induced Dact1 Biomolecular Condensates Repress Wnt Signaling via Multivalent Protein-Protein Interactions	PRIDE	Homo sapiens	Q Exactive HF	Dataset with its publication pending	Cristea, Ileana	2021-01-17	bone metastisis, Wnt, TGF-�, Dact1, Dapper, Frodo, phase separation, biomolecular condensates, Beta catenin,
PXD022694	A genetic platform to delineate tissue-specific in vivo secretion	PRIDE	Mus musculus	Orbitrap Fusion Lumos	Liu et al. (2021)	Toren Finkel	2021-01-14	Secretome, biotinylation, ER-BioIDHA, serum, endothelial cells, muscle,
PXD016887	Quantitative proteomics analysis of Angiostrongylus vasorum-induced alterations in dog serum	PanoramaPublic	Canis lupus familiaris	Q Exactive HF-X	Tritten et al. (2021)	Manuela Schnyder	2021-01-12	Angiostrongylus vasorum,
PXD016881	Quantitative proteomics analysis of Angiostrongylus vasorum-induced alterations in dog serum	PRIDE	Canis lupus familiaris	Q Exactive	Tritten et al. (2021)	Manuela Schnyder	2021-01-12	dog, Angiostrongylus vasorum,
PXD021844	Proteomic analysis of Brugia malayi microfilaria-derived extracellular vesicles	PRIDE	Brugia malayi	Q Exactive	Ricciardi et al. (2021)	Dr. Thomas Nutman	2021-01-11	Extracelluar vesicles, Brugia malayi, microfilaria, LC-MSMS,
PXD022807	Flow Cytometry Analysis of Circulating Extracellular Vesicle Subtypes from Fresh Body Fluids	PRIDE	Homo sapiens	maXis	Marchisio et al. (2020)	Piero Del Boccio	2021-01-04	Extracellular Vesicles, Polychromatic Flow Cytometry, Biomarkers, Proteomics, Fresh Peripheral Blood.,
PXD021938	Mass spectrometry of circulating antigens products isolated from sera of mice infected with Toxoplasma gondii tachyzoites	PRIDE	Toxoplasma gondii RH	Q Exactive HF	Dataset with its publication pending	Quan Wang	2021-01-04	Toxoplasma gondii, acute infection, circulating antigens, proteomics, diagnostic candidates, vaccine,
PXD021846	Proteomic profile of bone collagen extracted for stable isotopes: implications for bulk and single amino acid analyses	MassIVE	Homo sapiens	LTQ Orbitrap Velos	no publication	Timothy Cleland	2021-01-04	bone, stable isotope, archaeology,
PXD016626	An interactive predictor to reassess the specific protein compositions of HIV-1 and extracellular vesicles	PRIDE	Homo sapiens	Orbitrap Fusion	Dataset with its publication pending	Damarys Loew	2021-01-04	Extracellular vesicles, exosomes, HIV-1,
PXD019805	Biomarker for steroid-induced osteonecrosis of the femoral head	iProX	Homo sapiens	LTQ Orbitrap	Dataset with its publication pending	Wei Wang	2021-01-03	SIONFH, serum biomarker,
PXD019403	PepS: a microfluidic device to process whole blood at bedside for plasma proteomic analyses	PRIDE	Homo sapiens	Q Exactive	Gilquin et al. (2020)	Virginie Brun	2021-01-03	Human, plasma, microfluidic device, centrifugation, DDA,
PXD017472	Proteins identification using proteomics	PRIDE	Mus musculus , Homo sapiens	Q Exactive	Dataset with its publication pending	Meng-Ting Yang	2021-01-03	proteomics, serum protein,
PXD023322	Phosphoproteomics analysis of cat small intestine following Toxoplasma gondii infection	iProX	Felis catus	Q Exactive HF	Dataset with its publication pending	Xing-Quan Zhu	2020-12-27	Phosphoproteomics, Toxoplasma gondii, Post-translational modification, cat,
PXD023320	proteomics of vesicles isolated from salivary glands of tick	iProX	Haemaphysalis longicornis	Q Exactive HF	Dataset with its publication pending	Jinlin Zhou	2020-12-26	Extracellular vesicles, Haemaphysalis longicornis, Tick-borne diseases, Salivary glands, Proteomics.,
PXD020219	Proteomic analysis of extracellular vesicles and conditioned medium from human Adipose-derived Stem/Stromal Cells and Dermal Fibroblasts	PRIDE	Homo sapiens	Q Exactive	Niada et al. (2020)	Anna Teresa Brini	2020-12-23	Label-free quantitative proteomics, secretome, conditioned medium, extracellular vesicles, adipose-derived stromal cells, dermal fibroblasts,
PXD021677	Clinical proteomics data contains uniquely identifiable, personally sensitive and incidental findings	PRIDE	Homo sapiens	Q Exactive	Dataset with its publication pending	Philipp E. Geyer	2020-12-21	Plasma, serum, blood, discovery, biomarker, ethics, guidelines, variants, alleles,
PXD021988	Human, bronchoalveolar lavage, extracellular vesicles	PRIDE	Homo sapiens	Orbitrap Fusion Lumos	Carvalho et al. (2020)	Rune Matthiesen	2020-12-15	bronchoalveolar lavage, lung cancer, extracellular vesicles,
PXD023105	Label-free quantitative analysis proteomic profiles of human embryonic stem cell derived exosomes	iProX	Homo sapiens	Q Exactive HF	Dataset with its publication pending	Lei Hou	2020-12-13	exosomes, human embryonic stem cell, Label-free quantitative proteomics,
PXD023102	High-throughput, in-depth and absolute plasma proteome analysis with data-independent acquisition mass spectrometry for biomarker discovery and insight into molecular mechanism of myelodysplastic syndromes	iProX	Homo sapiens	Orbitrap Fusion Lumos	Dataset with its publication pending	Feng Guan	2020-12-13	Data-independent acquisition, plasma proteomics, quantitative proteomics, Orbitrap, myelodysplastic syndromes,
PXD017715	Long-term effects on the transcriptome and proteome in Sprague Dawley rat thyroid and plasma after internal low dose 131I exposure	PRIDE	Rattus norvegicus , Rattus rattus (Black rat)	Orbitrap Fusion	Dataset with its publication pending	Carina Sihlbom	2020-12-07	rat, cancer, plasma, thyroid, Radioiodide 131I treatment, LC-MS/MS,
PXD022885	Surveying the vampire bat (Desmodus rotundus) serum proteome: a resource for identifying immunological proteins and detecting pathogens	PRIDE	Desmodus rotundus	Orbitrap Fusion Lumos	Dataset with its publication pending	Benjamin Adam Neely	2020-12-06	Vampire Bat, serum, LC-MSMS, DIA,
PXD021602	Cell type-selective secretome profiling in vivo	PRIDE	Mus musculus	Orbitrap Fusion	Dataset with its publication pending	Jonathan Z. Long	2020-12-06	Plasma, mice, LC-MS/MS, TurboID,
PXD022758	A proteomic approach to understand the clinical significance of acute myeloid leukemia-derived extracellular vesicles reflecting essential characteristics of leukemia	PRIDE	Homo sapiens	Q Exactive	Dataset with its publication pending	Kwang Pyo Kim	2020-12-03	cell, AML, proteomics, EVs, Q-exactive,
PXD017413	Transplantation of Telomerase/Myocardin Co-Expressing Mesenchymal Cells Promotes Revascularization and Tissue Repair in Murine Myocardial Infarction	PRIDE	Mus musculus	maXis	Dataset with its publication pending	Piero Del Boccio	2020-12-02	adipose tissue–derived mesenchymal stromal cells, telomerase, myocardin, myocardial infarction, exosomes, extracellular vesicles.,
PXD020557	Convergence of plasma metabolomics and proteomics analysis to discover signatures of high-grade serous ovarian cancer	PRIDE	Homo sapiens	Q Exactive	Ahn et al. (2020)	Kyunggon Kim	2020-11-30	Cancer (B/D-HPP), Biology/Disease-Driven Human Proteome Project (B/D-HPP), Human Proteome Project, Human, Plasma, LC-MSMS, Ovarian cancer, proteome, metabolome,
PXD019856	Blood serum protein abundance of MDR-TB patients based on data-independent acquisition	iProX	Homo sapiens	Q Exactive HF	Chen et al. (2020)	Ji-Cheng Li	2020-11-30	serum, MDR-TB, DIA,
PXD016473	Proteomic analysis of serum small extracellular vesicles of individual mice for longitudinal investigations	PRIDE	Mus musculus	Orbitrap Fusion	Anastasi et al. (2020)	Liam A. McDonnell	2020-11-30	Small extracellular vesicles, proteomics, glioblastoma, serum, mouse, size exclusion chromatography, biomarker discovery,
PXD016029	Early urine proteome changes in an implanted bone cancer rat model	iProX	Rattus rattus	Orbitrap Fusion	Wang et al. (2020)	Youhe Gao	2020-11-29	biomarkers, urine proteome, Walker 256 cells, implanted bone cancer rat model.,
PXD022751	Proteomic Analysis of Inactivated and Sterilized Sera might be Applied to Monitoring the Disease Course of COVID-19	iProX	Homo sapiens	TripleTOF 5600	Zhang et al. (2022)	Tiannan Guo	2020-11-26	COVID-19, serum, biomarker, SWATH-MS,
PXD020794	Neuron-Derived Exosomes as a tool for the study of Parkinson disease: a rapid workflow for morphology, miRNA and proteomic characterization.Neuron-Derived Exosomes as a tool for the study of Parkinson disease: a rapid workflow for morphology, miRNA and pr	PRIDE	Homo sapiens	Orbitrap Fusion	Anastasi et al. (2020)	Liam A. McDonnell	2020-11-25	neuron derived exosomes, proteomics, Parkinson Disease, plasma, L1CAM,
PXD021694	Isolation and characterization of extracellular vesicles from tissues	PRIDE	Homo sapiens	Orbitrap Fusion	Crescitelli et al. (2020)	Cecilia L�sser	2020-11-24	Extracellular vesicles, tandem mass tag, TMT,
PXD021506	Label-free shotgun proteomics of Triton X-100 insoluble fractions of Lon and FtsH conditional mutants of Mycoplasma pneumoniae under depleting and inducing conditions	PRIDE	Mycoplasma pneumoniae M129	LTQ Orbitrap Velos	Burgos et al. (2020)	Luis Serrano	2020-11-23	protease, Mycoplasma pneumoniae, protein homeostasis, degradation, insoluble fraction,
PXD020946	EC-exosomes and BM fluid-Exosomes	PRIDE	Mus musculus	Q Exactive HF	Huang et al. (2020)	Guohuan Sun	2020-11-23	EC-exosomes, BM fluid-Exosomes,
PXD019817	Plasma proteome changes during the first week of human life in two independent cohorts	PRIDE	Homo sapiens	Q Exactive	Lee et al. (2019)	Hanno Steen	2020-11-23	human, plasma, LC-MS, DDA, newborn, ontogeny, healthy,
PXD019393	Complement deposition on Chlamydia trachomatis	PRIDE	Chlamydia trachomatis L2/434/Bu, Chlamydia trachomatis 434/Bu, Chlamydia trachomatis, Homo sapiens , Chlamydia trachomatis L2/434/Bu	Q Exactive HF-X	Lausen et al. (2020)	Svend Birkelund	2020-11-23	Chlamydia trachomatis, complement, C3, LC-MS/MS, human, plasma,
PXD016386	Proteome wide measurements of protein half-lives in Mycoplasma pneumoniae	PRIDE	Mycoplasma pneumoniae M129	LTQ Orbitrap Velos	Burgos et al. (2020)	Luis Serrano	2020-11-23	SILAC, protein half-life, degradation rates,
PXD016343	Label-free shotgun proteomics of Lon and FtsH conditional mutants of Mycoplasma pneumoniae under depleting and inducing conditions	PRIDE	Mycoplasma pneumoniae (strain ATCC 29342 / M129)	LTQ Orbitrap Velos	Burgos et al. (2020)	Luis Serrano	2020-11-23	Biological, protease, Mycoplasma pneumoniae, protein homeostasis, degradation,
PXD021966	Composition and origin of lung fluid proteome in premature infants and relationship to respiratory outcome	PRIDE	Homo sapiens	Q Exactive	Dataset with its publication pending	Philip L Ballard	2020-11-22	tracheal aspirate, plasma, lung disease, premature infants,
PXD017083	Quantitative proteomic analysis of urinary exosomes from patients with primary aldosteronism that underwent fludrocortisone suppression test	PRIDE	Homo sapiens	Q Exactive	10.1038/s41371-020-00439-7; Wu et al. (2020)	Robert A. Fenton	2020-11-20	Human, urine, exosomes, kidney,
PXD022130	LC-MSMS of sera from patients with AIT	PRIDE	Homo sapiens	Q Exactive HF	Dataset with its publication pending	Xue-Yan Wang	2020-11-19	Human, Serum, LC-MSMS, AIT,
PXD011904	PU.1 interactome mouse bone marrow derived dendritic cells	MassIVE	Mus musculus	Orbitrap Fusion	no publication	Laura Gutierrez	2020-11-19	PU.1, dendritic cells, mouse, bone marrow derived, LPS,
PXD019825	Biophysical, proteomic, and lipidomic characterization of Streptococcus mutans extracellular membrane vesicles from wild-type, ΔsrtA, and Δsfp strains provides novel information regarding vesiculogenesis and its function	PRIDE	Streptococcus mutans serotype C	Q Exactive HF	Morales-Aparicio et al. (2020)	L. Jeannine Brady	2020-11-17	Vesicles, membrane, proteome, lipidome, Streptococcus mutans,
PXD019566	Nidogen 1-enriched extracellular vesicles facilitate extrahepatic metastasis of liver cancer by activating pulmonary lung fibroblasts to secrete tumor necrosis factor receptor 1	PRIDE	Homo sapiens	LTQ Orbitrap	Mao et al. (2020)	Judy Wai Ping Yam	2020-11-17	LC-MS/MS, NID1, Hepatocellular Carcinoma,
PXD019922	Mesoplasma florum proteome analysis by 2D LC-MS/MS	PRIDE	Mesoplasma florum L1	TripleTOF 5600	Dataset with its publication pending	S�bastien Rodrigue	2020-11-16	Mesoplasma florum, Mollicutes, 2D LC-MS/MS,
PXD020563	Molecular classification of the placebo effect in nausea by mass spectrometry	PRIDE	Homo sapiens	Q Exactive	Meissner et al. (2020)	Stefanie M. Hauck	2020-11-13	Nausea, DIA-MS, plasma, Placebo,
PXD002027	Plasma membrane proteomics in the maize primary root elongation zone under water stress conditions	PRIDE	Zea mays	LTQ Orbitrap	Dataset with its publication pending	Scott Peck	2020-11-11	Biological, Maize, geLC-MS/MS, plasma membrane proteins, spectral counting,
PXD021855	S. cerevisiae Nab2-PrA interactomes in exosome, transport and ribosome biogenesis mutant backgrounds	PRIDE	Saccharomyces cerevisiae (Baker's yeast)	LTQ Orbitrap Velos	Aguilar et al. (2020)	Marlene Heloise Oeffinger	2020-11-09	RNA processing, polyadenylation, exosome, ribosome biogenesis, RNA homeostasis,
PXD021414	Proteomics of Extracellular Vesicles Produced by Granulicatella adiacens, which causes Infective Endocarditis	PRIDE	Granulicatella adiacens ATCC 49175	LTQ	Dataset with its publication pending	Maribasappa Karched	2020-11-04	Granulicatella, Extravellular vesicles, Proteomics,
PXD017211	Human plasma LC-MSMS for predicting drug-response progonosis in depressed patients at 0, 1, 4 and 10 visiting weeks	PRIDE	Homo sapiens	Q Exactive	Kim et al. (2020)	Kyunggon Kim	2020-11-03	Biology/Disease-Driven Human Proteome Project (B/D-HPP), Human Proteome Project, Plasma (B/D-HPP), Human, Plasma, LC-MSMS, Depression, Longitudinal analysis,
PXD021914	EBV Latent membrane protein1 modifies EV content	PRIDE	Homo sapiens	Q Exactive HF	Dataset with its publication pending	David Meckes	2020-11-02	EBV, LMP1, exosomes, EVs, extracellular vesicles, HK1,
PXD016398	Impact of Zika Virus on the Human Type I Interferon Osteoimmune Response	PRIDE	Homo sapiens	Orbitrap Fusion Lumos	Drouin et al. (2020)	Dahlene N. Fusco MD PhD	2020-11-02	osteoimmunology, osteoblast, interferon, interferon effector, HELZ2, Zika virus, Lumos,
PXD018561	Blockade of High-Fat Diet Phenotypes using Exercise as Prevention versus Treatment	PRIDE	Mus musculus	Q Exactive	Martinez-Huenchullan et al. (2020)	Dr Mark Larance	2020-11-01	mouse, plasma, high fat diet, exercise,
PXD020442	FAIMS analysis of bacterial glycopeptides	PRIDE	Burkholderia ubonensis MSMB22, Burkholderia dolosa AU0158, Burkholderia cenocepacia J2315, Campylobacter fetus subsp. fetus 82-40	Orbitrap Fusion Lumos	Dataset with its publication pending	Nichollas E. Scott	2020-10-30	FAIMS, Glycosylation, HILIC, Burkholderia,
PXD015289	Unravelling the proteomic landscape of extracellular vesicles in prostate cancer by density-based fractionation of urine	PRIDE	Homo sapiens	Q Exactive	Dhondt et al. (2020); Dhondt et al. (2020)	Olivier de Wever	2020-10-30	Extracellular Vesicles, Exosomes, Separation, Isolation, Urine, Cancer, Biomarkers,
PXD018726	Proteomic Investigations of Two Pakistani Naja Snake Venoms Species Unravel the Venom Complexity, Posttranslational Modifications and Presence of Extracellular Vesicles	PRIDE	Naja naja, Naja oxiana	Q Exactive	Manuwar et al. (2020)	Hartmut Schl�ter	2020-10-29	Naja naja, Naja oxiana, venom proteome,,
PXD021769	Extracellular Vesicles released by Leishmania donovani infected mouse macrophages	PRIDE	Mus musculus	Orbitrap Fusion	Dataset with its publication pending	Peter E Kima	2020-10-26	Macrophage, Mouse, Leishmania donovani, Extracellular vesicle, Exosome, Leishmaniasis,
PXD016249	Tracking drug action on the cell surface proteome	PRIDE	Homo sapiens	Orbitrap Fusion Lumos; Q Exactive	Dataset with its publication pending	Marcus Bantscheff	2020-10-26	Biomedical, Thermal proteome profiling, cell surface, plasma membrane,
PXD022140	A new panel of pancreatic cancer biomarkers discovered using a mass spectrometry-based pipeline	iProX	Homo sapiens	TripleTOF 5600; Q Exactive	Liu et al. (2017)	Pengyuan Yang	2020-10-22	pancreatic cancer, serum, biomarker, mass spectrometry, LC-MS, MRM,
PXD021368	Isolation and characterization of multi-protein complexes enriched in the K-Cl co-transporter 2 from brain plasma membranes	PRIDE	Mus musculus	LTQ Orbitrap Velos	Dataset with its publication pending	Stephen J. Moss	2020-10-22	Kcc2, proteome, interactome, phosphorylation,
PXD018169	Extracellular Vesicles proteind in vascular calcification	PRIDE	Mus musculus	Q Exactive	Dataset with its publication pending	Chiara Guerrera	2020-10-22	vascular calcification, type I collagen, extracellular vesicles, oligogalacturonic acid,
PXD022039	Proteomic analysis of Histoplasma capsulatum under zinc deprivation	PRIDE	Histoplasma capsulatum G186AR	Synapt MS	Dataset with its publication pending	Alexandre Melo Bailao	2020-10-21	fungal pathogenesis, zinc uptake,
PXD016199	Age-Dependent Changes in the Plasma Proteome of Healthy Adults	PRIDE	Homo sapiens	Orbitrap Fusion Lumos	Xu et al. (2020)	Xiaoyi Xiong	2020-10-19	Aging, healthy adults, plasma, proteomics, TMT-LC-MS/MS,
PXD014523	Comparison of OpenPepXL and xQuest on a Labeled Cross-Linking MS dataset	PRIDE	Bos taurus	Orbitrap Fusion Lumos; LTQ Orbitrap Elite	Netz et al. (2020); Iacobucci et al. (2019)	Alexander Leitner	2020-10-19	Chemical cross-linking, DSS, PDH, DMTMM, structural proteomics, bovine serum albumin,
PXD019008	Discovery of biomarker candidates associated with the risk of short- and long-term relapse after infliximab withdrawal in Crohns patients: a proteomics-based study	PRIDE	Homo sapiens	Synapt MS	Dataset with its publication pending	Edouard LOUIS	2020-10-18	Human, serum, Crohn’s disease, relapse prediction,
PXD021728	Caspase-3 cleaves extracellular vesicle proteins during auditory brainstem development	PRIDE	Gallus gallus	LTQ Orbitrap Velos	Dataset with its publication pending	Karina Cramer	2020-10-16	Caspase-3, chicken, neurodevelopment, brainstem,
PXD021351	Whole-cell and plasma membrane proteomics of herpes simplex virus-1 infection reveals cell surface remodelling via pUL56-mediated GOPC degradation	PRIDE	Homo sapiens , Human alphaherpesvirus 1	Orbitrap Fusion Lumos; Orbitrap Fusion	Dataset with its publication pending	Michael Weekes	2020-10-15	Herpesvirus, Virus host interaction, Immune evasion, Membrane trafficking, Proteasomal degradation, Quantitative proteomics, Uncharacterized ORF,
PXD019299	Cardioprotection via Endothelial Extracellular Vesicles in a Human Heart-on-Chip Ischemia-Reperfusion-Injury Model	MassIVE	Homo sapiens	LTQ Orbitrap Elite; Orbitrap Fusion	no publication	Kevin Kit Parker	2020-10-14	Human, HUVEC, EVs, human cardiomyocytes (hCMs), EEVs, IRI,
PXD020670	Glycometabolic regulation of the biogenesis of small extracellular vesicles	PRIDE	Mus musculus	Q Exactive HF-X	Harada et al. (2020)	Naoshi Dohmae	2020-10-13	exosome,
PXD018051	Comparing Biological and Pathological Factors Affecting Osteocalcin Concentrations in Archaeological Skeletal Remains	PRIDE	Homo sapiens	Q Exactive HF-X	Dataset with its publication pending	Matthew Collins	2020-10-13	human, bone, osteocalcin, archaeology, palaeoproteomics, LC-MS,
PXD018050	Barbed bone point chronology reveals an unexpected hiatus in the archaeology of Southern Scandinavia around 10,300 years BP	PRIDE	Alces alces, Cervus elaphus	Q Exactive HF; Q Exactive HF-X; Bruker Daltonics flex series	Jensen et al. (2020)	Matthew Collins	2020-10-13	Bone points, archaeology, palaeoproteomics, cervids, MALDI-TOF, LC-MS,
PXD015269	High-resolution spatial proteome map of Toxoplasma gondii extracellular tachyzoite	PRIDE	Toxoplasma gondii	Orbitrap Fusion Lumos	Barylyuk et al. (2020)	Ross F. Waller	2020-10-13	Toxoplasma gondii, Apicomplexa, spatial, subcellular, sub-cellular, parasite, protist, localisation, localization, compartments, organelles, SPS-MS3, TMT10plex, machine learning,
PXD018264	Multi-protease analysis of Pleistocene bone proteomes	PRIDE	Homo, Equidae	Q Exactive HF-X	Lanigan et al. (2020)	Enrico Cappellini	2020-10-12	Bone, Pleistocene, proteases, Neanderthals,
PXD021696	The role of exosomes in viral-protozoan symbiosis: lessons from Trichomonasvirus in an isogenic host parasite model	MassIVE	Homo sapiens, Saccharomycetales, Trichomonas vaginalis	Orbitrap Fusion Lumos	no publication	Raina N. Fichorova	2020-10-07	Trichomonasvirus, T. vaginalis, Exosomes, extracellular vesicles, Immune Modulation, Cytokines,
PXD020594	Novel proteomic profiling of epididymal extracellular vesicles in the domestic cat reveals proteins related to sequential sperm maturation with differences observed between normospermic and teratospermic individuals	MassIVE	Felis catus	Q Exactive HF	no publication	Pierre Comizzoli	2020-10-05	epididymal epithelium, Extracellular vesicles , teratospermic, normospermic,
PXD020622	ATR interactome in Homo sapiens bone osteosarcoma U2OS cells	PRIDE	Homo sapiens	Q Exactive HF	Kidiyoor et al. (2020)	Angela Bachi	2020-09-29	interactome ATR U2OS cells,
PXD018114	Characterization of HEK293 secretome by LC-MS/MS	PRIDE	Homo sapiens	Q Exactive	Lavado-Garc�a et al. (2020)	Jes�s V�zquez Cobos	2020-09-27	Exosomes, microvesicles, HIV, VLP, mass spectrometry, immunomodulation, separation downstream processes,
PXD019604	Serum protein abundance of MDR-TB patients based on PRM analysis	PRIDE	Homo sapiens	Q Exactive HF	Chen et al. (2020)	Ji-Cheng Li	2020-09-24	PRM, serum, TB,
PXD018460	Peptidylarginine Deiminase inhibition abolishes the production of large extracellular vesicles from Giardia intestinalis, affecting host-pathogen interactions by hindering adhesion to host cells	PRIDE	Giardia	LTQ Orbitrap Velos	Dataset with its publication pending	Marcel Ivan Ramirez	2020-09-20	Host-Pathogen interaction, Extracellular vesicles, Giardia intestinalis, Peptidylarginine deiminase inhibitor, Cannabidiol (CBD),
PXD021568	Raw data of TMT labeled quantitative	iProX	Mycoplasma pneumoniae M129	Q Exactive Plus	Zhao et al. (2020)	Jianzhong Zhang	2020-09-18	TMT labeling quantification,
PXD020795	Five microRNAs in serum are able to differentiate breast cancer patients from healthy individuals	PRIDE	Homo sapiens	LTQ Orbitrap	Dataset with its publication pending	Matilde E. Lleonart	2020-09-18	Breast cancer, microRNAs, quantitative proteomics,
PXD017210	Predictive protein biomarker signatures and the corresponding transcriptional cell state changes in human lung fibrosis (Plasma)	PRIDE	Homo sapiens	Q Exactive HF	Dataset with its publication pending	Herbert B. Schiller	2020-09-18	fibrosis, systems medicine, single cell RNA-seq, proteomics, data integration, biomarker,
PXD015274	Collagen induced arthritis plasma proteomic analysis	PRIDE	Mus musculus	TripleTOF 5600	Palomares et al. (2020)	Eduardo Munoz	2020-09-18	Arthritis, CIA, plasma, SWATH,
PXD021441	Proteomic analyses of plasma-derived exosomes in IgG4-RD and its potential role in B cell differentiation and tissue damage	iProX	Homo sapiens	Q Exactive	Dataset with its publication pending	Wei Ge	2020-09-13	Proteomic，IgG4-RD，exosomes，B cell,
PXD019239	STING mediates lupus via the activation of conventional dendritic cell maturation and plasmacytoid dendritic cell differentiation	PRIDE	Mus musculus	Q Exactive	Dataset with its publication pending	Poorichaya Somparn	2020-09-13	Human Proteome Project, Lupus, STING, Interferon, Fcgr2b, LYN, Dendritic cell,
PXD019712	Nanoproteomics enables proteoform-resolved analysis of low-abundance proteins in human serum	PRIDE	Homo sapiens	maXis	Tiambeng et al. (2020)	Ying Ge	2020-09-11	Human, Heart, Cardiac Troponin I, Serum, LC-MS, MaXis, QTOF,
PXD021396	CNS-derived extracellular vesicles from superoxide dismutase 1 (SOD1)G93A ALS mice originate from astrocytes and neurons and carry misfolded SOD1	PRIDE	Mus musculus	Bruker Daltonics instrument model	Silverman et al. (2019)	Neil R. Cashman	2020-09-10	exosome (vesicle), amyotrophic lateral sclerosis (ALS) (Lou Gehrig disease), neurodegeneration, proteomics, astrocyte, extracellular vesicles, central nervous system (CNS), secretion, protein homeostasis, mouse model,
PXD017834	An Integrated Quantitative Proteomics Workflow for Biomarker Discovery and Validation in Plasma	PRIDE	Homo sapiens	Orbitrap Fusion	Dataset with its publication pending	Prof. Sanjeeva Srivastava	2020-09-06	Biology/Disease-Driven Human Proteome Project (B/D-HPP), Human Proteome Project, Plasma (B/D-HPP), label-free quantitation, Label-based quantitation, Targeted proteomics,
PXD020961	Glycoproteomic Analysis of Human Urinary Exosomes	MassIVE	Homo sapiens	Orbitrap Fusion Lumos	no publication	Milos V Novotny	2020-09-02	lectin ,
PXD015006	Stroke Recovery Dominated by Dysregulation of Complement System – A Longitudinal Proteomics Pathway Analysis	PRIDE	Homo sapiens	Q Exactive HF	Nguyen et al. (2020)	Vinh Nguyen	2020-08-31	Stroke, Q exactive HF, human, EDTA plasma, blood,
PXD019917	Identification of proteins exhibiting TgDegP2-responsive thermal stability	PRIDE	Toxoplasma gondii GT1	Q Exactive HF	Harding et al. (2020)	Sebastian Lourido	2020-08-28	Toxoplasma gondii, thermal proteome profiling, CETSA, artemisinin susceptibility,
PXD020727	Affinity capture enrichment versus Affinity depletion: A comparison of strategies for increasing coverage of low abundant human plasma proteins	PRIDE	Homo sapiens	Q Exactive HF	Palstr�m, Rasmussen & Beck (2020)	Hans Christian Beck	2020-08-27	human plasma, depletion, affinity enrichment,
PXD018383	Proximal Biotinylation Based Combinatory Approach for Isolating Plasma Membrane Proteins	PRIDE	Homo sapiens	Q Exactive	Akdag et al. (2020)	Nurhan Ozlu	2020-08-27	cell surface, biotinylation, plasma membrane, sucrose density fractionation,
PXD017595	Chemical and Molecular Effects of Diffusion-Based Iodine Contrast-Enhancing Stains on Fluid-Preserved Avian Specimens	MassIVE	Passer domesticus	LTQ Orbitrap Velos	no publication	Timothy Cleland	2020-08-26	diceCT, bone, muscle, iodination,
PXD021073	Metabolic Remodeling in Recovered COVID-19 Patients	iProX	Homo sapiens	Orbitrap Fusion Lumos	Dataset with its publication pending	Zhixiang Yan	2020-08-24	metabolomics, serum, COVID-19, recovered patients,
PXD020217	Human Tear using MALDI-TOF-MS for Dry Eye syndrome	PRIDE	Homo sapiens	autoflex	Zhang et al. (2020)	Fei Liu	2020-08-20	Human, Tear, Extracellular vesicles, MALDI-TOF MS, dry eye syndrome,
PXD019709	Immunoaffinity targeted mass spectrometry analysis of plasma samples reveals an imbalance of active and inactive CXCL10 in primary Sjögren’s Syndrome disease patients	PRIDE	Homo sapiens	Q Exactive HF	Dataset with its publication pending	ALexander Schmidt	2020-08-20	CXCl10, PRM, targeted MS, plasma, primary Sjögren’s Syndrome,
PXD018160	Plasma Protein Corona on Polystyrene Nanoparticles Facilitates their Transfer across the Human Placenta	PRIDE	Homo sapiens	maXis		Ruth Birner-Gruenberger	2020-08-19	nanoparticle, polystyrene, biocorona, dual ex vivo placental perfusion, human placenta, plasma proteins, transfer,
PXD018889	Identification of SjEV proteins between male and female schistosomes	PRIDE	Schistosoma japonicum	Q Exactive	Dataset with its publication pending	Guofeng Cheng	2020-08-18	schistosome, extracellular vesicle, proteins,
PXD020963	Lipoprotein profiles of human serum and golden hamster plasma	iProX	Mesocricetus auratus, Homo sapiens	Orbitrap Fusion	Dataset with its publication pending	Jin-Lan Zhang	2020-08-17	differential proteomics, lipoproteins, hyperlipidemia, VLDL, LDL, HDL,
PXD018301	Tissue- and plasma-derived exosomal protein biomarkers define multiple human cancers	PRIDE	Mus musculus , Homo sapiens	Q Exactive HF; Orbitrap Fusion Lumos; Q Exactive; Q Exactive Plus	Hoshino et al. (2020)	David C. Lyden	2020-08-17	Exosomes, Extracellular vesicles, Proteomics, Cancer, Liquid biopsy, Biomarkers, Mass spectrometry, Early cancer detection,
PXD017533	Hunting monolignol transporter(s): membrane proteomics and biochemical transport assays with membrane vesicles of Norway spruce	PRIDE	Picea abies	Synapt G2-S HDMS	V�is�nen et al. (2020)	Anna K�rk�nen	2020-08-14	Norway Spruce, Picea abies, monolignol transport, lignin biosynthesis, plasma membrane, transporter proteins,
PXD017052	Rapid, Deep and Precise Profiling of the Plasma Proteome with Multi-Nanoparticle Protein Corona	PRIDE	Homo sapiens	Orbitrap Fusion Lumos; SCIEX instrument model	Blume et al. (2020)	John Blume	2020-08-11	proteomics, plasma, cancer, nano particles,
PXD020835	Study on the mechanism of gentiopicroside in the treatment of paragonimiasis induced pulmonary fibrosis based on proteomics	iProX	Rattus norvegicus	Q Exactive HF	Dataset with its publication pending	Shu-de Li	2020-08-10	Plasma, Proteomics, Paragonimus, Pulmonary fibrosis,
PXD020782	Exercise Proteomics LPC mouse models	PRIDE	Mus musculus	Orbitrap Fusion Lumos	Dataset with its publication pending	Antoine Dufour Lab	2020-08-10	mouse, spinal cords, serum, LPC, multiple sclerosis,
PXD017978	Gain-of-function mutations amplify cytotoxic FAM111 protease activity in poikiloderma, gracile bone dysplasia and Kenny-Caffey syndromes	PRIDE	Homo sapiens	Q Exactive HF	Dataset with its publication pending	Niels Mailand	2020-08-10	FAM111, Kenny-Caffey syndromes, replication stress, transcrition, genetic disorder, Kenny-Caffey syndromes, poikiloderma, proteases,
PXD016513	Proteomic Analysis of the Interaction between Chicken Synovial Fibroblasts and Mycoplasma synoviae	iProX	Gallus gallus	Orbitrap Fusion	Liu et al. (2020)	Xiaofei Zhang	2020-08-09	Chicken synovial fibroblasts, Mycoplasma synoviae, TMT,
PXD020716	Deep eutectic solvents-based polymer monolith incorporated with titanium dioxide nanotubes (TNTs) for specific recognition of the proteins	iProX	Rattus rattus	Q Exactive	Dataset with its publication pending	Zhaosheng Liu	2020-08-03	Solid phase extraction, Nanomaterial, Bovine serum albumin, HPLC-MS/MS, Isoelectric�point,
PXD018457	Malignant pleural mesothelioma targeted proteomics signature from blood	PanoramaPublic	Homo sapiens	Xevo TQ-S	Cerciello et al. (2020)	David P. Carbone	2020-08-03	mesothelioma, asbestos exposed, SRM,
PXD016293	Human plasma extracellular vesicles LC-MS/MS	PRIDE	Homo sapiens	Q Exactive	Dataset with its publication pending	Hanne Haslene-Hox	2020-08-03	human, plasma, extracellular vesicles, exosomes, psychosis,,
PXD017254	Plasma Biomarkers for VX exposure in guinea pigs	PRIDE	Cavia porcellus	Q Exactive	Glaros et al. (2020)	Trevor Glaros	2020-08-02	Guinea Pig, VX, CWA, Biomarker,
PXD019407	Peptides in plasma, urine, and dialysate: towards unraveling renal peptide handling	PRIDE	Homo sapiens	Q Exactive	He et al. (2020)	Martin Pejchinovski	2020-07-31	urine, plasma, hemodialysis fluid, thymosin beta-4, clinical study,
PXD020655	iTRAQ-based Phosphoproteomic Analysis of Toxoplasma gondii Tachyzoites at the lytic cycle of just invading and prior to egress	iProX	Toxoplasma gondii RH	Q Exactive	He et al. (2020)	Zhuanzhuan Liu	2020-07-30	Tachyzoites, lytic cycle, invading, egress,
PXD017711	In-cell architecture of an active transcription-translation complex	PRIDE	Mycoplasma pneumoniae M129	Orbitrap Fusion Lumos	Dataset with its publication pending	Juri Rappsilber	2020-07-29	Crosslinking-MS, CX-MS, CLMS, XL-MS, Mycoplasma Pneumoniae, DSS,
PXD017695	In-cell architecture of an active transcription-translation complex	PRIDE	Mycoplasma pneumoniae M129	Orbitrap Fusion Lumos	Dataset with its publication pending	Juri Rappsilber	2020-07-29	Crosslinking-MS, CX-MS, CLMS, XL-MS, Mycoplasma Pneumoniae, DSS,
PXD020601	Serum proteomics in COVID-19 patients: Altered coagulation and complement status as a function of IL-6 level	PRIDE	Homo sapiens	Bruker Daltonics flex series	Dataset with its publication pending	Kirk Hansen	2020-07-28	Sars-cov-2, Covid-19, SARS-CoV-2, serum, disease severity, clot, inflammation,
PXD019768	Avaxia_InGelDigest_Pancreatin digest products of bovine Ig	PRIDE	Bos taurus	Q Exactive	Burton et al. (2020)	Randall Edward Burton	2020-07-28	bovine immunoglobulin serum colotrum,
PXD017227	Novel manifestations of immune dysregulation and granule defects in gray platelet syndrome	PRIDE	Homo sapiens	TripleTOF 6600	Sims et al. (2020)	Bethany Geary	2020-07-28	Human, GPS, Plasma,
PXD015375	Extracellular vesicles from human plasma and serum are carriers of extravesicular cargo - implications for biomarker discovery	PRIDE	Homo sapiens	Synapt MS	Dataset with its publication pending	Mari Palviainen, PhD	2020-07-21	Extracellular vesicles, serum. plasma, isolation, proteomics,
PXD015969	Perilous Sites: High basic Fibroblast Growth Factor level supplement Parkinson’s disease pathology and its Spread	PRIDE	Rattus norvegicus	Q Exactive HF	Dataset with its publication pending	Stefan F. Lichtenthaler	2020-07-20	Biological, Biomedical, rat, neuron, bFGF, exosome,
PXD017761	Serum proteomics in cats with cardiomyopathy and congestive heart failure	PRIDE	Felis catus	Q Exactive	Liu et al. (2020)	Peter David Eckersall	2020-07-18	Cat, cardiomyopathy, congestive heart failure, TMT-based proteomics, LC-MS/MS,
PXD020366	Identifying candidate markers of domoic acid toxicosis in undepleted plasma from California sea lions (Zalophus californianus)	PRIDE	Zalophus californianus	Orbitrap Fusion Lumos	Dataset with its publication pending	Iliana M. Claudio, Jackson S. Eberwein, Alison M. Bland, Michael G. Janech, Benjamin A. Neely	2020-07-16	California sea lion, domoic acid, plasma, LC-MSMS,
PXD017372	Secretome Comparison of Mesenchymal Stromal Cells and Immature Osteoblasts	PRIDE	Homo sapiens	LTQ Orbitrap	Hovey et al. (2020)	Nicolas Pineault	2020-07-16	Mesenchymal Stromal Cells, Osteoblasts, Secretome,
PXD020355	Prothrombin is a binding partner of the human Receptor of Advanced Glycation End products	PRIDE	Homo sapiens	LTQ Orbitrap	Dataset with its publication pending	Alessandra Altomare	2020-07-14	Receptor for advanced glycation end product (RAGE), pattern recognition receptor (PRR), scavenger receptor, prothrombin, coagulation factor, mass spectrometry (MS), plasma, protein -carboxylation, lung injury, protein-protein interac
PXD015331	Transcriptional regulation of ER-phagy by MiT/TFE factors controls chondrocyte differentiation and bone formation	PRIDE	Rattus norvegicus	Q Exactive	Cinque et al. (2020)	Carmine Settembre	2020-07-14	Biological, FGF signaling, phosphoprotemics, ER-phagy,
PXD013489	Connecting extracellular vesicle uptake and exosome biogenesis: intercellular communication in breast cancer cells is ITGB3-dependent	PRIDE	Homo sapiens	LTQ Orbitrap Velos	Fuentes et al. (2020)	Eduard Sabido	2020-07-14	extracellular vesicle, breast cancer, ITGB3,
PXD020300	Proteomic analysis of exosome like vesicles isolated from saliva of the tick Haemaphysalis longicornis	iProX	Haemaphysalis longicornis	Q Exactive Plus	Nawaz et al. (2020)	Jinlin Zhou	2020-07-10	Exosomes,Extracellular vesicles, Saliva, Proteomics, Haemaphysalis longicornis,
PXD020267	Proteomics and bioinformatics analysis of 293T cell line transfected with ROP18 of Toxoplasma gondii	iProX	Homo sapiens	Q Exactive	Dataset with its publication pending	Jun-Jun He	2020-07-09	ROP18, Toxoplasma gondii,
PXD016231	Proteomics of saliva, plasma, and salivary gland tissue in Sjögren’s syndrome and non-Sjögren patients identify novel biomarker candidates	PRIDE	Homo sapiens	Q Exactive	Sembler-Møller et al. (2020)	Maria Lynn Sembler-Møller	2020-07-09	Sjögren’s syndrome, Saliva, Plasma, Minor Salivary Glands, Proteomics, Biomarker,
PXD016957	Optimized MeOH/MTBE-based Protein Precipitation and Lipid Removal Enables High Enrichment of Low Molecular Weight Peptides and Proteins from Human Plasma	PRIDE	Homo sapiens	Orbitrap Fusion Lumos	Li et al. (2020)	Fuquan Yang	2020-07-07	Technical, Human, plasma, LC-MS/MS,
PXD019677	Global profiling of myristoylation in Toxoplasma gondii	PRIDE	Toxoplasma gondii RH, Homo sapiens	Orbitrap Fusion Lumos; Q Exactive	Broncel et al. (2020)	Moritz Treeck	2020-07-06	N-myristoylation, Toxoplasma, Chemical proteomics, NMT inhibition,
PXD018031	SaBIR_HighRes_PTMs_DataSubmission	MassIVE	Homo sapiens	Orbitrap Fusion	no publication	David Gonzalez	2020-07-02	S. aureus, bacteremia, serum, biomarkers, PTMs, N-glycans,
PXD018030	SaBIR_Standard_Proteomics_DataSubmit2	MassIVE	Homo sapiens	Orbitrap Fusion	no publication	David Gonzalez	2020-07-02	S. aureus, bacteremia, serum, biomarkers,
PXD013270	Proteomic Analysis of adipose tissue derived Exosome-like vesicles	PRIDE	Rattus norvegicus	Q Exactive	Zhang et al. (2020)	Weidong Tian	2020-07-02	adipokines, adipose tissue, exosome-like vesicles, obesity,
PXD017599	Age-induced methylmalonic acid accumulation promotes cancer aggressiveness and metastatic disease	MassIVE	Homo sapiens	Orbitrap Fusion	no publication	Noah Dephoure, John Blenis	2020-06-30	human serum, proteomics, TMT,
PXD016175	Intact N-glycopeptide signatures of immunoglobulin G molecules in plasma from patients with prostate carcinoma and benign prostatic hyperplasia	PRIDE	Homo sapiens	Orbitrap Fusion Lumos	Zhang et al. (2020)	Yong Zhang	2020-06-29	human, plasma, IgGs,glycosylation,
PXD019387	Proteomic Profiling of Serum Exosomes from Patients with Metastatic Gastric Cancer	PRIDE	Homo sapiens	Orbitrap Fusion	Dataset with its publication pending	Jian Hua Tong	2020-06-28	metastatic gastric cancer, serum exosomes, LC-MS/MS,
PXD017002	HO-1/BMMSCs exosomes treating inflammatory injured IEC-6 cells LC-MSMS	PRIDE	Rattus norvegicus	Q Exactive	Sun et al. (2020)	Dong Sun	2020-06-28	Biology/Disease-Driven Human Proteome Project (B/D-HPP), Human Proteome Project, Stems Cells (B/D-HPP), Biomedical, rat；IEC-6s, HO-1；BMMSCs；LC-MSMS,
PXD019462	Proteomic analysis of two populations of Schistosoma haematobium-derived extracellular vesicles: exosome-like vesicles and microvesicles	PRIDE	Schistosoma haematobium	TripleTOF 5600	null	Javier Sotillo	2020-06-26	Schistosoma haematobium, extracellular vesicles, exosome-like vesicles, microvesicles, proteomics,
PXD019441	: Proteome of Prostate Cell Line-derived Extracellular Vesicles	PRIDE	Homo sapiens	Synapt MS	Dataset with its publication pending	Samir Hanash	2020-06-26	Proteomic profiles, extracellular vesicles, cancer cell line,
PXD017998	Changes in golden Syrian hamster HDL proteome caused by altered cholesteryl ester transfer protein expression	PRIDE	Mesocricetus auratus (Golden hamster)	LTQ Orbitrap Elite	Morton & Liu (2020)	Richard Morton	2020-06-25	hamster, plasma, high density lipoprotein, cholesteryl ester transfer protein, LC-MS/MS,
PXD017160	Plasma Membrane Proteomic Analysis by TMT-PRM Provides Insight Into Mechanisms of Aluminum Resistance in Tamba Black Soybean Roots Tips	PRIDE	Glycine max	Q Exactive	Wei et al. (2020)	Yongxiong Yu	2020-06-25	Aluminum resistance, Plasma membrane, Proteomics, TBS, TMT, PRM,
PXD019986	Quantitative proteomics study of serum proteins in mice after Babesia microti infectinted	iProX	Mus	Q Exactive HF	Dataset with its publication pending	Hui Wang	2020-06-24	serum,
PXD019780	The role and underlying mechanism of exosomal CA1 in chemotherapy resistance in diffuse large B cell lymphoma	iProX	Homo sapiens	Q Exactive	Feng et al. (2020)	Yuhua Feng	2020-06-18	Diffuse large B cell lymphoma, exosomes, CA1, chemotherapy resistance,
PXD017602	Proteomics analysis of Mycobacterium smegmatis subcellular fractions	PRIDE	Mycolicibacterium smegmatis MC2 155	Orbitrap Fusion	Dataset with its publication pending	Julien Marcoux	2020-06-17	Mycobacterium smegmatis, cell filtrate, mycomembrane-cell wall complex, plasma membrane, cytoplasmic fraction, LC-MSMS, subcellular fractions,
PXD017994	Plasma-derived EV Phosphoproteomics through Chemical Affinity Purification	PRIDE	Homo sapiens	Q Exactive	Iliuk et al. (2020)	Andy Tao	2020-06-15	EVtrap, exosomes, phosphoproteomics, kidney cancer,
PXD017374	Differential expressed proteins between Mycoplasma bovis different strains	PRIDE	Mycoplasma bovis HB0801	Q Exactive	Dataset with its publication pending	Aizhen Guo	2020-06-15	Mycoplasma bovis, differential expressed protein,
PXD019729	Differential protein phosphorylation during stage conversion in Toxoplasma gondii	PRIDE	Toxoplasma gondii ME49, Homo sapiens	Orbitrap Fusion Lumos	Dataset with its publication pending	Moritz Treeck	2020-06-12	stage conversion, Toxoplasma, phosphorylation, tachyzoites, bradyzoites,
PXD018836	Direct tryptic cleavage in porcine alveolar bones tissue followed by LC-MS/MS	PRIDE	Sus scrofa domesticus (domestic pig)	maXis	Dataset with its publication pending	Radovan Hynek	2020-06-11	alveolar bones, peptide mapping, LC-MS/MS,
PXD014172	Mapping proteome of seminal plasma and spermatozoa of Indian Indigenous Malnad Gidda (Bos indicus) cattle	PRIDE	Bos indicus	Q Exactive	Ramesha et al. (2020)	Dr. K.P Ramesha	2020-06-11	bRPLC, SCX, Malnad Gidda, Spermatozoa, Seminal Plasma, Protein Profiling,
PXD018874	High-throughput proteomics platform for clinical applications	PRIDE	Homo sapiens	TripleTOF 6600	Dataset with its publication pending	Markus Ralser	2020-06-09	High-throughput proteomics, plasma, serum, clinical proteomics,
PXD019528	Cigarette smoke extract-treated alveolar macrophage-derived extracellular vesicles	PRIDE	Mus musculus	Orbitrap Fusion	Dataset with its publication pending	Daniel Joseph Schneider	2020-06-08	Alveolar macrophage, extracellular vesicle, cigarette smoke,
PXD018337	Plasma-derived extracellular vesicles from Plasmodium vivax patients signal spleen fibroblasts via NF-kB facilitating parasite cytoadherence	PRIDE	Plasmodium vivax, Homo sapiens	Orbitrap Fusion Lumos	Toda et al. (2020)	Eduard Sabido	2020-06-07	Plasma, Plasmodium vivax, extracellular vesicles,
PXD018307	The Analysis of Plasma Metabolome and Lipidome of Patients with COVID-19	iProX	Homo sapiens	QTRAP 6500+	Jing et al. (2021)	Yang Qiu	2020-06-07	COVID-19, plasma, metabolome, lipidome,
PXD015800	Mycoplasma pneuminiae and Mycoplasma agalactiae Proteomics	PRIDE	Mycoplasma pneumoniae M129, Mycoplasma agalactiae	LTQ Orbitrap Velos	Montero-Blay et al. (2020)	Luis Serrano	2020-06-07	Mycoplasma pneumoniae, Mycoplamsa agalactiae,
PXD019371	The iron-regulated surface determinant B (IsdB) protein from Staphylococcus aureus acts as a vitronectin receptor	PRIDE	Staphylococcus aureus	5800 TOF/TOF	Dataset with its publication pending	Giampiero Pietrocola	2020-06-04	Staphylococcus aureus, plasma, extracellular matrix protein, adhesion, cell invasion, innate immunity,
PXD016690	Alteration of the plasma peptidome of gastrectomised patients during an OGTT	PRIDE	Homo sapiens	Q Exactive	Kay et al. (2020)	Fiona Gribble, Frank Reimann	2020-06-04	Plasma, OGTT, peptidome, gut hormones,
PXD018389	Airway exosomes released during influenza virus infection serve as a key component of the antiviral innate immune response	PRIDE	Mus musculus	impact II	Bedford et al. (2020)	Linda Wakim	2020-06-03	influenza, exosomes, antiviral activity, mucosal immunity, airway inflammation,
PXD016435	Shotgun proteomics analysis of protein purifications from human plasma using antibodies and affimers	PRIDE	Homo sapiens	maXis	Tans et al. (2020)	Alain van Gool	2020-06-02	protein purification, antibody, affimer, LC-MS/MS,
PXD019482	Proteomic analysis of blood serum and lung about pulmonary hypertension with old anterior myocardial infarction	iProX	Mus musculus	TripleTOF 5600	Dataset with its publication pending	Fei Ye	2020-06-01	iTRAQ, pulmonary hypertension, myocardial infarction.,
PXD015213	A snapshot of blood plasma proteomics in clinical response to atypical antipsychotics in schizophrenia – An exploratory study	PRIDE	Homo sapiens	Synapt MS	Garcia-Rosa et al. (2020)	Daniel Martins-de-Souza	2020-06-01	schizophrenia, proteomics, blood plasma, mass spectrometry, antipsychotics, risperidone, olanzapine.,
PXD015049	Proteomic landscape of atypical antipsychotics clinical response in blood plasma from schizophrenia patients	PRIDE	Homo sapiens	Synapt MS	Garcia-Rosa et al. (2020)	Daniel Martins-de-Souza	2020-06-01	schizophrenia, proteomics, blood plasma, mass spectrometry, antipsychotics, risperidone, olanzapine,
PXD019457	A preliminary DDA study of human plasma exosomes 05/28/2020	MassIVE	Homo sapiens	TripleTOF 5600	no publication	Haojie Zhu	2020-05-31	DDA, plasma, exosomes,
PXD015809	First Global Proteomic Analysis of Lysine Malonylation in Toxoplasma gondii	PRIDE	Toxoplasma gondii	Q Exactive Plus	Nie et al. (2020)	Xing-Quan Zhu	2020-05-27	Post-translational, modifications,Toxoplasma gondii,lysine malonylation,malonylome,
PXD012480	Combined expression of plasma CA19-9 and thrombospondin-2 for accurate diagnosis of pancreatic cancer and distal cholangiocarcinoma– A proteome approach	PRIDE	Homo sapiens	Q Exactive	Le Large et al. (2020)	Connie Ramona Jimenez	2020-05-27	Biomedical, Label-free, PDAC, pancreatic cancer, cholangiocarcinoma, thrombospondin-2, THBS2, early detection,
PXD017828	Proteome cold-shock response in the extremely acidophilic archaeon, Cuniculiplasma divulgatum	PRIDE	Cuniculiplasma divulgatum	SYNAPT G2-Si; nanoACQUITY UPLC	Bargiela et al. (2020)	Peter Golyshin	2020-05-26	Acidophilic archaea, acidic environments, acid mine drainage systems, Thermoplasmatales, Cuniculiplasma, proteome, cold shock,
PXD017129	Serum proteome profiling in canine chronic valve disease using TMT-based quantitative proteomics	PRIDE	Canis lupus familiaris	Q Exactive	10.1016/j.jprot.2020.103825	Peter David Eckersall	2020-05-26	Chronic valve disease, dog, serum proteomics, tandem mass tag,
PXD017058	Astrocyte Support for Oligodendrocyte Differentiation can be Conveyed via Extracellular Vesicles but Diminishes with Age	PRIDE	Mus musculus	Q Exactive	Willis et al. (2020)	Stephen J Crocker	2020-05-26	Biological, Senescence, extracellular vesicles, astrocytes, oligodendrocytes,
PXD016578	Extracellular vesicles from Notch activated cardiac mesenchymal stem cell promote myocyte proliferation and neo-vasculogenesis	PRIDE	Mus musculus	Orbitrap Fusion	Xuan, Khan & Ashraf (2020)	Muhammad Ashraf	2020-05-26	mouse, cardiac mesenchymal stem cell, notch1,
PXD016093	Location of Neonatal Microglia Drives Small Extracellular Vesicles Content and Biological Functions	PRIDE	Rattus norvegicus	Q Exactive	Murgoci et al. (2020)	Michel Salzet	2020-05-26	microglia, exosomes, proteomics, LC-MS, vesicles,
PXD016089	Identification of novel blood biomarkers of treatment response in cystic fibrosis pulmonary exacerbations by label-free quantitative proteomics	PRIDE	Homo sapiens	Bruker Daltonics instrument model	Dong et al. (2019)	Bradley S. Quon	2020-05-26	Human, blood, plasma, LC-MS/MS, cystic fibrosis, pulmonary exacerbations,
PXD016013	Data in support ofRapid proteome changes in plasma and cerebrospinal fluid following bacterial infection in preterm newborn pigs	PRIDE	Sus scrofa domesticus (domestic pig), Homo sapiens	Q Exactive	Muk et al. (2019)	Allan Stensballe	2020-05-26	Proteomics, pig, sepsis, csf,
PXD015750	Genome-centric resolution of novel microbial lineages in a Centrosaurus fossil bone from the Late Cretaceous of North America	PRIDE	Euzebya tangerina, Deltaproteobacteria bacterium RIFCSPLOWO2_12_FULL_50_11, Betaproteobacteria bacterium RIFCSPLOWO2_02_64_14	Orbitrap Fusion Lumos	Yoon et al. (2020)	Tullis Onstott	2020-05-26	Centrosaurus fossil bone, uncultured microbial lineages,
PXD015386	Exosomes from mesenchymal stromal cells reduce murine colonic inflammation via a macrophage-dependent mechanism	PRIDE	Mus musculus , Homo sapiens	Q Exactive HF-X	Liu et al. (2019)	Ping Lan	2020-05-26	Inflammatory bowel disease, exosomes, mesenchymal stromal cells, macrophages,
PXD015031	Label-free Quantitative Acetylomics Revealed Toxoplasma gondii Genotype-Specific Acetylome Signatures	PRIDE	Toxoplasma	Q Exactive	Wang et al. (2019)	Xing-Quan Zhu	2020-05-26	Toxoplasma gondii, Genotype, Tachyzoite, Acetylation, Label-free,
PXD014711	Drug-tolerant cell-derived exosomes regulate proteasome inhibitor resistance pathways in MLL leukemias	PRIDE	Homo sapiens	LTQ Orbitrap	Ge et al. (2020)	Han Liu	2020-05-26	exosomes, drug tolerance, proteasome inhibitor, MLL leukemia,
PXD014259	Serum protein profile in LPS-induced mice model by two-dimensional LC-MS/MS	PRIDE	Mus musculus	Q Exactive	Wang et al. (2020)	Chunxia Wang	2020-05-26	Protein profile, serum, LPS, mice, LC-MS/MS,
PXD012667	Oxidative Stress Biomarker of Type 2 Diabetes Mellitus	PRIDE	Homo sapiens	Q Exactive	Paramasivan et al. (2020)	Prof Sze S K	2020-05-26	Biomedical, Human Plasma,
PXD011831	Proteomic analysis of multiple pig tissues reveals hundreds of Toxoplasma gondii responsive proteins that could participate in Toxoplasma gondii control in vivo, part 5	PRIDE	Sus scrofa domesticus (domestic pig)	TripleTOF 5600	He et al. (2020)	Lanzhou Veterinary Research Institute, Chinese Academy of Agricultural Sciences (LVRI, CAAS)	2020-05-26	Biomedical, Brain.Toxoplasma gondii,LC-MS,iTRAQ,pig,Proteomic,
PXD011830	Proteomic analysis of multiple pig tissues reveals hundreds of Toxoplasma gondii responsive proteins that could participate in Toxoplasma gondii control in vivo, part 2	PRIDE	Sus scrofa domesticus (domestic pig)	TripleTOF 5600	He et al. (2020)	Lanzhou Veterinary Research Institute, Chinese Academy of Agricultural Sciences (LVRI, CAAS)	2020-05-26	Biomedical, Lung,Toxoplasma gondii,LC-MS,iTRAQ,pig,Proteomic,
PXD011829	Proteomic analysis of multiple pig tissues reveals hundreds of Toxoplasma gondii responsive proteins that could participate in Toxoplasma gondii control in vivo, part 4	PRIDE	Sus scrofa domesticus (domestic pig)	TripleTOF 5600	He et al. (2020)	Lanzhou Veterinary Research Institute, Chinese Academy of Agricultural Sciences (LVRI, CAAS)	2020-05-26	Biomedical, spleen，Toxoplasma gondii,LC-MS,iTRAQ,pig,Proteomic,
PXD011828	Proteomic analysis of multiple pig tissues reveals hundreds of Toxoplasma gondii responsive proteins that could participate in Toxoplasma gondii control in vivo, part 3	PRIDE	Sus scrofa domesticus (domestic pig)	TripleTOF 5600	He et al. (2020)	Lanzhou Veterinary Research Institute, Chinese Academy of Agricultural Sciences (LVRI, CAAS)	2020-05-26	Biomedical, lymphaden,Toxoplasma gondii,LC-MS,iTRAQ,pig,Proteomic,
PXD011816	Proteomic analysis of multiple pig tissues reveals hundreds of Toxoplasma gondii responsive proteins that could participate in Toxoplasma gondii control in vivo	PRIDE	Sus scrofa domesticus (domestic pig)	TripleTOF 5600	He et al. (2020)	Lanzhou Veterinary Research Institute, Chinese Academy of Agricultural Sciences (LVRI, CAAS)	2020-05-26	Liver,Toxoplasma gondii,LC-MS,iTRAQ,pig,Proteomic,
PXD009490	Fibrinogen  chain positive circulating exosomes are a colorectal cancer potential biomarker	PRIDE	Homo sapiens	Q Exactive	Zheng et al. (2020)	Shu Zheng	2020-05-26	Biomedical, Colorectal Cancer, Exosome, Protein mass spectrometry，Biomarker,
PXD009325	Plasma proteomic profiling one year post-delivery of women with pre-eclampsia	PRIDE	Homo sapiens	LTQ Orbitrap Elite	Manousopoulou et al. (2020)	Spiros D. Garbis	2020-05-26	Biomedical, LC-MS, TMT, plasma proteomics, preeclampsia,
PXD016842	Data in support of Mass spectrometric analysis of the in vitro secretome from equine bone marrow-derived mesenchymal stromal cells	PRIDE	Equus caballus	Q Exactive HF	Bundgaard et al. (2020)	Allan Stensballe	2020-05-24	Biomedical, Horse, OA, secretome,
PXD018502	Glycopeptide Biomarkers for HCC Detection in Patients with NASH	PRIDE	Homo sapiens	Q Exactive	Zhu et al. (2020)	David M. Lubman	2020-05-21	Human, serum, glycopeptide, LC-EThcD-MS/MS,
PXD018986	The effect of pathogen inactivation on cryoprecipitate: A functional and quantitative evaluation	MassIVE	Homo sapiens	instrument model	no publication	Matthew W. Foster, Reed Kamyszek	2020-05-19	plasma, apheresis, cryoprecipiate, microflow, data-independent acquisition,
PXD016101	Mutant Tau Exosomes from Human iPSC Neurons	MassIVE	Homo sapiens	Q Exactive	no publication	Vivian Hook	2020-05-18	mutant tau, exosomes, iPSC neurons, proteomics,
PXD015951	Canine pyometra - plasma proteomics	PRIDE	Canis lupus familiaris	Q Exactive Plus	Kuleš et al. (2020)	Peter David Eckersall	2020-05-18	Dog, pyometra, proteomics, serum, TMT,
PXD012051	Candida utilis as a protein source for Atlantic salmon	PRIDE	Salmo salar	Q Exactive	Reveco-Urzua et al. (2019)	�verland, Margareth	2020-05-17	plasma proteome, histology, gene expression,
PXD019233	chronic exposure to tramadol induces oxidative damage, inflammation based on mice serum proteome	iProX	Mus musculus	Q Exactive Plus	Jiang et al. (2021); Xia et al. (2021)	Lina Gao	2020-05-16	mice, serum, proteome,
PXD019232	Proteomic and Metabolomic Characterization of COVID-19 Patient Sera MRMHR	iProX	Homo sapiens	TripleTOF 6600	Shen et al. (2020)	Tiannan Guo	2020-05-16	COVID-19, Proteomics, Metabolomics, serum,
PXD016434	Extracellular vesicles (EV) from IFNγ-primed cardiosphere-derived cells (CDCs)	PRIDE	Sus scrofa domesticus (domestic pig)	Q Exactive	López et al. (2020)	Javier García Casado	2020-05-15	pig, CDCs, IFNγ, EV, LC-MS/MS,
PXD019130	Proteome of BMECs-Derived Exosomes	iProX	Bos taurus	LTQ	Dataset with its publication pending	Xuejun Gao	2020-05-12	BMECs, Exosomes,
PXD017366	Mass spectrometry-based proteomic characterization of cutaneous melanoma ectosomes reveals the presence of cancer-related molecules	MassIVE	Homo sapiens	Q Exactive	no publication	Malgorzata Przybylo	2020-05-12	biomarkers, cutaneous melanoma, ectosomes, extracellular vesicles, metastasis, invasion,
PXD013340	Impact of increased core fucosylation on the exosome proteome in prostate cancer	PRIDE	Homo sapiens	Orbitrap Fusion Lumos	Clark et al. (2020)	Hui Zhang	2020-05-12	Human, cancer, exosomes, glycosylation, proteomic, glycoproteomics,
PXD010965	PLASMA biomarkers of Idiopathic Pulmonary Fibrosis	PRIDE	Homo sapiens	Synapt MS	Saraswat et al. (2020)	Risto Renkonen	2020-05-12	Biological, Biomedical, Label-free proteomics, UDMSE, Idiopathic Pulmonary Fibrosis, Complement activation, Biomarkers,
PXD019077	Proteomic profile of nucleoid-associated proteins isolated from Mycoplasma gallisepticum in different growth phases	PRIDE	Mycoplasma gallisepticum S6	Orbitrap Fusion Lumos	Zubov Aleksandr et al. (2020)	Gleb Fisunov	2020-05-11	mycoplasma gallisepticum, nucleoid, synchronous growth, nucleoid associated proteins, DIA,
PXD018604	Aspects of the plasma membrane recruitment of morphogenetically different retroviruses	PRIDE	Human immunodeficiency virus 1, Mouse mammary tumor virus	maXis	Dataset with its publication pending	Tomáš Ruml	2020-05-11	HIV-1, MMTV, matrix protein, covalent labeling-mass spectrometry,
PXD018176	Ultraviolet Photodissociation of tryptic peptide backbones at 213 nm	PRIDE	Escherichia coli, Oryctolagus cuniculus, Gallus gallus , Homo sapiens , Equus caballus	Orbitrap Fusion Lumos	Kolbowski, Belsom & Rappsilber (2020)	Juri Rappsilber	2020-05-07	UVPD 213 nm, Dual MS2, Fusion Lumos, LC-MSMS, E. coli, HSA, ovotransferrin, myoglobin, creatine kinase,
PXD017537	Quantitative proteomic analysis of seminal plasma, sperm membrane proteins and seminal extracellular vesicles suggests vesicular mechanisms aid in the removal and addition of proteins to the ram sperm membrane.	PRIDE	Ovis aries	TripleTOF 6600	Leahy et al. (2020)	Taylor Pini	2020-05-07	epididysomes, prostasomes, microvesicles, sperm surface, EDIL3,
PXD016133	Elucidating the diverse roles of acetyl-CoA in the cytosol and mitochondrion of Toxoplasma gondii	PRIDE	Toxoplasma gondii RH	Q Exactive	Kloehn et al. (2020)	Virginie Brun	2020-05-07	Toxoplasma gondii, Acetyl-CoA, metabolism, acetylome, nanoLC-MS/MS,
PXD018714	Data on proteome of Mycoplasma hominis cultivated with arginine or thymidine as a carbon source	PRIDE	Mycoplasma hominis ATCC 23114	Q Exactive	Dataset with its publication pending	Olga Pobeguts	2020-05-05	mycoplasma, hominis, growth conditions, proteome,
PXD017201	In-depth plasma proteomics in patients with metastatic cutaneous melanoma treated with immune checkpoint inhibitors or MAPK-inhibitors	PRIDE	Homo sapiens	Q Exactive	Dataset with its publication pending	Janne Lehtiö	2020-05-05	metastatic, melanoma, plasma, immune checkpoint inhibitors, MAPK, MAPK-inhibitors, programmed cell death protein 1, nivolumab, ipilimumab, vemurafenib, dabrafenib, trametinib, biomarkers, HiRIEF, LC-MS/MS,
PXD017352	Protein EV contents from C. elegans	PRIDE	Escherichia coli, Caenorhabditis elegans	Q Exactive	Duguet et al. (2020)	Lucienne Tritten	2020-05-04	extracellular vesicles, Caenorhabditis elegans, LC-MS,
PXD018853	Proteomic analysis of exosome-like vesicles isolated from saliva of the tick Haemaphysalis longicornis	iProX	Haemaphysalis longicornis	Q Exactive	Dataset with its publication pending	Jinlin Zhou	2020-04-28	Exosomes, Extracellular vesicles, Saliva, Proteomics, Haemaphysalis longicornis,
PXD018799	Acetylome Analysis of Feline Small Intestine Following Toxoplasma gondii Infection	iProX	Felis catus	Q Exactive HF	Meng et al. (2020)	Xingquan Zhu	2020-04-26	Post-translational modification, cat, acetylation,
PXD017804	LC-MSMS of postmenopausal with low BMD	PRIDE	Homo sapiens	Q Exactive Plus	Huang et al. (2020)	Jihan Wang	2020-04-26	Human, Postmenopausal, Low BMD, Plasma, LC-MSMS,
PXD016220	Seminal plasma proteome of chicken with different sperm motility	PRIDE	Gallus gallus	Orbitrap Fusion	Li et al. (2020)	Jilan Chen	2020-04-24	Chicken, seminal plasma, LC-MS/MS, sperm motility, label-free,
PXD016151	Identifying Sialylation Linkages at the Glycopeptide Level by Glycosyltransferase Labeling Assisted Mass Spectrometry	PRIDE	Homo sapiens	LTQ Orbitrap Elite	Zhu et al. (2020)	Peng George Wang	2020-04-21	human serum, glycopeptides, site-specific sialylation, glycosyltransferase labeling,
PXD015780	Immune modulation by complement receptor 3 (CD18/CD11b) dependent human monocyte TGF-β1-transporting vesicles	PRIDE	Homo sapiens	Q Exactive	Halder et al. (2020)	Olaf Kniemeyer	2020-04-21	Biological, monocytes, complement receptor 3, TGF-β1, mass spectrometry, extracellular vesicles,
PXD013150	Label-free proteomics reveal that plasma protein expression differs between colorectal cancer patients according to tumor stage, location, patient survival, preoperative radiotherapy status, or gender.	PRIDE	Homo sapiens	Synapt MS	10.1186/s41231-019-0044-5; Holm et al. (2020)	Risto Renkonen	2020-04-21	Human colorectal cancer, UDMSE, Label-free quantitation, proteomics,
PXD014389	Candida albicans (DAY286 biofilm) extracellular vesicle and whole cell lysate proteomes	PRIDE	Candida albicans	Q Exactive	Dawson et al. (2020)	Mark Bleackley	2020-04-17	Candida, EV, biofilm, QExactive, LC-MS/MS,
PXD014388	Candida albicans (ATCC90028 and ATCC10231 yeast) extracellular vesicle and whole cell lysate proteomes	PRIDE	Candida albicans	Q Exactive	Dawson et al. (2020)	Mark Bleackley	2020-04-17	Candida, EV, QExactive, LC-MS/MS,
PXD014367	Candida albicans (DAY286 yeast) extracellular vesicle and whole cell lysate proteomes	PRIDE	Candida albicans	Q Exactive	Dawson et al. (2020)	Mark Bleackley	2020-04-17	Candida, EV, QExactive, LC-MS/MS,
PXD015359	Cell-surface proteomics identifies differences in signalling and adhesion protein expression between naive and primed human pluripotent stem cells	PRIDE	Homo sapiens	Orbitrap Fusion Lumos	Wojdyla et al. (2020)	Peter Rugg-Gunn	2020-04-16	plasma membrane profilling, naive and primed human pluripotent stem cells,
PXD015958	Plasma proteomic profiling of normal and over-conditioned dairy cows during the transition from late pregnancy to early lactation by LC-MS/MS	PRIDE	Bos taurus	Q Exactive Plus	Ghaffari et al. (2020)	Peter David Eckersall	2020-04-15	Body condition score, transition cows, TMT proteomics,
PXD014447	SERRATE interacts with the nuclear exosome targeting complex to degrade primary miRNA precursors in Arabidopsis	PRIDE	Arabidopsis thaliana (Mouse-ear cress)	Q Exactive	Bajczyk et al. (2020)	Heike Lange	2020-04-15	SERRATE, NEXT, exosome, miRNA biogenesis, pri-miRNAs,
PXD011007	Proteomics exploration of the Atp7b-/- mouse plasma proteome: translational relevance for the diagnosis of Wilson’s disease	PRIDE	Mus musculus , Homo sapiens	LTQ Orbitrap Velos; Q TRAP	Lacombe et al. (2020)	Virginie Brun	2020-04-14	Wilson's disease, liver, biomarkers, nanoLC-MS/MS, LC-SRM,
PXD018142	Plasma proteomic profile differences between healthy and white-nose affected Myotis lucifugus	PRIDE	Myotis lucifugus	LTQ Orbitrap	Hecht-H�ger et al. (2020)	G�bor �. Czirj�k	2020-04-09	Myotis lucifugus, plasma, LC-MS/MS,
PXD016814	Lipid moieties of Mycoplasma pneumoniae lipoproteins are the causative factors of vaccine-enhanced disease	PRIDE	Mycoplasma pneumoniae 19294	Q Exactive	Mara et al. (2020)	Jeremy Balsbaugh	2020-04-09	mycoplasma pneumoniae, lipid associated membrane proteins, Q Exactive HF,
PXD010943	SWATH-MS Analysis of Gfi1-mutant bone marrow neutrophils	PRIDE	Mus musculus	TripleTOF 5600	Muench et al. (2020)	Kenneth D. Greis	2020-04-06	Technical, Biological, Neutrophil, SCN, Gfi1, SWATH,
PXD017386	Aquatic decomposition and its effects on the bone proteome for forensic applications	PRIDE	Mus musculus	Q Exactive HF	Mizukami, Hathway & Procopio (2020)	Noemi Procopio	2020-04-05	Forensic, Bone, Aquatic decomposition,
PXD016229	Unbiased identification of the liposome protein corona using photoaffinity based chemoproteomics	PRIDE	Homo sapiens	MALDI Synapt MS	Pattipeiluhu et al. (2020)	Alexander Kros	2020-04-02	Chemoproteomics photoaffinity labelling human serum protein corona,
PXD015163	HPLC-MS/MS analysis of plasma samples from patients with colorectal cancer	PRIDE	Homo sapiens	Q Exactive	Kopylov et al. (2020)	Anna Kaysheva	2020-04-02	Human Proteome Project, Biomedical, human, plasma, colorectal cancer, protein,
PXD014894	Proteomic analysis of NK cell-derived extracellular vesicles.	PRIDE	Homo sapiens	Orbitrap Fusion	Federici et al. (2020)	serena camerini	2020-04-02	proteomics natural killer cells exosomes microvesicles,
PXD014887	Bone marrow mesenchymal stem cells’ secretome exerts neuroprotective effects in a Parkinson’s disease rat model	PRIDE	Homo sapiens	TripleTOF 5600	Mendes-Pinheiro et al. (2019)	Bruno Manadas	2020-03-19	Parkinson's diasese, Mesenchymal Stem Cells, Secretome, dopamine neurons, Neuroprotection,
PXD006344	Trichuris secretome - proteome data analysis	PRIDE	Trichuris muris	TripleTOF 5600	10.1101/128629; Eichenberger et al. (2018)	Alex Loukas	2020-03-13	Biological, Trichuris muris, exosomes, proteome, secretome,
PXD017919	Differential proteomics analysis on plasma from anlotinib-treated advanced non-small cell lung cancer patients	iProX	Homo sapiens	Q Exactive Plus	Dataset with its publication pending	Baohui Han	2020-03-06	Proteomics, Anlotinib, Biomarker, Non-small cell lung cancer, liquid biopsy,
PXD013512	Bone collagen from Pacific salmonid species contains differences allowing for peptide mass fingerprinting for easy identification	MassIVE	Salmonidae, Salmo salar, Oncorhynchus nerka, Oncorhynchus gorbuscha, Oncorhynchus keta, Oncorhynchus kisutch, Oncorhynchus tshawytscha	Q Exactive	no publication	Kristine Korzow Richter	2020-03-05	ZooMS, archaeology, COL1a1, COL1a2, COL1a3, collagen, bone,
PXD014709	Pharmacological induction of selective endoplasmic reticulum retention as a novel strategy for cancer therapy	PRIDE	Homo sapiens	Q Exactive	Mahameed et al. (2020)	Boaz Tirosh	2020-03-02	human, LC-MS, plasma membrane,
PXD013832	Comprehensive cell surface proteomics defines markers of classical, intermediate and non-classical monocytes	PRIDE	Homo sapiens	Orbitrap Fusion Lumos	Ravenhill et al. (2020)	Michael Weekes	2020-03-02	Monocyte, blood cell, quantitative proteomics, tandem mass tag, cell surface, plasma membrane, classical monocyte,
PXD017226	Site-specific 5-hydroxy-tryptophan incorporation into apolipoprotein A-I impairs cholesterol efflux activity and high density lipoprotein biogenesis	PRIDE	Homo sapiens	LTQ Orbitrap	Zamanian-Daryoush et al. (2020)	Stanley L. Hazen	2020-03-01	Cardiovascular (B/D-HPP), Human Proteome Project, human, plasma, apolipoprotein A-I, 5-OH-Trp,
PXD016646	Urinary exosomes identification	iProX	Homo sapiens	Orbitrap Fusion; Q Exactive HF	Dataset with its publication pending	Xiangmin Zhang	2020-02-29	urinary exosomes, size exclusion chromatography, ultracentrifugation,
PXD017776	Tuning Liposome Composition to Modulate the Corona Forming in Human Serum and Uptake by Cells	PRIDE	Homo sapiens	Q Exactive	Yang et al. (2020)	Anna Salvati, Peter Horvatovich	2020-02-28	Biology/Disease-Driven Human Proteome Project (B/D-HPP), Human Proteome Project, Liposomes, nanoparticle corona, human serum, cellular uptake,
PXD017299	Influence of cross-linker polarity on selectivity towards lysine side chains	PRIDE	Bos taurus	solariX	Fiala, Kukačka & Novák (2020)	Petr Novák	2020-02-28	EPIC-XS, Structural mass spectrometry, protein structure, chemical cross-linking, disuccinimidyl glutarate, bis(sulfosuccinimidyl) glutarate, bovine serum albumin,
PXD017172	Identification of osteolineage cell-derived extracellular vesicle cargo implicated in hematopoietic support	PRIDE	Homo sapiens	Orbitrap Fusion Lumos	Morhayim et al. (2020)	Prof. Dr. Sander Meijer	2020-02-28	Intercellular communication, hematopoietic niche, hematopoietic expansion, bone,
PXD010149	Dataset in support of patients on clinical suspicion of infective endocarditis included in a study searching for novel putative biomarkers	PRIDE	Homo sapiens	Q Exactive	Snips�yr et al. (2020)	Allan Stensballe	2020-02-26	Biomedical, Biomarkers, Infective endocarditis, LFQ LC-MS/MS, Non-infective endocarditis, Serum proteomics, 2D-PAGE,
PXD014277	Proteomics of blood sera from Macaca fascicularis in the framework of the development of a vaccine against Lassa virus.	PRIDE	Macaca fascicularis	Q Exactive	Mateo et al. (2019)	Jean Armengaud	2020-02-25	serum, virus, vaccine, immunization, blood serum, shotgun proteomics, primate,
PXD016806	Chiang_CLICK_Chemistry_Yeast_Intracellular_Vesicle_Clusters_and Extracellular_Vesicles	MassIVE	Saccharomyces cerevisiae	TripleTOF 5600	no publication	Hui-Ling Chiang	2020-02-20	CLICK Chemistry, Intracellular Vesicle Clusters, Protein Synthesis, Yeast, Extracellular Vesicles, Cell-Cell communication,
PXD016383	Toxoplasma MYR1 Immunoprecipitations	PRIDE	Toxoplasma gondii RH, Homo sapiens	Orbitrap Fusion	Cygan et al. (2020)	John C. Boothroyd	2020-02-19	Toxoplasma, MYR1,
PXD017273	Human and mouse brain, and human cerebrospinal fluid extracellular vesicles LC-MSMS	PRIDE	Mus musculus , Homo sapiens	Q Exactive HF	Muraoka et al. (2020)	Tsuneya Ikezu	2020-02-17	Human, mouse, brain tissue, cerebrospinal fluid, extracellular vesicles, TMT label, LC-MSMS,
PXD016391	Structural basis for lipid binding and function by an evolutionally conserved protein, Serum Amyloid A	PRIDE	Mus musculus	Synapt MS	Frame et al. (2020)	John R. Engen	2020-02-17	Hydrogen-deuterium exchange mass spectrometry, molecular dynamics simulations, lipoprotein nanoparticle, intrinsically disordered protein, β-hairpin misfolding intermediate, inflammation and immunity,
PXD016098	LC-MS/MS Data of Skeletal Muscle and Plasma of Preruminant Calves fed with Leucine and Threonine Supplemented Diets	PRIDE	Bos taurus	Q Exactive Plus	Yu et al. (2020)	Peter David Eckersall	2020-02-17	Amino acid, calf, leucine, threonine, muscle, plasma, proteomics, LC-MS/MS, TMT,
PXD014751	Comparative proteomics of liver and plasma on the CDAA rat NASH model	PRIDE	Rattus norvegicus	Orbitrap Fusion Lumos	Veyel et al. (2020)	Wolfgang Rist	2020-02-17	Han Wistar rat, Liver, Plasma, LC-MSMS,
PXD014487	Adipocyte vesicles: ‘all-in-one’ packages that stimulate tumor mitochondrial metabolism and dynamics	PRIDE	Mus musculus , Homo sapiens	LTQ Orbitrap Velos; Q Exactive Plus	Clement et al. (2020)	Odile Burlet-Schiltz	2020-02-17	exosome / fatty acid oxidation / lipophagy / melanoma / obesity / LC-MSMS,
PXD014559	Tetraspanin-6 antagonizes the release of exosomes by stimulating the lysosomal degradation of syntenin and syndecan-4	PRIDE	Homo sapiens	Orbitrap Fusion Lumos	Dataset with its publication pending	Jean-Paul BORG	2020-02-12	Human, exosomes, Tetraspanin, syntenin, LC-MSMS, GFP-Trap,
PXD014401	Growth factor-mediated regulation of neuronal exosome release depends on VAMP3/cellubrevin	PRIDE	Rattus norvegicus	Q Exactive	Dataset with its publication pending	Stefan Lichtenthaler	2020-02-06	Rat, Neurons, Exosome, VAMP3,
PXD016322	Human bone marrow comprise atypical adipocytes with specific lipid metabolism	PRIDE	Homo sapiens	Q Exactive	Attan� et al. (2020)	Catherine Muller	2020-01-29	Bone Marrow adipocytes, human, label free quantificatio, LC-MSMS,
PXD000007	Comprehensive mapping of the bull sperm surface proteome	PRIDE	Bos taurus	LTQ Orbitrap	Byrne et al. (2012)	Michael K. Holland	2020-01-27	bovine, sperm, plasma membrane, 5600 TripleTOF, QSTAR Elite, UltrafleXtreme,
PXD014198	Genome-wide CRISPR screening reveals genetic modifiers of mutant EGFR dependence in NSCLC	PRIDE	Homo sapiens	Orbitrap Fusion Lumos	Zeng et al. (2019)	Debora Bonenfant	2020-01-14	Biomedical, human, cancer, EGFR,
PXD015517	Evaluation by re-derivation of a paternal line after 18th generations on seminal traits, proteome and fertility: SWATH quantitation of Seminal Plasma proteins	PRIDE	Oryctolagus cuniculus	TripleTOF 5600	10.1016/j.livsci.2019.103894	Francisco Marco Jimenez	2020-01-13	Plasma seminal protein, fertility, DIA-LC/MSMS, SWATH,
PXD015511	Evaluation by re-derivation of a paternal line after 18th generations on seminal traits, proteome and fertility: Seminal Plasma Spectral Library	PRIDE	Oryctolagus cuniculus	TripleTOF 5600	10.1016/j.livsci.2019.103894	Francisco Marco Jimenez	2020-01-13	Seminal Plasma protein, fertility, DIA-LC/MSMS, SWATH,
PXD013549	Cilia and the exocyst are involved in urinary extracellular vesicle production and content	PRIDE	Canis lupus familiaris	LTQ Orbitrap Elite	Zuo et al. (2019)	Josh Lipschutz, M.D.	2020-01-13	Bioinformatics Infrastructure for Life Sciences (BILS) network (Sweden), extracellular vesicle, exocyst, GTPase, protein trafficking,
PXD011496	ADAPT identifies an ESCRT complex composition that discriminates VCaP from LNCaP prostate cancer cell exosomes	PRIDE	Homo sapiens	Q Exactive	Hornung et al. (2020)	David Spetzler	2020-01-13	Biomedical, Aptamers, ESCRT complex, Exosomes, Prostate Cancer Cells, ADAPT,
PXD017064	The proteome of mantle exosomes of purple and white mussel in Hyriopsis cumingii	iProX	Hyriopsis cumingii	Q Exactive HF	Dataset with its publication pending	Jiale Li	2020-01-10	Exosome, color, Hyriopsis cumingii,
PXD015622	Human serum N-linked intact glycopeptides LC-MS/MS	PRIDE	Gallus gallus , Homo sapiens , Armoracia rusticana	Q Exactive	Shu et al. (2020)	Fuquan Yang	2020-01-10	N-linked intact glycopeptide, spectral library search, co-elution, isotopic distribution, human serum,
PXD016846	Mass spectrometry-based characterization of Toxoplasma gondii MORC interactome	PRIDE	Toxoplasma gondii RH, Toxoplasma gondii PRU	LTQ Orbitrap Velos; Q Exactive	Farhat et al. (2020)	Virginie Brun	2020-01-09	Biomedical, Toxoplasma gondii, TGME49_305340, co-immunoprecipitation, nanoLC-MS/MS,
PXD016845	MS-based quantitative proteomic analysis of total proteomes from T. gondii strains upon MORC���s depletion and TgHDAC3 inhibition.	PRIDE	Toxoplasma gondii	Q Exactive	Farhat et al. (2020)	Virginie Brun	2020-01-09	Biomedical, Toxoplasma gondii, TGME49_305340, TgHDAC3, nanoLC-MS/MS,
PXD016428	Glyco-CPLL: an integrated method for in-depth and comprehensive N-glycoproteome profiling of human plasma	PRIDE	Homo sapiens	Orbitrap Fusion Lumos	Zhang et al. (2019)	Yong Zhang	2020-01-09	Mass Spectrometry, Papillary Thyroid Carcinoma, N-glycoproteomics, Combinatorial Peptide Ligands Library,
PXD014050	The effects of fetal prenatal androgen and estrogenic exposure on the health of adult animals	PRIDE	Ovis aries	Q Exactive	Siemienowicz et al. (2019)	Mick Rae	2020-01-09	sheep, liver, plasma, androgens, estrogen, fetal programming, sex differences,
PXD016570	Plasma proteome profiling of freshwater and seawater life stages of rainbow trout (Oncorhynchus mykiss)	PRIDE	Oncorhynchus mykiss	LTQ Orbitrap	Morro et al. (2020)	Amaya Albalat	2020-01-07	Rainbow trout, smoltification, seawater, adaptation, freshwater, fish, salmonid,
PXD016325	Integrating serum protein electrophoresis with mass spectrometry, a new workflow for M-protein detection and quantification	PRIDE	Homo sapiens	Q Exactive; Orbitrap Fusion	Zajec et al. (2020)	Theo Luider	2020-01-07	serum protein electrophoresis, immunofixation electrophoresis, targeted mass spectrometry, multiple myeloma, M-protein,
PXD015442	Rat plasma proteomics using single-shot proteomics	PRIDE	Rattus norvegicus	Orbitrap Fusion Lumos	Dataset with its publication pending	Karl-Gustav Ruggeberg	2020-01-07	Rat, plasam, single-shot,
PXD015203	Quantitative Proteome Responses to Oncolytic Reovirus in GM-CSF and M-CSF-Differentiated Bone Marrow-Derived Cells	PRIDE	Mus musculus	Orbitrap Fusion	Giacomantonio et al. (2019)	Shashi A Gujar	2020-01-07	Antigen presentation/processing, anti-viral immune response, cell differentiation, macrophages, oncolytic viruses, quantitative proteomics, reovirus, viral defense,
PXD016071	Analysis of the serum peptidome associated with Toxoplasma gondii infection	iProX	Mus musculus	Q Exactive	Dataset with its publication pending	Shenyi He	2020-01-01	Toxoplasma gondii, serum, peptedome, mouse,
PXD016897	Characterization of proteomic profiles of breast cancer cell-derived exosomes that induce macrophage migration	iProX	Homo sapiens	Q Exactive	Dataset with its publication pending	Li Su	2019-12-22	Breast cancer, exosome,
PXD016896	Screening and identification of ovulation-inducing factors in Bactrian camel seminal plasma	iProX	Camelus bactrianus	LTQ	Wang et al. (2021)	Xing Xu	2019-12-22	iTRAQ, Induced ovulation, Ovary, Bactrian camel,
PXD015465	Multiplexed quantitative proteomics of extracellular vesicles released by endMSCs (EV-endMSCs)	PRIDE	Homo sapiens	Q Exactive	Marinaro et al. (2019)	Javier G Casado	2019-12-17	extracellular vesicles, human mesenchymal stem cells, endometrial, proteomic, IFNγ-primed,
PXD010496	Human plasma proteins detected by HPLC-MS/MS after blood incubation with E. coli treated/not treated with mucin	PRIDE	Homo sapiens	maXis	Mikhalchik et al. (2019)	Gleb Yurievich Fisunov	2019-12-16	Technical, Biological, Plasma, E. coli, mucin,
PXD016755	TMT analysis reveals the immuno-modulation of exosomes in Zhikong scallop Chlamys farreri	iProX	Azumapecten farreri	Q Exactive Plus	Dataset with its publication pending	Mengqiang Wang	2019-12-15	Chlamys farreri, exosomes, TMT,
PXD016297	HPLC-MS/MS analysis of proteins in serum samples	PRIDE	Homo sapiens	Q Exactive	Butkova et al. (2020)	Anna Kaysheva	2019-12-04	human, plasma, LC-MS/MS, schizophrenia,
PXD012974	comparative proteomic analysis without a label based on the technology of tandem HPLC - MS/MS	PRIDE	Homo sapiens	Q Exactive	Kisrieva et al. (2019)	Irina Karuzina	2019-12-04	Human Proteome Project, post-translational modifications of proteins, cerebral ischemia, blood plasma proteome, Liquid Chromatography and Mass Spectrometry, Orbitrap,
PXD012321	Proteomics of extracellular vesicle after SDCBP knockout	PRIDE	Homo sapiens	LTQ Orbitrap	Luck et al. (2020)	Frederick P. Roth	2019-12-02	Biological, SDCBP, extracellular vesicle,
PXD014108	Direct data-independent acquisition proteomics with in silico spectral libraries by deep learning	iProX	Homo sapiens	Q Exactive HF	Yang et al. (2020)	Liang Qiao	2019-12-01	data-independent acquisition, deep learning, spectral library, serum,
PXD011524	Proteomic analysis of human alveolar bone	PRIDE	Homo sapiens	impact II	Bell et al. (2019)	Christopher M Overall	2019-11-28	Biological, Human, TAILS, shotgun, missing protein, bone,
PXD011063	Glyco-DIA: a method for quantitative O-glycoproteomics with in silico-boosted glycopeptide libraries	PRIDE	Homo sapiens	Orbitrap Fusion	Ye et al. (2019)	Sergey Vakhrushev	2019-11-27	Technical, Glycoproteomics, Data Independent Acquisition, mass spectrometry, O-glycosylation, human serum,
PXD012304	serum exosomes of right-sided colon cancer promote metastasis via overexpression of SPARC and LRG1	PRIDE	Homo sapiens	Q Exactive	Zhong et al. (2019)	Wei Ge	2019-11-25	Biomedical, exosome, colorectal cancer, tumor location, metastasis, serum, human, proteomics,
PXD012283	serum exosomes contain SPARC and LRG1 as biomarkers for colon cancer and differ by tumor primary location	PRIDE	Homo sapiens	Q Exactive	Zhong et al. (2019)	Wei Ge	2019-11-25	Biomedical, colon cancer, exosome, proteomics, metastasis, location, SPARC, LRG1,
PXD012034	Analysis of plasma proteome of pregnant women with polycystic ovary syndrome (PCOS	PRIDE	Homo sapiens	Synapt MS	Arffman et al. (2019)	Terhi T. Piltonen	2019-11-25	PCOS, pregnant, MSE, UDMSE, Proteomics,
PXD011283	Comparative proteomic analysis of microvescicoles and exosomes isolated from urine of medullary sponge kidney disease (MSK) versus Autosomal dominant polycystic kidney disease (ADPKD) patients.	PRIDE	Homo sapiens	Orbitrap Fusion ETD	Dataset with its publication pending	Andrea Petretto	2019-11-25	Huma, LC-MS/MS, MSK, ADPKD,
PXD000582	Discovery of plasma/serum protein biomarkers for progression from Mycobacterium tuberculosis infection to disease	PRIDE	Homo sapiens	Q Exactive	Bark et al. (2017)	Eustache Paramithiotis	2019-11-25	Biomedical, discovery, biomarker, serum/plasma, disease progression, tuberculosis, early detection,
PXD000517	Discovery of serum protein biomarkers of Active Tuberculosis in HIV- and HIV+ Individuals (US center)	PRIDE	Homo sapiens	Q-Tof Ultima	Achkar et al. (2015)	Eustache Paramithiotis	2019-11-22	Tuberculosis, Latent tuberculosis, Serum, Plasma, Biomarker discovery, Cohorts, US Center HIV,
PXD015234	Non-reversible tissue fixation by EDC carbodiimide allows for imaging extracellular vesicles in situ	PRIDE	Bos taurus	Q Exactive Plus	Gupta et al. (2019)	Pena, John T.G.	2019-11-18	imaging extracellular vesicles fixation tissue,
PXD011072	Tomato xylem sap proteome composition following endophyte- and R-gene mediated resistance towards Fusarium oxysporum f.sp. lycopersici inoculation.	PRIDE	Solanum lycopersicum, Fusarium oxysporum f. sp. lycopersici 4287, Fusarium oxysporum Fo47	LTQ Orbitrap	de Lamo et al. (2018)	Sjef Boeren	2019-11-14	Biological, endophyte, biocontrol, Fusarium wilt disease, proteomics, NP24, PR-5x, exosomes,
PXD007777	iTRAQ-based Quantitative Phosphoproteomics Revealed Differences in Phosphorylation Modification Between Different Toxoplasma gondii Genotypes	PRIDE	Toxoplasma gondii	Q Exactive	Wang et al. (2019)	XingQuan Zhu	2019-11-14	Biological, Toxoplasma gondii, Genotype, Tachyzoite, iTRAQ, Phosphoproteomics, Differentially expressed phosphoprotein (DPP),
PXD012689	Sulfisoxazole inhibits exosome secretion for potential breast cancer treatment	PRIDE	Homo sapiens	Q-Tof Ultima	Im et al. (2019)	Moon-Chang Baek	2019-11-12	exosome, Sulfisoxazole, LC-MS/MS, breast cancer,
PXD012213	Effects of Caloric Restriction with Protein Supplementation on Plasma Protein Profiles in Middle-Aged Women with Metabolic Syndrome – A Preliminary Open Study	PRIDE	Homo sapiens	LTQ Orbitrap Elite	Chang et al. (2019)	Chen-Chung Liao	2019-11-12	Biomedical, metabolic syndrome, caloric restriction, protein supplementation, plasma proteomics,
PXD011185	Proteomic dynamic changes in HDL subfractions from mouse plasma	PRIDE	Mus musculus	QSTAR	Zhang et al. (2019)	Hong Wang	2019-11-12	Biomedical, Mouse, Plasam, HDL, HDL subfractions, ESI-MS/MS,
PXD010844	Comparative proteomic analysis provides novel insights into the complex responses to Pseudoperonospora cubensis infection of cucumber (Cucumis sativus L.)	PRIDE	Cucumis sativus	Q Exactive Plus	Zhang et al. (2019)	Shengjun Zhou	2019-11-12	Biological, Biomedical, cucumber, differential accumulated protein, downy mildew, pathogen resistance, Pseudoperonospora cubensis, terpenoid backbone biosynthesis,
PXD010677	Exosome-dependent immune surveillance at the metastatic niche requires BAG6	PRIDE	Mus musculus	Q Exactive	Schuldner et al. (2019)	Christian Frese	2019-11-12	Biological, Biomedical, EVs, exosomes, BAG6,
PXD010258	The Plethora of Angiotensin-Converting Enzyme Substrates in Mouse Plasma	PRIDE	Mus musculus	Orbitrap Fusion	Semis et al. (2019)	Markus Kalkum	2019-11-12	Biological, Biomedical, Peptidomics,
PXD009377	Dataset in support of Exploration of extracellular vesicles from Ascaris suum provides evidence of parasite-host cross talk	PRIDE	Ascaris suum	Q Exactive	Hansen et al. (2019)	Allan Stensballe	2019-11-12	Biological, Ascaris suum, host-parasite interactions, extracellular vesicles, immunity, miRNA, proteomics,
PXD009219	The difference in serum proteomes in schizophrenia and bipolar disorder	PRIDE	Homo sapiens	LTQ Orbitrap Velos	Smirnova et al. (2019)	Svetlana Ivanova	2019-11-12	Biological, Biomedical, biomarker, bipolar disorder, schizophrenia, proteome, proteomics, mass spectrometry, serum, one- dimensional gel electrophoresis,
PXD007677	DNA Affinity chromatografy on Mycoplasma pneumoniae extracts III	PRIDE	Mycoplasma pneumoniae (strain ATCC 29342 / M129)	LTQ Orbitrap Velos	Yus et al. (2019)	Luis Serrano	2019-11-12	Biological, system biology, microbiology, minimal cell, proteome, transcription factor, gene expression, regulation, Mycoplasma pneumoniae, Affinity chromatography, DNA binding protein,
PXD007676	DNA Affinity chromatografy on Mycoplasma pneumoniae extracts II	PRIDE	Mycoplasma pneumoniae (strain ATCC 29342 / M129)	LTQ Orbitrap Velos	Yus et al. (2019)	Luis Serrano	2019-11-12	Biological, system biology, microbiology, minimal cell, proteome, transcription factor, gene expression, regulation, Mycoplasma pneumoniae, Affinity chromatography, DNA binding protein,
PXD007674	DNA Affinity chromatografy on Mycoplasma pneumoniae extracts I	PRIDE	Mycoplasma pneumoniae (strain ATCC 29342 / M129)	LTQ Orbitrap Velos	Yus et al. (2019)	Luis Serrano	2019-11-12	Biological, system biology, microbiology, minimal cell, proteome, transcription factor, gene expression, regulation, Mycoplasma pneumoniae, DNA binding protein, Affinity chromatography,
PXD007658	Mycoplasma pneumoniae Gene Regulatory Network IX	PRIDE	Mycoplasma pneumoniae (strain ATCC 29342 / M129)	LTQ Orbitrap Velos	Yus et al. (2019)	Luis Serrano	2019-11-12	Biological, system biology, microbiology, minimal cell, proteome, transcription factor, gene expression, regulation, Mycoplasma pneumoniae,
PXD007566	Mycoplasma pneumoniae Gene Regulatory Network VIII	PRIDE	Mycoplasma pneumoniae (strain ATCC 29342 / M129)	LTQ Orbitrap Velos	Yus et al. (2019)	Luis Serrano	2019-11-12	Biological, Biomedical, systems biology, microbiology, transcription factor, regulation, gene expression, bacteria, minimal cell, proteome,
PXD007565	Mycoplasma pneumoniae Gene Regulatory Network VII	PRIDE	Mycoplasma pneumoniae (strain ATCC 29342 / M129)	LTQ Orbitrap Velos	Yus et al. (2019)	Luis Serrano	2019-11-12	Biological, Biomedical, systems biology, microbiology, transcription factor, regulation, gene expression, bacteria, minimal cell, proteome,
PXD007545	Mycoplasma pneumoniae Gene Regulatory Network II	PRIDE	Mycoplasma pneumoniae M129	LTQ Orbitrap Velos	Yus et al. (2019)	Luis Serrano	2019-11-12	transcription factor, proteomics, regulation, microbiology, minimal cell,
PXD007537	Mycoplasma pneumoniae Gene Regulatory Network I	PRIDE	Mycoplasma pneumoniae (strain ATCC 29342 / M129)	LTQ Orbitrap Velos	Yus et al. (2019)	Luis Serrano	2019-11-12	Biological, Ttranscription factor, proteome, regulation, bacteria,
PXD014735	Quantitative proteomic analysis of Aanthamoeba exosome-like vesicles	PRIDE	Acanthamoeba castellanii	LTQ Orbitrap	Lin et al. (2019)	Wei Chen Lin	2019-11-11	Acanthamoeba, exosome,
PXD013710	Proteomic analysis of urinary microvesicles reveal biomarkers for neurologic disease	PRIDE	Homo sapiens	LTQ	Wang et al. (2019)	James A. Mobley	2019-11-11	Biomarkers, Neurodegeneration, Exosomes, Parkinson's disease, Alzheimer's disease,
PXD013700	Proteomic analysis of urinary microvesicles - logitudinal Study	PRIDE	Homo sapiens	LTQ Orbitrap Velos	Wang et al. (2019)	James A. Mobley	2019-11-11	urine, extracellular vesicals, proteomics, logitudinal,
PXD013629	Plasma Proteome for Hepatobiliary Carcinomas	PRIDE	Homo sapiens	Q Exactive	Chang et al. (2019)	ChengHsun Ho	2019-11-11	Liver (B/D-HPP), Cancer (B/D-HPP), Biology/Disease-Driven Human Proteome Project (B/D-HPP), Human Proteome Project, Glycoproteomics (B/D-HPP), Human, liver, plasma,
PXD013504	Tunneling nanotubes contribute to the stroma-mediated imatinib resistance of leukemic cells DID	PRIDE	Homo sapiens	Q Exactive	Kolba et al. (2019)	Katarzyna Piwocka	2019-11-11	bone marrow, LC-MS, QExatoive,
PXD013306	An open-format enteroid culture system for interrogation of interactions between Toxoplasma gondii and the intestinal epithelium	PRIDE	Mus musculus	Q Exactive	Luu et al. (2019)	Janine Coombes	2019-11-11	Toxoplasma gondii ,3D enteroids, Host-pathogen interaction,
PXD007561	Mycoplasma pneumoniae Gene Regulatory Network VI	PRIDE	Mycoplasma pneumoniae (strain ATCC 29342 / M129)	LTQ Orbitrap Velos	Yus et al. (2019)	Luis Serrano	2019-11-11	Biological, Biomedical, systems biology, microbiology, transcription factor, regulation, gene expression, bacteria, minimal cell, proteome,
PXD007560	Mycoplasma pneumoniae Gene Regulatory Network V	PRIDE	Mycoplasma pneumoniae (strain ATCC 29342 / M129)	LTQ Orbitrap Velos	Yus et al. (2019)	Luis Serrano	2019-11-11	Biological, Biomedical, systems biology, microbiology, transcription factor, regulation, gene expression, bacteria, minimal cell, proteome,
PXD007557	Mycoplasma pneumoniae Gene Regulatory Network III	PRIDE	Mycoplasma pneumoniae (strain ATCC 29342 / M129)	LTQ Orbitrap Velos	Yus et al. (2019)	Luis Serrano	2019-11-11	Biological, Biomedical, bacteria, transcription factor, regulation, minimal cell, proteomics, microbiology, gene expression,
PXD007551	Mycoplasma pneumoniae Gene Regulatory Network	PRIDE	Mycoplasma pneumoniae (strain ATCC 29342 / M129)	LTQ Orbitrap Velos	Yus et al. (2019)	Luis Serrano	2019-11-11	Biological, Biomedical, transcription factor, regulation, gene expression, minimal cell, microbiology, bacteria,
PXD015010	Plasma membrane proteome of adhesion-competent endometrial epithelial cells and its modulation by Rab11a	PRIDE	Homo sapiens	Orbitrap Fusion	Kakar-Bhanot et al. (2019)	Prof. Geetanjali Sachdeva	2019-11-08	Endometrium, Epithelium, Plasma membrane, Proteomics, Ishikawa,
PXD015727	Tissue-infiltrating macrophages mediate an exosome-based metabolic reprogramming upon DNA damage	PRIDE	Mus musculus	LTQ Orbitrap	Dataset with its publication pending	Michalis Aivaliotis	2019-11-06	Mouse, nLC-MS/MS, Orbitrap, Proteome Discoverer, Scaffold, Label-free,
PXD014690	Microflow SWATH data analysed with DIA-NN	PRIDE	Homo sapiens , Saccharomyces cerevisiae (Baker's yeast)	TripleTOF 6600	Demichev et al. (2019)	Markus Ralser	2019-11-06	High-throughput proteomics, SWATH, DIA, gas-phase fractionation, yeast, K562, plasma,
PXD013033	Proteomics of Human Blood and Semen Exosomes	PRIDE	Homo sapiens	LTQ Orbitrap	Kaddour et al. (2019)	Siddharth Pratap, PhD	2019-11-06	Biological, Biomedical, exosomes, semen, blood,
PXD011539	Exosomal shuttle protein in Pacific oyster Crassostrea gigas during bacterial stimulation	PRIDE	Crassostrea gigas	TripleTOF 5600	Dataset with its publication pending	Mengqiang Wang	2019-11-06	Crassostrea gigas, Exosomes,
PXD015321	Environmental Pollutant Induced Cellular Injury is Reflected in Exosomes from Placental Explants	MassIVE	Homo sapiens	Orbitrap Fusion	Sheller-Miller et al. (2019)	Ramkumar Menon	2019-11-04	exosome, Extracellular vesicles, inflammation, Flame retardants, preterm birth,
PXD016073	Identification of novel serum biomarkers for malignant mesothelioma using iTRAQ combined with 2D-LC-MS/MS	iProX	Homo sapiens	TripleTOF 5600	Dataset with its publication pending	Jianlin Lou	2019-10-30	Serum, iTRAQ, biomarker, malignant mesothelioma,
PXD015358	Human Cerebrospinal fluid LC-MSMS	PRIDE	Homo sapiens	Orbitrap Fusion Lumos	Muraoka et al. (2019)	Tsuneya Ikezu	2019-10-30	chronic traumatic encephalopathy, cerebrospinal fluid, extracellular vesicles, TMT label, LC-MSMSMS,
PXD009058	Pilot Plasma Proteomic Study of Steroid Resistance in Pediatric Nephrotic Syndrome	MassIVE	Homo sapiens	LTQ Orbitrap Elite	no publication	Michael L. Merchant, PhD	2019-10-29	nephrotic syndrome, steroid resistance, plasma proteomics, pediatrics,
PXD012660	LC-MS/MS proteomics analysis of Panc-1 EVs isolated using SEC	PRIDE	Homo sapiens	Orbitrap Fusion Lumos	Lennon et al. (2019)	Patrick Pirrotte	2019-10-24	Biological, Extracellular vesicles, LC-MS/MS,
PXD012162	Proteomic profiling of breast cancer-derived extracellular vesicles	PRIDE	Homo sapiens	Q Exactive	Rontogianni et al. (2019)	A.F.M. (Maarten) Altelaar	2019-10-24	Extracellular vesicles, Breast Cancer,
PXD014289	PROFILING OF PLASMA PROTEINS IN RENAL CELL CARCINOMA	PRIDE	Homo sapiens	Q Exactive	Dataset with its publication pending	Anna Kaysheva	2019-10-23	kidney cancer, protein markers, panoramic mass spectrometry, label-free quantification, omics, postgenomic data,
PXD010273	Characterization of human plasma depletome from patients with schizophrenia	PRIDE	Homo sapiens	Synapt MS	10.1002/sscp.201900057	Daniel Martins-de-Souza	2019-10-22	depletion, depletome, high-definition MSE, plasma, proteomics,
PXD015917	5-fluorouracil (5-Fu) resistant Bel/5Fu cell line and its parent Bel7402 cell line	iProX	Homo sapiens	Q Exactive	Sun et al. (2020)	Wang Liming	2019-10-18	hepatocellular carcinoma, ionic liquid, chemoresistance, plasma membrane protein,
PXD015857	Proteomic analysis of two populations of Schistosoma mansoni-derived extracellular vesicles: exosome-like vesicles and microvesicles	PRIDE	Schistosoma mansoni	TripleTOF 6600	Kifle et al. (2020)	Javier Sotillo	2019-10-17	Schistosoma mansoni, extracellular vesicles, exosome-like vesicles, microvesicles, proteomics,
PXD013269	Screening of serum biomarkers of preeclampsia by proteomics combination with bioinformatics	PRIDE	Homo sapiens	Q Exactive	Ling et al. (2019)	Sumei Wang	2019-10-15	Proteomics, Blood, ITRAQ,
PXD012916	Analysis of proteolytic processes in plasma and bone marrow interstitial fluid of pediatric B-ALL patients by HUNTER (High-efficiency Undecanal-based N Termini EnRichment)	MassIVE	Homo sapiens	Q Exactive	no publication	Dr. Philipp Lange, Dr. Pitter F. Huesgen	2019-10-15	HUNTER, N termini, proteolytic proteoforms, B-ALL, plasma, pediatric,
PXD012915	Sensitive determination of proteolytic proteoforms in limited microscale proteome samples-Development of High-efficiency Undecanal-based N Termini EnRichment (HUNTER)	MassIVE	Homo sapiens	Q Exactive	no publication	Dr. Philipp Lange, Dr. Pitter F. Huesgen	2019-10-15	HUNTER, N termini, proteolytic proteoforms, proteomics, degradomics, HeLa, plasma,
PXD010490	Detection of SEPs by MS (Second Round)	PRIDE	Escherichia coli	LTQ Orbitrap Velos	Dataset with its publication pending	Luis Serrano	2019-10-14	Technical, Biological, SEPs, Mycoplasma bovis, Escherichia colo,
PXD010483	CASP XL-MS target T0985: Cross-linking for the 13th Community Wide Experiment on the Critical Assessment of Techniques for Protein Structure Prediction (CASP13)	PRIDE	Acholeplasma laidlawii (strain PG-8A)	LTQ Orbitrap Elite	Fajardo et al. (2019)	Alexander Leitner	2019-10-07	Biological, Chemical cross-linking, DSS, PDH, DMTMM, structural proteomics, CASP,
PXD013429	Human urinary extracellular vesicles protein LC-MS/MS	PRIDE	Homo sapiens	Q Exactive	Xu et al. (2019)	Harry Holthofer	2019-09-30	Urinary Extracellular Vesicle, Tamm-Horsfall Protein, Urea, Mass Spectrometry, Biomarker,
PXD013630	Extracellular vesicle fibrinogen induces encephalitogenic CD8+ T cells in a mouse model of multiple sclerosis	PRIDE	Mus musculus , Homo sapiens	Q Exactive	Willis et al. (2019)	Stephen J. Crocker	2019-09-26	extracellular vesicles, multiple sclerosis, human, fibrinogen,
PXD014695	α-arrestin-dependent endocytosis after cycloheximide treatment	PRIDE	Saccharomyces cerevisiae (Baker's yeast)	TripleTOF 5600	Dataset with its publication pending	Pierre Morsomme	2019-09-25	endocytosis, arrestin, cycloheximide, plasma membrane,
PXD013893	Sequential phosphoproteomics and N-glycoproteomics of plasma-derived extracellular vesicles	PRIDE	Homo sapiens	LTQ Orbitrap Velos	Dataset with its publication pending	W. Andy Tao	2019-09-25	post-translational modification, PTM, glycosylation, phosphorylation, phosphoproteomics, glycoproteomics, extracellular vesicles, exosomes, microvesicle, EV, mass spectrometry, proteomics, liquid chromatography, MS, LC-MS/MS,
PXD013548	Rickettsia-HUVECs secretome and Rickettsia-mouse plasma proteome	PRIDE	Mus musculus , Homo sapiens	Q Exactive	Dataset with its publication pending	Yingxin Zhao, Ph.D.	2019-09-25	Rickettsia, secretome, plasma proteome, mass spectrometry,
PXD012585	Comparative proteomics and biochemical analysis of venom of thirteen Bothrops moojeni specimens reveal several individual variations	PRIDE	Bothrops moojeni	Synapt MS	Aguiar et al. (2019)	Alexandre Keiji Tashima	2019-09-25	Biological, Biomedical, Bothrops moojeni, snake venom, envenomation, intraspecific venom variability, snake plasma,
PXD015428	Proteomic analysis of exosomes released from heatstressed hepatocytes	iProX	Homo sapiens	Q Exactive	Dataset with its publication pending	Lei Su	2019-09-12	exosomes, extracellular vesicles, heat stroke, heat stress, hepatocyte,
PXD007988	Composition and structure of synaptic ectosomes exporting antigen receptor linked to functional CD40 ligand from helper T cells	PRIDE	Homo sapiens	Orbitrap Fusion Lumos	Saliba et al. (2019)	Roman Fischer	2019-09-12	Biological, Exosomes,
PXD011008	Early Pleistocene enamel proteome sequences from Dmanisi resolve Stephanorhinus phylogeny	PRIDE	Stephanorhinus, Equus sp., Bison	Q Exactive HF; Q Exactive; Q Exactive Plus	Cappellini et al. (2019)	Enrico Cappellini	2019-09-11	Palaeoproteomics, Stephanorhinus, enamel, bone, dentine, Dmanisi, LC-MS/MS,
PXD013586	N-glycopeptide Signatures in Liver Diseases	iProX	Homo sapiens	QTRAP 6500+; Orbitrap Fusion	Zhang et al. (2019)	Haojie Lu	2019-09-10	Glycopeptide, serum, HBV-related liver diseases, Mass spectrometry,
PXD014657	Palaeoproteomic identification of breast milk protein residues from the archaeological skeletal remains of a neonatal dog	PRIDE	Canis lupus familiaris	Q Exactive	Tsutaya et al. (2019)	Enrico Cappellini	2019-09-09	Palaeoproteomics, LC-MS/MS, Dog, Bone,
PXD014133	Global lysine crotonylation and 2-hydroxyisobutyrylation in phenotypically different Toxoplasma gondii parasites	PRIDE	Toxoplasma gondii	Q Exactive HF-X	Yin et al. (2019)	Qijun Chen	2019-09-09	Toxoplasma gondii, protein posttranslational modification, crotonylation, 2-hydroxyisobutyrylation, metabolism, function,
PXD015023	Identification of novel binding proteins for sphingosine 1-phosphate	PRIDE	Mus musculus	Hitachi instrument model	Obinata et al. (2019)	Hideru Obinata	2019-09-04	mouse, plasma, LC-MS/MS,
PXD013980	SILAC-Based Quantification of TGFBR2-Dependent Protein Expression in Extracellular Vesicles of Microsatellite Unstable Colorectal Cancers	PRIDE	Homo sapiens	Q Exactive; LTQ Orbitrap	Fricke et al. (2019)	J�rgen Kopitz	2019-09-04	Biomedical, proteomics, SILAC, extracellular vesicles, microsatellite instability, colorectal cancer,
PXD014758	Cytosolic and plasma membrane proteome analysis of rice leaves in response to MSP1 treatment	PRIDE	Oryza sativa	Q Exactive	Gupta et al. (2019)	Sun Tae Kim	2019-08-30	plasma membrane, TMT, MSP1, rice, plant-pathogen interaction, PAMP,
PXD013767	Mass spectrometry of excretory/secretory products (ectosomes, exosomes, and soluble proteins) secreted by Toxoplasma gondii tachyzoites isolated from an infected murine model.	PRIDE	Toxoplasma gondii GT1	Synapt MS	10.1016/j.jprot.2019.103490; Ram�rez-Flores et al. (2019)	Ricardo Mondrag�n-Flores	2019-08-29	Ectosomes, Excretory/secretory products, Exosomes, Mass spectrometry, Quantification, Toxoplasma gondii.,
PXD007755	Proteomic profiling of rhabdomyosarcoma-derived exosomes yield functional role for extracellular vesicles	PRIDE	Homo sapiens	LTQ Orbitrap Velos	Rammal et al. (2019)	Yehia S Mechref	2019-08-29	Biomedical, Rhabdomyosarcoma, exosomes, proteomics, pathways,
PXD011804	Discovery and qualification of serum protein biomarkers for cholangiocarcinoma diagnosis	PRIDE	Homo sapiens	TripleTOF 5600	Duangkumpha et al. (2019)	Watcharin Loilome	2019-08-26	Biomedical, cholangiocarcinoma, proteomics, mass spectrometry, multiple reaction monitoring, serum biomarker discovery pipeline,
PXD013716	Protein changes in response to lead stress of lead-tolerant and lead-sensitive industrial hemp using SWATH technology	iProX	Eupatorium cannabinum, Iranian hemp witches'-broom phytoplasma	TripleTOF 6600	Xia et al. (2019)	Deng Gang	2019-08-25	Pb stress, Industrial hemp (Cannabis sativa L.), SWATH, Pb-stress adaption,
PXD013852	Quantitative comparative analysis of human erythrocyte surface proteins between individuals from two genetically distinct populations	PRIDE	Homo sapiens	Orbitrap Fusion Lumos; Orbitrap Fusion	Dataset with its publication pending	Michael Weekes	2019-08-22	Erythrocyte, red blood cell, blood cell, quantitative proteomics, tandem mass tag, cell surface, plasma membrane,
PXD008434	Plasma fibrin clot-bound proteins in antiphospholipid syndrome and venous thromboembolism: relation with inflammation and thrombosis	PRIDE	Homo sapiens	Q Exactive	Ząbczyk et al. (2019)	Jacek R Wisniewski	2019-08-20	Biomedical, antiphospholipid syndrome, venous thromboembolism, inflammation, thrombosis,
PXD007193	Plasma Mouse LC-MSMS	PRIDE	Mus musculus	LTQ Orbitrap Velos	Rahman et al. (2019)	Martha Chekenya	2019-08-20	Biological, Autophagy, Mouse, Glioblastoma, Plasma,
PXD009139	Comparative serum proteomics of Intraductal papillary mucinous neoplasias and pacreatic adenocarcinoma	PRIDE	Homo sapiens	Synapt MS	10.1186/s41231-019-0037-4	Risto Renkonen	2019-08-19	Biomedical, Intraductal papillary mucinous neoplasias, Pancreatic adneocarcinoma, Label-free proteomics, UDHMSE,
PXD014474	A targeted strategy for developing proteomic biomarkers: a case study of epithelial ovarian cancer	PanoramaPublic	Homo sapiens	TSQ Vantage; QTRAP 5500; 4000 QTRAP		Ruth Huttenhain	2019-08-14	Cancer biomarker, Ovarian cancer, Plasma,
PXD015018	Introducing plasma/serum glycodepletion for the targeted proteomics analysis of cytolysis biomarkers	PeptideAtlas	Homo sapiens	QTRAP 6500	Maes et al. (2017)	Virginie Brun	2019-08-13	selected reaction monitoring, SRM, targeted,
PXD014579	Cell-derived extracellular vesicles can be used as a biomarker reservoir for glioblastoma tumor subtyping	PRIDE	Homo sapiens	LTQ Orbitrap	10.1038/s42003-019-0560-x	Prof Georgios Giamas	2019-08-08	Glioblastoma, extracellular vesicles, biomarkers,
PXD012003	An insight into the proteome of uveal melanoma-derived ectosomes reveals the presence of potentially useful biomarkers	PRIDE	Homo sapiens	Q Exactive	Surman et al. (2019)	Sylwia Kedracka-Krok	2019-08-08	Biomedical, ectosomes, extracellular vesicles, glycosylation, lectins, proteomics, uveal melanoma,,
PXD007657	Multi-omics biomarker pipeline reveals elevated levels of protein-glutamine gamma-glutamyltransferase 4 in seminal plasma of prostate cancer patients	PRIDE	Homo sapiens	LTQ Orbitrap	Drabovich et al. (2019)	Andrei P. Drabovich	2019-08-02	Biomedical, prostate cancer, biomarker discovery, seminal plasma, proteomics, mass spectrometry, selected reaction monitoring, TGM4, protein-glutamine gamma-glutamyltransferase 4,
PXD011314	Profiling of Methylglyoxal Blood Metabolism and Advanced Glycation End-Product Proteome using a Chemical Probe	PRIDE	Homo sapiens	Q Exactive	Sibbersen et al. (2018)	Johan Palmfeldt	2019-07-31	Technical, Biological, Biomedical, Human, plasma, erythrocytes, methylglyoxal,
PXD012454	Plasma Proteome Dynamics in the Pig Model of Trauma	PRIDE	Sus scrofa domesticus (domestic pig)	Q Exactive	Cudjoe et al. (2019)	Adam Hawkridge	2019-07-29	Biological, Biomedical, LC-MS/MS, Plasma, Trauma,
PXD014726	El-Bayoumy iTraq 8-plex Analysis of Human Female Plasma	MassIVE	Homo sapiens	instrument model: Sciex 5600+ TripleTOF	no publication	Karam El-Bayoumy	2019-07-23	iTraq, Human, Plasma, Omega-3 Fatty Acids, inflammation, breast density,
PXD014648	Homologous recombination repair and cholesterol-mediated drug efflux induce dose-dependent chemoresistance in nutrient-deprived neuroblastoma cells	PRIDE	Homo sapiens	Q Exactive	Dataset with its publication pending	Sang-Won Lee	2019-07-19	Neuroblastoma, Serum starvation, Chemoresistance, Proteomics, Network model, Mass spectrometry,
PXD013435	RST1 and RIPR connect the cytosolic RNA exosome to the SKI complex in Arabidopsis	PRIDE	Arabidopsis thaliana (Mouse-ear cress)	Q Exactive	Lange et al. (2019)	Dominique Gagliardi	2019-07-17	RST1, SKI complex, Exosome complex, RNA exosome, Exo9, Ski7,
PXD012060	BALF secretome and exosome proteomics	PRIDE	Mus musculus	Q Exactive	Zhao et al. (2019)	Yingxin Zhao, Ph.D.	2019-07-16	Biomedical, bromodomain containing protein 4, bronchoalveolar lavage fluid proteomics, airway fibrosis, epithelial mesenchymal transition, pericytes, mass spectrometry,
PXD011797	Global Enrichment of Low-Abundance Peptide Hormones in Plasma for Discovery and Quantitation	PRIDE	Homo sapiens	Q Exactive	Harney et al. (2019)	Mark Colin Larance	2019-07-16	Biomedical, human, plasma, intermittent fasting, peptide hormone, insulin, hepcidin, GLP-1, IGF-1.,
PXD013058	CORRELATION OF CANINE BONE MARROW DERIVED MESENCHYMAL STEM CELLS GENOMICS WITH SECRETOME PROTEOMIC COMPOSITION	PRIDE	Canis lupus familiaris, Homo sapiens	Q Exactive	Humenik et al. (2019)	Michel Salzet	2019-07-15	Canine, LC-MSMS, Proteomic, stem-cell, secretome,
PXD011345	Analysis of the Escherichia coli membrane vesicle proteome identifies markers of purity and culture conditions	PRIDE	Escherichia coli	TripleTOF 6600	Hong et al. (2019)	Simon Swift	2019-07-15	Technical, Biological, Membrane vesicles, extracellular vesicles, pathogen, microbe, proteomics, iron,
PXD014598	Comparative proteomics in tomato	iProX	'Solanum lycopersicum' phytoplasma, Arabidopsis thaliana	Q Exactive	Dataset with its publication pending	Jie Gao	2019-07-14	Tomato (Solanum lycoperscium), iTRAQ, proteomics, protein network,
PXD013466	Assessing the effect of leptin central administration on plasma proteins in insulin deficient mice.	PRIDE	Mus musculus	LTQ Orbitrap Velos	Ramadori et al. (2019)	Giorgio Ramadori	2019-07-12	Biological, Leptin, Brain, Insulin deficiency, Glycemia, Plasma,
PXD010269	Recombinant extracellular vesicles as a biological reference material	PRIDE	Homo sapiens	Q Exactive	Geeurickx et al. (2019)	An Hendrix	2019-07-10	Biological, Biomedical, proteomics, mass spectrometry, VLPs, rEVs, HEK293T cells,
PXD013777	Immunoglobulin V-gene usage among human serum IgA with or without specificity to the autoantigen transglutaminase 2	PRIDE	Homo sapiens	Q Exactive	Iversen et al. (2019)	Ludvig M. Sollid	2019-07-09	Human, serum, IgA, celiac disease, autoantibodies,
PXD012472	Pharmacokinetic analysis of a novel human EGFRvIII:CD3 bispecific antibody in plasma and whole blood using a high-resolution targeted mass spectroscopy approach	PanoramaPublic	Mus musculus, Homo sapiens	Q Exactive HF-X	Schaller et al. (2019)	Matt Foster	2019-07-09	PRM, pharmacokinetics, biotherapeutic antibody, stable isotope-labeled protein, whole blood, HF-X,
PXD009859	Development a of novel targeted proteomic plasma biomarker panel for hypertrophic cardiomyopathy	PRIDE	Homo sapiens	6410 Triple Quadrupole LC/MS	Captur et al. (2019)	Dr Kevin Mills	2019-07-08	Biomedical, Human, Heart, Plasma, LC-MSMS, Hypertrophic Cardiomyopathy,
PXD013305	THE EFFECTS OF SPACE FLIGHT FACTORS ON THE HUMAN PLASMA PROTEOME, INCLUDING BOTH REAL SPACE MISSIONS AND GROUND-BASED MODEL EXPERIMENTS.	PRIDE	Homo sapiens	maXis	Brzhozovskiy et al. (2019)	Alexey Kononikhin	2019-07-04	spaceflight, ground-base experiments, mass-spectrometry, astronauts, head down bed rest, dry immersion, proteomics, extreme conditions,
PXD012939	Quantitative photo-crosslinking mass spectrometry reveals protein structure response to environmental changes	PRIDE	Bos taurus , Homo sapiens	Orbitrap Fusion Lumos	Dataset with its publication pending	Juri Rappsilber	2019-07-01	Biological, Quantitation, Cross-linking, Label-free, Mass spectrometry, Spectronaut, Xi, Data-independent acquisition, Human serum albumin, Cytochrome C, Structural dynamics, DIA-QCLMS, SDA, Photo-crosslinking,
PXD011767	EGR1 regulation in human bone marrow stromal cells	PRIDE	Homo sapiens	Orbitrap Fusion	Li et al. (2019)	Jenny Hansson	2019-06-27	Biological, Human, bone marrow, stromal cells,
PXD007580	Identification of human blood plasma proteins in shotgun proteomics	PRIDE	Homo sapiens	Q Exactive	10.18097/bmcrm00093	Vladlen Stanislavovich Skvortsov	2019-06-26	bottom-up proteomics, mass spectrometry, protein identification, spike-in peptides, human plasma, shotgun proteomics, LC-MS/MS,
PXD010379	Exosomes and small microvesicles are key regulators of non-cell autonomous intercellular communication in senescence	PRIDE	Homo sapiens	maXis	Borghesan et al. (2019)	Javier Munoz	2019-06-25	Biological, Biomedical, mass spectrometry, label free, exosomes, small extracellular vesicles, EV, paracrine senescence, OIS, DDIS, aging, tumour suppressor, IFITM3,
PXD009534	Effects of current therapeutic foods in undernourished Bangladeshi children compared to microbiota-directed food prototypes in gnotobiotic mice and piglets	MassIVE	Sus scrofa	instrument model: Q Exactive Plus	no publication	Robert L. Hettich	2019-06-25	Sus scrofa, Microbiome, Gnotobiotic, Pig, Metaproteomics, Serum,
PXD013688	Extracellular vesicles impose quiescence and confer DNA-damage on residual HSC in the AML niche	PRIDE	Mus musculus	Orbitrap Fusion ETD	Abdelhamed et al. (2019)	Dr. Peter Kurre	2019-06-24	acute myeloid leukemia (AML), AML-derived extracellular vesicles, bone marrow, mouse, isobaric labeling, tandem mass tags, proteomics,
PXD013419	Exosomes proteome of human lung cancer cell lines 95C and 95D	PRIDE	Homo sapiens	Q Exactive	Qiao et al. (2019)	Hua Xiao	2019-06-17	Human Proteome Project, Exosome, Lung cancer, Metastasis, Proteomics, HGF/c-Met pathway,
PXD013794	Proteomics characterization of extracellular vesicles sorted by flow cytometry reveals a disease-specific molecular cross-talk from cerebrospinal fluid and tears in multiple sclerosis	PRIDE	Homo sapiens	maXis	Pieragostino et al. (2019)	Piero Del Boccio	2019-06-06	Proteomics, Extracellular Vesicles, FACS Sorting, CSF, Tears, Multiple Sclerosis.,
PXD010528	Data in support of serum proteomics of Laparoscopic Gastric Plication	PRIDE	Homo sapiens	Q Exactive	Savedoroudi et al. (2019)	Allan Stensballe	2019-06-06	Biomedical, serum Laparoscopic Gastric Plication,
PXD012465	Analysis of human fetuin peptides originating from the serum of individuals, part 2	PRIDE	Homo sapiens	Orbitrap Fusion Lumos	Dataset with its publication pending	Albert J R Heck	2019-05-20	Biological, Human, fetuin, glycopeptides, N-glycosylation, O-glycosylation, phosphorylation, gene polymorphism,
PXD005994	Aspergillus fumigatus melanin manipulates the cargo and kinetics of neutrophil-derived extracellular vesicles	PRIDE	Neosartorya fumigata (Aspergillus fumigatus)	Q Exactive	Shopova et al. (2020)	Axel A. Brakhage	2019-05-17	Biological, Biomedical, neutrophils, antifungal extracellular vesicles, Aspergillus fumigatus, melanin,
PXD013183	Proximity-dependent biotinylation by TurboID to identify protein-protein interaction networks in yeast	PRIDE	Schizosaccharomyces pombe 927	Q Exactive	Larochelle et al. (2019)	Francois Bachand	2019-05-15	Proximity-dependent biotinylation, TurboID, yeast, S. pombe, Rmt3, RNA exosome,
PXD010760	Exosomal transport of hepatocyte-derived drug-modified proteins to the immune system	PRIDE	Homo sapiens	AB SCIEX instrument model	Ogese et al. (2019)	Rosalind Jenkins	2019-05-14	Biological, Biomedical, Hepatocytes, exosomes, drug-induced liver injury, immune response,
PXD013234	Comparison of proteome composition of serum enriched in extracellular vesicles isolated from polycythemia vera patients and healthy controls	PRIDE	Homo sapiens	Q Exactive	Fel et al. (2019)	Jacek R Wisniewski	2019-05-13	Biomedical, Human plasma, vesicles, extracellular vesicles,
PXD010249	SERUM_Protein expression profiling of serum and lungs at different stages of metastatic development in a human triple negative breast cancer xenograft model - Part 2	PRIDE	Mus musculus	Q Exactive	Tveitar�s et al. (2019)	Linda Stuhr	2019-05-07	Cancer (B/D-HPP), Biological, Biomedical, Serum, LCMS, Breast cancer,
PXD010248	Protein expression profiling of serum and lungs at different stages of metastatic development in a human triple negative breast cancer xenograft model - Part 1	PRIDE	Mus musculus	Q Exactive	Tveitar�s et al. (2019)	Linda Stuhr	2019-05-07	Cancer (B/D-HPP), Biological, Biomedical, LCMS, Lung, plasma, mice,
PXD013425	Human serum interactome of snake-derived antimicrobial peptide Ctn[15-34]	PRIDE	Homo sapiens	LTQ Orbitrap Velos	P�rez-Peinado et al. (2019)	David Andreu	2019-05-06	Human serum, antimicrobial peptide, LC-MS/MS, peptide proteolytic resistance,
PXD010762	comparative proteome analysis of serum exosomes from newborn piglets inresponse to porcine epidemic diarrhea virus infection	PRIDE	Sus scrofa domesticus (domestic pig)	Q Exactive	Chen et al. (2019)	liu guangliang	2019-04-30	Biological, Biomedical, Serum exosome, neonate, complement, porcine epidemic diarrhea virus, antiviral effect,
PXD012991	Proteogenomics insights of hemocytes and plasma from the freshwater zebra mussel Dreissena polymorpha	PRIDE	Dreissena polymorpha	Q Exactive	Lepr�tre et al. (2019)	Jean Armengaud	2019-04-25	Animal, Bivalve, Dreissena, Mussel, Immune system, Proteogenomics, Ecotoxicology,
PXD011656	Serum proteomics in normal weight females with PCOS	PRIDE	Homo sapiens	LTQ Orbitrap Elite	Manousopoulou et al. (2019)	Spiros D. Garbis	2019-04-25	iTRAQ, LCMS,
PXD013626	RNA-Binding Motif protein 6 is a candidate serum biomarker for pancreatic cancer	iProX	Homo sapiens	LTQ	Duan et al. (2019)	Chen Huang	2019-04-24	Pancreatic cancer, Proteomics, Serum biomarker, RBM6,
PXD011482	Deep undepleted human serum proteome profiling toward biomarker discovery for Alzheimer’s disease	PRIDE	Homo sapiens	Q Exactive	Dey et al. (2019)	Junmin Peng	2019-04-23	Alzheimer’s disease, biomarker, human blood, plasma, serum, mass spectrometry, proteomics, proteome, tandem mass tag,
PXD013582	Comparative proteomics analysis of serum protein factors for predicting the prognosis of HBV-related acute-on-chronic liver failure (ACLF)	iProX	Homo sapiens	TripleTOF 5600	Dataset with its publication pending	Xiaozhong Wang	2019-04-21	HBV-related acute-on-chronic liver failure, iTRAQ, serum, prognosis predicting,
PXD013534	Comparative proteomic analysis of serum reveals novel biomarkers for pancreatic cancer	iProX	Homo sapiens	Q Exactive	Dataset with its publication pending	JIan Zhou	2019-04-16	proteomics, serum biomarkers, pancreatic cancer, early diagnosis,
PXD013465	Comparative proteomic investigation of plasma reveals novel potential biomarker groups for acute aortic dissection	iProX	Homo sapiens	TripleTOF 5600	Cheng et al. (2020)	Zhen Chen	2019-04-11	acute aortic dissection, isobaric tags for relative and absolute quantitation (iTRAQ), beta-2-glycoprotein 1, carboxypeptidase N catalytic chain, biomarker,
PXD004441	Interaction of iron oxide nanoparticles with human plasma	PRIDE	Homo sapiens	LTQ	Escamilla-Rivera et al. (2019)	Dr. Robert Winkler	2019-04-11	Biological, iron oxide nanoparticles, complement, inflammation, protein corona,
PXD011258	MS on EVs from the YSL of 3dpf zebrafish embryos	PRIDE	Danio rerio (Brachydanio rerio)	LTQ Orbitrap	Verweij et al. (2019)	Damarys Loew	2019-04-10	exosomes, zebrafish, endogenous, ex vivo, YSL,
PXD010899	Plasma Hirief	PRIDE	Homo sapiens	Q Exactive	Pernemalm et al. (2019)	Janne Lehti�	2019-04-10	Biological, Plasma proteogenomics,
PXD011743	Molecular insights into an ancient form of Paget disease of bone	PRIDE	Homo sapiens	Orbitrap Fusion Lumos	Shaw et al. (2019)	Roman Fischer	2019-04-09	Biomedical, paleoproteomics, paget disease, SQSTM1, p62, osteosarcoma,
PXD010115	Quantification of the Soluble Receptor of Advanced Glycation End-Products (sRAGE) by LC-MS Without the Use of Affinity Enrichment	PRIDE	Homo sapiens	Q Exactive	Klont et al. (2018)	Peter Horvatovich	2019-04-09	Biological, sRAGE, SCX fractionation, LC-MS/MS, human serum,
PXD013231	Analysis of 1,508 plasma samples of the DiOGenes study - Robust, single shot capillary flow data-independent acquisition to decipher proteomic profiles of weight loss and maintenance	PRIDE	Homo sapiens	TripleTOF 5600; Q Exactive	Bruderer et al. (2019)	Lukas Reiter	2019-04-06	Technical, Biological, plasma proteomics, data-independent acquisition, SWATH, label-free quantification, stable isotope-based quantification, library, single shot, high throughput, clinical proteomics,
PXD012701	Phytoplasma induced changes in acetylatome and succinylatome provide evidence for involvement of acetylated proteins in Paulownia witches’ broom	PRIDE	Paulownia	Q Exactive	Cao et al. (2019)	Guoqiang Fan	2019-04-04	Acetylation , succinylation, Paulownia,LC-MS/MS,
PXD012103	Toxoplasma HCE1 Immunoprecipitations	PRIDE	Toxoplasma gondii RH, Homo sapiens	Orbitrap Fusion	Dataset with its publication pending	John C. Boothroyd	2019-04-04	Toxoplasma, HCE1,
PXD012742	Differential responses to stress of two Mycoplasma hyopneumoniae strains	PRIDE	Mycoplasma hyopneumoniae 7448, Mycoplasma hyopneumoniae J	LTQ Orbitrap Elite	Paes et al. (2019)	Henrique Bunselmeyer Ferreira	2019-03-29	Biological, Biomedical, Mycoplasma hyopneumoniae, oxidative stress, heat stress, LC-MS/MS, virulence,
PXD012221	Alterations of human plasma proteome profile on adaptation to high-altitude hypobaric hypoxia	PRIDE	Homo sapiens	Q Exactive Plus	Du et al. (2019)	Zongkui Wang	2019-03-27	Biological, Biomedical, proteomics, high altitude, hypobaric hypoxia, complement and coagulation cascades, antioxidant, glycolysis.,
PXD012768	Effect of MSC and MSC-derived extracellular vesicles on human blood coagulation	PRIDE	Homo sapiens	LTQ FT	Silachev et al. (2019)	Alexey Kononikhin	2019-03-26	Human, vesicles, Mesenchymal stem cells,
PXD005435	Bottlenose Dolphin Plasma Proteome	PRIDE	Tursiops truncatus (Atlantic bottle-nosed dolphin) (Delphinus truncatus)	Q Exactive	Dataset with its publication pending	Paolo Nanni	2019-03-22	Biological, Bottlenose, Dolphin, Plasma, Tursiops,
PXD009434	Synergistic potential of sulfated hyaluronic acid and dexamethasone	PRIDE	Homo sapiens	LTQ XL ETD	Schmidt et al. (2018)	Kristin Schubert	2019-03-15	Biological, Biomedical, Human, osteoblasts, hBMSC, LC-MSMS, Sulfated hyluronic acid, dexamethasone,
PXD013089	In-depth Serum Proteomics in Psoriasis reveals novel biomarkers for disease activity and response to Traditional Chinese Medicine	iProX	Homo sapiens	Q Exactive	Xu et al. (2019)	Tiannan Guo	2019-03-13	Serum Proteomics, Psoriasis,
PXD012042	Use of lymph-circulating extracellular vesicles as surrogate markers of melanoma progression and BRAFV600E mutation	PRIDE	Homo sapiens	Q Exactive	Dataset with its publication pending	Javier Mu�oz	2019-03-13	Biomedical, extracellular vesicles, serome, plasma, patients, melanome, LC MSMS,
PXD009505	Use of lymph-circulating extracellular vesicles as surrogates of melanoma progression markers and BRAFV600E mutation.	PRIDE	Homo sapiens	maXis	Garc�a-Silva et al. (2019)	Javier Munoz	2019-03-13	Biomedical, Exosomes, Melanoma, Metastasis, Lymphatic fluid, BRAF,
PXD012741	Proteomics of muscle and bone marrow samples from the 28,000-year-old remains of a woolly mammoth (Mammuthus primigenius).	PRIDE	Elephas maximus, Mammuthus primigenius	TripleTOF 5600	Yamagata et al. (2019)	Akira Iritani	2019-03-12	Biological, woolly mammoth, asian elephant, muscle, bone marrow, TripleTOF5600,
PXD007529	Enrichment and quantitation of newly secreted proteins under serum condition by combining BONCAT and pulsed SILAC	PRIDE	Homo sapiens	LTQ; Q Exactive	Shin et al. (2019)	Cheolju Lee	2019-03-12	Biological, secretome, serum, FBS, BONCAT, pulsed SILAC, LC-MS/MS,
PXD011768	Exosomes	PRIDE	Homo sapiens	LTQ Orbitrap Velos	Teruel-Montoya et al. (2019)	Irene Mart�nez Mart�nez	2019-03-11	Biological, Shotgun proteomics, exosomes, TMT,
PXD011636	Longitudinal proteomic analysis of influenza HA-reactive IgG antibody repertoire over multiple years and repeated vaccinations	MassIVE	Homo sapiens	LTQ Orbitrap Velos	Lee et al. (2019)	George Georgiou	2019-03-11	serum antibody profiling, Ig-Seq, LC-MS/MS, immunoglobulin, IgG, influenza, human,
PXD012056	Plasma proteome profiling discovers novel proteins associated with non-alcoholic fatty liver disease	PRIDE	Mus musculus	Q Exactive	Niu et al. (2019)	Matthias Mann	2019-03-05	Biomedical, biomarker discovery, mass spectrometry, NAFLD, NASH, plasma proteome profiling,
PXD012207	Glioblastoma serum biomarkers identification by iTRAQ	PRIDE	Homo sapiens	LTQ Orbitrap XL; LTQ Orbitrap Elite	Arora et al. (2019)	Prof. Kumaraval Somasundaram	2019-03-04	Biomedical, Human, Serum, iTRAQ, glioblastoma, GBM,
PXD011839	Plasma proteome profiling discovers novel proteins associated with non-alcoholic fatty liver disease	PRIDE	Homo sapiens	Q Exactive	Niu et al. (2019)	Matthias Mann	2019-03-04	Biomedical, biomarker discovery/ mass spectrometry/ NAFLD/ NASH/ plasma proteome profiling,
PXD008243	Detection of SEPs by MS	PRIDE	Mycoplasma pneumoniae, Mycoplasma hyopneumoniae, Mycoplasma mycoides, Mycoplasma capricolum, Mycoplasma genitalium, Mycoplasma gallisepticum str. R	LTQ Orbitrap Velos	Miravet-Verde et al. (2019)	Luis Serrano	2019-03-01	Biological, SEPs, Mycoplasma pneumoniae, Mycoplasma genitalium, Mycoplasma hyopneumoniae, Mycoplasma capricolum, Mycoplasma gallisepticum, Mycoplasma mycoides.,
PXD010505	Serum resistance of Neisseria meningitidis strains of the ST-41/44 clonal complex is influenced by a homopolymeric adenosine tract in the promotor region of the nspA gene	PRIDE	Neisseria meningitidis	LTQ Orbitrap Velos	Claus et al. (2019)	Prof. Dr. Becher	2019-02-28	Biomedical, Neisseria meningitidis, NspA, serum resistance, ST-41/44,
PXD010600	New insights into hypoxia-driven metabolic, anti-apoptotic and immune evasion strategies of primary human myeloma cells	PRIDE	Homo sapiens	Q Exactive	Janker et al. (2019)	Christopher Gerner	2019-02-27	Biomedical, Multiple myeloma, Primary human bone marrow plasma cells, In-depth proteome profiling, Hypoxia, Metabolic adaptations, Immune evasion, Anti-apoptosis, ER stress,
PXD010579	Stable-protein Pair Analysis as A Novel Strategy to Identify Proteomic Signatures: Application to Seminal Plasma From Infertile Patients.	PRIDE	Homo sapiens	LTQ Orbitrap Velos	Barrachina et al. (2019)	Rafael Oliva Virgili	2019-02-24	Biological, Male infertility, seminal plasma, proteomics, TMT, stable-protein pairs,
PXD011411	Comparison of Protein Extraction using Microwave and Spark Discharges in Chlorella vulgaris	PRIDE	Chlorella vulgaris (Green alga)	Q Exactive	10.1016/j.algal.2019.101416	Jan-Wilm Lackmann	2019-02-18	Technical, Biological, Chlorella vulgaris, protein extraction, microwave, plasma,
PXD011643	Secretome analysis of human bone marrow derived mesenchymal stromal cells	PRIDE	Homo sapiens	Q Exactive	Baberg et al. (2019)	Prof. Kai St�hler	2019-02-15	Biological, mesenchymal stromal cells, hematopoiesis, bone marrow, secretome,
PXD010999	A novel truncated form of Nephronectin is present in small extracellular vesicles isolated from 66cl4-cells	PRIDE	Mus musculus	Q Exactive	Toraskar et al. (2019)	Lars Hagen	2019-02-15	Biomedical, Breast Cancer, Nephronectin, Small Extracellular Vesicles, MaxLFQ, proteome,
PXD009589	Proteomes of paired human cerebrospinal fluid and plasma	PRIDE	Homo sapiens	LTQ Orbitrap Elite	Dayon et al. (2019)	Lo�c Dayon	2019-02-15	Biological, Human, plasma, CSF, LC-MS/MS, shotgun, Alzheimer, blood-brain barrier, clinical proteomics,
PXD012571	Oxyntomodulin Identified as a Marker of Type 2 Diabetes and Gastric Bypass Surgery by Mass-spectrometry Based Profiling of Human Plasma	PRIDE	Homo sapiens	Q Exactive	Dataset with its publication pending	Felix Meissner	2019-02-13	Biomedical, Oxyntomodulin, gastric bypass surgery, proglucagon, glicentin,
PXD008737	The Importance of Extracellular Vesicle Purification for Downstream Analysis: A Comparison of Differential Centrifugation and Size Exclusion Chromatography for Parasitic Helminths	PRIDE	Fasciola hepatica (Liver fluke)	6550 iFunnel Q-TOF LC/MS	Dataset with its publication pending	Prof. Peter Brophy	2019-02-13	Technical, Biological, extracellular vesicles, purification, differential centrifugation, size exclusion chromatography and Fasciola hepatica.,
PXD010691	PLASMA PROTEOMIC ANALYSIS OF RARE BMI-DISCORDANT MONOZYGOTIC TWIN PAIRS	PRIDE	Homo sapiens	Synapt MS	Sahebekhtiari et al. (2019)	Risto Renkonen	2019-02-01	Liver (B/D-HPP), Biological, Monozygotic twins, Plasma proteomics, Label-free proteomics, Acquired Obesity, Complement activation, HDMSE,
PXD012303	SILAC analysis of long bone osteoblasts isolated from Tgif1+/+ and Tgif1-/- mice	PRIDE	Mus musculus	Orbitrap Fusion ETD	Dataset with its publication pending	Eric Hesse	2019-01-29	Biomedical, osteoblasts, Tgif1, SILAC, LC-MS,
PXD010911	Human Serum Immunoglobulin N-Glycosylation using nLC-MS/MS	PRIDE	Homo sapiens	Q Exactive HF	Chandler et al. (2019)	Catherine E Costello	2019-01-25	Biomedical, Human, Serum, IgG1, IgG4, IgA1, IgA2, IgM, Immunoglobulins, N-glycosylation, glycopeptides,
PXD011957	Exosomes harbor B cell targets in pancreatic adenocarcinoma and exert decoy function against complement-mediated cytotoxicityc	PRIDE	Homo sapiens	LTQ Orbitrap; LTQ Orbitrap Elite	Capello et al. (2019)	Samir Hanash, MD, PhD	2019-01-21	Exosomes harbor B cell targets in pancreatic adenocarcinoma and exert decoy function against complement-mediated cytotoxicityc,
PXD009529	Global profiling and functional characterization of post-translational modifications of the fission yeast RNA exosome	PRIDE	Schizosaccharomyces pombe 927	Q Exactive	Telekawa, Boisvert & Bachand (2018)	Fran�ois Bachand	2019-01-21	Biological, post-translational modification, RNA exosome, fission yeast, gene expression regulation,
PXD010840	Proteomic analysis of small and large EVs from DKs8 cells	PRIDE	Homo sapiens	Q Exactive	Jimenez et al. (2019)	Lizandra Jimenez	2019-01-17	Cancer (B/D-HPP), Biological, extracellular vesicles, exosomes, microvesicles, iTRAQ, proteomics,
PXD010341	Optimising size exclusion chromatography for extracellular vesicle enrichment and proteomic analysis from clinically relevant samples	PRIDE	Homo sapiens	Q Exactive Plus	Lane et al. (2019)	Michelle M Hill	2019-01-16	Technical, Biomedical, Plasma, Extracellular Vesicle, Chromatography,
PXD011781	SPIO corona	PRIDE	Homo sapiens	impact HD	Vu et al. (2019)	Dmitri Simberg	2019-01-13	SPIO, plasma, serum, nanoparticles,
PXD010664	Unbiased proteomic analyses of plasma and brain tissue from TBI and AD mouse models II	PRIDE	Mus musculus	Q Exactive	Ojo et al. (2018)	Joseph Ojo	2019-01-11	Human Brain Proteome Project (HUPO_HBPP) (B/D-HPP), Mild-TBI, Alzheimer’s disease, hTau, PS1/APP, plasma biomarker, brain profiles, proteomics,
PXD011091	Serum proteomics analysis in patients with endometriosis vs. controls	PRIDE	Homo sapiens	LTQ Orbitrap Elite	Dataset with its publication pending	Spiros D Garbis	2019-01-09	Biomedical, iTRAQ, LC-MS, Elite,
PXD012205	Quantitative Proteomics by SWATH-MS of Maternal Plasma Exosome Determine Pathways Associated with Term and Preterm Birth	MassIVE	Homo sapiens	TripleTOF 5600	no publication	Ramkumar Menon	2019-01-08	exosome, plasma, pregnancy,
PXD012219	Human serum glycopeptide LC-MS/MS	PRIDE	Homo sapiens	Q Exactive	Dataset with its publication pending	Fuquan Yang; Yan Fu	2019-01-07	Technical, Human,serum glycopeptide,
PXD010362	Proteomic analysis of extracellular vesicles (EVs) from 4T1 breast cancer cells upon paclitaxel treatment	PRIDE	Mus musculus	LTQ Orbitrap Elite	10.1038/s41556-018-0256-3; Keklikoglou et al. (2018)	Michele De Palma	2019-01-02	Biomedical, 4T1, paclitaxel, extracellular vesicles,
PXD010292	Detection and quantification of ANXA6 in blood-EVs from breast cancer patients undergoing neoadjuvant chemotherapy	PRIDE	Homo sapiens	LTQ Orbitrap Elite	10.1038/s41556-018-0256-3; Keklikoglou et al. (2018)	Michele De Palma	2019-01-02	Biological, Biomedical, Human, Plasma, Extracellular vesicles, ANXA6,
PXD008234	Absolute Quantitation of All Plasma Proteins from SWATH Data for Biomarker Discovery	PRIDE	Homo sapiens	TripleTOF 5600	Rice et al. (2018)	Chandra P. Belani	2019-01-02	Biological, Biomedical, SWATH, data-independent acquisition, absolute quantification, plasma biomarkers, lung cancer,
PXD009085	rat serum exosomes after restriction stress	PRIDE	Rattus norvegicus	LTQ Orbitrap Velos	G�mez-Molina et al. (2018)	Prof. Dr. Thilo Kaehne	2018-12-21	Biological, exosomes, stress, rat,
PXD010404	A combination of proteomic approaches identifies a panel of circulating extracellular vesicle proteins related to the risk of suffering cardiovascular disease in obese patients	PRIDE	Homo sapiens	LTQ Orbitrap	Barrachina et al. (2018)	Maria N. Barrachina	2018-12-17	Technical, Biological, Extracellular vesicles, Obesity, Plasma, Biomarkers, 2D-DIGE, Label-Free Quantitation,
PXD009746	Label-free Proteomic Analysis of Exosomes Secreted from THP-1-Derived Macrophages in the Absence or Presence of Interferon-α	PRIDE	Homo sapiens	LTQ Orbitrap Elite	Yao et al. (2018)	Dominik Andre Megger	2018-12-17	Biological, IFN-α, Exosomes, Macrophages, Label-free quantification, ISGs,
PXD010775	Comparison of bone demineralization protocols for paleoproteomics applications	PRIDE	Mammuthus, Mus musculus , Muridae, Bos taurus , Rattus norvegicus , Balaenidae, Ovis aries , Amphibia	QSTAR	Dataset with its publication pending	Severine Zirah	2018-12-11	Biological, Paleoproteomics, collagen, bone, archaeozoology, demineralization,
PXD010114	Mouse femur LC-MSMS upon weightlessness	PRIDE	Mus musculus	Q Exactive Plus	Tascher et al. (2018)	Sarah Cianf�rani	2018-12-11	Biological, Mouse, Bone, Bone marrow, spaceflight, lymphopoeisis, Immunity, LC-MSMS,
PXD011969	TXMX manuscript data	MassIVE	Streptococcus pyogenes serotype M1, Streptococcus pyogenes	Q Exactive	no publication	Lars Malmstroem	2018-12-07	M1_Fib cross linking data, M1_alb cross linking data, M1_plasma cross linking data,
PXD009348	Plasma proteome profiling reveals global and specific changes of inflammatory and lipid homeostasis markers after bariatric surgery	PRIDE	Homo sapiens	Q Exactive	Wewer Albrechtsen et al. (2018)	Matthias Mann	2018-12-07	Biomedical, Biomarker / Diabetes / Mass Spectrometry / Obesity / Plasma Proteome Profiling / Serum / Gastric Bypass Surgery / Global correlation profiles,
PXD011177	Native mass spectrometry of calmodulin binding to the plasma-membrane Ca2+-ATPase ACA8	PRIDE	Arabidopsis thaliana (Mouse-ear cress)	Q-Tof ultima	Nitsche et al. (2018)	Charlotte Uetrecht	2018-12-05	Biological, Arabidopsis thaliana, native MS, membrane protein,
PXD011440	tgPOFUT2 mediated glycosylation_pft line controls	PRIDE	Toxoplasma gondii GT1	Orbitrap Fusion Lumos	Khurana et al. (2018)	Nichollas Scott	2018-12-04	glycosylation, Toxoplasma,
PXD011241	Exosomes of p53 mutant H1299 cells	PRIDE	Homo sapiens	LTQ Orbitrap Elite	Novo et al. (2018)	Sara Zanivan	2018-12-04	Biomedical, Human, H1299, Cancer, Podocalyxin, p53,
PXD010910	Plasma functionalization of PCL nanofibers changes protein interactions with cells resulting in increased cell viability	PRIDE	Homo sapiens	Synapt MS	Asadian et al. (2018)	Dieter Deforce	2018-12-04	Biological, Human, HFF, SynaptG2Si, Functionalized plasma, nanofibres,
PXD010714	tgPOFUT2 mediated glycosylation	PRIDE	Toxoplasma gondii GT1	Orbitrap Fusion Lumos; Q Exactive	Khurana et al. (2018)	Nichollas Scott	2018-12-04	Glycoproteomics (B/D-HPP), Toxoplasma gondii, C-glycosylation, Fucosylation, MIC2,
PXD010401	Notch2 controls non-autonomous Wnt-signalling in chronic lymphocytic leukaemia	PRIDE	Mus musculus	Orbitrap Fusion	Mangolini et al. (2018)	Ingo Ringshausen	2018-12-04	Biological, Biomedical, NOTCH, WNT, CLL, plasma membrane,
PXD011844	Human osteoblasts quantitative proteomic analysis after cocultivation with endothelial cells	PRIDE	Homo sapiens	LTQ Orbitrap	Simunovic et al. (2019)	G�nter Finkenzeller	2018-12-03	Biomedical, angiogenesis, bone tissue engineering, human umbilical vein endothelial cells (HUVECs), primary human osteoblasts (hOBs), quantitative proteomics, stable isotope labeling by amino acids in cell culture (SILA
PXD008568	Human plasma LC-MSMS	PRIDE	Homo sapiens	Q Exactive	Hou et al. (2018)	Hai-Tao Hou	2018-11-30	Biomedical, Human,Patent ductus arteriosus, Plasma, Proteomics,LC-MSMS,
PXD006353	An optimised method for CSF extracellular vesicle extraction and comparative proteomic analysis	PRIDE	Homo sapiens	Orbitrap Fusion Lumos	Thompson et al. (2018)	Pr. Benedikt Kessler	2018-11-30	Technical, Extracellular vesicles, cerebrospinal fluid, LC-MS/MS,
PXD010308	Grass carp serum IgM LC-ESI-MS/MS and MALDI-MS	PRIDE	Ctenopharyngodon idella	Q Exactive	Su et al. (2018)	Hui Geng	2018-11-29	Biological, grass carp, immunoglobulin M, LC-MS/MS), MALDI-MS,
PXD009610	Comparative characterization of osteoclasts derived from murine bone marrow macrophages and RAW 264.7 cells using quantitative proteomics	PRIDE	Mus musculus	LTQ Orbitrap	Ng et al. (2018)	Shuying Yang	2018-11-27	Biological, osteoclast, proteomics, bone marrow macrophages, RAW264.7,
PXD006083	Plasma factors mediating inhibition of LDL oxidation	PRIDE	Homo sapiens	TripleTOF 5600	Swertfeger et al. (2018)	Long J. Lu	2018-11-27	Biomedical, human plasma,
PXD011749	Plasma proteome profiling to detect and avoid sample-related biases in biomarker studies	PRIDE	Homo sapiens	Q Exactive	Dataset with its publication pending	Matthias Mann	2018-11-23	Plasma, biomarker, plasma proteome profiling, quality, pre-analytics,
PXD009350	Proteomics at large: Discovery and replication of plasma proteomic biomarkers in independent cohorts - Overweight and obese patients of the Weight Management Clinical program of The Ottawa Hospital	PRIDE	Homo sapiens	LTQ Orbitrap Elite	Cominetti et al. (2018)	Lo�c Dayon	2018-11-23	Biological, Biomedical, Biomarker, Mass spectrometry, Plasma association map, Proteomics, Obesity, Overweight, Replication,
PXD006913	Staphylococcus aureus RN4220 wild-type extracellular vesicle proteome	PRIDE	Staphylococcus aureus	LTQ Orbitrap Velos	Kim et al. (2017)	Yong Song Gho	2018-11-22	Biological, Staphylococcus aureus, extracellular vesicles, exosomes, membrane vesicles, bacteria,
PXD006912	Escherichia coli msbB-deficient mutant extracellular vesicle proteome	PRIDE	Escherichia coli	LTQ Orbitrap Velos	Kim et al. (2017)	Yong Song Gho	2018-11-22	Biological, Escherichia coli, extracellular vesicles, exosomes, outer membrane vesicles, bacteria,
PXD009025	Quantification of calcyclin and heat shock protein 90 in sera from women with and without preeclampsia by mass spectrometry	PRIDE	Homo sapiens	Orbitrap Fusion	G�zel et al. (2018)	Theo Luider	2018-11-21	Biomedical, HSP90, placenta, preeclampsia, PRM, serum, S100A6,
PXD007842	Proteomics analysis of biological fluids of sleeping sickness patients	PRIDE	Homo sapiens , Trypanosoma brucei	Q Exactive	Bonnet et al. (2018)	Bertrand Courtioux	2018-11-15	Biomedical, trypanosoma, patients, LC-MS/MS, quantitative proteomics, urine, serum, CSF, saliva,
PXD011692	Phosphatidic acid governs natural egress in Toxoplasma gondii via a guanylate cyclase receptor platform	PRIDE	Toxoplasma gondii	Q Exactive	Dataset with its publication pending	Mathieu Brochet	2018-11-14	Biomedical, Toxoplasma dondii, guanylyl cyclase,
PXD011271	Transmission of Cricket paralysis virus via exosome-like vesicles during infection of Drosophila cells	PRIDE	Drosophila melanogaster (Fruit fly)	Q Exactive	Kerr et al. (2018)	Leonard J. Foster	2018-11-14	Drosophila, virus, exosomes, CrPV,
PXD010894	LC-MS/MS analysis of the dog serum phosphoproteome reveals novel and conserved phosphorylation sites: phosphoprotein patterns in babesiosis caused by Babesia canis, a case study	PRIDE	Canis lupus x Canis lupus familiaris	Q Exactive Plus	Gal�n et al. (2018)	Vladimir Mrljak	2018-11-13	Biological, Phosphoproteomics, serum phosphopeptides, Phosphorylation sites, Phosphopeptide enrichment, Babesiosis,
PXD011228	IgA deglycosylation to identify glycosylation sites	PRIDE	Homo sapiens	maXis	Plomp et al. (2018)	Manfred Wuhrer	2018-11-09	IgA, secretory IgA, saliva, plasma, colostrum,
PXD009966	Transcriptome and protein interaction profiling in cancer cells with mutations in histone H3.3	PRIDE	Homo sapiens	Q Exactive	Lim et al. (2017)	Anders Mikael Lindroth	2018-11-07	Technical, Biological, Human, Giant Cell Tumor of the Bone, LC-MS/MS, H3.3,
PXD006333	iTRAQ-MRM approach identify plasma biomarkers of atherosclerosis and myocardial injury	PRIDE	Homo sapiens	TSQ Vantage; QSTAR		Siu Kwan Sze	2018-11-06	Biomedical, Cardiovascular disease, atherosclerosis, myocardial injury, angina, plasma biomarker, iTRAQ, MRM,
PXD010713	Bovine extracellular vesicle LC-MSMS C4PR_LIV	PRIDE	Bos taurus	Q Exactive	Gillan et al. (2018)	Professor Eileen Devaney	2018-11-04	Biological, Extracellular vesicles, Cow, Theileria annulata, LC-MSMS,
PXD010145	Acid bone lysates: what we eliminate by preparing demineralized bone matrix	PRIDE	Sus scrofa domesticus (domestic pig), Homo sapiens	Q Exactive	Strauss et al. (2018)	Goran Mitulović	2018-11-04	Biomedical, bone matrix, growth factors, acid bone lysates,
PXD009604	Toxoplasma GRA protein identification	PRIDE	Toxoplasma	Q-Tof ultima	Pan et al. (2018)	Bang Shen	2018-11-02	Biological, Toxoplasma, GRA, APEX, BirA,
PXD003364	S. japonicum exosome-like vesicles LC-MS/MS	PRIDE	Schistosoma japonicum (Blood fluke)	Q Exactive	Zhu et al. (2016)	Guofeng Cheng	2018-10-27	Biological, Biomedical, S. japonicum exosome LC-MS/MS,
PXD006087	Astrocyte-shed extracellular vesicles regulate the peripheral leukocyte response to inflammatory brain lesions	PRIDE	Mus musculus	LTQ Orbitrap Elite	Dickens et al. (2017)	Norman J Haughey	2018-10-26	Biomedical, Extracellular vesicles, IL-1beta, brain injury, neuroinflammation,
PXD005928	Proteome differences between sporulated oocysts of ToxoDB#9 and Type II Toxoplasma gondii	PRIDE	Toxoplasma gondii	Q Exactive	Zhou et al. (2017)	Xing-Quan Zhu	2018-10-26	Biological, oxoplasma gondii, Sporulated oocyst, Genotype, iTRAQ, differentially expressed protein (DEP),
PXD005539	Human melanoma-derived extracellular vesicles reprogram dendritic cells potentially enabling lymph node metastases	PRIDE	Homo sapiens	Q Exactive; LTQ Orbitrap Elite	Maus et al. (2017)	Svetomir N Markovic	2018-10-26	Biomedical, Extracellular vesicles1, Dendritic cells2, Lymphatics3, Metastasis4, Tumor Immunology5,
PXD005267	Quantitative Proteomics analysis of Plasmodium vivax induced alterations in human serum during the acute and convalescent phases of infection	PRIDE	Homo sapiens	6220 Time-of-Flight LC/MS	Ray et al. (2017)	Sanjeeva Srivastava	2018-10-26	Biological, Biomedical, Human, Longitudinal, LC-MS,
PXD005048	Proteomic characterization of exosomes derived from malaria-infected reticulocytes, in a murine malaria model	PRIDE	Mus musculus , Plasmodium yoelii	LTQ Orbitrap Velos	Mart�n-Jaular et al. (2016)	Hernando Antonio del Portillo	2018-10-26	Biomedical, exosomes, reticulocytes, malaria, spleen,
PXD004967	Proteomic Analysis of Non-depleted Serum Proteins from a Pig and Human compared to Dolphin	PRIDE	Sus scrofa domesticus (domestic pig), Homo sapiens	TripleTOF 5600	Sobolesky et al. (2016)	Michael G Janech	2018-10-26	Biological, Sus scrofa, Tursiops truncatus, LC-MSMS, Vanin-1,
PXD004931	Two distinct extracellular protein signatures released by a single cell type identified by LC-MS/MS	PRIDE	Homo sapiens	LTQ Orbitrap Velos	L�sser et al. (2017)	Jan L�tvall	2018-10-26	Biological, Exosome,
PXD004205	Plasma Biomarker Profile Altered Through Variable Blood Storage	PRIDE	Homo sapiens	LTQ Orbitrap Elite	Kaisar et al. (2016)	Benedikt Kessler	2018-10-26	Technical, Biomedical, Blood, Plasma, Degradome,
PXD003533	Human plasma peptidomics	PRIDE	Homo sapiens	Q Exactive	Fujimoto et al. (2017)	Yoshio Kodera	2018-10-26	Biomedical, native peptide, peptidome, plasma,
PXD011239	Intact N-glycopeptides in Serum Haptoglobin between HCC and Cirrhosis	PRIDE	Homo sapiens	Q Exactive	Zhu et al. (2018)	David M. Lubman	2018-10-25	Cancer (B/D-HPP), Human Proteome Project, Biomedical, Human, Liver, Serum, haptoglobin, LC-EThcD-MS/MS,
PXD003231	Bacterial antisense RNAs are mainly the product of transcriptional noise	PRIDE	Mycoplasma pneumoniae (strain ATCC 29342 / M129)	LTQ Orbitrap Velos	Llor�ns-Rico et al. (2016)	Luis Serrano	2018-10-25	Biological, asRNAs, non-coding RNAs, bacteria, sRNAs,
PXD003218	Human serum from patients at multiple time points after ischemic stroke	PRIDE	Homo sapiens	LTQ Orbitrap Elite	Dagonnier et al. (2017)	David William Howells	2018-10-25	Biomedical, Human, ischemic stroke, serum,
PXD006738	Ultrafiltration combined with Size Exclusion Chromatography efficiently isolates Extracellular Vesicles from Cell Culture Media for compositional and functional Studies	PRIDE	Homo sapiens	Q Exactive	Benedikter et al. (2017)	Frank Stassen	2018-10-24	Technical, LC-MSMS, extracellular vesicles,
PXD006665	A Proteomic Survey of Enzymes in the Plasma and Gastric Fluid of Burmese Python	PRIDE	Python bivittatus	TripleTOF 5600	Duan et al. (2017)	Tobias Wang	2018-10-24	Biological, Burmese Python, Plasma, Gastric Fluid, LC-MS/MS,
PXD006581	Repurposing tofacitinib as an anti-myeloma therapeutic to reverse growth-promoting effects of the bone marrow microenvironment	PRIDE	Homo sapiens	Q Exactive Plus	Lam et al. (2018)	Arun Paul Wiita	2018-10-24	Biomedical, human, myeloma, tofacitinib, bone marrow microenvironment, LC-MSMS, LFQ,
PXD006514	HEK293 CD63 CRISPR cell-derived small EVs	PRIDE	Homo sapiens	LTQ Orbitrap Velos	Hurwitz et al. (2018)	David Meckes, Jr.	2018-10-24	Biological, LC-MSMS, CRISPR, extracellular vesicles, CD63, tetraspanin,
PXD007975	Quantitative Proteomic Analysis of Plasma Samples from Chronic Hepatitis B and Chronic Liver Failure Patients for Biomarker Discovery	PRIDE	Homo sapiens	LTQ Orbitrap Elite	Zhou et al. (2017)	Hu ZHOU	2018-10-23	Biomedical, HBV-ACLF, CHB, iTRAQ, proteomics, biomarker.,
PXD007953	LC-MS of extracellular vesicles from Staphylococcus aureus USA300 JE2 and its agrspa double mutant strain	PRIDE	Staphylococcus aureus	LTQ Orbitrap	Wang et al. (2018)	Jean C. Lee	2018-10-23	Biological, Staphylococcus aureus, extracellular vesicle, USA300, mutant,
PXD007650	ATP MODIFIES THE PROTEOME OF EXTRACELLULAR VESICLES RELEASED BY MICROGLIA AND INFLUENCES THEIR ACTION ON ASTROCYTES	PRIDE	Rattus norvegicus	Q Exactive	Drago et al. (2017)	Isabelle Fournier	2018-10-23	Biological, ATP, microglia, extracellular vesicles, proteomics, astrocyte activation,
PXD011309	Identification of potential plasma biomarkers for abdominal aortic aneurysm using tandem mass tag quantitative proteomics	PRIDE	Homo sapiens	Q Exactive	Henriksson et al. (2018)	Anders E. Henriksson	2018-10-22	Plasma proteomics, immunodepletion, tandem mass tags, TMT, abdominal aortic aneurysm, cardiovascular diseases,
PXD009165	Extracellular vesicles from Nippostrongylus brasiliensis	PRIDE	Nippostrongylus brasiliensis	TripleTOF 5600	Eichenberger et al. (2018)	Alex Loukas	2018-10-19	Biological, EV, exosomes, Nippostrongylus brasiliensis, helminth, proteomics,
PXD001052	Non-Small Cell Lung Cancer patients undergoing radical radiotherapy	PRIDE	Homo sapiens	TripleTOF 5600	Walker et al. (2015)	Anthony Whetton	2018-10-19	Biomedical, Plasma LC-MS Lung Cancer iTRAQ,
PXD001024	The plasma membrane, casein-containing vesicles and endoplasmic reticulum are the main membrane contributors to milk fat globule membrane formation	PRIDE	Mus musculus	LTQ Orbitrap	Honvo-Hou�to et al. (2016)	INRA_PAPPSO_C�line Henry	2018-10-19	Biological, Mouse, MFGM, LC-MS/MS,
PXD007258	Human hepatic stellate cell-derived extracellular vesicles LC-MSMS	PRIDE	Homo sapiens	Q Exactive	Kostallari et al. (2018)	Vijay H. Shah, M.D.	2018-10-18	Biological, hepatic stellate cells, liver, extracellular vesicles, LC-MSMS,
PXD006419	Quantitative proteomic characterization of lung-MSC and bone marrow-MSC using DIA-mass spectrometry	PRIDE	Homo sapiens	Q Exactive	Rolandsson Enes et al. (2017)	Gunilla Westergren-Thorsson	2018-10-18	Biomedical, Human,
PXD002966	OXIPEP: mass spectrometry strategy to characterize protein carbonylation.	PRIDE	Bos taurus , Homo sapiens	Q Exactive; LTQ Orbitrap	Havelund et al. (2017)	Ole N. Jensen	2018-10-18	Technical, protein carbonylation, biotin-hydrazide, bovine serum albumine, human plasma,
PXD010538	Protein expression in MOCK and neuronal nitric oxide synthase 1 (NOS1) transduced SH-SY5Y human neuroblastoma cells on stimulation with rapamycin or serum free starvation	PRIDE	Homo sapiens	Q Exactive	Heidler et al. (2018); Valek et al. (2018)	Ilka Wittig	2018-10-17	Biomedical, neuronal NOS, SH-SY5Y human neuroblastoma, starvation, Rapamycin,
PXD009606	Sexual dimorphic correlation of IGFBP-2 and -3 with vitamin D status	PRIDE	Homo sapiens	LTQ Orbitrap Elite	Al-Daghri et al. (2018)	Spiros D. Garbis	2018-10-17	Biological, serum proteomics, LC-MS, iTRAQ, vitamin D, insulin,
PXD011383	Analysis of the preoperative plasma samples of sinus rhythm and POAF in CABG using Proteomic study	iProX	Homo sapiens	TripleTOF 5600	Dataset with its publication pending	Guowei He	2018-10-16	postoperative atrial fibrillation, sinus rhythm, proteomic,
PXD008574	Aspartyl Protease 5 matures virulence factors found at the host-parasite interface in Toxoplasma gondii	PRIDE	Toxoplasma gondii ME49	Q Exactive; Bruker Daltonics instrument model	Coffey et al. (2018)	Christopher J Tonkin	2018-10-15	Biomedical, ASP5, Toxoplasma, effector, TAILS, N-terminome,
PXD011352	Histone-lysine N-methyltransferase SETD7 is a potential serum biomarker for colorectal cancer patients	iProX	Homo sapiens	Q Exactive	Dataset with its publication pending	Chen Huang	2018-10-14	Colorectal cancer, Proteomics, Serum biomarker, SETD7,
PXD008891	Multiplex Biomarker Screening Assay for Urinary Extracellular Vesicles Study: A Targeted Label-Free Proteomic Approach	PRIDE	Homo sapiens	TripleTOF 5600	Chutipongtanate & Greis (2018)	Kenneth D. Greis	2018-10-11	Biomedical, Biomarker, Exosomes, Human urine, Microvesicles, Post-acquisition data extraction, proteome,
PXD010232	Hypolipidemic effects of Tamarindus indica fruit pulp extract	PRIDE	Mesocricetus auratus (Golden hamster)	4800 Proteomics Analyzer	Lim et al. (2018)	Onn Haji Hashim	2018-10-04	Biological, Tamarindus indica, fruit pulp extract, hamsters, hypolipidemia, serum proteins,
PXD010395	Proteomic analysis identifies highly expressed plasma membrane proteins for detection and therapeutic targeting of specific breast cancer subtypes	PRIDE	Homo sapiens	LTQ	Ziegler et al. (2018)	Yvonne S. Ziegler	2018-10-02	Biomedical, Human, Breast Cancer, membrane,
PXD010062	The proteome of pig spermatozoa is remodelled during ejaculation	PRIDE	Sus scrofa domesticus (domestic pig)	TripleTOF 5600	Perez-Pati�o et al. (2018)	Jordi Roca	2018-10-02	Biological, iTRAQ, artificial insemination , seminal plasma, sperm-rich ejaculate fraction,,
PXD008468	Plasma proteomics reveals the confounding effect of heparin administration on the analysis of candidate cardiovascular biomarkers - Cohort2	PRIDE	Homo sapiens	Q Exactive	Dataset with its publication pending	Hans Christian Beck	2018-10-02	Biomedical, heparin, cardiovascular biomkarkers, chemi-proteomics,
PXD008467	Plasma proteomics reveals the confounding effect of heparin administration on the analysis of candidate cardiovascular biomarkers - Cohort1	PRIDE	Homo sapiens	Q Exactive	Dataset with its publication pending	Hans Christian Beck	2018-10-02	Biomedical, heparin, cardiovascular biomkarkers, chemi-proteomics,
PXD011192	iTRAQ-based differential proteomic analysis in Sprague Dawley rats and Kunming mice brains chronically infected with type II Toxoplasma gondii strain (Prugniaud)	iProX	Rattus norvegicus, Mus musculus, Rattus rattus	Q Exactive	Dataset with its publication pending	ZiGuo Yuan	2018-09-26	Sprague Dawley rats, Kunming mice, Toxoplasma gondii ,Prugniaud,
PXD010892	In vivo cross-linking supports a head-to-tail mechanism for regulation of the plant plasma membrane P-type H+-ATPase	PRIDE	Saccharomyces cerevisiae (Baker's yeast)	LTQ Orbitrap Elite	Nguyen, Sabat & Sussman (2018)	Michael R. Sussman	2018-09-24	Biological, H+-ATPase, protein cross-linking, mass spectrometry, protein-protein interaction, and Arabidopsis thaliana,
PXD008545	Proteomics of human cord blood reticulocyte-derived exosomes	PRIDE	Homo sapiens	LTQ Orbitrap Velos	D�az-Varela et al. (2018)	Hernando A. del Portillo	2018-09-24	Biological, Human, reticulocyte, exosome, LC-MSMS,
PXD002575	Zea mays AM fungi interaction	PRIDE	Zea mays	LTQ Orbitrap Velos	Roth et al. (2018)	Uta Paszkowski	2018-09-24	Biological, proteomics AM fungi Maize plasma membrabe,
PXD010725	Palaeoproteomics species identification of Toteng remains	PRIDE	Equidae, Ovis aries , Suidae	maXis	https://doi.org/10.1016/j.palaeo.2018.09.013	Severine Zirah	2018-09-14	Biological, Paleoproteomics, collagen, bone, teeth, archaeozoology,
PXD008324	PTMs in yeast complexes - We investigate the roles of natively present PTMs on stability of interactions in three large and essential yeast Saccharomyces cerevisiae complexes: exosome, RNA polymerase II and 26S proteasome.	PRIDE	Saccharomyces cerevisiae (Baker's yeast)	4800 Proteomics Analyzer	Dataset with its publication pending	Albert J. R. Heck	2018-09-13	Biological, Phosphorylation, Acetylation, Mass spectrometry, Yeast, Complexes, Molecular dynamics,
PXD007959	Extracellular vesicles isolated from the descending colon of pediatric patients with inflammatory bowel disease and control patients	PRIDE	Homo sapiens	Q Exactive	Zhang et al. (2018)	Dr Daniel Figeys	2018-09-11	Biomedical, extracellular vesicles, colon, inflammatory bowel disease,
PXD010500	Mouse osteoclast-small extracellular vesicles LC-MSMS	PRIDE	Mus musculus	Q Exactive	Ikebuchi et al. (2018)	Hiroshi Suzuki	2018-09-06	Biological, Mouse, Osteoclast, small extracellular vesicles, LC-MSMS,
PXD010041	Species identification of ancient Lithuanian fish remains using collagen fingerprinting	PRIDE	Scophthalmus rhombus, Salmo trutta trutta, Esox lucius, Carassius carassius, Salmo salar (Atlantic salmon), Sander lucioperca, Silurus glanis, Scophthalmus maximus, Salmo trutta fario, Gadus morhua (Atlantic cod)	LTQ Orbitrap Elite; nanoACQUITY UPLC	https://doi.org/10.1016/j.jas.2018.07.006	Michael Buckley	2018-08-29	Biological, Zooarchaeology, ZooMS, collagen fingerprinting, species identification, fish bone, Neolithic, ichthyoarchaeology,
PXD010918	Plasma CFH (Zhang et al. 2017)	PeptideAtlas	Homo sapiens	QTRAP 5500	Zhang et al. (2017)	Richard D. Semba	2018-08-28	selected reaction monitoring, SRM, targeted,
PXD009799	ICAP2 Immunoprecipitation results	PRIDE	Toxoplasma gondii ME49	LTQ Orbitrap Elite	Dataset with its publication pending	Sebastian Lourido	2018-08-22	Biological, Toxoplasma, ATP synthase, mitochondria,
PXD010207	TMEM41B is a novel regulator of autophagy and lipid mobilization	PRIDE	Homo sapiens	LTQ Orbitrap	Moretti et al. (2018)	Bonenfant Debora	2018-08-20	Biological, autophagy/ contact sites/ CRISPR/ lipid droplets/ TMEM41B,
PXD009868	Prostate cancer progression: From non-malignant to bone metastasisProstate cancer progression: From non-malignant to bone metastasis	PRIDE	Homo sapiens	Q Exactive	Iglesias-Gato et al. (2018)	Diego Iglesias-Gato	2018-08-20	Biological, Biomedical, Prostate cancer bone metastasis, Localized prostate cancer, Prostatectomy, Non-malignant prostate tissue, castration, CRPC, LC-MS/MS, SILAC, quantitative proteomics,
PXD009399	TMT-based quantitative proteomics of plasma from chicken challenged with lipopolysaccharide endotoxin	PRIDE	Gallus gallus	Q Exactive Plus	Horvatić et al. (2018)	David Eckersall	2018-08-20	Biological, Chicken, lipopolysaccharide endotoxin infection, plasma, quantitative proteomics, TMT,
PXD010804	Immunoregulatory Effects of Myeloid-Derived Suppressor Cell Exosomes in Mouse Model of Autoimmune Alopecia Areata	MassIVE	Mus musculus	LTQ Orbitrap XL	Z�ller et al. (2018)	Margot Zoeller	2018-08-17	myeloid-derived suppressor cells, exosomes,
PXD010393	A novel LC system embeds analytes in pre-formed gradients for rapid, ultra-robust proteomics	PRIDE	Homo sapiens	Q Exactive	Bache et al. (2018)	Matthias Mann	2018-08-16	Technical, liquid chromatography, plasma, clinic,
PXD006371	Multiple Extracellular Vesicle Types in Peritoneal Dialysis Effluent are Prominent and Contain Known Biomarkers	PRIDE	Homo sapiens	Q Exactive	Pearson et al. (2017)	Trairak Pisitkun	2018-08-14	Human Proteome Project, Biomedical, Proteomics, extracellular vesicles, Peritoneal Dialysis,
PXD008443	Serum proteomics in early onset breast cancer	PRIDE	Homo sapiens	LTQ Orbitrap	Dataset with its publication pending	Spiros D Garbis	2018-08-13	Biomedical, breast cancer, iTRAQ,
PXD010480	Urine EV Phosphoproteomics	PRIDE	Homo sapiens	LTQ Orbitrap Velos	Wu et al. (2018)	Weiguo Andy Tao	2018-08-10	Biological, EVs, exosomes, urine, phosphoproteomics, EVtrap,
PXD010622	Toxoplasma gondii MIC2 TSRs glycosylation	PRIDE	Toxoplasma gondii RH, Homo sapiens	Q Exactive; LTQ Orbitrap	Dataset with its publication pending	Catherine Elizabeth Costello	2018-08-09	Biomedical, O-fucosylation, C-mannosylation, Toxoplasma gondii,
PXD004998	Detection of Five Solid Carcinomas Using Blood Circulating Proteins	PRIDE	Homo sapiens	TripleTOF 5600	Dataset with its publication pending	Ruedi Aebersold	2018-08-09	Biomedical, Biomarker, Plasma , N-glycoprotein, SWATH-MS,
PXD010659	Changes in the Membrane-Associated Proteins of Exosomes Released from Human Macrophages after Mycobacterium tuberculosis Infection - Biotinylated	PRIDE	Homo sapiens	LTQ Orbitrap	Diaz et al. (2016)	Karen M Dobos	2018-08-06	Biomedical, biotin, Asp-N,
PXD009784	Changes in the urinary extracellular vesicle proteome are associated with nephronophthisis-related ciliopathies	PRIDE	Homo sapiens	Q Exactive	Stokman et al. (2018)	Connie Ramona Jimenez	2018-08-06	Biomedical, Human, nephronophthisis, extracellular vesicle, kidney, ciliopathies, label-free proteomics,
PXD008127	Identification of tumor antigens among the HLA peptidomes of Glioblastoma tumors and plasma	PRIDE	Homo sapiens	Q Exactive	Shraibman et al. (2018)	Arie Admon	2018-08-06	Biomedical, HLA peptidome, Glioblastoma, mHLA, sHLA,early detection, plasma,
PXD008823	Confirmation of SOMAmer� Enrichment from Biological Matrices using Mass Spectrometry, urine	PRIDE	Homo sapiens	LTQ Orbitrap Velos	Emilsson et al. (2018)	Nancy Finkel	2018-08-03	Technical, Blood serum, blood plasma, cell lysate, conditioned media, aptamer, SOMAmer,
PXD008822	Confirmation of SOMAmer� Enrichment from Biological Matrices using Mass Spectrometry, serum	PRIDE	Homo sapiens	LTQ Orbitrap Velos; Q Exactive	Emilsson et al. (2018)	Nancy Finkel	2018-08-03	Technical, Blood serum, blood plasma, cell lysate, conditioned media, aptamer, SOMAmer,
PXD008821	Confirmation of SOMAmer� Enrichment from Biological Matrices using Mass Spectrometry, plasma	PRIDE	Homo sapiens	LTQ Orbitrap Velos	Emilsson et al. (2018)	Nancy Finkel	2018-08-03	Technical, Blood serum, blood plasma, cell lysate, conditioned media, aptamer, SOMAmer,
PXD008820	Confirmation of SOMAmer� Enrichment from Biological Matrices using Mass Spectrometry, cell part 2	PRIDE	Homo sapiens	LTQ Orbitrap Velos; Q Exactive	Emilsson et al. (2018)	Nancy Finkel	2018-08-03	Technical, Blood serum, blood plasma, cell lysate, conditioned media, aptamer, SOMAmer,
PXD008819	Confirmation of SOMAmer� Enrichment from Biological Matrices using Mass Spectrometry	PRIDE	Homo sapiens	LTQ Orbitrap Velos; Q Exactive	Emilsson et al. (2018)	Nancy Finkel	2018-08-03	Technical, Blood serum, blood plasma, cell lysate, conditioned media, aptamer, SOMAmer,
PXD008851	Analysis of extracelullar vesicles (EVs) protein cargo across the bovine estrous cycle	PRIDE	Bos taurus	LTQ Orbitrap Velos	Almi�ana et al. (2018)	Carmen Alminana Brines	2018-07-31	Biological, Extracellular vesicles, exosomes, oviduct, estrous cycle, gamete/embryo-maternal interaction, mass spectrometry.,
PXD007048	Cell-specific proteome analyses of human bone marrow upon aging.	PRIDE	Homo sapiens	LTQ Orbitrap Velos	Hennrich et al. (2018)	Anne-Claude Gavin	2018-07-31	Biological, aging, hematopoietic stem cells, mesenchymal stem/stromal cells, human, TMT, label-free quantification,
PXD009578	Serum autoantibodies to the glutamate receptor delta 2 in paediatric opsoclonus myoclonus ataxia syndrome	PRIDE	Rattus norvegicus , Homo sapiens	Q Exactive	Berridge et al. (2018)	Roman Fischer	2018-07-30	Biomedical, Autoimmune, cerebellum, encephalitis, GluD2, immunotherapy, opsoclonus myoclonus ataxia syndrome (OMAS), neuroblastoma, paraneoplastic,,
PXD008311	The impact of oncogenic EGFRvIII on the proteome of extracellular vesicles (exosomes) released from glioblastoma cells	PRIDE	Homo sapiens	Orbitrap Fusion	Choi et al. (2018)	Janusz Rak	2018-07-30	EGFRvIII, oncogene, extracellular vesicles, exosomes, invasion, heterogeneity, glioblastoma, glioma, cancer, nano-flow cytometry,
PXD008278	Serum proteomics of Premature Carotid atherosclerosis: The Cardiovascular Risk in Young Finns Study	PRIDE	Homo sapiens	LTQ Orbitrap Velos	Bhosale et al. (2018)	Riitta Lahesmaa	2018-07-30	Biomedical, Serum, Protoemics, Label free quantification, Atherosclerosis,
PXD008448	Proteomic profiling of human decidual immune proteins during Toxoplasma gondii infection	PRIDE	Homo sapiens	Q Exactive	Zhang et al. (2018)	Xuemei Hu	2018-07-27	Biological, Biomedical, Decidual immune cells, infection, Proteomics, TMT, Toxoplasma gondii,
PXD008945	Proteomic characterization of plasma-derived exosomes from P. vivax infected FRG huHep mice	PRIDE	Mus musculus , Plasmodium vivax, Homo sapiens	Orbitrap Fusion Lumos	Gualdr�n-L�pez et al. (2018)	Hernando A del Portillo	2018-07-16	Biomedical, humanized liver chimeric mouse, exosomes, plasmodium vivax,
PXD008026	MudPIT analyses of whole cell extracts from Y1 murine adrenocortical carcinoma cell line stimulated with serum or FGF2	MassIVE	Mus musculus	LTQ XL	no publication	Laurence Florens	2018-07-16	Fibroblast growth factor 2, fosB, junB, src, replication, mice tumor cell,
PXD008445	Patients with early stage oropharyngeal squamous cell carcinoma can be identified with label-free serum proteomics	PRIDE	Homo sapiens	Synapt MS	Tuhkuri et al. (2018); Dickinson et al. (2020)	Suvi Renkonen	2018-07-11	Biomedical, Oropharyngeal squamous cell carcinoma, serum proteomics, multivariate data analysis, Complement factor H-related protein 2, Myosin regulatory light chain 12A,
PXD009713	Contagious Caprine Pleuropneumonia vaccine (complement)	PRIDE	Mycoplasma sp. enrichment culture	Q Exactive	Thiaucourt et al. (2018)	Jean Armengaud	2018-07-05	Biomedical, Contagious caprine pleuropneumonia, Vaccines, Quality control, Mass spectrometry, metaproteomics, Mycoplasma,
PXD007601	Comparison of targeted mass spectrometry techniques with an immunoassay: a case study for HSP90 alpha, part 2	PRIDE	Homo sapiens	LTQ Orbitrap	G�zel et al. (2018)	Theo Luider	2018-07-05	Technical, Biomedical, Serum, SCX, HSP90, SRM, PRM, ELISA,
PXD006618	Comparison of targeted mass spectrometry techniques with an immunoassay: a case study for HSP90 alpha, part 1	PRIDE	Homo sapiens	Orbitrap Fusion	G�zel et al. (2018)	Theo Luider	2018-07-05	Technical, Serum, SCX, HSP90, SRM, PRM, ELISA,
PXD006615	Comparison of targeted mass spectrometry techniques with an immunoassay: a case study for HSP90 alpha	PRIDE	Homo sapiens	Orbitrap Fusion	G�zel et al. (2018)	Theo Luider	2018-07-05	Technical, Serum, SCX, HSP90, SRM, PRM, DDA, shotgun, ELISA,
PXD005973	Plasma Proteome profiles of stable CAD patients stratified according to total Apo CIII levels	PRIDE	Homo sapiens	TripleTOF 5600	Manfredi et al. (2018)	Marcello Manfredi	2018-07-05	Biomedical, Cardiovascular disease, plasma proteomics, apolipoproteins, Apo C-III, coronary artery disease,
PXD005864	Proteomic analysis of neuroblastoma-derived exosomes LC-MS	PRIDE	Homo sapiens	LTQ Orbitrap Velos	Colletti et al. (2017)	Andrea Petretto	2018-07-05	Biomedical, Exosomes, Metastasis, Neuroblastoma, Proteomics, Signature,
PXD004209	A detailed proteomic analysis of plasma membrane from zebrafish brain	PRIDE	Danio rerio (Brachydanio rerio)	Q Exactive	Smidak et al. (2016)	Prof. Gert Lubec	2018-07-05	Biological, zebrafish brain, membrane proteome,
PXD003419	Expression changes of proteins associated with the development of preeclampsia in maternal plasma: a case control study	PRIDE	Homo sapiens	LTQ	Kim et al. (2016)	Eugene C. Yi	2018-07-05	Human Proteome Project, Biomedical, Defective deep placentation, MRM, Physiologic transformation of spiral artery, Preeclampsia, Proteomics,
PXD009709	Ultrafiltration and size exclusion chromatography combined with asymmetrical-flow field-flow fractionation for the isolation and characterisation of extracellular vesicles from urine	PRIDE	Homo sapiens	Q Exactive	Oeyen et al. (2018)	Inge Mertens	2018-07-04	Technical, Biological, lc-ms/ms, urine, extracellular vesicle, exosome, orbitrap,
PXD009483	Inner ear exosomes and their potential use as biomarkers	PRIDE	Rattus norvegicus	LTQ Orbitrap	Wong et al. (2018)	Alexander Schmidt	2018-07-04	Biological, Biomedical, label-free quantification, exosome, inner ear,
PXD009387	Contagious Caprine Pleuropneumonia vaccine	PRIDE	Mycoplasma sp. enrichment culture	Q Exactive	Thiaucourt et al. (2018)	Jean Armengaud	2018-07-04	Biological, Biomedical, Contagious caprine pleuropneumonia, Vaccines, Quality control, Mass spectrometry, metaproteomics, Mycoplasma,
PXD009221	Mouse serum exosome proteomics	PRIDE	Mus musculus	Q Exactive	Dataset with its publication pending	Yu Huang	2018-07-03	Cardiovascular (B/D-HPP), Diabetes (B/D-HPP), Biological, serum exosome, proteomics,
PXD003728	Bubalus bubalis seminal plasma	PRIDE	Bubalus bubalis	Synapt MS	Brito et al. (2018)	Henrique C�sar Pereira Figueiredo	2018-06-25	Biological, seminal plasma, Bubalus bubalis, buffaloes, label free shotgun LC MSMS,
PXD006439	Signaling networks transported by EVs drive phenocopying of migratory behavior between tumor cells	PRIDE	Mus musculus	Q Exactive	Steenbeek et al. (2018)	Connie Ramona Jimenez	2018-06-22	Biomedical, EV, extracellular vesicle, label-free, tumor,
PXD008773	Heterogenous ribonucleoprotein C1 participates in the internalization of Hsa-miR-30d in endometrial exosomes	PRIDE	Homo sapiens	TripleTOF 5600	Balaguer et al. (2018)	Felip Vilella	2018-06-20	Biological, implantation, crosstalk, miRNAs, extracellular vesicles,
PXD008465	Peptidomic analysis of pancreatic neurodendocrine tumours (Glucagonoma)	PRIDE	Homo sapiens	Q Exactive	Kay et al. (2018)	Professor Fiona Gribble	2018-06-06	Biomedical, Pancreatic neuroendocrine tumour, plasma peptidomics, glucagonoma,
PXD009345	Human holo-transferrin glycation	PRIDE	Homo sapiens	LTQ Orbitrap	Silva et al. (2018)	Andr� Moreira Neto da Silva	2018-05-30	Diabetes (B/D-HPP), Biological, Biomedical, Glycation, blood serum, holo-transferrin, post-translational modification, LC-MS/MS,
PXD008843	Exosome from mouse T lymphocyte cells	PRIDE	Mus musculus	Q Exactive	Dataset with its publication pending	Francisco S�nchez-Madrid	2018-05-30	Biological, proteome, exosome, extracellular vesicles, T lymphocyte,
PXD009947	Serum Small Extracellular Vesicles Proteome of Tuberculosis Patients Demonstrated Deregulated Immune Response.	MassIVE	Homo sapiens	LTQ Orbitrap Velos	Arya et al. (2019)	Dr. Ranjan Kumar Nanda	2018-05-29	tuberculosis, exosomes, proteomics, iTRAQ, LC-MS/MS,
PXD009645	Revealing the immune perturbation of black phosphorus nanomaterials to macrophages by understanding the protein corona	PRIDE	Homo sapiens	Q Exactive	Mo et al. (2018)	Jing Zhao	2018-05-18	Biological, black phosphorus nanomaterials, corona, human plasma, LC-MS/MS,
PXD009742	Fibrinogen may mediate the pathophysiological process of simple febrile convulsion, a study based on proteomic approaches	iProX	Homo sapiens	LTQ Orbitrap Elite	Dataset with its publication pending	Xuyang Zhao	2018-05-10	serum proteomics, simple febrile convulsion,
PXD008969	AS precipitation and protein A affinity chromatography for abundant plasma protein depletion	PRIDE	Mus musculus	Q Exactive	Mahn & Ismail (2011)	Liliane Schoofs	2018-05-08	Technical, Biological, Plasma, mouse, abundant protein depletion,
PXD007707	Proteomic Profiling Exosomes from Vascular Smooth Muscle Cell	PRIDE	Homo sapiens	TripleTOF 5600; LTQ Orbitrap	Dataset with its publication pending	Lianchun Wang	2018-05-07	Biological, Exosomes,Vascular smooth muscle cells,NanoLC-MS/MS,Angiogenesis,
PXD009654	Human serum glycosylation	iProX	Homo sapiens	Q Exactive	Dataset with its publication pending	Mingliang Ye	2018-05-02	Human serum, site-specific glycosylation, sialylation,
PXD006109	BoxCar acquisition method enables single shot proteomics at a depth of 10,000 proteins in 100 minutes	PRIDE	Mus musculus , Escherichia coli, Homo sapiens	Q Exactive	Meier et al. (2018)	Matthias Mann	2018-05-02	Technical, human, cell lines, plasma, mouse, cerebellum, Q Exactive,
PXD005206	Stop trashing your spectra! Use a “Quantify then Identify” pipeline based on machine learning to maximize your isobaric tagging data	PRIDE	Escherichia coli, Homo sapiens	LTQ Orbitrap Elite	Corthesy et al. (2018)	Loïc Dayon	2018-05-01	Technical, Plasma, CSF, Isobaric tagging, Human, TMT, 6-plex, Orbitrap, LC-MS,
PXD009616	The plasma proteome of Rufous-collared sparrows (Zonotrichia capensis) from valleys of the Atacama Desert (Chile)	MassIVE	Zonotrichia capensis	impact		Dietmar Kueltz	2018-04-26	ecological proteomics, birds, plasma, extreme emvironment, LC-MS/MS, environmental adaptation,
PXD008669	LC-MS/MS of Extracellular Vesicles from Pluripotent Stem Cells and Pluripotent-derived-Mesenchymal Stem Cell	MassIVE	Homo sapiens	Q Exactive	no publication	Carlos Luzzani	2018-04-26	LC-MS/MS, Pluripotent Stem Cells, Mesenchymal Stem Cells, Extracellular Vesicles,
PXD007572	A pipeline for discovery and verification of glycoproteins from plasma-derived extracellular vesicles as breast cancer biomarkers	PRIDE	Homo sapiens	LTQ Orbitrap Velos	Chen et al. (2018)	W. Andy Tao	2018-04-26	Biomedical, extracellular vesicles, glycoproteomics, biomarker,
PXD005263	Novel diagnostic biomarkers in serum identify patients with OSCC	PRIDE	Homo sapiens	Synapt MS	Dataset with its publication pending	Suvi Renkonen	2018-04-25	Biomedical, serum proteomics, OSCC, multivariate analyses,
PXD008163	Depleted Prefractionated Human Plasma for Data Independent Acquisition Spectral Library	PRIDE	Homo sapiens	Q Exactive	Bennike et al. (2018)	Hanno Steen	2018-04-20	Biological, Biomedical, human, plasma, spectral library, depletion, prefractionated, high pH, LC-MSMS,
PXD006775	Characterization of developing proteome during early childhood	PRIDE	Homo sapiens	Q Exactive	Lietz�n et al. (2018)	Riitta Lahesmaa	2018-04-18	Biological, Biomedical, Human, serum proteome, pediatric,
PXD007902	Myristic acid induces proteomic and secretomic changes associated with steatosis, cytoskeleton remodeling, endoplasmatic reticulum stress and exosome release in HepG2 cells	PRIDE	Homo sapiens	Bruker Daltonics maXis series	Speziali et al. (2018)	Ruth Birner-Gruenberger	2018-04-17	Biological, Human, LC-MS/MS, Myristic acid, HepG2,
PXD009048	Bloodstream infection N-glycoproteomics	PRIDE	Homo sapiens	Synapt MS	Joenvaara et al. (2018)	Risto Renkonen	2018-04-09	Biomedical, Bloodstream infection, Sepsis, N-Glycoproteomics, Human plasma,
PXD008665	The impact of circulating preeclampsia-associated extracellular vesicles on the migratory activity and phenotype of THP-1 monocytic cells	PRIDE	Homo sapiens	maXis	Kov�cs �F et al. (2018)	L�szl� Drahos	2018-04-09	Biomedical, extracellular vesicle, mass spectrometry, preeclampsia, monocyte, human, flow cytometry, Bruker Q-TOF,
PXD006463	Involvement of serum-derived exosomes of patients with low bone density in progressive failure of bone remodeling via alteration of intercellular signal transduction and integrin-mediated mechanosensation	PRIDE	Homo sapiens	Orbitrap Fusion Lumos	Xie et al. (2018)	Wei Ge	2018-04-09	Biomedical, Exosome, osteoporosis, osteoblasts, osteoclast, bone remodeling, integrin,
PXD007944	Hydroxyapatite-binding plasma proteins in Age-related macular degenaration	PRIDE	Homo sapiens	TripleTOF 5600	Arya et al. (2018)	Alan J. Stewart	2018-03-28	Biological, Biomedical, Sub-retinal pigment epithelial deposits, AMD, Human plasma, hydroxyapatite-binding,
PXD008583	Several proteins are altered in serum of patients having colorectal cancer with variable levels of C-Reactive protein and different survival times	PRIDE	Homo sapiens	Synapt MS	Dataset with its publication pending	Risto Renkonen	2018-03-26	Biomedical, Colerectal Cancer, serum proteomics, multivariate data analysis, OPLS-DA, Insulin growth factor binding protein-2,
PXD008494	Osteoarthritis osteoblasts secretome	PRIDE	Homo sapiens	Synapt G2 HDMS	Sanchez et al. (2018)	Yves Henrotin	2018-03-20	Biomedical, Osteoblasts, Secretome, Osteoarthritis, Matrix mineralization, Non-collagenous proteins,
PXD009074	Human T-cells EVs LC-MSMS	PRIDE	Homo sapiens	LTQ Orbitrap	Tucher et al. (2018)	Dr. Martin Schiller	2018-03-15	Biological, Apoptosis, EVs, microvesicles, exosomes, LC-MSMS,
PXD003217	TRIM21 innate immune detection of GBP1-positive Toxoplasma gondii is essential for host survival	PRIDE	Mus musculus , Toxoplasma gondii ME49	Q Exactive	Encheva et al. (2018)	Bram Snijders	2018-03-12	Biological, Biomedical, Toxoplasma gondii, proteomics, TRIM21,
PXD007884	Temporal Expression Profiling of Plasma Proteins in Type 1 Diabetes Progression	PRIDE	Homo sapiens	Q Exactive	Liu et al. (2018)	Qibin Zhang	2018-03-08	Biomedical, Temporal proteome change, Type 1 Diabetes, TMT10, pediatric plasma proteome, longitudinal profiling,
PXD009126	Black Phosphorus-Corona LC-MS/MS	iProX	Homo sapiens	Q Exactive	Dataset with its publication pending	Wei Wei	2018-03-06	black phosphorus nanomaterials, corona, human plasma, LC-MS/MS,
[truncated: 296 more rows]

## Sheet: C_Keywords
Pubmed
proteomic[Title/Abstract] AND ("osteoblast"[Title/Abstract] OR "bone"[Title/Abstract])
ProteomeXchange
osteoblast
bone
plasma
serum
exosome
extracellular vesicle
