# Supplementary material for: Meta-analysis of proteomics data from osteoblasts, bone, and blood: Insights into druggable targets, active factors, and potential biomarkers for bone biomaterial design
Source: J Tissue Eng. 2024 Nov 29;15:20417314241295332. doi: 10.1177/20417314241295332 (PMC11605762; doi:10.1177/20417314241295332)
Supplement: sj-xlsx-4-tej-10.1177_20417314241295332 – Supplemental material for Meta-analysis of proteomics data from osteoblasts, bone, and blood: Insights into druggable targets, active factors, and potential biomarkers for bone biomaterial design [file sj-xlsx-4-tej-10.1177_20417314241295332.xlsx]

## Sheet: README
Supplementary Table 5: Core Network Scoring
Sheet name:	Description:
Overview	Data of Figure 6: median ranks of networks, enrichment, acessibility, and bone abundance ranks, median digest scores, number of drugs, literature, type, tissue, and assay annotations of 51 core proteins.
Network Scores + Ranks	Individual network scores and ranks of 51 core proteins.
Enrichment Scores + Ranks	Individual enrichment scores and ranks of 51 core proteins.
Accessibility Scores + Ranks	Individual accessibility scores and ranks of 51 core proteins.
Bone Abundance Scores + Ranks	Individual bone abundance scores and ranks of 51 core proteins.
DIGEST	Individual functional DIGEST scores of 51 core proteins.
Drugs	Drug repurposing results of Drugst.One of 51 core proteins. 133 drugs were identified to target 30 of the 51 identified core proteins.

## Sheet: Overview
IDs	Enrichment Rank	Network Rank	Accessibility Rank	Bone Abundance Rank	DIGEST	Drugs	Tissue	Type	Literature
AGL	30	31	40	25	-0.0144855	2		new	unknown
AHSG	6	48	8.5	45	-0.00699301	5	Bone;Cells;Liquid-Biopsy	seed	inhibiting
ANXA1	10	15	6	11	-0.0044955	25	Bone;Cells;ECM	seed	beneficial
APOA1	10	16	3.5	41	-0.00749251	5	Bone;Liquid-Biopsy	seed	beneficial
B2M	23	45	10.5	9	-0.004995	3	Cells;Liquid-Biopsy	seed	inhibiting
C3	10	14	3.5	29	0.0034965	8	Bone;Liquid-Biopsy	seed	beneficial
CALD1	37	28	24	19	0.0014985	0	Bone;Cells	seed	unknown
CCDC80	30	46	35.5	23	0.00699301	0	Cells;EVs	seed	unknown
CCN1	10	41	43	15	0.00899101	0	Cells;EVs	seed	beneficial
CCN2	10	25	37	13	0.00699301	0	Cells;EVs	seed	beneficial
CCN3	43	25	38.5	32	-0.004995	1		filtered out for single tissue	associated
CDCA2	43	25	39.5	23	-0.00649351	0		new	inhibiting
COL14A1	25	42	32	42	0.001998	0	Bone;EVs	seed	unknown
COL1A1	4	8	20.5	8	0.00649351	5	Bone;Cells;EVs	seed	beneficial
COL5A2	21	39	27.5	34	0.010989	0	Cells;EVs	seed	unknown
CTSA	21	31	24.5	15	0.0004995	4	Bone;Cells	seed	unknown
FBN1	10	12	20.5	30	-0.0004995	0	Bone;Cells;EVs	seed	associated
FLNA	11	6	13.5	10	-0.001998	1	EVs;Liquid-Biopsy	seed	beneficial
FN1	1	1	4.5	16	0.00899101	6	Bone;EVs	seed	beneficial
GAPDH	22	3	6.5	2	0.0024975	8	Cells;EVs	seed	associated
HEL-S-45	18	9	26.5	26	0.0044955	0	EVs	new	unknown
HP	30	30	5.5	11	-0.0134865	2	Bone;Liquid-Biopsy	seed	unknown
HSPG2	11	15	17	24	-0.0024975	1	Bone;EVs	seed	beneficial
HTRA1	29	35	28	40	0.0014985	0	Bone;EVs	seed	beneficial
IGFBP7	15	40	27.5	18	-0.000999001	1	Cells;EVs	seed	beneficial
KNG1	2	30	7.5	45	0.002997	5	Bone;Liquid-Biopsy	seed	unknown
LGALS1	15	13	21	8	0.0004995	4	ECM;EVs	seed	beneficial
LMNA	30	5	26	12	-0.00899101	0	Bone;Cells	seed	associated
LTBP2	27	44	29.5	28	0.003996	0	Cells;EVs	seed	associated
MMP2	11	15	24.5	17	-0.003996	19	Cells;EVs	seed	associated
NOV	10	26	42	45	-0.0044955	0		new	unknown
NPM1	21	4	27.5	5	-0.00749251	3	Bone;Cells	seed	unknown
PITX3	30	10	39.5	45	-0.0184815	0	Bone;Liquid-Biopsy	new	unknown
PKM	18	8	12	7	-0.00699301	8	Cells;Liquid-Biopsy	seed	associated
POSTN	16	41	24.5	41	0.00749251	0	Bone;EVs	seed	beneficial
PREP	43	22	33	21	-0.00899101	8		new	unknown
PRKAA1	14	28	33.5	17	-0.001998	11	EVs	filtered out for single tissue	beneficial
RXFP4	41	31	39.5	37	0.00799201	0		new	unknown
S100A4	30	38	22.5	11	-0.003996	2	Bone;Cells	seed	inhibiting
SERPINA1	4	16	6	11	0.020979	9	Bone;Liquid-Biopsy	seed	beneficial
SERPINC1	9	37	9	45	0.00999001	15	Bone;Liquid-Biopsy	seed	unknown
SERPINE2	7	42	34	21	-0.00599401	0	Cells;EVs	seed	unknown
SERPINH1	20	26	29.5	11	-0.0114885	0	Bone;Cells	seed	beneficial
TGFBI	25	12	12.5	20	0.0044955	0	Bone;EVs	significant only in single tissue	beneficial
THBS2	21	42	28.5	43	0.00649351	0	Cells;EVs	seed	inhibiting
TMEM192	37	31	43	22	-0.0044955	0	Cells	new	unknown
TPM4	30	34	13.5	18	-0.00599401	1	Bone;Liquid-Biopsy	seed	associated
TUBA1C	34	24	20	11	0.0024975	5	Bone;EVs	seed	unknown
TUBA4A	34	37	15	14	-0.0024975	7	Bone;EVs	seed	unknown
YWHAE	25	10	17	13	-0.00699301	2	Bone;Liquid-Biopsy	seed	beneficial
YWHAZ	19	2	11	6	-0.0044955	1	EVs;Liquid-Biopsy	seed	inhibiting

## Sheet: Network Scores + Ranks
IDs	closeness	closeness_Rank	betweenness	betweenness_Rank	degree	degree_Rank	harmonic_centrality	harmonic_centrality_Rank	page_rank	page_rank_Rank
AGL	0.00606061	34	49	16	2	31	16.9833	37	0.0145439	31
AHSG	0.00483092	49	0	39	1	41	13.8929	48	0.00708102	50
ANXA1	0.00819672	11	5.03175	33	4	15	23.1167	13	0.0171308	25
APOA1	0.00793651	15	33.598	22	4	15	22.5333	16	0.01855	20
B2M	0.00512821	46	0	39	1	41	14.1	46	0.00764275	45
C3	0.008	14	70.4519	11	4	15	22.7	14	0.0192594	17
CALD1	0.00675676	26	1.06349	36	3	25	19.4833	28	0.0133333	33
CCDC80	0.00502513	47	0	39	1	41	13.85	49	0.00753206	46
CCN1	0.00395257	51	0	39	1	41	10.969	51	0.0106168	39
CCN2	0.00757576	20	1.66667	34	3	25	21.3667	20	0.0156384	29
CCN3	0.0075188	21	24.8333	25	3	25	21.2	21	0.0162199	27
CDCA2	0.00684932	25	49	16	3	25	19.6167	27	0.0165938	26
COL14A1	0.00561798	42	0	39	1	41	15.3667	43	0.00805287	43
COL1A1	0.00833333	8	65.4274	13	7	7	24.6167	7	0.0321892	8
COL5A2	0.00591716	38	0	39	1	41	16.1833	39	0.00685544	51
CTSA	0.00636943	31	96	7	2	31	17.8167	32	0.0143408	32
FBN1	0.00813008	12	64	14	5	12	23.25	11	0.0252759	12
FLNA	0.00869565	6	73.7651	9	8	5	25.4167	6	0.0323157	7
FN1	0.0114943	1	690.96	1	21	1	34.25	1	0.0868481	1
GAPDH	0.00934579	3	168.336	3	12	2	28	3	0.0484554	2
HEL-S-45	0.00833333	8	81.4855	8	6	9	24.1167	9	0.0276301	9
HP	0.00641026	30	6.70385	32	4	15	19.0167	30	0.018879	18
HSPG2	0.00763359	19	50	15	4	15	21.8667	19	0.0215826	15
HTRA1	0.00606061	34	0	39	2	31	17.25	35	0.0112066	36
IGFBP7	0.00581395	40	0	39	1	41	15.8333	40	0.00723809	49
KNG1	0.00588235	39	18.0228	27	3	25	17.6333	33	0.0155148	30
LGALS1	0.00806452	13	16.025	29	5	12	23.2	12	0.0204708	16
LMNA	0.00892857	5	188.34	2	8	5	25.8333	5	0.0350496	4
LTBP2	0.00555556	44	0	39	1	41	15.2	45	0.00752748	47
MMP2	0.00775194	18	97	6	4	15	22.2	18	0.024055	14
NOV	0.00746269	22	23.1667	26	2	31	20.7	23	0.011789	35
NPM1	0.00900901	4	26.4973	24	9	4	26.3333	4	0.0349473	5
PITX3	0.00632911	32	73.5595	10	7	7	20.05	25	0.0340928	6
PKM	0.00847458	7	131.515	4	6	9	24.3667	8	0.0271674	10
POSTN	0.00564972	41	0	39	1	41	15.5333	42	0.00729796	48
PREP	0.00719424	23	35.5681	21	4	15	20.8667	22	0.0181497	22
PRKAA1	0.00666667	29	49	16	3	25	19.15	29	0.0162031	28
RXFP4	0.00675676	26	11.6792	30	2	31	18.8667	31	0.0107693	38
S100A4	0.00555556	44	0.5	38	2	31	15.6167	41	0.0125471	34
SERPINA1	0.00793651	15	33.598	22	4	15	22.5333	16	0.01855	20
SERPINC1	0.0060241	37	0	39	2	31	17.1333	36	0.0111736	37
SERPINE2	0.0046729	50	0	39	1	41	12.7929	50	0.00912232	42
SERPINH1	0.00675676	26	16.5794	28	4	15	19.9	26	0.0185734	19
TGFBI	0.0078125	17	68.7619	12	5	12	22.7	14	0.0256281	11
THBS2	0.00561798	42	0	39	1	41	15.3667	43	0.00805287	43
TMEM192	0.00490196	48	49	16	2	31	13.9167	47	0.0180603	23
TPM4	0.00625	33	1.08333	35	2	31	17.6	34	0.0103216	41
TUBA1C	0.00694444	24	10.4845	31	4	15	20.3167	24	0.017471	24
TUBA4A	0.00606061	34	0.75	37	2	31	16.9833	37	0.0105025	40
YWHAE	0.00826446	10	35.569	20	6	9	23.95	10	0.0248913	13
YWHAZ	0.00952381	2	126.977	5	12	2	28.3333	2	0.0470599	3

## Sheet: Enrichment Scores + Ranks
IDs	GO:BP	GO:BP_Rank	GO:CC	GO:CC_Rank	GO:MF	GO:MF_Rank	KEGG	KEGG_Rank	REAC	REAC_Rank
AGL	6	44	17	23	0	43	0	10	0	30
AHSG	55	6	30	2	9	10	0	10	8	4
ANXA1	71	1	25	8	6	18	0	10	0	30
APOA1	48	12	28	5	5	23	0	10	8	4
B2M	33	23	27	6	4	26	0	10	1	27
C3	41	15	25	8	9	10	1	1	4	14
CALD1	17	37	5	47	1	40	0	10	0	30
CCDC80	15	38	6	44	4	26	0	10	0	30
CCN1	68	3	14	31	11	6	0	10	4	14
CCN2	50	10	9	39	9	10	0	10	0	30
CCN3	0	49	0	51	0	43	0	10	0	30
CDCA2	6	44	6	44	0	43	0	10	0	30
COL14A1	8	41	16	25	4	26	0	10	4	14
COL1A1	61	4	23	10	4	26	1	1	10	2
COL5A2	33	23	18	21	2	34	0	10	7	7
CTSA	4	46	22	11	2	34	0	10	2	21
FBN1	37	17	18	21	12	5	0	10	7	7
FLNA	69	2	20	15	5	23	0	10	5	11
FN1	54	7	31	1	15	1	1	1	13	1
GAPDH	34	22	12	34	9	10	0	10	0	30
HEL-S-45	50	10	19	18	1	40	0	10	0	30
HP	15	38	22	11	0	43	0	10	0	30
HSPG2	37	17	22	11	5	23	1	1	5	11
HTRA1	26	29	14	31	3	30	0	10	2	21
IGFBP7	24	32	20	15	3	30	0	10	4	14
KNG1	38	16	30	2	14	2	1	1	9	3
LGALS1	30	28	20	15	0	43	0	10	4	14
LMNA	37	17	9	39	2	34	0	10	0	30
LTBP2	11	40	13	33	7	16	0	10	1	27
MMP2	60	5	11	36	0	43	0	10	5	11
NOV	51	9	9	39	9	10	0	10	0	30
NPM1	31	27	9	39	6	18	0	10	2	21
PITX3	33	23	2	49	0	43	0	10	0	30
PKM	35	21	26	7	6	18	0	10	0	30
POSTN	46	13	10	37	7	16	0	10	0	30
PREP	0	49	3	48	0	43	0	10	0	30
PRKAA1	43	14	7	43	11	6	0	10	0	30
RXFP4	8	41	1	50	0	43	0	10	0	30
S100A4	19	36	17	23	3	30	0	10	0	30
SERPINA1	20	34	29	4	10	9	1	1	8	4
SERPINC1	20	34	21	14	14	2	1	1	6	9
SERPINE2	54	7	19	18	14	2	1	1	2	21
SERPINH1	36	20	16	25	11	6	0	10	2	21
TGFBI	32	26	16	25	8	15	0	10	1	27
THBS2	26	29	16	25	6	18	1	1	2	21
TMEM192	0	49	10	37	1	40	0	10	0	30
TPM4	7	43	16	25	3	30	0	10	0	30
TUBA1C	2	47	6	44	2	34	0	10	3	19
TUBA4A	2	47	12	34	2	34	0	10	6	9
YWHAE	22	33	16	25	6	18	0	10	0	30
YWHAZ	26	29	19	18	2	34	0	10	3	19

## Sheet: Accessibility Scores + Ranks
IDs	HPA: Secretome location	HPA: Secretome location_Rank	HPA: Blood concentration - Conc. blood MS [pg/L]	HPA: Blood concentration - Conc. blood MS [pg/L]_Rank	Vesiclepedia: Count studies	Vesiclepedia: Count studies_Rank	Vesiclepedia: Count plasma/serum studies	Vesiclepedia: Count plasma/serum studies_Rank
AGL	0	18	450000	44	69	39	0	41
AHSG	1	1	110000000000	4	152	21	14	13
ANXA1	1	1	3000000000	9	350	3	16	11
APOA1	1	1	110000000000	4	169	18	26	3
B2M	1	1	2100000000	10	193	11	9	17
C3	1	1	200000000000	1	255	8	20	6
CALD1	0	18	39000000	26	57	41	5	22
CCDC80	0	18	510000	43	55	42	2	29
CCN1	0	18	0	45	0	49	0	41
CCN2	0	18	5900000	33	0	49	0	41
CCN3	1	1	2800000	36	0	49	0	41
CDCA2	0	18	0	45	3	47	1	34
COL14A1	0	18	3200000	35	59	40	2	29
COL1A1	0	18	80000000	25	139	23	8	18
COL5A2	0	18	820000	42	83	35	6	20
CTSA	0	18	28000000	27	95	31	5	22
FBN1	1	1	520000000	16	80	37	4	25
FLNA	0	18	730000000	14	298	6	14	13
FN1	1	1	47000000000	7	282	7	28	2
GAPDH	0	18	1400000000	12	459	1	34	1
HEL-S-45	0	18	1700000	38	153	19	1	34
HP	1	1	100000000000	6	133	26	21	5
HSPG2	0	18	1400000000	12	171	16	8	18
HTRA1	1	1	7600000	32	103	29	3	27
IGFBP7	1	1	190000000	21	83	35	1	34
KNG1	1	1	47000000000	7	72	38	19	8
LGALS1	1	1	20000000	29	170	17	4	25
LMNA	0	18	5700000	34	173	15	1	34
LTBP2	0	18	14000000	30	45	44	2	29
MMP2	0	18	220000000	20	84	34	2	29
NOV	0	18	0	45	46	43	0	41
NPM1	0	18	2000000	37	188	13	0	41
PITX3	0	18	0	45	3	47	1	34
PKM	0	18	310000000	19	374	2	20	6
POSTN	0	18	660000000	15	95	31	0	41
PREP	0	18	1700000	38	113	28	0	41
PRKAA1	0	18	0	45	85	33	1	34
RXFP4	0	18	0	45	18	46	1	34
S100A4	1	1	9600000	31	134	25	6	20
SERPINA1	1	1	140000000000	2	136	24	17	10
SERPINC1	1	1	120000000000	3	146	22	11	15
SERPINE2	0	18	910000	41	117	27	0	41
SERPINH1	0	18	920000	40	153	19	0	41
TGFBI	1	1	1600000000	11	179	14	5	22
THBS2	0	18	21000000	28	97	30	2	29
TMEM192	0	18	0	45	29	45	0	41
TPM4	0	18	370000000	17	203	10	18	9
TUBA1C	0	18	160000000	22	193	11	3	27
TUBA4A	0	18	130000000	23	226	9	15	12
YWHAE	0	18	83000000	24	337	5	10	16
YWHAZ	0	18	320000000	18	345	4	25	4

## Sheet: Bone Abundance Scores + Ranks
IDs	HPA: Secretome location	HPA: Secretome location_Rank	HPA: bone marrow expression	HPA: bone marrow expression_Rank	HPA: U-2 OS marrow expression	HPA: U-2 OS marrow expression_Rank
AGL	0	11	6	25	10	37
AHSG	0	11	0	45	0.1	46
ANXA1	0	11	2105.6	3	476.7	11
APOA1	0	11	0	45	0.9	41
B2M	0	11	7738.1	1	720.6	9
C3	0	11	3	29	5.9	39
CALD1	0	11	1.3	34	134.4	19
CCDC80	1	1	1.1	36	77.4	23
CCN1	1	1	0.2	42	237.4	15
CCN2	0	11	2	31	355.7	13
CCN3	0	11	1.7	32	18.3	35
CDCA2	0	11	6.4	23	45.5	29
COL14A1	1	1	0.2	42	0.2	43
COL1A1	1	1	4.4	26	721.4	8
COL5A2	1	1	0.2	42	24.7	34
CTSA	0	11	78	15	114.6	20
FBN1	0	11	2.4	30	6	38
FLNA	0	11	155.9	10	732.2	7
FN1	0	11	0.6	37	236	16
GAPDH	0	11	4552.3	2	8413.3	1
HEL-S-45	0	11	3.1	28	63.8	26
HP	0	11	229.5	9	0.3	42
HSPG2	1	1	1.7	32	73	24
HTRA1	0	11	0.5	40	4.6	40
IGFBP7	0	11	43.7	18	60.1	27
KNG1	0	11	0	45	0	48
LGALS1	0	11	320.2	8	6525.9	2
LMNA	0	11	57.1	16	379.7	12
LTBP2	1	1	0.6	37	56.1	28
MMP2	1	1	1.2	35	211.9	17
NOV	0	11	0	45	0	48
NPM1	0	11	777.7	5	1981.1	4
PITX3	0	11	0	45	0.1	46
PKM	0	11	433.8	7	2199.4	3
POSTN	1	1	0.3	41	0.2	43
PREP	0	11	14.1	21	29.4	32
PRKAA1	0	11	51.6	17	36	30
RXFP4	0	11	0.6	37	0	48
S100A4	0	11	1075.2	4	16.4	36
SERPINA1	0	11	155.5	11	64.9	25
SERPINC1	0	11	0	45	0	48
SERPINE2	0	11	6.4	23	102.4	21
SERPINH1	0	11	3.7	27	485.8	10
TGFBI	0	11	25.5	20	84.3	22
THBS2	1	1	0	45	0.2	43
TMEM192	0	11	6.5	22	31	31
TPM4	0	11	32.8	19	188.4	18
TUBA1C	0	11	146.9	12	1206.1	5
TUBA4A	0	11	108.4	14	27.4	33
YWHAE	0	11	119.8	13	348.7	14
YWHAZ	0	11	521	6	948.5	6

## Sheet: DIGEST
IDs	GO.BP	GO.CC	GO.MF	KEGG
AGL	-0.00799201	0	-0.042957	-0.020979
AHSG	-0.001998	0	-0.0759241	-0.011988
ANXA1	-0.003996	0	-0.016983	-0.004995
APOA1	-0.00899101	0	-0.038961	-0.00599401
B2M	-0.014985	0	-0.002997	-0.00699301
C3	0.00699301	0	-0.02997	0.023976
CALD1	0.001998	0.000999001	-0.024975	0.00699301
CCDC80	0.014985	0	-0.01998	0.013986
CCN1	0.024975	0	0.011988	0.00599401
CCN2	0.013986	0	0.013986	-0.00999001
CCN3	0	0	-0.00999001	-0.016983
CDCA2	-0.003996	0	-0.0919081	-0.00899101
COL14A1	0.002997	0.000999001	-0.040959	0.011988
COL1A1	-0.00899101	0	0.012987	0.02997
COL5A2	0.021978	0	-0.0619381	0.047952
CTSA	0.000999001	0	-0.104895	0.001998
FBN1	-0.000999001	0	0.00799201	-0.00799201
FLNA	-0.003996	0	-0.024975	0.003996
FN1	0.002997	0	0.014985	0.022977
GAPDH	0.013986	0	-0.015984	0.004995
HEL-S-45	0.00699301	0	0.00599401	0.002997
HP	-0.016983	0	-0.015984	-0.010989
HSPG2	-0.004995	0	-0.015984	0.00699301
HTRA1	0.004995	0	0.002997	-0.014985
IGFBP7	-0.003996	0	0.024975	-0.001998
KNG1	0.00699301	0.000999001	0.004995	0
LGALS1	-0.002997	0	0.013986	0.000999001
LMNA	-0.013986	0	-0.028971	-0.003996
LTBP2	-0.00599401	0	0.00799201	0.00999001
MMP2	-0.003996	0	-0.048951	-0.003996
NOV	-0.00899101	0	-0.022977	0.002997
NPM1	-0.00699301	0	-0.041958	-0.00799201
PITX3	-0.013986	0	-0.107892	-0.022977
PKM	-0.00799201	0	-0.035964	-0.00599401
POSTN	0.00799201	0.000999001	0.011988	0.00699301
PREP	-0.010989	0	-0.025974	-0.00699301
PRKAA1	0.000999001	0	-0.026973	-0.003996
RXFP4	-0.001998	0	0.015984	0.017982
S100A4	-0.00799201	0	0.001998	-0.014985
SERPINA1	0.017982	0	0.023976	0.026973
SERPINC1	-0.00799201	0	0.025974	0.01998
SERPINE2	-0.00599401	0	-0.00599401	-0.00999001
SERPINH1	-0.00999001	0	-0.023976	-0.012987
TGFBI	0.012987	0	0.00899101	-0.010989
THBS2	-0.00999001	0	0.043956	0.012987
TMEM192	-0.001998	0.000999001	-0.0769231	-0.00699301
TPM4	-0.015984	0	-0.011988	0.012987
TUBA1C	-0.002997	0	0.004995	0.030969
TUBA4A	-0.004995	0	-0.026973	0.021978
YWHAE	-0.013986	0	-0.025974	0.020979
YWHAZ	-0.00899101	0	-0.018981	0.02997

## Sheet: Drugs
Drug ID	Label	Status	DrugstoneType	Score	hasEdgesTo	IsResult	IsConnector
DB00541	Vincristine		drug	237	TUBA4A	TRUE	FALSE
DB02726	2-Phosphoglycolic Acid		drug	132	PKM	TRUE	FALSE
DB11145	Oxyquinoline		drug	1543	MMP2	TRUE	FALSE
DB01630	SC-74020		drug	1543	MMP2	TRUE	FALSE
DB00547	Desoximetasone	approved	drug	232	ANXA1	TRUE	FALSE
DB02740	3-Indolebutyric Acid		drug	1208	B2M	TRUE	FALSE
DB00028	Human immunoglobulin G		drug	816	C3	TRUE	FALSE
DB00030	Insulin human		drug	7168	IGFBP7,CCN3	TRUE	FALSE
DB00039	Palifermin		drug	1254	HSPG2	TRUE	FALSE
DB12872	Vonicog alfa		drug	829	COL1A1	TRUE	FALSE
DB04396	Thiodigalactoside		drug	352	LGALS1	TRUE	FALSE
DB00569	Fondaparinux	approved	drug	2406	SERPINC1	TRUE	FALSE
DB00048	Collagenase clostridium histolyticum		drug	829	COL1A1	TRUE	FALSE
DB03864	Monothioglycerol		drug	1237	PREP	TRUE	FALSE
DB11638	Artenimol		drug	901	NPM1,PKM,LGALS1,FLNA,GAPDH	TRUE	FALSE
DB01109	Heparin		drug	2406	SERPINC1	TRUE	FALSE
DB00591	Fluocinolone acetonide	approved	drug	232	ANXA1	TRUE	FALSE
DB01112	Cefuroxime	approved	drug	1543	MMP2	TRUE	FALSE
DB01684	1-Hydroxy-1-Thio-Glycerol		drug	1237	PREP	TRUE	FALSE
DB03893	Thionicotinamide-Adenine-Dinucleotide		drug	225	GAPDH	TRUE	FALSE
DB00605	Sulindac	approved	drug	1543	MMP2	TRUE	FALSE
DB03345	Mercaptoethanol		drug	811	SERPINA1,LGALS1	TRUE	FALSE
DB11263	Polydatin		drug	132	PKM	TRUE	FALSE
DB04447	1,4-Dithiothreitol		drug	352	LGALS1	TRUE	FALSE
DB09258	Bemiparin		drug	2406	SERPINC1	TRUE	FALSE
DB11617	Aclarubicin		drug	1543	MMP2	TRUE	FALSE
DB01133	Tiludronic acid	approved	drug	1543	MMP2	TRUE	FALSE
DB06616	Bosutinib	approved	drug	599	NPM1,PRKAA1	TRUE	FALSE
DB14487	Zinc acetate	approved	drug	543	APOA1,AHSG,SERPINA1,KNG1,FN1,C3	TRUE	FALSE
DB07148	(6S)-1-chloro-3-[(4-fluorobenzyl)oxy]-6-(pyrrolidin-1-ylcarbonyl)pyrrolo[1,2-a]pyrazin-4(6H)-one		drug	1237	PREP	TRUE	FALSE
DB00620	Triamcinolone	approved	drug	232	ANXA1	TRUE	FALSE
DB08813	Nadroparin		drug	2406	SERPINC1	TRUE	FALSE
DB04464	N-Formylmethionine		drug	3615	SERPINC1,B2M	TRUE	FALSE
DB06423	Endostatin		drug	1543	MMP2	TRUE	FALSE
DB05018	Migalastat	approved	drug	1079	AGL	TRUE	FALSE
DB00635	Prednisone	approved	drug	232	ANXA1	TRUE	FALSE
DB00119	Pyruvic acid		drug	132	PKM	TRUE	FALSE
DB06492	Mirococept		drug	816	C3	TRUE	FALSE
DB00640	Adenosine	approved	drug	225	GAPDH	TRUE	FALSE
DB03382	S-oxy-L-cysteine		drug	1237	PREP	TRUE	FALSE
DB06245	Lanoteplase		drug	165	FN1	TRUE	FALSE
DB01733	L-Phospholactate		drug	132	PKM	TRUE	FALSE
DB14548	Zinc sulfate, unspecified form		drug	6007	FN1,C3,APOA1,HP,AHSG,SERPINA1,KNG1	TRUE	FALSE
DB00131	Adenosine phosphate	approved	drug	486	PRKAA1	TRUE	FALSE
DB07347	4-(2-Aminoethyl)Benzenesulfonyl Fluoride		drug	225	GAPDH	TRUE	FALSE
DB01179	Podofilox	approved	drug	372	TUBA1C,TUBA4A	TRUE	FALSE
DB11598	Antithrombin III human		drug	2406	SERPINC1	TRUE	FALSE
DB14649	Dexamethasone acetate	approved	drug	232	ANXA1	TRUE	FALSE
DB14538	Hydrocortisone aceponate		drug	232	ANXA1	TRUE	FALSE
DB12695	Phenethyl Isothiocyanate		drug	899	YWHAZ,TUBA4A,TPM4,YWHAE	TRUE	FALSE
DB00157	NADH		drug	225	GAPDH	TRUE	FALSE
DB16694	Pegcetacoplan		drug	816	C3	TRUE	FALSE
DB00677	Isoflurophate	approved	drug	364	CTSA	TRUE	FALSE
DB01197	Captopril	approved	drug	1543	MMP2	TRUE	FALSE
DB11750	Clobetasol		drug	232	ANXA1	TRUE	FALSE
DB03424	Ubenimex		drug	1543	MMP2	TRUE	FALSE
DB01780	Fusicoccin		drug	11	YWHAE	TRUE	FALSE
DB00687	Fludrocortisone		drug	232	ANXA1	TRUE	FALSE
DB00171	ATP		drug	486	PRKAA1	TRUE	FALSE
DB00694	Daunorubicin	approved	drug	1543	MMP2	TRUE	FALSE
DB08865	Crizotinib	approved	drug	599	NPM1,PRKAA1	TRUE	FALSE
DB00188	Bortezomib	approved	drug	364	CTSA	TRUE	FALSE
DB06595	Midostaurin	approved	drug	486	PRKAA1	TRUE	FALSE
DB01225	Enoxaparin		drug	2406	SERPINC1	TRUE	FALSE
DB14543	Hydrocortisone probutate	approved	drug	232	ANXA1	TRUE	FALSE
DB01222	Budesonide	approved	drug	232	ANXA1	TRUE	FALSE
DB14669	Betamethasone phosphate	approved	drug	232	ANXA1	TRUE	FALSE
DB14533	Zinc chloride	approved	drug	6007	AHSG,SERPINA1,KNG1,FN1,C3,HP,APOA1	TRUE	FALSE
DB07574	2-MERCAPTO-N-[1,2,3,10-TETRAMETHOXY-9-OXO-5,6,7,9-TETRAHYDRO-BENZO[A]HEPTALEN-7-YL]ACETAMIDE		drug	135	TUBA1C	TRUE	FALSE
DB09079	Nintedanib	approved	drug	486	PRKAA1	TRUE	FALSE
DB01234	Dexamethasone	approved	drug	232	ANXA1	TRUE	FALSE
DB08873	Boceprevir	approved	drug	364	CTSA	TRUE	FALSE
DB00741	Hydrocortisone	approved	drug	232	ANXA1	TRUE	FALSE
DB14540	Hydrocortisone butyrate	approved	drug	232	ANXA1	TRUE	FALSE
DB14544	Hydrocortisone valerate	approved	drug	232	ANXA1	TRUE	FALSE
DB05147	CYT997		drug	372	TUBA4A,TUBA1C	TRUE	FALSE
DB09092	Xanthinol	approved	drug	225	GAPDH	TRUE	FALSE
DB01268	Sunitinib	approved	drug	486	PRKAA1	TRUE	FALSE
DB08888	Ocriplasmin		drug	165	FN1	TRUE	FALSE
DB00254	Doxycycline	approved	drug	1543	MMP2	TRUE	FALSE
DB01873	Epothilone D		drug	372	TUBA4A,TUBA1C	TRUE	FALSE
DB00786	Marimastat		drug	1543	MMP2	TRUE	FALSE
DB03535	Z-Pro-Prolinal		drug	1237	PREP	TRUE	FALSE
DB01330	Cefotetan	approved	drug	1543	MMP2	TRUE	FALSE
DB00288	Amcinonide	approved	drug	232	ANXA1	TRUE	FALSE
DB03010	Patupilone		drug	372	TUBA1C,TUBA4A	TRUE	FALSE
DB01915	S-Hydroxycysteine		drug	816	C3	TRUE	FALSE
DB07628	6-(2-fluorobenzyl)-2,4-dimethyl-4,6-dihydro-5H-thieno[2',3':4,5]pyrrolo[2,3-d]pyridazin-5-one		drug	132	PKM	TRUE	FALSE
DB05961	PPL-100		drug	459	SERPINA1	TRUE	FALSE
DB00831	Trifluoperazine	approved	drug	764	S100A4	TRUE	FALSE
DB01380	Cortisone acetate	approved	drug	232	ANXA1	TRUE	FALSE
DB09130	Copper		drug	1	AHSG,S100A4,PKM,SERPINA1,KNG1,SERPINC1,B2M,GAPDH,C3,APOA1	TRUE	FALSE
DB06271	Sulodexide		drug	2406	SERPINC1	TRUE	FALSE
DB05294	Vandetanib	approved	drug	486	PRKAA1	TRUE	FALSE
DB00860	Prednisolone	approved	drug	232	ANXA1	TRUE	FALSE
DB12010	Fostamatinib	approved	drug	486	PRKAA1	TRUE	FALSE
DB14631	Prednisolone phosphate	approved	drug	232	ANXA1	TRUE	FALSE
DB09141	Protamine sulfate		drug	2406	SERPINC1	TRUE	FALSE
DB00878	Chlorhexidine	approved	drug	1543	MMP2	TRUE	FALSE
DB08951	Indoprofen	approved	drug	132	PKM	TRUE	FALSE
DB13133	Von Willebrand factor human		drug	829	COL1A1	TRUE	FALSE
DB01998	2-[3,4-Dihydroxy-2-Hydroxymethyl-5-(2-Hydroxy-Nonyl)-Tetrahydro-Furan-2-Yloxy]-6-Hydroxymethyl-Tetra Hydro-Pyran-3,4,5-Triol		drug	459	SERPINA1	TRUE	FALSE
DB14541	Hydrocortisone cypionate	approved	drug	232	ANXA1	TRUE	FALSE
DB05361	SR-123781A		drug	2406	SERPINC1	TRUE	FALSE
DB14542	Hydrocortisone phosphate	approved	drug	232	ANXA1	TRUE	FALSE
DB04216	Quercetin		drug	2779	PREP,MMP2	TRUE	FALSE
DB00914	Phenformin	approved	drug	486	PRKAA1	TRUE	FALSE
DB00399	Zoledronic acid	approved	drug	1543	MMP2	TRUE	FALSE
DB13123	OTX-008		drug	352	LGALS1	TRUE	FALSE
DB05387	Neovastat		drug	1543	MMP2	TRUE	FALSE
DB00407	Ardeparin		drug	2406	SERPINC1	TRUE	FALSE
DB12843	Oleandrin		drug	1543	MMP2	TRUE	FALSE
DB00419	Miglustat	approved	drug	1079	AGL	TRUE	FALSE
DB06754	Danaparoid		drug	2406	SERPINC1	TRUE	FALSE
DB00945	Acetylsalicylic acid	approved	drug	486	PRKAA1	TRUE	FALSE
DB02059	Adenosine-5-Diphosphoribose		drug	225	GAPDH	TRUE	FALSE
DB00959	Methylprednisolone	approved	drug	232	ANXA1	TRUE	FALSE
DB00443	Betamethasone	approved	drug	232	ANXA1	TRUE	FALSE
DB07692	1-[(2,6-difluorophenyl)sulfonyl]-4-(2,3-dihydro-1,4-benzodioxin-6-ylsulfonyl)piperazine		drug	132	PKM	TRUE	FALSE
DB06779	Dalteparin		drug	2406	SERPINC1	TRUE	FALSE
DB07697	1-(2,3-dihydro-1,4-benzodioxin-6-ylsulfonyl)-4-[(4-methoxyphenyl)sulfonyl]piperazine		drug	132	PKM	TRUE	FALSE
DB14539	Hydrocortisone acetate	approved	drug	232	ANXA1	TRUE	FALSE
DB16662	Efanesoctocog alfa		drug	1254	HSPG2	TRUE	FALSE
DB08738	1-{3-oxo-3-[(2S)-2-(pyrrolidin-1-ylcarbonyl)pyrrolidin-1-yl]propyl}-3-phenylquinoxalin-2(1H)-one		drug	1237	PREP	TRUE	FALSE
DB08739	2-{3-[(2S)-4,4-difluoro-2-(pyrrolidin-1-ylcarbonyl)pyrrolidin-1-yl]-3-oxopropyl}-isoindole-1,3(2H)-dione		drug	1237	PREP	TRUE	FALSE
DB00997	Doxorubicin	approved	drug	1543	MMP2	TRUE	FALSE
DB05481	Recombinant alpha 1-antitrypsin		drug	459	SERPINA1	TRUE	FALSE
DB11338	Clove oil		drug	829	COL1A1	TRUE	FALSE
DB01013	Clobetasol propionate	approved	drug	232	ANXA1	TRUE	FALSE
DB04866	Halofuginone		drug	2371	COL1A1,MMP2	TRUE	FALSE
DB01593	Zinc		drug	543	SERPINA1,C3,KNG1,FN1,APOA1,AHSG	TRUE	FALSE
DB05521	Telaprevir	approved	drug	364	CTSA	TRUE	FALSE
DB06822	Tinzaparin		drug	2406	SERPINC1	TRUE	FALSE
