# Supplementary material for: Meta-analysis of proteomics data from osteoblasts, bone, and blood: Insights into druggable targets, active factors, and potential biomarkers for bone biomaterial design
Source: J Tissue Eng. 2024 Nov 29;15:20417314241295332. doi: 10.1177/20417314241295332 (PMC11605762; doi:10.1177/20417314241295332)
Supplement: sj-xlsx-5-tej-10.1177_20417314241295332 – Supplemental material for Meta-analysis of proteomics data from osteoblasts, bone, and blood: Insights into druggable targets, active factors, and potential biomarkers for bone biomaterial design [file sj-xlsx-5-tej-10.1177_20417314241295332.xlsx]

## Sheet: README
Supplementary Table 4: Cell adhesion and collagen-containing proteins
Sheet name:	Description:
Cell adhesion	Proteins identified as CAPs and associated to cell adhesion (based on GO-terms): Table includes all cumulative CAPs that were found to be associated to Cell adhesion and lists in which tissue types they were found. Further, it was calculated how many CAPs were identified in > 1 tissue type
Collagen-containing ECM	Proteins identified as CAPs and associated to Collagen-containing ECM (based on GO-terms): Table includes all cumulative CAPs that were found to be associated to Collagen-containing ECM and lists in which tissue types they were found. Further, it was calculated how many CAPs were identified in > 1 tissue type

## Sheet: Cell adhesion
Cumulative associated proteins	Included in Cells	Included in EVs	Included in ECM	Included in Bone	Included in Liquid biopsy	Number of occurences
ABI3BP		X				1
ACTB	X					1
ADIPOQ				X		1
ANXA1	X		X	X		3
ANXA2	X					1
APOA1				X	X	2
APOA4				X		1
APP		X				1
B2M	X				X	2
CCDC80	X	X				2
CCN1	X	X				2
CCN2	X	X				2
CD4			X			1
CD44		X				1
CDH13	X					1
CHL1					X	1
CLIC1		X				1
COL12A1		X				1
COL14A1		X		X		2
COL15A1				X		1
COL18A1		X				1
COL1A1	X	X		X		3
COL3A1		X				1
COL5A1	X					1
COL6A1		X				1
COL6A2		X				1
COL7A1		X				1
COL8A1	X					1
CSRP1				X		1
CXCL8					X	1
ELANE					X	1
EMILIN1		X				1
FBLN2				X		1
FBN1	X	X		X		3
FERMT3					X	1
FGB				X		1
FGG				X		1
FLNA		X			X	2
FN1		X		X		2
HAPLN1		X				1
HEL-S-45		X				1
HMGB1	X					1
HSPB1	X					1
HSPG2		X		X		2
IGFBP2		X				1
IGFBP7	X	X				2
IL1B					X	1
IL1RAP					X	1
ITGA3		X				1
ITGA5		X				1
ITGAV		X				1
ITGB5		X				1
KNG1				X	X	2
LAMC1		X				1
LGALS1		X	X			2
LGALS3	X					1
LGALS3BP					X	1
LIMS1					X	1
LOXL2		X				1
MFAP4		X				1
MFGE8		X				1
MMP2	X	X				2
MSN		X				1
MYL12A	X					1
NEO1		X				1
NID1		X				1
NID2		X				1
NRP2				X		1
PDLIM1	X					1
PDLIM5				X		1
PLG	X			X		2
PNN				X		1
POSTN		X		X		2
PPIA				X		1
PPP1CA				X		1
PPP1R12A	X					1
PRDX2				X		1
PTPRA					X	1
PTPRF		X				1
PXDN		X				1
RC3H2				X		1
RIPOR2				X		1
RPS3	X					1
RPSA	X					1
S100A10			X			1
S100A11			X			1
S100A9				X		1
SERPINE2	X	X				2
SERPINF2					X	1
SPOCK1		X				1
SPP1				X		1
TGFBI		X		X		2
TGM2	X					1
THBS1		X				1
THBS2	X	X				2
THBS4				X		1
TPM1	X					1
VCL	X					1
VMP1	X					1
VWF					X	1
					Proteins occuring in at least two tissue types	21/100 (21 %)

## Sheet: Collagen-containing ECM
Cumulative associated proteins	Included in Cells	Included in EVs	Included in ECM	Included in Bone	Included in Liquid biopsy	Number of occurences
A2M					X	1
ABI3BP		X				1
ACTA2				X		1
ADIPOQ				X		1
AGRN		X				1
AHSG	X			X	X	3
ANGPTL4		X				1
ANXA1	X		X	X		3
ANXA2	X					1
ANXA5		X				1
ANXA7	X					1
APOA1				X	X	2
APOA4				X		1
APOE				X		1
C1QA				X		1
CCDC80	X	X				2
CCN1	X	X				2
CCN2	X	X				2
CDH13	X					1
COL11A1		X				1
COL12A1		X				1
COL14A1		X		X		2
COL15A1				X		1
COL18A1		X				1
COL1A1	X	X		X		3
COL1A2		X				1
COL3A1		X				1
COL4A1		X				1
COL5A1	X					1
COL5A2	X	X				2
COL6A1		X				1
COL6A2		X				1
COL7A1		X				1
COL8A1	X					1
CTSB				X		1
CTSD	X					1
CTSS				X		1
DCN		X				1
EFEMP1		X				1
ELANE					X	1
EMILIN1		X				1
FBLN2				X		1
FBN1	X	X		X		3
FGB				X		1
FGG				X		1
FMOD				X		1
FN1		X		X		2
HAPLN1		X				1
HEL-S-45		X				1
HSP90B1	X					1
HSPG2		X		X		2
HTRA1		X		X		2
IGFBP7	X	X				2
ITIH1				X		1
ITIH4					X	1
KNG1				X	X	2
LAMC1		X				1
LGALS1		X	X			2
LGALS3	X					1
LGALS3BP					X	1
LOXL2		X				1
LRRC15		X				1
LTBP1		X				1
LTBP2	X	X				2
MATN2				X		1
MFAP4		X				1
MFGE8		X				1
MMP2	X	X				2
NID1		X				1
NID2		X				1
PCOLCE		X				1
PF4					X	1
PKM	X				X	2
PLG	X			X		2
POSTN		X		X		2
PRG3		X				1
PXDN		X				1
S100A10			X			1
S100A4	X			X		2
S100A9				X		1
SERPINA1				X	X	2
SERPINB6	X					1
SERPINC1				X	X	2
SERPINE2	X	X				2
SERPINF2					X	1
SERPINH1	X			X		2
TGFBI		X		X		2
TGM2	X					1
THBS1		X				1
THBS2	X	X				2
THBS4				X		1
TIMP3	X					1
VWF					X	1
					Proteins occuring in at least two tissue types	28/93 (30 %)
