# Supplementary material for: Meta-analysis of proteomics data from osteoblasts, bone, and blood: Insights into druggable targets, active factors, and potential biomarkers for bone biomaterial design
Source: J Tissue Eng. 2024 Nov 29;15:20417314241295332. doi: 10.1177/20417314241295332 (PMC11605762; doi:10.1177/20417314241295332)
Supplement: sj-xlsx-6-tej-10.1177_20417314241295332 – Supplemental material for Meta-analysis of proteomics data from osteoblasts, bone, and blood: Insights into druggable targets, active factors, and potential biomarkers for bone biomaterial design [file sj-xlsx-6-tej-10.1177_20417314241295332.xlsx]

## Sheet: README
Supplementary Table 3: Enrichment results
Sheet name:	Description:
Overview	Summary of intersecting und specific functions: Includes the term IDs and names from the included databases. "tissue_counts" column indicates in how many tissue types the functions was found as significantly enriched. "tissue" column gives exact tissue types of enrichment
Cells	Complete g:profiler output of tissue type "Cells"
EVs	Complete g:profiler output of tissue type "EVs"
ECM	Complete g:profiler output of tissue type "ECM"
Bone	Complete g:profiler output of tissue type "Bone"
Liquid-Biopsy	Complete g:profiler output of tissue type "Liquid-Biopsy"

## Sheet: Overview
term_id	term_name	source	tissue counts	tissues
GO:0007155	cell adhesion	GO:BP	5	Bone, Cells, ECM, EVs, Liquid-Biopsy
GO:0051239	regulation of multicellular organismal process	GO:BP	5	Bone, Cells, ECM, EVs, Liquid-Biopsy
GO:0062023	collagen-containing extracellular matrix	GO:CC	5	Bone, Cells, ECM, EVs, Liquid-Biopsy
GO:0004866	endopeptidase inhibitor activity	GO:MF	4	Bone, Cells, EVs, Liquid-Biopsy
GO:0005576	extracellular region	GO:CC	4	Bone, Cells, EVs, Liquid-Biopsy
GO:0005615	extracellular space	GO:CC	4	Bone, Cells, EVs, Liquid-Biopsy
GO:0005788	endoplasmic reticulum lumen	GO:CC	4	Bone, Cells, EVs, Liquid-Biopsy
GO:0005925	focal adhesion	GO:CC	4	Bone, Cells, EVs, Liquid-Biopsy
GO:0006950	response to stress	GO:BP	4	Bone, Cells, EVs, Liquid-Biopsy
GO:0008201	heparin binding	GO:MF	4	Bone, Cells, EVs, Liquid-Biopsy
GO:0009611	response to wounding	GO:BP	4	Bone, Cells, EVs, Liquid-Biopsy
GO:0030055	cell-substrate junction	GO:CC	4	Bone, Cells, EVs, Liquid-Biopsy
GO:0030141	secretory granule	GO:CC	4	Bone, Cells, EVs, Liquid-Biopsy
GO:0030312	external encapsulating structure	GO:CC	4	Bone, Cells, EVs, Liquid-Biopsy
GO:0030414	peptidase inhibitor activity	GO:MF	4	Bone, Cells, EVs, Liquid-Biopsy
GO:0031012	extracellular matrix	GO:CC	4	Bone, Cells, EVs, Liquid-Biopsy
GO:0031410	cytoplasmic vesicle	GO:CC	4	Bone, Cells, EVs, Liquid-Biopsy
GO:0031982	vesicle	GO:CC	4	Bone, Cells, EVs, Liquid-Biopsy
GO:0031983	vesicle lumen	GO:CC	4	Bone, Cells, EVs, Liquid-Biopsy
GO:0034774	secretory granule lumen	GO:CC	4	Bone, Cells, EVs, Liquid-Biopsy
GO:0042060	wound healing	GO:BP	4	Bone, Cells, EVs, Liquid-Biopsy
GO:0042221	response to chemical	GO:BP	4	Bone, Cells, EVs, Liquid-Biopsy
GO:0043230	extracellular organelle	GO:CC	4	Bone, Cells, EVs, Liquid-Biopsy
GO:0050839	cell adhesion molecule binding	GO:MF	4	Bone, Cells, EVs, Liquid-Biopsy
GO:0060205	cytoplasmic vesicle lumen	GO:CC	4	Bone, Cells, EVs, Liquid-Biopsy
GO:0061135	endopeptidase regulator activity	GO:MF	4	Bone, Cells, EVs, Liquid-Biopsy
GO:0065010	extracellular membrane-bounded organelle	GO:CC	4	Bone, Cells, EVs, Liquid-Biopsy
GO:0070062	extracellular exosome	GO:CC	4	Bone, Cells, EVs, Liquid-Biopsy
GO:0070161	anchoring junction	GO:CC	4	Bone, Cells, EVs, Liquid-Biopsy
GO:0071944	cell periphery	GO:CC	4	Bone, Cells, EVs, Liquid-Biopsy
GO:0097708	intracellular vesicle	GO:CC	4	Bone, Cells, EVs, Liquid-Biopsy
GO:0099503	secretory vesicle	GO:CC	4	Bone, Cells, EVs, Liquid-Biopsy
GO:0140678	molecular function inhibitor activity	GO:MF	4	Bone, Cells, EVs, Liquid-Biopsy
GO:1901681	sulfur compound binding	GO:MF	4	Bone, Cells, EVs, Liquid-Biopsy
GO:1903561	extracellular vesicle	GO:CC	4	Bone, Cells, EVs, Liquid-Biopsy
GO:0005198	structural molecule activity	GO:MF	3	Bone, Cells, EVs
GO:0005201	extracellular matrix structural constituent	GO:MF	3	Bone, Cells, EVs
GO:0005539	glycosaminoglycan binding	GO:MF	3	Bone, Cells, EVs
GO:0005581	collagen trimer	GO:CC	3	Bone, Cells, EVs
GO:0005604	basement membrane	GO:CC	3	Bone, Cells, EVs
GO:0005737	cytoplasm	GO:CC	3	Bone, Cells, EVs
GO:0007275	multicellular organism development	GO:BP	3	Bone, Cells, EVs
GO:0009653	anatomical structure morphogenesis	GO:BP	3	Bone, Cells, EVs
GO:0009888	tissue development	GO:BP	3	Bone, Cells, EVs
GO:0030054	cell junction	GO:CC	3	Bone, Cells, EVs
GO:0030198	extracellular matrix organization	GO:BP	3	Bone, Cells, EVs
GO:0032502	developmental process	GO:BP	3	Bone, Cells, EVs
GO:0043062	extracellular structure organization	GO:BP	3	Bone, Cells, EVs
GO:0044877	protein-containing complex binding	GO:MF	3	Bone, Cells, EVs
GO:0045229	external encapsulating structure organization	GO:BP	3	Bone, Cells, EVs
GO:0048513	animal organ development	GO:BP	3	Bone, Cells, EVs
GO:0048646	anatomical structure formation involved in morphogenesis	GO:BP	3	Bone, Cells, EVs
GO:0048731	system development	GO:BP	3	Bone, Cells, EVs
GO:0048856	anatomical structure development	GO:BP	3	Bone, Cells, EVs
GO:0051336	regulation of hydrolase activity	GO:BP	3	Bone, Cells, EVs
GO:0070887	cellular response to chemical stimulus	GO:BP	3	Bone, Cells, EVs
GO:0072359	circulatory system development	GO:BP	3	Bone, Cells, EVs
GO:0097435	supramolecular fiber organization	GO:BP	3	Bone, Cells, EVs
GO:0099080	supramolecular complex	GO:CC	3	Bone, Cells, EVs
GO:0099081	supramolecular polymer	GO:CC	3	Bone, Cells, EVs
GO:0099512	supramolecular fiber	GO:CC	3	Bone, Cells, EVs
REAC:R-HSA-1474228	Degradation of the extracellular matrix	REAC	3	Bone, Cells, EVs
REAC:R-HSA-1474244	Extracellular matrix organization	REAC	3	Bone, Cells, EVs
GO:0004857	enzyme inhibitor activity	GO:MF	3	Bone, Cells, Liquid-Biopsy
GO:0043086	negative regulation of catalytic activity	GO:BP	3	Bone, Cells, Liquid-Biopsy
GO:0044092	negative regulation of molecular function	GO:BP	3	Bone, Cells, Liquid-Biopsy
GO:0052547	regulation of peptidase activity	GO:BP	3	Bone, Cells, Liquid-Biopsy
GO:0065009	regulation of molecular function	GO:BP	3	Bone, Cells, Liquid-Biopsy
GO:0009605	response to external stimulus	GO:BP	3	Bone, EVs, Liquid-Biopsy
GO:0010033	response to organic substance	GO:BP	3	Bone, EVs, Liquid-Biopsy
GO:0031091	platelet alpha granule	GO:CC	3	Bone, EVs, Liquid-Biopsy
GO:0050896	response to stimulus	GO:BP	3	Bone, EVs, Liquid-Biopsy
GO:0051346	negative regulation of hydrolase activity	GO:BP	3	Bone, EVs, Liquid-Biopsy
GO:0061134	peptidase regulator activity	GO:MF	3	Bone, EVs, Liquid-Biopsy
GO:0072562	blood microparticle	GO:CC	3	Bone, EVs, Liquid-Biopsy
REAC:R-HSA-114608	Platelet degranulation	REAC	3	Bone, EVs, Liquid-Biopsy
REAC:R-HSA-381426	Regulation of Insulin-like Growth Factor (IGF) transport and uptake by Insulin-like Growth Factor Binding Proteins (IGFBPs)	REAC	3	Bone, EVs, Liquid-Biopsy
REAC:R-HSA-76002	Platelet activation, signaling and aggregation	REAC	3	Bone, EVs, Liquid-Biopsy
REAC:R-HSA-76005	Response to elevated platelet cytosolic Ca2+	REAC	3	Bone, EVs, Liquid-Biopsy
REAC:R-HSA-8957275	Post-translational protein phosphorylation	REAC	3	Bone, EVs, Liquid-Biopsy
GO:0005509	calcium ion binding	GO:MF	3	Cells, ECM, EVs
GO:2000026	regulation of multicellular organismal development	GO:BP	3	Cells, ECM, EVs
GO:0012505	endomembrane system	GO:CC	3	Cells, EVs, Liquid-Biopsy
GO:0030155	regulation of cell adhesion	GO:BP	3	Cells, EVs, Liquid-Biopsy
GO:0001725	stress fiber	GO:CC	2	Bone, Cells
GO:0003779	actin binding	GO:MF	2	Bone, Cells
GO:0005829	cytosol	GO:CC	2	Bone, Cells
GO:0005938	cell cortex	GO:CC	2	Bone, Cells
GO:0008092	cytoskeletal protein binding	GO:MF	2	Bone, Cells
GO:0008219	cell death	GO:BP	2	Bone, Cells
GO:0010035	response to inorganic substance	GO:BP	2	Bone, Cells
GO:0012501	programmed cell death	GO:BP	2	Bone, Cells
GO:0015629	actin cytoskeleton	GO:CC	2	Bone, Cells
GO:0019899	enzyme binding	GO:MF	2	Bone, Cells
GO:0030016	myofibril	GO:CC	2	Bone, Cells
GO:0030017	sarcomere	GO:CC	2	Bone, Cells
GO:0031974	membrane-enclosed lumen	GO:CC	2	Bone, Cells
GO:0032432	actin filament bundle	GO:CC	2	Bone, Cells
GO:0042641	actomyosin	GO:CC	2	Bone, Cells
GO:0042981	regulation of apoptotic process	GO:BP	2	Bone, Cells
GO:0043065	positive regulation of apoptotic process	GO:BP	2	Bone, Cells
GO:0043067	regulation of programmed cell death	GO:BP	2	Bone, Cells
GO:0043068	positive regulation of programmed cell death	GO:BP	2	Bone, Cells
GO:0043226	organelle	GO:CC	2	Bone, Cells
GO:0043227	membrane-bounded organelle	GO:CC	2	Bone, Cells
GO:0043233	organelle lumen	GO:CC	2	Bone, Cells
GO:0043292	contractile fiber	GO:CC	2	Bone, Cells
GO:0050790	regulation of catalytic activity	GO:BP	2	Bone, Cells
GO:0051246	regulation of protein metabolic process	GO:BP	2	Bone, Cells
GO:0065008	regulation of biological quality	GO:BP	2	Bone, Cells
GO:0070013	intracellular organelle lumen	GO:CC	2	Bone, Cells
GO:0097517	contractile actin filament bundle	GO:CC	2	Bone, Cells
GO:0101002	ficolin-1-rich granule	GO:CC	2	Bone, Cells
GO:1901564	organonitrogen compound metabolic process	GO:BP	2	Bone, Cells
GO:1904813	ficolin-1-rich granule lumen	GO:CC	2	Bone, Cells
REAC:R-HSA-445355	Smooth Muscle Contraction	REAC	2	Bone, Cells
REAC:R-HSA-6798695	Neutrophil degranulation	REAC	2	Bone, Cells
GO:0005518	collagen binding	GO:MF	2	Bone, EVs
GO:0009628	response to abiotic stimulus	GO:BP	2	Bone, EVs
GO:0030154	cell differentiation	GO:BP	2	Bone, EVs
GO:0032501	multicellular organismal process	GO:BP	2	Bone, EVs
GO:0040011	locomotion	GO:BP	2	Bone, EVs
GO:0048583	regulation of response to stimulus	GO:BP	2	Bone, EVs
GO:0048869	cellular developmental process	GO:BP	2	Bone, EVs
REAC:R-HSA-216083	Integrin cell surface interactions	REAC	2	Bone, EVs
GO:0006952	defense response	GO:BP	2	Bone, Liquid-Biopsy
GO:0006954	inflammatory response	GO:BP	2	Bone, Liquid-Biopsy
GO:0007596	blood coagulation	GO:BP	2	Bone, Liquid-Biopsy
GO:0007599	hemostasis	GO:BP	2	Bone, Liquid-Biopsy
GO:0031093	platelet alpha granule lumen	GO:CC	2	Bone, Liquid-Biopsy
GO:0032101	regulation of response to external stimulus	GO:BP	2	Bone, Liquid-Biopsy
GO:0045807	positive regulation of endocytosis	GO:BP	2	Bone, Liquid-Biopsy
GO:0048584	positive regulation of response to stimulus	GO:BP	2	Bone, Liquid-Biopsy
GO:0050766	positive regulation of phagocytosis	GO:BP	2	Bone, Liquid-Biopsy
GO:0050817	coagulation	GO:BP	2	Bone, Liquid-Biopsy
GO:0098772	molecular function regulator activity	GO:MF	2	Bone, Liquid-Biopsy
KEGG:04610	Complement and coagulation cascades	KEGG	2	Bone, Liquid-Biopsy
GO:0001501	skeletal system development	GO:BP	2	Cells, EVs
GO:0001503	ossification	GO:BP	2	Cells, EVs
GO:0001525	angiogenesis	GO:BP	2	Cells, EVs
GO:0001568	blood vessel development	GO:BP	2	Cells, EVs
GO:0001706	endoderm formation	GO:BP	2	Cells, EVs
GO:0001944	vasculature development	GO:BP	2	Cells, EVs
GO:0005102	signaling receptor binding	GO:MF	2	Cells, EVs
GO:0005178	integrin binding	GO:MF	2	Cells, EVs
GO:0005515	protein binding	GO:MF	2	Cells, EVs
GO:0005583	fibrillar collagen trimer	GO:CC	2	Cells, EVs
GO:0005783	endoplasmic reticulum	GO:CC	2	Cells, EVs
GO:0008283	cell population proliferation	GO:BP	2	Cells, EVs
GO:0009719	response to endogenous stimulus	GO:BP	2	Cells, EVs
GO:0030020	extracellular matrix structural constituent conferring tensile strength	GO:MF	2	Cells, EVs
GO:0030199	collagen fibril organization	GO:BP	2	Cells, EVs
GO:0035987	endodermal cell differentiation	GO:BP	2	Cells, EVs
GO:0042127	regulation of cell population proliferation	GO:BP	2	Cells, EVs
GO:0048514	blood vessel morphogenesis	GO:BP	2	Cells, EVs
GO:0048518	positive regulation of biological process	GO:BP	2	Cells, EVs
GO:0048519	negative regulation of biological process	GO:BP	2	Cells, EVs
GO:0048522	positive regulation of cellular process	GO:BP	2	Cells, EVs
GO:0051128	regulation of cellular component organization	GO:BP	2	Cells, EVs
GO:0051240	positive regulation of multicellular organismal process	GO:BP	2	Cells, EVs
GO:0051248	negative regulation of protein metabolic process	GO:BP	2	Cells, EVs
GO:0061448	connective tissue development	GO:BP	2	Cells, EVs
GO:0071495	cellular response to endogenous stimulus	GO:BP	2	Cells, EVs
GO:0071840	cellular component organization or biogenesis	GO:BP	2	Cells, EVs
GO:0098643	banded collagen fibril	GO:CC	2	Cells, EVs
GO:0098644	complex of collagen trimers	GO:CC	2	Cells, EVs
GO:1901699	cellular response to nitrogen compound	GO:BP	2	Cells, EVs
REAC:R-HSA-1442490	Collagen degradation	REAC	2	Cells, EVs
REAC:R-HSA-1474290	Collagen formation	REAC	2	Cells, EVs
REAC:R-HSA-1650814	Collagen biosynthesis and modifying enzymes	REAC	2	Cells, EVs
REAC:R-HSA-3000170	Syndecan interactions	REAC	2	Cells, EVs
REAC:R-HSA-422475	Axon guidance	REAC	2	Cells, EVs
REAC:R-HSA-9675108	Nervous system development	REAC	2	Cells, EVs
GO:0010951	negative regulation of endopeptidase activity	GO:BP	2	Cells, Liquid-Biopsy
KEGG:05171	Coronavirus disease - COVID-19	KEGG	2	Cells, Liquid-Biopsy
GO:0045785	positive regulation of cell adhesion	GO:BP	2	ECM, EVs
GO:0002020	protease binding	GO:MF	2	EVs, Liquid-Biopsy
GO:0007229	integrin-mediated signaling pathway	GO:BP	2	EVs, Liquid-Biopsy
GO:0010466	negative regulation of peptidase activity	GO:BP	2	EVs, Liquid-Biopsy
REAC:R-HSA-109582	Hemostasis	REAC	2	EVs, Liquid-Biopsy
REAC:R-HSA-430116	GP1b-IX-V activation signalling	REAC	2	EVs, Liquid-Biopsy
GO:0000302	response to reactive oxygen species	GO:BP	1	Bone
GO:0000303	response to superoxide	GO:BP	1	Bone
GO:0000305	response to oxygen radical	GO:BP	1	Bone
GO:0000413	protein peptidyl-prolyl isomerization	GO:BP	1	Bone
GO:0003012	muscle system process	GO:BP	1	Bone
GO:0003013	circulatory system process	GO:BP	1	Bone
GO:0003755	peptidyl-prolyl cis-trans isomerase activity	GO:MF	1	Bone
GO:0004082	bisphosphoglycerate mutase activity	GO:MF	1	Bone
GO:0004619	phosphoglycerate mutase activity	GO:MF	1	Bone
GO:0005577	fibrinogen complex	GO:CC	1	Bone
GO:0005775	vacuolar lumen	GO:CC	1	Bone
GO:0005856	cytoskeleton	GO:CC	1	Bone
GO:0005975	carbohydrate metabolic process	GO:BP	1	Bone
GO:0005996	monosaccharide metabolic process	GO:BP	1	Bone
GO:0006006	glucose metabolic process	GO:BP	1	Bone
GO:0006007	glucose catabolic process	GO:BP	1	Bone
GO:0006082	organic acid metabolic process	GO:BP	1	Bone
GO:0006090	pyruvate metabolic process	GO:BP	1	Bone
GO:0006091	generation of precursor metabolites and energy	GO:BP	1	Bone
GO:0006094	gluconeogenesis	GO:BP	1	Bone
GO:0006096	glycolytic process	GO:BP	1	Bone
GO:0006107	oxaloacetate metabolic process	GO:BP	1	Bone
GO:0006108	malate metabolic process	GO:BP	1	Bone
GO:0006508	proteolysis	GO:BP	1	Bone
GO:0006735	NADH regeneration	GO:BP	1	Bone
GO:0006793	phosphorus metabolic process	GO:BP	1	Bone
GO:0006796	phosphate-containing compound metabolic process	GO:BP	1	Bone
GO:0006909	phagocytosis	GO:BP	1	Bone
GO:0006915	apoptotic process	GO:BP	1	Bone
GO:0006979	response to oxidative stress	GO:BP	1	Bone
GO:0007010	cytoskeleton organization	GO:BP	1	Bone
GO:0007162	negative regulation of cell adhesion	GO:BP	1	Bone
GO:0008015	blood circulation	GO:BP	1	Bone
GO:0016018	cyclosporin A binding	GO:MF	1	Bone
GO:0016051	carbohydrate biosynthetic process	GO:BP	1	Bone
GO:0016052	carbohydrate catabolic process	GO:BP	1	Bone
GO:0016209	antioxidant activity	GO:MF	1	Bone
GO:0016853	isomerase activity	GO:MF	1	Bone
GO:0016859	cis-trans isomerase activity	GO:MF	1	Bone
GO:0016868	intramolecular transferase activity, phosphotransferases	GO:MF	1	Bone
GO:0018208	peptidyl-proline modification	GO:BP	1	Bone
GO:0019216	regulation of lipid metabolic process	GO:BP	1	Bone
GO:0019318	hexose metabolic process	GO:BP	1	Bone
GO:0019319	hexose biosynthetic process	GO:BP	1	Bone
GO:0019320	hexose catabolic process	GO:BP	1	Bone
GO:0019430	removal of superoxide radicals	GO:BP	1	Bone
GO:0019752	carboxylic acid metabolic process	GO:BP	1	Bone
GO:0030100	regulation of endocytosis	GO:BP	1	Bone
GO:0030162	regulation of proteolysis	GO:BP	1	Bone
GO:0030193	regulation of blood coagulation	GO:BP	1	Bone
GO:0030195	negative regulation of blood coagulation	GO:BP	1	Bone
GO:0030234	enzyme regulator activity	GO:MF	1	Bone
GO:0030300	regulation of intestinal cholesterol absorption	GO:BP	1	Bone
GO:0031639	plasminogen activation	GO:BP	1	Bone
GO:0032102	negative regulation of response to external stimulus	GO:BP	1	Bone
GO:0032368	regulation of lipid transport	GO:BP	1	Bone
GO:0032787	monocarboxylic acid metabolic process	GO:BP	1	Bone
GO:0032879	regulation of localization	GO:BP	1	Bone
GO:0032994	protein-lipid complex	GO:CC	1	Bone
GO:0033218	amide binding	GO:MF	1	Bone
GO:0033344	cholesterol efflux	GO:BP	1	Bone
GO:0033700	phospholipid efflux	GO:BP	1	Bone
GO:0034114	regulation of heterotypic cell-cell adhesion	GO:BP	1	Bone
GO:0034358	plasma lipoprotein particle	GO:CC	1	Bone
GO:0034361	very-low-density lipoprotein particle	GO:CC	1	Bone
GO:0034364	high-density lipoprotein particle	GO:CC	1	Bone
GO:0034366	spherical high-density lipoprotein particle	GO:CC	1	Bone
GO:0034370	triglyceride-rich lipoprotein particle remodeling	GO:BP	1	Bone
GO:0034372	very-low-density lipoprotein particle remodeling	GO:BP	1	Bone
GO:0034375	high-density lipoprotein particle remodeling	GO:BP	1	Bone
GO:0034377	plasma lipoprotein particle assembly	GO:BP	1	Bone
GO:0034381	plasma lipoprotein particle clearance	GO:BP	1	Bone
GO:0034384	high-density lipoprotein particle clearance	GO:BP	1	Bone
GO:0034385	triglyceride-rich plasma lipoprotein particle	GO:CC	1	Bone
GO:0042277	peptide binding	GO:MF	1	Bone
GO:0042627	chylomicron	GO:CC	1	Bone
GO:0042743	hydrogen peroxide metabolic process	GO:BP	1	Bone
GO:0042802	identical protein binding	GO:MF	1	Bone
GO:0043202	lysosomal lumen	GO:CC	1	Bone
GO:0043436	oxoacid metabolic process	GO:BP	1	Bone
GO:0043691	reverse cholesterol transport	GO:BP	1	Bone
GO:0044057	regulation of system process	GO:BP	1	Bone
GO:0044281	small molecule metabolic process	GO:BP	1	Bone
GO:0044282	small molecule catabolic process	GO:BP	1	Bone
GO:0044283	small molecule biosynthetic process	GO:BP	1	Bone
GO:0045834	positive regulation of lipid metabolic process	GO:BP	1	Bone
GO:0046364	monosaccharide biosynthetic process	GO:BP	1	Bone
GO:0046365	monosaccharide catabolic process	GO:BP	1	Bone
GO:0046470	phosphatidylcholine metabolic process	GO:BP	1	Bone
GO:0046538	2,3-bisphosphoglycerate-dependent phosphoglycerate mutase activity	GO:MF	1	Bone
GO:0046890	regulation of lipid biosynthetic process	GO:BP	1	Bone
GO:0050764	regulation of phagocytosis	GO:BP	1	Bone
GO:0050818	regulation of coagulation	GO:BP	1	Bone
GO:0050819	negative regulation of coagulation	GO:BP	1	Bone
GO:0051015	actin filament binding	GO:MF	1	Bone
GO:0051050	positive regulation of transport	GO:BP	1	Bone
GO:0051241	negative regulation of multicellular organismal process	GO:BP	1	Bone
GO:0051604	protein maturation	GO:BP	1	Bone
GO:0060228	phosphatidylcholine-sterol O-acyltransferase activator activity	GO:MF	1	Bone
GO:0060627	regulation of vesicle-mediated transport	GO:BP	1	Bone
GO:0061041	regulation of wound healing	GO:BP	1	Bone
GO:0061615	glycolytic process through fructose-6-phosphate	GO:BP	1	Bone
GO:0061620	glycolytic process through glucose-6-phosphate	GO:BP	1	Bone
GO:0061621	canonical glycolysis	GO:BP	1	Bone
GO:0061718	glucose catabolic process to pyruvate	GO:BP	1	Bone
GO:0062012	regulation of small molecule metabolic process	GO:BP	1	Bone
GO:0070325	lipoprotein particle receptor binding	GO:MF	1	Bone
GO:0071450	cellular response to oxygen radical	GO:BP	1	Bone
GO:0071451	cellular response to superoxide	GO:BP	1	Bone
GO:0090066	regulation of anatomical structure size	GO:BP	1	Bone
GO:0097006	regulation of plasma lipoprotein particle levels	GO:BP	1	Bone
GO:0097237	cellular response to toxic substance	GO:BP	1	Bone
GO:0098754	detoxification	GO:BP	1	Bone
GO:0098869	cellular oxidant detoxification	GO:BP	1	Bone
GO:0120015	sterol transfer activity	GO:MF	1	Bone
GO:0120020	cholesterol transfer activity	GO:MF	1	Bone
GO:1900046	regulation of hemostasis	GO:BP	1	Bone
GO:1900047	negative regulation of hemostasis	GO:BP	1	Bone
GO:1903034	regulation of response to wounding	GO:BP	1	Bone
GO:1903035	negative regulation of response to wounding	GO:BP	1	Bone
GO:1904729	regulation of intestinal lipid absorption	GO:BP	1	Bone
GO:1905918	regulation of CoA-transferase activity	GO:BP	1	Bone
GO:1905920	positive regulation of CoA-transferase activity	GO:BP	1	Bone
GO:1905952	regulation of lipid localization	GO:BP	1	Bone
GO:1990748	cellular detoxification	GO:BP	1	Bone
GO:1990777	lipoprotein particle	GO:CC	1	Bone
GO:2000425	regulation of apoptotic cell clearance	GO:BP	1	Bone
GO:2000427	positive regulation of apoptotic cell clearance	GO:BP	1	Bone
GO:2001233	regulation of apoptotic signaling pathway	GO:BP	1	Bone
KEGG:00010	Glycolysis / Gluconeogenesis	KEGG	1	Bone
KEGG:01200	Carbon metabolism	KEGG	1	Bone
KEGG:01230	Biosynthesis of amino acids	KEGG	1	Bone
KEGG:05150	Staphylococcus aureus infection	KEGG	1	Bone
REAC:R-HSA-174577	Activation of C3 and C5	REAC	1	Bone
REAC:R-HSA-397014	Muscle contraction	REAC	1	Bone
REAC:R-HSA-6806667	Metabolism of fat-soluble vitamins	REAC	1	Bone
REAC:R-HSA-70263	Gluconeogenesis	REAC	1	Bone
REAC:R-HSA-70326	Glucose metabolism	REAC	1	Bone
REAC:R-HSA-8963888	Chylomicron assembly	REAC	1	Bone
REAC:R-HSA-8963898	Plasma lipoprotein assembly	REAC	1	Bone
REAC:R-HSA-8963901	Chylomicron remodeling	REAC	1	Bone
REAC:R-HSA-9636667	Manipulation of host energy metabolism	REAC	1	Bone
REAC:R-HSA-975634	Retinoid metabolism and transport	REAC	1	Bone
REAC:R-HSA-977225	Amyloid fiber formation	REAC	1	Bone
GO:0000217	DNA secondary structure binding	GO:MF	1	Cells
GO:0001726	ruffle	GO:CC	1	Cells
GO:0002181	cytoplasmic translation	GO:BP	1	Cells
GO:0003680	minor groove of adenine-thymine-rich DNA binding	GO:MF	1	Cells
GO:0003723	RNA binding	GO:MF	1	Cells
GO:0003735	structural constituent of ribosome	GO:MF	1	Cells
GO:0003906	DNA-(apurinic or apyrimidinic site) endonuclease activity	GO:MF	1	Cells
GO:0005588	collagen type V trimer	GO:CC	1	Cells
GO:0005622	intracellular anatomical structure	GO:CC	1	Cells
GO:0005791	rough endoplasmic reticulum	GO:CC	1	Cells
GO:0005840	ribosome	GO:CC	1	Cells
GO:0005853	eukaryotic translation elongation factor 1 complex	GO:CC	1	Cells
GO:0005912	adherens junction	GO:CC	1	Cells
GO:0006412	translation	GO:BP	1	Cells
GO:0006518	peptide metabolic process	GO:BP	1	Cells
GO:0006996	organelle organization	GO:BP	1	Cells
GO:0014070	response to organic cyclic compound	GO:BP	1	Cells
GO:0015934	large ribosomal subunit	GO:CC	1	Cells
GO:0015935	small ribosomal subunit	GO:CC	1	Cells
GO:0016835	carbon-oxygen lyase activity	GO:MF	1	Cells
GO:0019538	protein metabolic process	GO:BP	1	Cells
GO:0019843	rRNA binding	GO:MF	1	Cells
GO:0022625	cytosolic large ribosomal subunit	GO:CC	1	Cells
GO:0022626	cytosolic ribosome	GO:CC	1	Cells
GO:0022627	cytosolic small ribosomal subunit	GO:CC	1	Cells
GO:0030018	Z disc	GO:CC	1	Cells
GO:0030863	cortical cytoskeleton	GO:CC	1	Cells
GO:0031674	I band	GO:CC	1	Cells
GO:0032070	regulation of deoxyribonuclease activity	GO:BP	1	Cells
GO:0032071	regulation of endodeoxyribonuclease activity	GO:BP	1	Cells
GO:0032991	protein-containing complex	GO:CC	1	Cells
GO:0035985	senescence-associated heterochromatin focus	GO:CC	1	Cells
GO:0042056	chemoattractant activity	GO:MF	1	Cells
GO:0042254	ribosome biogenesis	GO:BP	1	Cells
GO:0042255	ribosome assembly	GO:BP	1	Cells
GO:0043043	peptide biosynthetic process	GO:BP	1	Cells
GO:0043228	non-membrane-bounded organelle	GO:CC	1	Cells
GO:0043229	intracellular organelle	GO:CC	1	Cells
GO:0043231	intracellular membrane-bounded organelle	GO:CC	1	Cells
GO:0043232	intracellular non-membrane-bounded organelle	GO:CC	1	Cells
GO:0043536	positive regulation of blood vessel endothelial cell migration	GO:BP	1	Cells
GO:0043603	amide metabolic process	GO:BP	1	Cells
GO:0043604	amide biosynthetic process	GO:BP	1	Cells
GO:0044271	cellular nitrogen compound biosynthetic process	GO:BP	1	Cells
GO:0044391	ribosomal subunit	GO:CC	1	Cells
GO:0045296	cadherin binding	GO:MF	1	Cells
GO:0052548	regulation of endopeptidase activity	GO:BP	1	Cells
GO:0071407	cellular response to organic cyclic compound	GO:BP	1	Cells
GO:0110158	calpain complex	GO:CC	1	Cells
GO:1901566	organonitrogen compound biosynthetic process	GO:BP	1	Cells
KEGG:03010	Ribosome	KEGG	1	Cells
REAC:R-HSA-1266738	Developmental Biology	REAC	1	Cells
REAC:R-HSA-156827	L13a-mediated translational silencing of Ceruloplasmin expression	REAC	1	Cells
REAC:R-HSA-156842	Eukaryotic Translation Elongation	REAC	1	Cells
REAC:R-HSA-156902	Peptide chain elongation	REAC	1	Cells
REAC:R-HSA-1643685	Disease	REAC	1	Cells
REAC:R-HSA-168255	Influenza Infection	REAC	1	Cells
REAC:R-HSA-168273	Influenza Viral RNA Transcription and Replication	REAC	1	Cells
REAC:R-HSA-1799339	SRP-dependent cotranslational protein targeting to membrane	REAC	1	Cells
REAC:R-HSA-192823	Viral mRNA Translation	REAC	1	Cells
REAC:R-HSA-2262752	Cellular responses to stress	REAC	1	Cells
REAC:R-HSA-2408522	Selenoamino acid metabolism	REAC	1	Cells
REAC:R-HSA-2408557	Selenocysteine synthesis	REAC	1	Cells
REAC:R-HSA-376176	Signaling by ROBO receptors	REAC	1	Cells
REAC:R-HSA-392499	Metabolism of proteins	REAC	1	Cells
REAC:R-HSA-5663205	Infectious disease	REAC	1	Cells
REAC:R-HSA-6791226	Major pathway of rRNA processing in the nucleolus and cytosol	REAC	1	Cells
REAC:R-HSA-71291	Metabolism of amino acids and derivatives	REAC	1	Cells
REAC:R-HSA-72312	rRNA processing	REAC	1	Cells
REAC:R-HSA-72613	Eukaryotic Translation Initiation	REAC	1	Cells
REAC:R-HSA-72689	Formation of a pool of free 40S subunits	REAC	1	Cells
REAC:R-HSA-72695	Formation of the ternary complex, and subsequently, the 43S complex	REAC	1	Cells
REAC:R-HSA-72706	GTP hydrolysis and joining of the 60S ribosomal subunit	REAC	1	Cells
REAC:R-HSA-72737	Cap-dependent Translation Initiation	REAC	1	Cells
REAC:R-HSA-72764	Eukaryotic Translation Termination	REAC	1	Cells
REAC:R-HSA-72766	Translation	REAC	1	Cells
REAC:R-HSA-75205	Dissolution of Fibrin Clot	REAC	1	Cells
REAC:R-HSA-8868773	rRNA processing in the nucleus and cytosol	REAC	1	Cells
REAC:R-HSA-8953854	Metabolism of RNA	REAC	1	Cells
REAC:R-HSA-8953897	Cellular responses to stimuli	REAC	1	Cells
REAC:R-HSA-9010553	Regulation of expression of SLITs and ROBOs	REAC	1	Cells
REAC:R-HSA-927802	Nonsense-Mediated Decay (NMD)	REAC	1	Cells
REAC:R-HSA-9633012	Response of EIF2AK4 (GCN2) to amino acid deficiency	REAC	1	Cells
REAC:R-HSA-9678108	SARS-CoV-1 Infection	REAC	1	Cells
REAC:R-HSA-9692914	SARS-CoV-1-host interactions	REAC	1	Cells
REAC:R-HSA-9711097	Cellular response to starvation	REAC	1	Cells
REAC:R-HSA-9735869	SARS-CoV-1 modulates host translation machinery	REAC	1	Cells
REAC:R-HSA-9754678	SARS-CoV-2 modulates host translation machinery	REAC	1	Cells
REAC:R-HSA-975956	Nonsense Mediated Decay (NMD) independent of the Exon Junction Complex (EJC)	REAC	1	Cells
REAC:R-HSA-975957	Nonsense Mediated Decay (NMD) enhanced by the Exon Junction Complex (EJC)	REAC	1	Cells
REAC:R-HSA-9824446	Viral Infection Pathways	REAC	1	Cells
GO:0002819	regulation of adaptive immune response	GO:BP	1	ECM
GO:0002822	regulation of adaptive immune response based on somatic recombination of immune receptors built from immunoglobulin superfamily domains	GO:BP	1	ECM
GO:0019722	calcium-mediated signaling	GO:BP	1	ECM
GO:0046598	positive regulation of viral entry into host cell	GO:BP	1	ECM
GO:0048306	calcium-dependent protein binding	GO:MF	1	ECM
GO:0075294	positive regulation by symbiont of entry into host	GO:BP	1	ECM
GO:0086010	membrane depolarization during action potential	GO:BP	1	ECM
GO:0086012	membrane depolarization during cardiac muscle cell action potential	GO:BP	1	ECM
GO:0098631	cell adhesion mediator activity	GO:MF	1	ECM
GO:0098632	cell-cell adhesion mediator activity	GO:MF	1	ECM
GO:0098641	cadherin binding involved in cell-cell adhesion	GO:MF	1	ECM
GO:0098719	sodium ion import across plasma membrane	GO:BP	1	ECM
GO:1903779	regulation of cardiac conduction	GO:BP	1	ECM
GO:1903902	positive regulation of viral life cycle	GO:BP	1	ECM
GO:0001101	response to acid chemical	GO:BP	1	EVs
GO:0001527	microfibril	GO:CC	1	EVs
GO:0001618	virus receptor activity	GO:MF	1	EVs
GO:0001666	response to hypoxia	GO:BP	1	EVs
GO:0001704	formation of primary germ layer	GO:BP	1	EVs
GO:0001968	fibronectin binding	GO:MF	1	EVs
GO:0002062	chondrocyte differentiation	GO:BP	1	EVs
GO:0005520	insulin-like growth factor binding	GO:MF	1	EVs
GO:0005584	collagen type I trimer	GO:CC	1	EVs
GO:0005592	collagen type XI trimer	GO:CC	1	EVs
GO:0005614	interstitial matrix	GO:CC	1	EVs
GO:0007154	cell communication	GO:BP	1	EVs
GO:0007160	cell-matrix adhesion	GO:BP	1	EVs
GO:0007165	signal transduction	GO:BP	1	EVs
GO:0007166	cell surface receptor signaling pathway	GO:BP	1	EVs
GO:0007167	enzyme-linked receptor protein signaling pathway	GO:BP	1	EVs
GO:0007169	transmembrane receptor protein tyrosine kinase signaling pathway	GO:BP	1	EVs
GO:0007178	transmembrane receptor protein serine/threonine kinase signaling pathway	GO:BP	1	EVs
GO:0007179	transforming growth factor beta receptor signaling pathway	GO:BP	1	EVs
GO:0007369	gastrulation	GO:BP	1	EVs
GO:0007492	endoderm development	GO:BP	1	EVs
GO:0007565	female pregnancy	GO:BP	1	EVs
GO:0008285	negative regulation of cell population proliferation	GO:BP	1	EVs
GO:0008305	integrin complex	GO:CC	1	EVs
GO:0009790	embryo development	GO:BP	1	EVs
GO:0009887	animal organ morphogenesis	GO:BP	1	EVs
GO:0009966	regulation of signal transduction	GO:BP	1	EVs
GO:0009967	positive regulation of signal transduction	GO:BP	1	EVs
GO:0009968	negative regulation of signal transduction	GO:BP	1	EVs
GO:0009986	cell surface	GO:CC	1	EVs
GO:0010243	response to organonitrogen compound	GO:BP	1	EVs
GO:0010646	regulation of cell communication	GO:BP	1	EVs
GO:0010647	positive regulation of cell communication	GO:BP	1	EVs
GO:0010648	negative regulation of cell communication	GO:BP	1	EVs
GO:0010810	regulation of cell-substrate adhesion	GO:BP	1	EVs
GO:0010811	positive regulation of cell-substrate adhesion	GO:BP	1	EVs
GO:0016043	cellular component organization	GO:BP	1	EVs
GO:0016477	cell migration	GO:BP	1	EVs
GO:0017015	regulation of transforming growth factor beta receptor signaling pathway	GO:BP	1	EVs
GO:0018149	peptide cross-linking	GO:BP	1	EVs
GO:0019838	growth factor binding	GO:MF	1	EVs
GO:0023051	regulation of signaling	GO:BP	1	EVs
GO:0023052	signaling	GO:BP	1	EVs
GO:0023056	positive regulation of signaling	GO:BP	1	EVs
GO:0023057	negative regulation of signaling	GO:BP	1	EVs
GO:0030021	extracellular matrix structural constituent conferring compression resistance	GO:MF	1	EVs
GO:0030023	extracellular matrix constituent conferring elasticity	GO:MF	1	EVs
GO:0030334	regulation of cell migration	GO:BP	1	EVs
GO:0030335	positive regulation of cell migration	GO:BP	1	EVs
GO:0030510	regulation of BMP signaling pathway	GO:BP	1	EVs
GO:0030512	negative regulation of transforming growth factor beta receptor signaling pathway	GO:BP	1	EVs
GO:0030934	anchoring collagen complex	GO:CC	1	EVs
GO:0031589	cell-substrate adhesion	GO:BP	1	EVs
GO:0031594	neuromuscular junction	GO:CC	1	EVs
GO:0032963	collagen metabolic process	GO:BP	1	EVs
GO:0034330	cell junction organization	GO:BP	1	EVs
GO:0034684	integrin alphav-beta5 complex	GO:CC	1	EVs
GO:0035239	tube morphogenesis	GO:BP	1	EVs
GO:0035295	tube development	GO:BP	1	EVs
GO:0035580	specific granule lumen	GO:CC	1	EVs
GO:0036293	response to decreased oxygen levels	GO:BP	1	EVs
GO:0040012	regulation of locomotion	GO:BP	1	EVs
GO:0040017	positive regulation of locomotion	GO:BP	1	EVs
GO:0043200	response to amino acid	GO:BP	1	EVs
GO:0043236	laminin binding	GO:MF	1	EVs
GO:0043277	apoptotic cell clearance	GO:BP	1	EVs
GO:0043394	proteoglycan binding	GO:MF	1	EVs
GO:0043395	heparan sulfate proteoglycan binding	GO:MF	1	EVs
GO:0043903	regulation of biological process involved in symbiotic interaction	GO:BP	1	EVs
GO:0044000	movement in host	GO:BP	1	EVs
GO:0044319	wound healing, spreading of cells	GO:BP	1	EVs
GO:0044344	cellular response to fibroblast growth factor stimulus	GO:BP	1	EVs
GO:0044403	biological process involved in symbiotic interaction	GO:BP	1	EVs
GO:0044409	entry into host	GO:BP	1	EVs
GO:0044703	multi-organism reproductive process	GO:BP	1	EVs
GO:0044706	multi-multicellular organism process	GO:BP	1	EVs
GO:0045595	regulation of cell differentiation	GO:BP	1	EVs
GO:0045597	positive regulation of cell differentiation	GO:BP	1	EVs
GO:0046332	SMAD binding	GO:MF	1	EVs
GO:0046718	viral entry into host cell	GO:BP	1	EVs
GO:0048251	elastic fiber assembly	GO:BP	1	EVs
GO:0048407	platelet-derived growth factor binding	GO:MF	1	EVs
GO:0048523	negative regulation of cellular process	GO:BP	1	EVs
GO:0048585	negative regulation of response to stimulus	GO:BP	1	EVs
GO:0048598	embryonic morphogenesis	GO:BP	1	EVs
GO:0048729	tissue morphogenesis	GO:BP	1	EVs
GO:0048870	cell motility	GO:BP	1	EVs
GO:0050431	transforming growth factor beta binding	GO:MF	1	EVs
GO:0050436	microfibril binding	GO:MF	1	EVs
GO:0050789	regulation of biological process	GO:BP	1	EVs
GO:0050793	regulation of developmental process	GO:BP	1	EVs
GO:0050794	regulation of cellular process	GO:BP	1	EVs
GO:0050840	extracellular matrix binding	GO:MF	1	EVs
GO:0051093	negative regulation of developmental process	GO:BP	1	EVs
GO:0051094	positive regulation of developmental process	GO:BP	1	EVs
GO:0051130	positive regulation of cellular component organization	GO:BP	1	EVs
GO:0051216	cartilage development	GO:BP	1	EVs
GO:0051701	biological process involved in interaction with host	GO:BP	1	EVs
GO:0051716	cellular response to stimulus	GO:BP	1	EVs
GO:0065007	biological regulation	GO:BP	1	EVs
GO:0070052	collagen V binding	GO:MF	1	EVs
GO:0070482	response to oxygen levels	GO:BP	1	EVs
GO:0070848	response to growth factor	GO:BP	1	EVs
GO:0071229	cellular response to acid chemical	GO:BP	1	EVs
GO:0071230	cellular response to amino acid stimulus	GO:BP	1	EVs
GO:0071310	cellular response to organic substance	GO:BP	1	EVs
GO:0071363	cellular response to growth factor stimulus	GO:BP	1	EVs
GO:0071417	cellular response to organonitrogen compound	GO:BP	1	EVs
GO:0071559	response to transforming growth factor beta	GO:BP	1	EVs
GO:0071560	cellular response to transforming growth factor beta stimulus	GO:BP	1	EVs
GO:0071604	transforming growth factor beta production	GO:BP	1	EVs
GO:0071711	basement membrane organization	GO:BP	1	EVs
GO:0071774	response to fibroblast growth factor	GO:BP	1	EVs
GO:0085029	extracellular matrix assembly	GO:BP	1	EVs
GO:0090092	regulation of transmembrane receptor protein serine/threonine kinase signaling pathway	GO:BP	1	EVs
GO:0090101	negative regulation of transmembrane receptor protein serine/threonine kinase signaling pathway	GO:BP	1	EVs
GO:0090287	regulation of cellular response to growth factor stimulus	GO:BP	1	EVs
GO:0090288	negative regulation of cellular response to growth factor stimulus	GO:BP	1	EVs
GO:0090505	epiboly involved in wound healing	GO:BP	1	EVs
GO:0097367	carbohydrate derivative binding	GO:MF	1	EVs
GO:0097493	structural molecule activity conferring elasticity	GO:MF	1	EVs
GO:0098609	cell-cell adhesion	GO:BP	1	EVs
GO:0098636	protein complex involved in cell adhesion	GO:CC	1	EVs
GO:0098637	protein complex involved in cell-matrix adhesion	GO:CC	1	EVs
GO:0140272	exogenous protein binding	GO:MF	1	EVs
GO:1901700	response to oxygen-containing compound	GO:BP	1	EVs
GO:1901701	cellular response to oxygen-containing compound	GO:BP	1	EVs
GO:1903844	regulation of cellular response to transforming growth factor beta stimulus	GO:BP	1	EVs
GO:1904724	tertiary granule lumen	GO:CC	1	EVs
GO:2000145	regulation of cell motility	GO:BP	1	EVs
GO:2000147	positive regulation of cell motility	GO:BP	1	EVs
GO:2001046	positive regulation of integrin-mediated signaling pathway	GO:BP	1	EVs
KEGG:04145	Phagosome	KEGG	1	EVs
KEGG:04151	PI3K-Akt signaling pathway	KEGG	1	EVs
KEGG:04350	TGF-beta signaling pathway	KEGG	1	EVs
KEGG:04510	Focal adhesion	KEGG	1	EVs
KEGG:04512	ECM-receptor interaction	KEGG	1	EVs
KEGG:04933	AGE-RAGE signaling pathway in diabetic complications	KEGG	1	EVs
KEGG:04974	Protein digestion and absorption	KEGG	1	EVs
KEGG:05146	Amoebiasis	KEGG	1	EVs
KEGG:05165	Human papillomavirus infection	KEGG	1	EVs
KEGG:05205	Proteoglycans in cancer	KEGG	1	EVs
KEGG:05222	Small cell lung cancer	KEGG	1	EVs
KEGG:05410	Hypertrophic cardiomyopathy	KEGG	1	EVs
REAC:R-HSA-1566948	Elastic fibre formation	REAC	1	EVs
REAC:R-HSA-170834	Signaling by TGF-beta Receptor Complex	REAC	1	EVs
REAC:R-HSA-186797	Signaling by PDGF	REAC	1	EVs
REAC:R-HSA-2022090	Assembly of collagen fibrils and other multimeric structures	REAC	1	EVs
REAC:R-HSA-2129379	Molecules associated with elastic fibres	REAC	1	EVs
REAC:R-HSA-2173789	TGF-beta receptor signaling activates SMADs	REAC	1	EVs
REAC:R-HSA-2214320	Anchoring fibril formation	REAC	1	EVs
REAC:R-HSA-2243919	Crosslinking of collagen fibrils	REAC	1	EVs
REAC:R-HSA-3000157	Laminin interactions	REAC	1	EVs
REAC:R-HSA-3000171	Non-integrin membrane-ECM interactions	REAC	1	EVs
REAC:R-HSA-3000178	ECM proteoglycans	REAC	1	EVs
REAC:R-HSA-3000480	Scavenging by Class A Receptors	REAC	1	EVs
REAC:R-HSA-3656237	Defective EXT2 causes exostoses 2	REAC	1	EVs
REAC:R-HSA-3656253	Defective EXT1 causes exostoses 1, TRPS2 and CHDS	REAC	1	EVs
REAC:R-HSA-375165	NCAM signaling for neurite out-growth	REAC	1	EVs
REAC:R-HSA-419037	NCAM1 interactions	REAC	1	EVs
REAC:R-HSA-6806834	Signaling by MET	REAC	1	EVs
REAC:R-HSA-8874081	MET activates PTK2 signaling	REAC	1	EVs
REAC:R-HSA-8875878	MET promotes cell motility	REAC	1	EVs
REAC:R-HSA-8948216	Collagen chain trimerization	REAC	1	EVs
REAC:R-HSA-9006934	Signaling by Receptor Tyrosine Kinases	REAC	1	EVs
REAC:R-HSA-9006936	Signaling by TGFB family members	REAC	1	EVs
GO:0001817	regulation of cytokine production	GO:BP	1	Liquid-Biopsy
GO:0001819	positive regulation of cytokine production	GO:BP	1	Liquid-Biopsy
GO:0001906	cell killing	GO:BP	1	Liquid-Biopsy
GO:0002252	immune effector process	GO:BP	1	Liquid-Biopsy
GO:0002438	acute inflammatory response to antigenic stimulus	GO:BP	1	Liquid-Biopsy
GO:0002443	leukocyte mediated immunity	GO:BP	1	Liquid-Biopsy
GO:0002455	humoral immune response mediated by circulating immunoglobulin	GO:BP	1	Liquid-Biopsy
GO:0002526	acute inflammatory response	GO:BP	1	Liquid-Biopsy
GO:0002682	regulation of immune system process	GO:BP	1	Liquid-Biopsy
GO:0002684	positive regulation of immune system process	GO:BP	1	Liquid-Biopsy
GO:0004867	serine-type endopeptidase inhibitor activity	GO:MF	1	Liquid-Biopsy
GO:0005579	membrane attack complex	GO:CC	1	Liquid-Biopsy
GO:0006953	acute-phase response	GO:BP	1	Liquid-Biopsy
GO:0006956	complement activation	GO:BP	1	Liquid-Biopsy
GO:0006957	complement activation, alternative pathway	GO:BP	1	Liquid-Biopsy
GO:0006958	complement activation, classical pathway	GO:BP	1	Liquid-Biopsy
GO:0006959	humoral immune response	GO:BP	1	Liquid-Biopsy
GO:0009607	response to biotic stimulus	GO:BP	1	Liquid-Biopsy
GO:0010628	positive regulation of gene expression	GO:BP	1	Liquid-Biopsy
GO:0023023	MHC protein complex binding	GO:MF	1	Liquid-Biopsy
GO:0023026	MHC class II protein complex binding	GO:MF	1	Liquid-Biopsy
GO:0030449	regulation of complement activation	GO:BP	1	Liquid-Biopsy
GO:0031640	killing of cells of another organism	GO:BP	1	Liquid-Biopsy
GO:0032233	positive regulation of actin filament bundle assembly	GO:BP	1	Liquid-Biopsy
GO:0043207	response to external biotic stimulus	GO:BP	1	Liquid-Biopsy
GO:0043878	glyceraldehyde-3-phosphate dehydrogenase (NAD+) (non-phosphorylating) activity	GO:MF	1	Liquid-Biopsy
GO:0044419	biological process involved in interspecies interaction between organisms	GO:BP	1	Liquid-Biopsy
GO:0045861	negative regulation of proteolysis	GO:BP	1	Liquid-Biopsy
GO:0046930	pore complex	GO:CC	1	Liquid-Biopsy
GO:0050776	regulation of immune response	GO:BP	1	Liquid-Biopsy
GO:0050778	positive regulation of immune response	GO:BP	1	Liquid-Biopsy
GO:0050878	regulation of body fluid levels	GO:BP	1	Liquid-Biopsy
GO:0051707	response to other organism	GO:BP	1	Liquid-Biopsy
GO:0060352	cell adhesion molecule production	GO:BP	1	Liquid-Biopsy
GO:0060353	regulation of cell adhesion molecule production	GO:BP	1	Liquid-Biopsy
GO:0098542	defense response to other organism	GO:BP	1	Liquid-Biopsy
GO:0141060	disruption of anatomical structure in another organism	GO:BP	1	Liquid-Biopsy
GO:0141061	disruption of cell in another organism	GO:BP	1	Liquid-Biopsy
KEGG:04936	Alcoholic liver disease	KEGG	1	Liquid-Biopsy
KEGG:05133	Pertussis	KEGG	1	Liquid-Biopsy
KEGG:05143	African trypanosomiasis	KEGG	1	Liquid-Biopsy
KEGG:05322	Systemic lupus erythematosus	KEGG	1	Liquid-Biopsy
REAC:R-HSA-140837	Intrinsic Pathway of Fibrin Clot Formation	REAC	1	Liquid-Biopsy
REAC:R-HSA-140877	Formation of Fibrin Clot (Clotting Cascade)	REAC	1	Liquid-Biopsy
REAC:R-HSA-166658	Complement cascade	REAC	1	Liquid-Biopsy
REAC:R-HSA-166665	Terminal pathway of complement	REAC	1	Liquid-Biopsy
REAC:R-HSA-173736	Alternative complement activation	REAC	1	Liquid-Biopsy
REAC:R-HSA-977606	Regulation of Complement cascade	REAC	1	Liquid-Biopsy

## Sheet: Cells
term_id	source	term_name	p_value	term_size	query_size	intersection_size	precision	recall	effective_domain_size	source_order	parents	evidence_codes	intersection
GO:1903561	GO:CC	extracellular vesicle	2.43163e-27	2133	115	59	0.513043	0.0276606	22090	3686	GO:0031982,GO:0065010	HDA,HDA,HDA,HDA,HDA,HDA,HDA,HDA,HDA,HDA,HDA,HDA,HDA,HDA,HDA,HDA,HDA,HDA,HDA,HDA,HDA,HDA,HDA,HDA,HDA,HDA,HDA,HDA,HDA,HDA,HDA,HDA,HDA,HDA,HDA,HDA,HDA,HDA,HDA,HDA,HDA,HDA,IDA HDA,IDA HDA,HDA,HDA,HDA,HDA,HDA,HDA,HDA,HDA,HDA,HDA,HDA,HDA,HDA,HDA,HDA	LGALS3,GBE1,H2BC5,FTH1,MYL12A,TCP1,AKR1C3,FH,CAPG,IGFBP7,CAPNS1,SERPINB6,HSP90B1,AARS1,NPC2,PHB1,CTSA,CTSD,GAPDH,PYGB,RPS3,PKM,RPS5,RPS8,RPS9,CRYAB,DBI,RPSA,SPTBN1,TGM2,AK2,VCL,AHSG,SQSTM1,PRKAR2A,PCBP2,ACTB,RPL12,RPL14,ACTR1A,RPL24,RPL27,ANXA1,ANXA2,RPL34,ANXA7,ATP5F1A,RPL4,RPL5,S100A4,LTBP2,EEF1A1,SERPINE2,GSTK1,SEPTIN7,PLG,B2M,HSPB1,CDH13
GO:0043230	GO:CC	extracellular organelle	2.49389e-27	2134	115	59	0.513043	0.0276476	22090	1886	GO:0005576,GO:0043226	HDA,HDA,HDA,HDA,HDA,HDA,HDA,HDA,HDA,HDA,HDA,HDA,HDA,HDA,HDA,HDA,HDA,HDA,HDA,HDA,HDA,HDA,HDA,HDA,HDA,HDA,HDA,HDA,HDA,HDA,HDA,HDA,HDA,HDA,HDA,HDA,HDA,HDA,HDA,HDA,HDA,HDA,IDA HDA,IDA HDA,HDA,HDA,HDA,HDA,HDA,HDA,HDA,HDA,HDA,HDA,HDA,HDA,HDA,HDA,HDA	LGALS3,GBE1,H2BC5,FTH1,MYL12A,TCP1,AKR1C3,FH,CAPG,IGFBP7,CAPNS1,SERPINB6,HSP90B1,AARS1,NPC2,PHB1,CTSA,CTSD,GAPDH,PYGB,RPS3,PKM,RPS5,RPS8,RPS9,CRYAB,DBI,RPSA,SPTBN1,TGM2,AK2,VCL,AHSG,SQSTM1,PRKAR2A,PCBP2,ACTB,RPL12,RPL14,ACTR1A,RPL24,RPL27,ANXA1,ANXA2,RPL34,ANXA7,ATP5F1A,RPL4,RPL5,S100A4,LTBP2,EEF1A1,SERPINE2,GSTK1,SEPTIN7,PLG,B2M,HSPB1,CDH13
GO:0065010	GO:CC	extracellular membrane-bounded organelle	2.49389e-27	2134	115	59	0.513043	0.0276476	22090	2403	GO:0043227,GO:0043230	HDA,HDA,HDA,HDA,HDA,HDA,HDA,HDA,HDA,HDA,HDA,HDA,HDA,HDA,HDA,HDA,HDA,HDA,HDA,HDA,HDA,HDA,HDA,HDA,HDA,HDA,HDA,HDA,HDA,HDA,HDA,HDA,HDA,HDA,HDA,HDA,HDA,HDA,HDA,HDA,HDA,HDA,IDA HDA,IDA HDA,HDA,HDA,HDA,HDA,HDA,HDA,HDA,HDA,HDA,HDA,HDA,HDA,HDA,HDA,HDA	LGALS3,GBE1,H2BC5,FTH1,MYL12A,TCP1,AKR1C3,FH,CAPG,IGFBP7,CAPNS1,SERPINB6,HSP90B1,AARS1,NPC2,PHB1,CTSA,CTSD,GAPDH,PYGB,RPS3,PKM,RPS5,RPS8,RPS9,CRYAB,DBI,RPSA,SPTBN1,TGM2,AK2,VCL,AHSG,SQSTM1,PRKAR2A,PCBP2,ACTB,RPL12,RPL14,ACTR1A,RPL24,RPL27,ANXA1,ANXA2,RPL34,ANXA7,ATP5F1A,RPL4,RPL5,S100A4,LTBP2,EEF1A1,SERPINE2,GSTK1,SEPTIN7,PLG,B2M,HSPB1,CDH13
GO:0005615	GO:CC	extracellular space	3.5105e-27	3284	115	70	0.608696	0.0213155	22090	232	GO:0005576,GO:0110165	HDA IBA,HDA,HDA,HDA,HDA,HDA,HDA,HDA,HDA,HDA IBA IEA,HDA,IDA HDA TAS IEA,HDA IBA IEA,HDA,HDA,IMP HDA,HDA,HDA,IDA HDA,HDA ISS IEA,HDA,HDA,IBA IEA,HDA,HDA,HDA,HDA,HDA,HDA,HDA,HDA,HDA,HDA,HDA,HDA,HDA NAS IEA,HDA,HDA,IDA ISS,HDA,IDA IBA TAS IEA,HDA,HDA,HDA,HDA,IMP HDA IBA IEA,HDA,HDA,IDA HDA IBA IEA,IDA HDA IBA,HDA,IBA,IBA,HDA,IBA,HDA,HDA,HDA,IDA HDA,HDA,IBA,HDA,IBA IEA,HDA,HDA,IDA HDA IBA,HDA,IEA,HDA…	LGALS3,GBE1,H2BC5,FTH1,MYL12A,TCP1,AKR1C3,FH,CAPG,IGFBP7,CAPNS1,MMP2,SERPINB6,HSP90B1,AARS1,NPC2,PHB1,CTSA,FBN1,CTSD,GAPDH,PYGB,BMP1,RPS3,PKM,RPS5,RPS8,RPS9,CRYAB,DBI,RPSA,SPTBN1,TGM2,AK2,VCL,AHSG,SQSTM1,PRKAR2A,HMGB1,PCBP2,FGF2,ACTB,RPL12,RPL14,ACTR1A,COL1A1,RPL24,RPL27,ANXA1,ANXA2,RPL34,COL5A1,COL5A2,ANXA7,COL8A1,ATP5F1A,RPL4,RPL5,S100A4,LTBP2,TIMP3,EEF1A1,SERPINE2,GSTK1,SEPTIN7,PLG,B2M,SERPINH…
GO:0070062	GO:CC	extracellular exosome	1.33241e-26	2109	115	58	0.504348	0.0275012	22090	2423	GO:0005615,GO:1903561	HDA,HDA,HDA,HDA,HDA,HDA,HDA,HDA,HDA,HDA,HDA,HDA,HDA,HDA,HDA,HDA,HDA,HDA,HDA,HDA,HDA,HDA,HDA,HDA,HDA,HDA,HDA,HDA,HDA,HDA,HDA,HDA,HDA,HDA,HDA,HDA,HDA,HDA,HDA,HDA,HDA,HDA,IDA HDA,IDA HDA,HDA,HDA,HDA,HDA,HDA,HDA,HDA,HDA,HDA,HDA,HDA,HDA,HDA,HDA	LGALS3,GBE1,H2BC5,FTH1,MYL12A,TCP1,AKR1C3,FH,CAPG,IGFBP7,CAPNS1,SERPINB6,HSP90B1,AARS1,NPC2,PHB1,CTSA,CTSD,GAPDH,PYGB,RPS3,PKM,RPS5,RPS8,RPS9,CRYAB,DBI,RPSA,SPTBN1,TGM2,AK2,VCL,AHSG,SQSTM1,PRKAR2A,PCBP2,ACTB,RPL12,RPL14,ACTR1A,RPL24,RPL27,ANXA1,ANXA2,RPL34,ANXA7,ATP5F1A,RPL4,RPL5,S100A4,LTBP2,EEF1A1,GSTK1,SEPTIN7,PLG,B2M,HSPB1,CDH13
GO:0005576	GO:CC	extracellular region	8.31458e-26	4206	115	76	0.66087	0.0180694	22090	198	GO:0110165	HDA IBA IEA,HDA,HDA,HDA TAS,HDA,HDA,HDA,HDA,HDA,HDA IBA TAS IEA,HDA,IDA HDA TAS IEA,HDA IBA IEA,HDA TAS,HDA,IMP HDA TAS IEA,HDA TAS IEA,HDA,HDA TAS,IDA HDA TAS IEA,HDA ISS TAS NAS IEA,HDA,HDA TAS,IBA TAS IEA,HDA,HDA TAS,HDA,HDA,HDA,HDA IEA,HDA,HDA,HDA,HDA IEA,HDA,HDA TAS,HDA IBA TAS NAS IEA,HDA,HDA,IDA ISS TAS IEA,HDA,IDA IBA TAS IEA,HDA,HDA,HDA,HDA,IMP HDA IBA TAS IEA,HDA,HDA,IDA HDA IBA TAS IEA…	LGALS3,GBE1,H2BC5,FTH1,MYL12A,TCP1,AKR1C3,FH,CAPG,IGFBP7,CAPNS1,MMP2,SERPINB6,HSP90B1,AARS1,NPC2,THBS2,PHB1,CTSA,FBN1,CTSD,GAPDH,PYGB,BMP1,RPS3,PKM,RPS5,RPS8,RPS9,CRYAB,DBI,RPSA,SPTBN1,TGM2,AK2,VCL,AHSG,SQSTM1,PRKAR2A,HMGB1,PCBP2,FGF2,ACTB,RPL12,RPL14,ACTR1A,COL1A1,RPL24,RPL27,ANXA1,ANXA2,RPL34,COL5A1,COL5A2,ANXA7,COL8A1,ATP5F1A,RPL4,RPL5,S100A4,LTBP2,TIMP3,CCDC80,EEF1A1,SERPINE2,GSTK1,SEPTIN7,PL…
GO:0062023	GO:CC	collagen-containing extracellular matrix	7.74175e-21	419	115	28	0.243478	0.0668258	22090	2365	GO:0031012	HDA,HDA IBA,HDA,HDA,HDA,HDA IEA,IDA HDA IEA,HDA,HDA,HDA,HDA,IDA IPI IMP HDA ISS IBA IEA,HDA,HDA ISS IEA,IMP HDA IBA TAS NAS IEA,IMP HDA IBA NAS,HDA,HDA TAS IEA,HDA,HDA,HDA IEA,IBA IEA,IDA HDA,HDA,HDA,HDA,HDA,HDA	LGALS3,IGFBP7,MMP2,SERPINB6,HSP90B1,THBS2,FBN1,CTSD,PKM,TGM2,AHSG,COL1A1,ANXA1,ANXA2,COL5A1,COL5A2,ANXA7,COL8A1,S100A4,LTBP2,TIMP3,CCDC80,SERPINE2,PLG,CCN1,CCN2,SERPINH1,CDH13
GO:0005925	GO:CC	focal adhesion	8.81713e-21	421	115	28	0.243478	0.0665083	22090	453	GO:0030055	HDA,IDA HDA IEA,HDA,HDA,HDA,HDA,HDA,HDA,HDA,IDA IMP HDA ISS IBA IEA,HDA,HDA,HDA,HDA,HDA ISS,HDA,HDA,HDA,HDA,IDA,HDA,HDA,HDA,HDA,HDA,HDA,HDA,HDA	PPP1R12A,LIMA1,HSP90B1,NPM1,RPS3,RPS5,RPS8,RPS9,TGM2,VCL,PRKAR2A,CSRP2,HMGA1,PCBP2,ACTB,RPL12,RPL18,RPL27,ANXA1,PDLIM7,RPL4,RPL5,RPL7A,RPL9,B2M,HSPB1,PDLIM1,CDH13
GO:0030055	GO:CC	cell-substrate junction	1.67271e-20	431	115	28	0.243478	0.0649652	22090	872	GO:0070161	HDA,IDA HDA IEA,HDA,HDA,HDA,HDA,HDA,HDA,HDA,IDA IMP HDA ISS IBA NAS IEA,HDA,HDA,HDA,HDA,HDA ISS,HDA,HDA,HDA,HDA,IDA,HDA,HDA,HDA,HDA,HDA,HDA,HDA,HDA	PPP1R12A,LIMA1,HSP90B1,NPM1,RPS3,RPS5,RPS8,RPS9,TGM2,VCL,PRKAR2A,CSRP2,HMGA1,PCBP2,ACTB,RPL12,RPL18,RPL27,ANXA1,PDLIM7,RPL4,RPL5,RPL7A,RPL9,B2M,HSPB1,PDLIM1,CDH13
GO:0031982	GO:CC	vesicle	1.57822e-19	3976	115	67	0.582609	0.0168511	22090	1231	GO:0043227	IDA IBA IEA,HDA TAS,HDA,HDA,HDA TAS,HDA,HDA IEA,HDA,HDA,HDA IEA,HDA,HDA,HDA TAS,HDA TAS IEA,HDA,HDA TAS,IDA,IDA HDA,HDA TAS,IDA HDA TAS IEA,HDA,HDA TAS,IDA IEA,IEA,HDA,HDA TAS,HDA,HDA,HDA,HDA,HDA,HDA,HDA,HDA,HDA,HDA TAS,HDA TAS,HDA IEA,HDA,TAS IEA,HDA,HDA,HDA,HDA,HDA,IEA,HDA,HDA,IDA HDA ISS IEA,IDA HDA IBA TAS IEA,HDA,IDA HDA,HDA,HDA,HDA,HDA,HDA,TAS,HDA TAS,IDA IMP HDA,HDA,HDA,ISS IBA TAS IEA,HDA…	TMEM192,LGALS3,GBE1,H2BC5,FTH1,MYL12A,TCP1,AKR1C3,FH,CAPG,IGFBP7,CAPNS1,SERPINB6,HSP90B1,AARS1,NPC2,THBS2,PHB1,CTSA,CTSD,GAPDH,PYGB,CLIP1,BMP1,RPS3,PKM,RPS5,RPS8,RPS9,CRYAB,DBI,RPSA,SPTBN1,TGM2,AK2,VCL,AHSG,SQSTM1,PRKAR2A,HMGB1,PCBP2,ACTB,RPL12,RPL14,ACTR1A,COL1A1,RPL24,RPL27,ANXA1,ANXA2,RPL34,ANXA7,ATP5F1A,RPL4,RPL5,S100A4,LTBP2,TIMP3,EEF1A1,SERPINE2,GSTK1,SEPTIN7,ARCN1,PLG,B2M,HSPB1,CDH13
GO:0022626	GO:CC	cytosolic ribosome	3.56382e-18	110	115	17	0.147826	0.154545	22090	860	GO:0005829,GO:0005840	IDA HDA IBA NAS IEA,IDA HDA IBA NAS,IDA HDA IBA TAS NAS IEA,IDA HDA IBA NAS IEA,IDA NAS IEA,IDA IPI HDA IBA IEA,IDA IPI HDA IBA TAS IEA,IDA IPI HDA IBA TAS IEA,IDA IPI HDA IBA TAS IEA,IDA IPI HDA IBA TAS IEA,IDA IPI HDA IBA IEA,IDA IPI HDA IBA TAS IEA,IDA IPI HDA IBA TAS IEA,IDA IPI HDA IBA TAS,IDA IPI HDA TAS IEA,IDA IPI HDA IBA,IDA	RPS3,RPS5,RPS8,RPS9,RPSA,RPL12,RPL13,RPL14,RPL18,RPL24,RPL27,RPL34,RPL4,RPL5,RPL7A,RPL9,EEF1A1
GO:0002181	GO:BP	cytoplasmic translation	1.18402e-17	154	112	19	0.169643	0.123377	21010	742	GO:0006412	IEA,NAS IC,ISS IEA,NAS IC,NAS IC,NAS IC,IBA NAS IC,NAS IC,NAS IC,NAS IC,IDA NAS IC,IDA IBA NAS IC,NAS IC,NAS IC,IDA,NAS IC,NAS IC,NAS IC,IBA NAS IC	AARS1,RPS3,PKM,RPS5,RPS8,RPS9,RPSA,RPL12,RPL13,RPL14,RPL18,RPL24,RPL27,RPL34,HNRNPD,RPL4,RPL5,RPL7A,RPL9
GO:0031012	GO:CC	extracellular matrix	1.36734e-17	553	115	28	0.243478	0.0506329	22090	1031	GO:0030312	HDA,HDA IBA,HDA IEA,HDA,HDA,HDA IEA,IDA HDA IEA,HDA,HDA,IDA HDA,HDA IBA,IDA IPI IMP HDA ISS IBA IEA,HDA,HDA ISS IEA,IMP HDA IBA TAS NAS IEA,IMP HDA IBA NAS,HDA,HDA IBA TAS IEA,HDA,HDA TAS,HDA IBA IEA,IBA IEA,IDA HDA,HDA,HDA,HDA IBA TAS IEA,HDA,HDA	LGALS3,IGFBP7,MMP2,SERPINB6,HSP90B1,THBS2,FBN1,CTSD,PKM,TGM2,AHSG,COL1A1,ANXA1,ANXA2,COL5A1,COL5A2,ANXA7,COL8A1,S100A4,LTBP2,TIMP3,CCDC80,SERPINE2,PLG,CCN1,CCN2,SERPINH1,CDH13
GO:0030312	GO:CC	external encapsulating structure	1.43453e-17	554	115	28	0.243478	0.0505415	22090	930	GO:0071944,GO:0110165	HDA,HDA IBA,HDA IEA,HDA,HDA,HDA IEA,IDA HDA IEA,HDA,HDA,IDA HDA,HDA IBA,IDA IPI IMP HDA ISS IBA IEA,HDA,HDA ISS IEA,IMP HDA IBA TAS NAS IEA,IMP HDA IBA NAS,HDA,HDA IBA TAS IEA,HDA,HDA TAS,HDA IBA IEA,IBA IEA,IDA HDA,HDA,HDA,HDA IBA TAS IEA,HDA,HDA	LGALS3,IGFBP7,MMP2,SERPINB6,HSP90B1,THBS2,FBN1,CTSD,PKM,TGM2,AHSG,COL1A1,ANXA1,ANXA2,COL5A1,COL5A2,ANXA7,COL8A1,S100A4,LTBP2,TIMP3,CCDC80,SERPINE2,PLG,CCN1,CCN2,SERPINH1,CDH13
REAC:R-HSA-156842	REAC	Eukaryotic Translation Elongation	7.35681e-17	94	98	18	0.183673	0.191489	10835	831	REAC:R-HSA-72766	REAC,REAC,REAC,REAC,REAC,REAC,REAC,REAC,REAC,REAC,REAC,REAC,REAC,REAC,REAC,REAC,REAC,REAC	RPS3,RPS5,RPS8,RPS9,RPSA,RPL12,RPL13,RPL14,RPL18,RPL24,RPL27,RPL34,RPL4,RPL5,RPL7A,RPL9,EEF1A1,EEF1D
GO:0005198	GO:MF	structural molecule activity	1.30203e-16	1102	114	37	0.324561	0.0335753	20139	1350	GO:0003674	IEA,RCA,NAS,RCA,IDA IBA RCA IC,IBA TAS,IDA HDA IBA NAS IEA,IDA HDA IBA IEA,IDA HDA IBA IEA,IDA HDA IBA IEA,IDA IEA,IDA HDA IEA,IMP TAS IEA,IEA,IBA,TAS,EXP IDA IMP IBA TAS,IDA IBA NAS IEA,IDA IMP IBA TAS NAS IEA,IDA IMP IBA TAS NAS IEA,IDA IBA TAS NAS IEA,HDA ISS IBA RCA IEA,IDA IBA TAS NAS IEA,IDA IBA TAS NAS IEA,IDA IBA TAS NAS IEA,HDA IBA RCA IEA,HDA IBA RCA IEA,TAS,IBA RCA,IDA IBA TAS NAS IEA,…	H2BC5,IGFBP7,MAP1B,THBS2,FBN1,LMNA,RPS3,RPS5,RPS8,RPS9,CRYAB,RPSA,SPTBN1,VCL,CSRP2,HMGA1,ACTB,RPL12,RPL13,RPL14,RPL18,COL1A1,RPL24,RPL27,RPL34,COL5A1,COL5A2,TPM1,COL8A1,RPL4,RPL5,RPL7A,LTBP2,RPL9,HP1BP3,SEPTIN7,CCN1
REAC:R-HSA-156902	REAC	Peptide chain elongation	1.03619e-15	90	98	17	0.173469	0.188889	10835	1642	REAC:R-HSA-156842	REAC,REAC,REAC,REAC,REAC,REAC,REAC,REAC,REAC,REAC,REAC,REAC,REAC,REAC,REAC,REAC,REAC	RPS3,RPS5,RPS8,RPS9,RPSA,RPL12,RPL13,RPL14,RPL18,RPL24,RPL27,RPL34,RPL4,RPL5,RPL7A,RPL9,EEF1A1
GO:0005737	GO:CC	cytoplasm	1.03776e-15	12251	115	106	0.921739	0.00865235	22090	309	GO:0005622,GO:0110165	IDA IBA IEA,IDA TAS IEA,IDA IBA TAS IEA,IBA TAS IEA,ISS TAS IEA,IDA,IDA IBA NAS,IDA IBA TAS,TAS IEA,IDA ISS IBA TAS IEA,IBA TAS IEA,IDA IPI IBA TAS IEA,IDA IBA TAS IEA,IDA IBA TAS IEA,IDA IEA,TAS IEA,IEA,IDA HDA IBA TAS IEA,IDA IBA IEA,TAS,IDA IPI ISS IBA TAS IEA,IBA TAS IEA,IEA,IDA IBA TAS IEA,IDA TAS IEA,IDA IBA TAS IEA,IDA IBA IEA,IDA IBA TAS IEA,IDA TAS IEA,IDA IPI ISS IBA TAS NAS IEA,IDA,IDA…	TMEM192,LGALS3,TRIM68,GBE1,CYP1A1,H2BC5,AHNAK2,FTH1,CALD1,PPP1R12A,MYL12A,TCP1,AKR1C3,P4HA1,LIMA1,MMAB,RP9,FH,CAPG,IGFBP7,CAPNS1,CAPNS2,MMP2,SERPINB6,HSP90B1,AARS1,MAP1B,ITPA,NPC2,PDHB,THBS2,PHB1,CTSA,FBN1,CTSD,LMNA,GAPDH,PYGB,NPM1,CRIP1,DBN1,CLIP1,BMP1,RPS3,PKM,RPS5,RPS8,RPS9,CRYAB,DBI,RPSA,SPTBN1,TGM2,AK2,VCL,AHSG,SQSTM1,PRKAR2A,VMP1,CSRP2,HMGA1,HMGB1,PCBP2,FGF2,ACTB,RPL12,RPL13,RPL14,RPL18,ACT…
REAC:R-HSA-192823	REAC	Viral mRNA Translation	3.10422e-14	90	98	16	0.163265	0.177778	10835	2530	REAC:R-HSA-168273	REAC,REAC,REAC,REAC,REAC,REAC,REAC,REAC,REAC,REAC,REAC,REAC,REAC,REAC,REAC,REAC	RPS3,RPS5,RPS8,RPS9,RPSA,RPL12,RPL13,RPL14,RPL18,RPL24,RPL27,RPL34,RPL4,RPL5,RPL7A,RPL9
GO:0044391	GO:CC	ribosomal subunit	4.43962e-14	189	115	17	0.147826	0.0899471	22090	2081	GO:0005840,GO:1990904	IEA,IDA HDA IBA NAS IEA,IDA HDA IBA NAS IEA,IDA HDA IBA TAS NAS IEA,IDA HDA IBA NAS IEA,IDA NAS IEA,IPI HDA IBA IEA,IDA IPI HDA IBA IEA,IDA IPI HDA IBA TAS IEA,IDA IPI HDA IBA TAS IEA,IDA IPI HDA IBA TAS IEA,IDA IPI HDA IBA IEA,IDA IPI HDA IBA TAS IEA,IDA IPI HDA IBA TAS IEA,IDA IPI HDA IBA TAS,IDA IPI HDA TAS IEA,IDA IPI HDA IBA	NPM1,RPS3,RPS5,RPS8,RPS9,RPSA,RPL12,RPL13,RPL14,RPL18,RPL24,RPL27,RPL34,RPL4,RPL5,RPL7A,RPL9
GO:0070161	GO:CC	anchoring junction	6.09712e-14	903	115	30	0.26087	0.0332226	22090	2445	GO:0030054	HDA,IDA HDA IEA,HDA,HDA,IEA,HDA,HDA,HDA,HDA,HDA,IDA IMP HDA ISS IBA NAS IEA,HDA,HDA,HDA,HDA,IDA IMP HDA ISS,HDA,HDA,HDA,HDA,HDA,IDA IBA,HDA,HDA,HDA,HDA,HDA,HDA,HDA IBA,HDA IBA	PPP1R12A,LIMA1,HSP90B1,NPM1,DBN1,RPS3,RPS5,RPS8,RPS9,TGM2,VCL,PRKAR2A,CSRP2,HMGA1,PCBP2,ACTB,RPL12,RPL18,RPL27,ANXA1,ANXA2,PDLIM7,RPL4,RPL5,RPL7A,RPL9,B2M,HSPB1,PDLIM1,CDH13
REAC:R-HSA-72764	REAC	Eukaryotic Translation Termination	6.44819e-14	94	98	16	0.163265	0.170213	10835	833	REAC:R-HSA-72766	REAC,REAC,REAC,REAC,REAC,REAC,REAC,REAC,REAC,REAC,REAC,REAC,REAC,REAC,REAC,REAC	RPS3,RPS5,RPS8,RPS9,RPSA,RPL12,RPL13,RPL14,RPL18,RPL24,RPL27,RPL34,RPL4,RPL5,RPL7A,RPL9
REAC:R-HSA-2408557	REAC	Selenocysteine synthesis	6.44819e-14	94	98	16	0.163265	0.170213	10835	2081	REAC:R-HSA-2408522	REAC,REAC,REAC,REAC,REAC,REAC,REAC,REAC,REAC,REAC,REAC,REAC,REAC,REAC,REAC,REAC	RPS3,RPS5,RPS8,RPS9,RPSA,RPL12,RPL13,RPL14,RPL18,RPL24,RPL27,RPL34,RPL4,RPL5,RPL7A,RPL9
REAC:R-HSA-975956	REAC	Nonsense Mediated Decay (NMD) independent of the Exon Junction Complex (EJC)	9.17207e-14	96	98	16	0.163265	0.166667	10835	1529	REAC:R-HSA-927802	REAC,REAC,REAC,REAC,REAC,REAC,REAC,REAC,REAC,REAC,REAC,REAC,REAC,REAC,REAC,REAC	RPS3,RPS5,RPS8,RPS9,RPSA,RPL12,RPL13,RPL14,RPL18,RPL24,RPL27,RPL34,RPL4,RPL5,RPL7A,RPL9
REAC:R-HSA-72689	REAC	Formation of a pool of free 40S subunits	2.51593e-13	102	98	16	0.163265	0.156863	10835	911	REAC:R-HSA-72737	REAC,REAC,REAC,REAC,REAC,REAC,REAC,REAC,REAC,REAC,REAC,REAC,REAC,REAC,REAC,REAC	RPS3,RPS5,RPS8,RPS9,RPSA,RPL12,RPL13,RPL14,RPL18,RPL24,RPL27,RPL34,RPL4,RPL5,RPL7A,RPL9
REAC:R-HSA-9633012	REAC	Response of EIF2AK4 (GCN2) to amino acid deficiency	2.51593e-13	102	98	16	0.163265	0.156863	10835	1982	REAC:R-HSA-9711097	REAC,REAC,REAC,REAC,REAC,REAC,REAC,REAC,REAC,REAC,REAC,REAC,REAC,REAC,REAC,REAC	RPS3,RPS5,RPS8,RPS9,RPSA,RPL12,RPL13,RPL14,RPL18,RPL24,RPL27,RPL34,RPL4,RPL5,RPL7A,RPL9
GO:0050839	GO:MF	cell adhesion molecule binding	3.73944e-13	559	114	25	0.219298	0.0447227	20139	7974	GO:0005515	HDA,HDA,HDA,IPI,HDA,HDA,IEA,HDA,HDA ISS,IDA,IDA,HDA,HDA,HDA,HDA,HDA,NAS,IPI,HDA,HDA,HDA,IEA,IBA IEA,HDA,IDA IBA	CALD1,LIMA1,CAPG,FBN1,DBN1,PKM,RPSA,SPTBN1,VCL,HMGB1,FGF2,RPL14,RPL24,ANXA1,ANXA2,RPL34,COL5A1,ANXA7,RPL7A,EEF1D,SEPTIN7,CCN1,CCN2,PDLIM1,CDH13
GO:0022625	GO:CC	cytosolic large ribosomal subunit	1.14975e-12	54	115	11	0.0956522	0.203704	22090	859	GO:0015934,GO:0022626	IPI HDA IBA IEA,IDA IPI HDA IBA IEA,IDA IPI HDA IBA TAS IEA,IDA IPI HDA IBA TAS IEA,IDA IPI HDA IBA TAS IEA,IDA IPI HDA IBA IEA,IDA IPI HDA IBA TAS IEA,IDA IPI HDA IBA TAS IEA,IDA IPI HDA IBA TAS,IDA IPI HDA TAS IEA,IDA IPI HDA IBA	RPL12,RPL13,RPL14,RPL18,RPL24,RPL27,RPL34,RPL4,RPL5,RPL7A,RPL9
REAC:R-HSA-156827	REAC	L13a-mediated translational silencing of Ceruloplasmin expression	1.17462e-12	112	98	16	0.163265	0.142857	10835	1239	REAC:R-HSA-72613	REAC,REAC,REAC,REAC,REAC,REAC,REAC,REAC,REAC,REAC,REAC,REAC,REAC,REAC,REAC,REAC	RPS3,RPS5,RPS8,RPS9,RPSA,RPL12,RPL13,RPL14,RPL18,RPL24,RPL27,RPL34,RPL4,RPL5,RPL7A,RPL9
REAC:R-HSA-72706	REAC	GTP hydrolysis and joining of the 60S ribosomal subunit	1.35855e-12	113	98	16	0.163265	0.141593	10835	980	REAC:R-HSA-72737	REAC,REAC,REAC,REAC,REAC,REAC,REAC,REAC,REAC,REAC,REAC,REAC,REAC,REAC,REAC,REAC	RPS3,RPS5,RPS8,RPS9,RPSA,RPL12,RPL13,RPL14,RPL18,RPL24,RPL27,RPL34,RPL4,RPL5,RPL7A,RPL9
REAC:R-HSA-1799339	REAC	SRP-dependent cotranslational protein targeting to membrane	1.35855e-12	113	98	16	0.163265	0.141593	10835	2050	REAC:R-HSA-72766	REAC,REAC,REAC,REAC,REAC,REAC,REAC,REAC,REAC,REAC,REAC,REAC,REAC,REAC,REAC,REAC	RPS3,RPS5,RPS8,RPS9,RPSA,RPL12,RPL13,RPL14,RPL18,RPL24,RPL27,RPL34,RPL4,RPL5,RPL7A,RPL9
REAC:R-HSA-927802	REAC	Nonsense-Mediated Decay (NMD)	2.08397e-12	116	98	16	0.163265	0.137931	10835	1530	REAC:R-HSA-8953854	REAC,REAC,REAC,REAC,REAC,REAC,REAC,REAC,REAC,REAC,REAC,REAC,REAC,REAC,REAC,REAC	RPS3,RPS5,RPS8,RPS9,RPSA,RPL12,RPL13,RPL14,RPL18,RPL24,RPL27,RPL34,RPL4,RPL5,RPL7A,RPL9
REAC:R-HSA-975957	REAC	Nonsense Mediated Decay (NMD) enhanced by the Exon Junction Complex (EJC)	2.08397e-12	116	98	16	0.163265	0.137931	10835	1528	REAC:R-HSA-927802	REAC,REAC,REAC,REAC,REAC,REAC,REAC,REAC,REAC,REAC,REAC,REAC,REAC,REAC,REAC,REAC	RPS3,RPS5,RPS8,RPS9,RPSA,RPL12,RPL13,RPL14,RPL18,RPL24,RPL27,RPL34,RPL4,RPL5,RPL7A,RPL9
REAC:R-HSA-2408522	REAC	Selenoamino acid metabolism	2.39678e-12	117	98	16	0.163265	0.136752	10835	2080	REAC:R-HSA-71291	REAC,REAC,REAC,REAC,REAC,REAC,REAC,REAC,REAC,REAC,REAC,REAC,REAC,REAC,REAC,REAC	RPS3,RPS5,RPS8,RPS9,RPSA,RPL12,RPL13,RPL14,RPL18,RPL24,RPL27,RPL34,RPL4,RPL5,RPL7A,RPL9
REAC:R-HSA-72613	REAC	Eukaryotic Translation Initiation	3.61728e-12	120	98	16	0.163265	0.133333	10835	832	REAC:R-HSA-72766	REAC,REAC,REAC,REAC,REAC,REAC,REAC,REAC,REAC,REAC,REAC,REAC,REAC,REAC,REAC,REAC	RPS3,RPS5,RPS8,RPS9,RPSA,RPL12,RPL13,RPL14,RPL18,RPL24,RPL27,RPL34,RPL4,RPL5,RPL7A,RPL9
REAC:R-HSA-72737	REAC	Cap-dependent Translation Initiation	3.61728e-12	120	98	16	0.163265	0.133333	10835	296	REAC:R-HSA-72613	REAC,REAC,REAC,REAC,REAC,REAC,REAC,REAC,REAC,REAC,REAC,REAC,REAC,REAC,REAC,REAC	RPS3,RPS5,RPS8,RPS9,RPSA,RPL12,RPL13,RPL14,RPL18,RPL24,RPL27,RPL34,RPL4,RPL5,RPL7A,RPL9
REAC:R-HSA-168273	REAC	Influenza Viral RNA Transcription and Replication	1.89975e-11	133	98	16	0.163265	0.120301	10835	1134	REAC:R-HSA-168255	REAC,REAC,REAC,REAC,REAC,REAC,REAC,REAC,REAC,REAC,REAC,REAC,REAC,REAC,REAC,REAC	RPS3,RPS5,RPS8,RPS9,RPSA,RPL12,RPL13,RPL14,RPL18,RPL24,RPL27,RPL34,RPL4,RPL5,RPL7A,RPL9
GO:0005829	GO:CC	cytosol	2.32136e-11	5457	115	66	0.573913	0.0120946	22090	380	GO:0005737,GO:0110165	IDA,IDA IBA TAS,TAS IEA,IDA,IDA,TAS,TAS,IDA TAS,TAS,IDA IPI IBA TAS IEA,IBA TAS,IDA,IEA,IDA TAS,TAS,TAS,IDA,IDA TAS,IDA IBA IEA,IDA TAS,TAS,IDA ISS IBA TAS IEA,TAS IEA,IEA,TAS,IDA HDA IBA TAS NAS IEA,IDA TAS NAS IEA,IDA HDA IBA TAS NAS,IDA HDA IBA TAS NAS IEA,IDA HDA IBA TAS NAS IEA,IEA,IDA TAS NAS IEA,IDA TAS IEA,IDA IEA,TAS,IDA TAS IEA,IBA TAS,TAS,IDA TAS,TAS IEA,IDA IPI HDA IBA TAS IEA,IDA IPI…	LGALS3,TRIM68,GBE1,H2BC5,AHNAK2,FTH1,CALD1,PPP1R12A,MYL12A,TCP1,AKR1C3,LIMA1,FH,CAPNS1,CAPNS2,SERPINB6,HSP90B1,AARS1,MAP1B,ITPA,LMNA,GAPDH,NPM1,DBN1,CLIP1,RPS3,PKM,RPS5,RPS8,RPS9,CRYAB,RPSA,SPTBN1,TGM2,VCL,SQSTM1,PRKAR2A,HMGA1,PCBP2,ACTB,RPL12,RPL13,RPL14,RPL18,ACTR1A,RPL24,RPL27,ANXA1,ANXA2,RPL34,HNRNPD,PDLIM7,TPM1,RPL4,RPL5,S100A4,RPL7A,RPL9,EEF1A1,EEF1D,SERPINE2,GSTK1,SEPTIN7,ARCN1,B2M,HSPB1
GO:0031974	GO:CC	membrane-enclosed lumen	4.36873e-11	6656	115	73	0.634783	0.0109675	22090	1224	GO:0110165	IDA,IDA,IDA IBA,IDA TAS,TAS,IDA TAS,IDA TAS,TAS,IEA,TAS IEA,TAS,TAS IEA,IDA,TAS,IDA TAS IEA,IDA,TAS,IDA IPI ISS IBA TAS IEA,IDA,TAS,TAS,TAS IEA,IDA IBA TAS IEA,TAS,IDA IBA TAS IEA,IDA TAS IEA,TAS,TAS IEA,TAS IEA,IDA TAS IEA,TAS,TAS,TAS,IDA,TAS IEA,TAS,TAS,IDA TAS IEA,IDA,TAS,ISS TAS,TAS,IDA IBA TAS,TAS NAS,IEA,IDA,IDA,TAS,IDA,IDA,TAS NAS,IDA,TAS IEA,TAS,IDA IBA TAS,IDA,TAS,TAS,HDA IEA,IDA HDA IEA…	TMEM192,LGALS3,TRIM68,H2BC5,FTH1,TCEA1,PPP1R12A,HNRNPA3,TCP1,P4HA1,MMAB,FH,CAPG,IGFBP7,HSP90B1,ITPA,NPC2,PDHB,PHB1,CTSA,FBN1,CTSD,LMNA,PYGB,NPM1,RPS3,PKM,RPS5,RPS8,RPS9,CRYAB,DBI,RPSA,SPTBN1,AK2,VCL,AHSG,SQSTM1,VMP1,HMGA1,HMGA2,HMGB1,PCBP2,ACTB,RPL12,RPL13,RPL18,COL1A1,RPL27,ANXA1,ANXA2,RPL34,COL5A1,COL5A2,HNRNPD,PDLIM7,COL8A1,ATP5F1A,RPL4,RPL5,S100A4,RPL7A,TFAP2A,TIMP3,HP1BP3,EEF1A1,EEF1D,GSTK1,…
GO:0070013	GO:CC	intracellular organelle lumen	4.36873e-11	6656	115	73	0.634783	0.0109675	22090	2404	GO:0043229,GO:0043233	IDA,IDA,IDA IBA,IDA TAS,TAS,IDA TAS,IDA TAS,TAS,IEA,TAS IEA,TAS,TAS IEA,IDA,TAS,IDA TAS IEA,IDA,TAS,IDA IPI ISS IBA TAS IEA,IDA,TAS,TAS,TAS IEA,IDA IBA TAS IEA,TAS,IDA IBA TAS IEA,IDA TAS IEA,TAS,TAS IEA,TAS IEA,IDA TAS IEA,TAS,TAS,TAS,IDA,TAS IEA,TAS,TAS,IDA TAS IEA,IDA,TAS,ISS TAS,TAS,IDA IBA TAS,TAS NAS,IEA,IDA,IDA,TAS,IDA,IDA,TAS NAS,IDA,TAS IEA,TAS,IDA IBA TAS,IDA,TAS,TAS,HDA IEA,IDA HDA IEA…	TMEM192,LGALS3,TRIM68,H2BC5,FTH1,TCEA1,PPP1R12A,HNRNPA3,TCP1,P4HA1,MMAB,FH,CAPG,IGFBP7,HSP90B1,ITPA,NPC2,PDHB,PHB1,CTSA,FBN1,CTSD,LMNA,PYGB,NPM1,RPS3,PKM,RPS5,RPS8,RPS9,CRYAB,DBI,RPSA,SPTBN1,AK2,VCL,AHSG,SQSTM1,VMP1,HMGA1,HMGA2,HMGB1,PCBP2,ACTB,RPL12,RPL13,RPL18,COL1A1,RPL27,ANXA1,ANXA2,RPL34,COL5A1,COL5A2,HNRNPD,PDLIM7,COL8A1,ATP5F1A,RPL4,RPL5,S100A4,RPL7A,TFAP2A,TIMP3,HP1BP3,EEF1A1,EEF1D,GSTK1,…
GO:0043233	GO:CC	organelle lumen	4.36873e-11	6656	115	73	0.634783	0.0109675	22090	1889	GO:0031974,GO:0043226	IDA,IDA,IDA IBA,IDA TAS,TAS,IDA TAS,IDA TAS,TAS,IEA,TAS IEA,TAS,TAS IEA,IDA,TAS,IDA TAS IEA,IDA,TAS,IDA IPI ISS IBA TAS IEA,IDA,TAS,TAS,TAS IEA,IDA IBA TAS IEA,TAS,IDA IBA TAS IEA,IDA TAS IEA,TAS,TAS IEA,TAS IEA,IDA TAS IEA,TAS,TAS,TAS,IDA,TAS IEA,TAS,TAS,IDA TAS IEA,IDA,TAS,ISS TAS,TAS,IDA IBA TAS,TAS NAS,IEA,IDA,IDA,TAS,IDA,IDA,TAS NAS,IDA,TAS IEA,TAS,IDA IBA TAS,IDA,TAS,TAS,HDA IEA,IDA HDA IEA…	TMEM192,LGALS3,TRIM68,H2BC5,FTH1,TCEA1,PPP1R12A,HNRNPA3,TCP1,P4HA1,MMAB,FH,CAPG,IGFBP7,HSP90B1,ITPA,NPC2,PDHB,PHB1,CTSA,FBN1,CTSD,LMNA,PYGB,NPM1,RPS3,PKM,RPS5,RPS8,RPS9,CRYAB,DBI,RPSA,SPTBN1,AK2,VCL,AHSG,SQSTM1,VMP1,HMGA1,HMGA2,HMGB1,PCBP2,ACTB,RPL12,RPL13,RPL18,COL1A1,RPL27,ANXA1,ANXA2,RPL34,COL5A1,COL5A2,HNRNPD,PDLIM7,COL8A1,ATP5F1A,RPL4,RPL5,S100A4,RPL7A,TFAP2A,TIMP3,HP1BP3,EEF1A1,EEF1D,GSTK1,…
KEGG:03010	KEGG	Ribosome	7.33946e-11	153	79	16	0.202532	0.104575	8161	208	KEGG:00000	KEGG,KEGG,KEGG,KEGG,KEGG,KEGG,KEGG,KEGG,KEGG,KEGG,KEGG,KEGG,KEGG,KEGG,KEGG,KEGG	RPS3,RPS5,RPS8,RPS9,RPSA,RPL12,RPL13,RPL14,RPL18,RPL24,RPL27,RPL34,RPL4,RPL5,RPL7A,RPL9
REAC:R-HSA-168255	REAC	Influenza Infection	1.58455e-10	152	98	16	0.163265	0.105263	10835	1133	REAC:R-HSA-9824446	REAC,REAC,REAC,REAC,REAC,REAC,REAC,REAC,REAC,REAC,REAC,REAC,REAC,REAC,REAC,REAC	RPS3,RPS5,RPS8,RPS9,RPSA,RPL12,RPL13,RPL14,RPL18,RPL24,RPL27,RPL34,RPL4,RPL5,RPL7A,RPL9
GO:0015934	GO:CC	large ribosomal subunit	2.42282e-10	114	115	12	0.104348	0.105263	22090	711	GO:0044391	IEA,IPI HDA IBA IEA,IDA IPI HDA IBA IEA,IDA IPI HDA IBA TAS IEA,IDA IPI HDA IBA TAS IEA,IDA IPI HDA IBA TAS IEA,IDA IPI HDA IBA IEA,IDA IPI HDA IBA TAS IEA,IDA IPI HDA IBA TAS IEA,IDA IPI HDA IBA TAS,IDA IPI HDA TAS IEA,IDA IPI HDA IBA	NPM1,RPL12,RPL13,RPL14,RPL18,RPL24,RPL27,RPL34,RPL4,RPL5,RPL7A,RPL9
REAC:R-HSA-9711097	REAC	Cellular response to starvation	2.63534e-10	157	98	16	0.163265	0.101911	10835	328	REAC:R-HSA-2262752	REAC,REAC,REAC,REAC,REAC,REAC,REAC,REAC,REAC,REAC,REAC,REAC,REAC,REAC,REAC,REAC	RPS3,RPS5,RPS8,RPS9,RPSA,RPL12,RPL13,RPL14,RPL18,RPL24,RPL27,RPL34,RPL4,RPL5,RPL7A,RPL9
GO:0006412	GO:BP	translation	3.28335e-10	760	112	25	0.223214	0.0328947	21010	2205	GO:0009059,GO:0010467,GO:0019538,GO:0043043	IEA,IDA IMP IBA TAS IEA,IDA IMP IEA,IDA,IDA NAS IC IEA,ISS IEA,IGI IBA NAS IC IEA,NAS IC IEA,IMP NAS IC IEA,IBA NAS IC IEA,IBA NAS IC IEA,TAS NAS IC IEA,TAS NAS IC IEA,IDA TAS NAS IC IEA,IDA IBA TAS NAS IC IEA,NAS IC IEA,TAS NAS IC IEA,IDA IMP IEA,TAS NAS IC IEA,IDA TAS NAS IC IEA,TAS NAS IC,IBA TAS NAS IC IEA,IDA IBA TAS IEA,IBA IEA,TAS	TCEA1,AARS1,GAPDH,NPM1,RPS3,PKM,RPS5,RPS8,RPS9,RPSA,RPL12,RPL13,RPL14,RPL18,RPL24,RPL27,RPL34,HNRNPD,RPL4,RPL5,RPL7A,RPL9,EEF1A1,EEF1D,HSPB1
GO:0043604	GO:BP	amide biosynthetic process	5.41732e-10	927	112	27	0.241071	0.0291262	21010	11312	GO:0043603,GO:0044271	IEA,IDA IMP IBA TAS IEA,IDA ISS IBA IC IEA,IDA IMP IEA,IDA,IDA NAS IC IEA,ISS IEA,IGI IBA NAS IC IEA,NAS IC IEA,IMP NAS IC IEA,IBA NAS IC IEA,IBA NAS IC IEA,TAS NAS IC IEA,TAS NAS IC IEA,IDA TAS NAS IC IEA,IDA IBA TAS NAS IC IEA,NAS IC IEA,TAS NAS IC IEA,IDA IMP IEA,TAS NAS IC IEA,IDA TAS NAS IC IEA,TAS NAS IC,IBA TAS NAS IC IEA,IDA IBA TAS IEA,IBA IEA,IEA,TAS	TCEA1,AARS1,PDHB,GAPDH,NPM1,RPS3,PKM,RPS5,RPS8,RPS9,RPSA,RPL12,RPL13,RPL14,RPL18,RPL24,RPL27,RPL34,HNRNPD,RPL4,RPL5,RPL7A,RPL9,EEF1A1,EEF1D,CCN1,HSPB1
GO:0043043	GO:BP	peptide biosynthetic process	7.54251e-10	789	112	25	0.223214	0.0316857	21010	10999	GO:0006518,GO:0043604,GO:1901566	IEA,IDA IMP IBA TAS IEA,IDA IMP IEA,IDA,IDA NAS IC IEA,ISS IEA,IGI IBA NAS IC IEA,NAS IC IEA,IMP NAS IC IEA,IBA NAS IC IEA,IBA NAS IC IEA,TAS NAS IC IEA,TAS NAS IC IEA,IDA TAS NAS IC IEA,IDA IBA TAS NAS IC IEA,NAS IC IEA,TAS NAS IC IEA,IDA IMP IEA,TAS NAS IC IEA,IDA TAS NAS IC IEA,TAS NAS IC,IBA TAS NAS IC IEA,IDA IBA TAS IEA,IBA IEA,TAS	TCEA1,AARS1,GAPDH,NPM1,RPS3,PKM,RPS5,RPS8,RPS9,RPSA,RPL12,RPL13,RPL14,RPL18,RPL24,RPL27,RPL34,HNRNPD,RPL4,RPL5,RPL7A,RPL9,EEF1A1,EEF1D,HSPB1
GO:0030054	GO:CC	cell junction	8.84705e-10	2214	115	39	0.33913	0.0176152	22090	871	GO:0110165	HDA,IDA HDA IEA,HDA,IBA IEA,HDA,IEA,EXP IDA HDA IEA,HDA,HDA,HDA IEA,IEA,IBA IEA,HDA,IDA IMP HDA ISS IBA NAS IEA,HDA,HDA,HDA,HDA IEA,EXP IDA IMP HDA ISS IBA TAS IEA,EXP IDA HDA IEA,IEA,EXP IDA IEA,HDA,IEA,HDA IEA,HDA,HDA,IEA,IEA,IDA IBA,HDA,HDA,HDA IEA,HDA,ISS IEA,HDA,HDA,HDA IBA,HDA IBA IEA	PPP1R12A,LIMA1,HSP90B1,MAP1B,NPM1,DBN1,RPS3,RPS5,RPS8,RPS9,CRYAB,SPTBN1,TGM2,VCL,PRKAR2A,CSRP2,HMGA1,PCBP2,ACTB,RPL12,RPL13,RPL14,RPL18,RPL24,RPL27,ANXA1,ANXA2,RPL34,HNRNPD,PDLIM7,RPL4,RPL5,RPL7A,RPL9,SERPINE2,B2M,HSPB1,PDLIM1,CDH13
REAC:R-HSA-9010553	REAC	Regulation of expression of SLITs and ROBOs	9.98808e-10	171	98	16	0.163265	0.0935673	10835	1932	REAC:R-HSA-376176	REAC,REAC,REAC,REAC,REAC,REAC,REAC,REAC,REAC,REAC,REAC,REAC,REAC,REAC,REAC,REAC	RPS3,RPS5,RPS8,RPS9,RPSA,RPL12,RPL13,RPL14,RPL18,RPL24,RPL27,RPL34,RPL4,RPL5,RPL7A,RPL9
REAC:R-HSA-6791226	REAC	Major pathway of rRNA processing in the nucleolus and cytosol	2.61654e-09	182	98	16	0.163265	0.0879121	10835	1327	REAC:R-HSA-8868773	REAC,REAC,REAC,REAC,REAC,REAC,REAC,REAC,REAC,REAC,REAC,REAC,REAC,REAC,REAC,REAC	RPS3,RPS5,RPS8,RPS9,RPSA,RPL12,RPL13,RPL14,RPL18,RPL24,RPL27,RPL34,RPL4,RPL5,RPL7A,RPL9
REAC:R-HSA-376176	REAC	Signaling by ROBO receptors	3.46264e-09	217	98	17	0.173469	0.078341	10835	2192	REAC:R-HSA-422475	REAC,REAC,REAC,REAC,REAC,REAC,REAC,REAC,REAC,REAC,REAC,REAC,REAC,REAC,REAC,REAC,REAC	RPS3,RPS5,RPS8,RPS9,RPSA,PRKAR2A,RPL12,RPL13,RPL14,RPL18,RPL24,RPL27,RPL34,RPL4,RPL5,RPL7A,RPL9
GO:0045296	GO:MF	cadherin binding	3.46591e-09	335	114	17	0.149123	0.0507463	20139	6128	GO:0050839	HDA,HDA,HDA,HDA,HDA,HDA,HDA ISS,HDA,HDA,HDA,HDA,HDA,HDA,HDA,HDA,HDA,IDA IBA	CALD1,LIMA1,CAPG,DBN1,PKM,SPTBN1,VCL,RPL14,RPL24,ANXA1,ANXA2,RPL34,RPL7A,EEF1D,SEPTIN7,PDLIM1,CDH13
REAC:R-HSA-72766	REAC	Translation	4.75985e-09	292	98	19	0.193878	0.0650685	10835	2447	REAC:R-HSA-392499	REAC,REAC,REAC,REAC,REAC,REAC,REAC,REAC,REAC,REAC,REAC,REAC,REAC,REAC,REAC,REAC,REAC,REAC,REAC	AARS1,RPS3,RPS5,RPS8,RPS9,RPSA,RPL12,RPL13,RPL14,RPL18,RPL24,RPL27,RPL34,RPL4,RPL5,RPL7A,RPL9,EEF1A1,EEF1D
REAC:R-HSA-8868773	REAC	rRNA processing in the nucleus and cytosol	5.93996e-09	192	98	16	0.163265	0.0833333	10835	2612	REAC:R-HSA-72312	REAC,REAC,REAC,REAC,REAC,REAC,REAC,REAC,REAC,REAC,REAC,REAC,REAC,REAC,REAC,REAC	RPS3,RPS5,RPS8,RPS9,RPSA,RPL12,RPL13,RPL14,RPL18,RPL24,RPL27,RPL34,RPL4,RPL5,RPL7A,RPL9
GO:0030016	GO:CC	myofibril	7.2948e-09	236	115	14	0.121739	0.059322	22090	867	GO:0043292	IBA,IEA,ISS IBA IEA,IEA,IEA,IEA,IEA,IDA ISS IEA,IEA,IBA,IBA,TAS,IEA,IDA IBA IEA	AHNAK2,CALD1,PPP1R12A,MYL12A,MMP2,CRYAB,SPTBN1,VCL,SQSTM1,CSRP2,PDLIM7,TPM1,HSPB1,PDLIM1
GO:0012505	GO:CC	endomembrane system	7.57422e-09	4742	115	57	0.495652	0.0120202	22090	689	GO:0110165	IDA IBA IEA,TAS,IDA,TAS IEA,TAS,IEA,IDA IBA TAS IEA,IEA,TAS,TAS,IDA TAS IEA,TAS IEA,IDA,IDA,TAS,TAS,IDA TAS IEA,IDA IMP HDA IBA TAS IEA,IDA,TAS,IDA,IEA,IDA,ISS TAS IEA,IDA,IDA TAS IEA,IEA,TAS,IDA TAS,IEA,IDA IBA IEA,IDA TAS IEA,IDA,IDA IEA,TAS IEA,IDA,ISS IEA,IDA ISS IEA,IDA TAS IEA,IDA IEA,TAS IEA,TAS,IDA,TAS,IDA,IDA,TAS,TAS,IDA,IDA IMP,ISS IBA TAS IEA,TAS,IDA TAS,TAS,IDA,NAS,IDA IBA TAS NAS IEA	TMEM192,LGALS3,TRIM68,CYP1A1,FTH1,TCP1,P4HA1,RP9,IGFBP7,SERPINB6,HSP90B1,NPC2,THBS2,PHB1,CTSA,FBN1,CTSD,LMNA,GAPDH,PYGB,CLIP1,BMP1,RPS3,PKM,RPS8,DBI,TGM2,VCL,AHSG,SQSTM1,VMP1,HMGB1,RPL13,RPL18,COL1A1,RPL24,RPL27,ANXA1,ANXA2,RPL34,COL5A1,COL5A2,ANXA7,COL8A1,RPL4,RPL5,TIMP3,EEF1A1,EEF1D,SERPINE2,ARCN1,PLG,B2M,CCN1,CCN2,APOL2,SERPINH1
GO:0043292	GO:CC	contractile fiber	1.20269e-08	245	115	14	0.121739	0.0571429	22090	1905	GO:0005737,GO:0043232,GO:0099512	IBA,IEA,IDA ISS IBA IEA,IEA,IEA,IEA,IEA,IDA ISS IEA,IEA,IBA,IBA,TAS,IEA,IDA IBA IEA	AHNAK2,CALD1,PPP1R12A,MYL12A,MMP2,CRYAB,SPTBN1,VCL,SQSTM1,CSRP2,PDLIM7,TPM1,HSPB1,PDLIM1
REAC:R-HSA-72312	REAC	rRNA processing	1.28629e-08	202	98	16	0.163265	0.0792079	10835	2610	REAC:R-HSA-8953854	REAC,REAC,REAC,REAC,REAC,REAC,REAC,REAC,REAC,REAC,REAC,REAC,REAC,REAC,REAC,REAC	RPS3,RPS5,RPS8,RPS9,RPSA,RPL12,RPL13,RPL14,RPL18,RPL24,RPL27,RPL34,RPL4,RPL5,RPL7A,RPL9
GO:0006518	GO:BP	peptide metabolic process	1.78942e-08	912	112	25	0.223214	0.0274123	21010	2277	GO:0043603,GO:1901564	IEA,IDA IMP IBA TAS IEA,IDA IMP IEA,IDA,IDA NAS IC IEA,ISS IEA,IGI IBA NAS IC IEA,NAS IC IEA,IMP NAS IC IEA,IBA NAS IC IEA,IBA NAS IC IEA,TAS NAS IC IEA,TAS NAS IC IEA,IDA TAS NAS IC IEA,IDA IBA TAS NAS IC IEA,NAS IC IEA,TAS NAS IC IEA,IDA IMP IEA,TAS NAS IC IEA,IDA TAS NAS IC IEA,TAS NAS IC,IBA TAS NAS IC IEA,IDA IBA TAS IEA,IBA IEA,TAS	TCEA1,AARS1,GAPDH,NPM1,RPS3,PKM,RPS5,RPS8,RPS9,RPSA,RPL12,RPL13,RPL14,RPL18,RPL24,RPL27,RPL34,HNRNPD,RPL4,RPL5,RPL7A,RPL9,EEF1A1,EEF1D,HSPB1
REAC:R-HSA-422475	REAC	Axon guidance	2.99895e-08	549	98	24	0.244898	0.0437158	10835	188	REAC:R-HSA-9675108	REAC,REAC,REAC,REAC,REAC,REAC,REAC,REAC,REAC,REAC,REAC,REAC,REAC,REAC,REAC,REAC,REAC,REAC,REAC,REAC,REAC,REAC,REAC,REAC	MYL12A,MMP2,RPS3,RPS5,RPS8,RPS9,RPSA,SPTBN1,PRKAR2A,ACTB,RPL12,RPL13,RPL14,RPL18,RPL24,RPL27,RPL34,COL5A1,COL5A2,PDLIM7,RPL4,RPL5,RPL7A,RPL9
GO:0005783	GO:CC	endoplasmic reticulum	3.63334e-08	2041	115	35	0.304348	0.0171485	22090	348	GO:0005737,GO:0012505,GO:0043231	TAS IEA,IDA IBA TAS IEA,IEA,TAS,IDA TAS IEA,IEA,TAS,TAS,IDA,ISS IEA,IDA,IDA TAS IEA,IEA,TAS,IEA,IDA IBA IEA,IDA IEA,IDA,IDA IEA,TAS,IDA,ISS IEA,IDA IEA,TAS IEA,TAS,IDA,TAS,IDA,IDA,IDA,TAS IEA,IDA TAS,TAS,NAS,IDA IBA TAS NAS IEA	CYP1A1,P4HA1,RP9,IGFBP7,HSP90B1,NPC2,CTSA,FBN1,RPS3,PKM,RPS8,DBI,TGM2,AHSG,SQSTM1,VMP1,HMGB1,RPL13,RPL18,COL1A1,RPL24,RPL27,RPL34,COL5A1,COL5A2,ANXA7,COL8A1,RPL4,RPL5,EEF1D,ARCN1,B2M,CCN1,APOL2,SERPINH1
KEGG:05171	KEGG	Coronavirus disease - COVID-19	3.97102e-08	231	79	16	0.202532	0.0692641	8161	445	KEGG:00000	KEGG,KEGG,KEGG,KEGG,KEGG,KEGG,KEGG,KEGG,KEGG,KEGG,KEGG,KEGG,KEGG,KEGG,KEGG,KEGG	RPS3,RPS5,RPS8,RPS9,RPSA,RPL12,RPL13,RPL14,RPL18,RPL24,RPL27,RPL34,RPL4,RPL5,RPL7A,RPL9
GO:0097435	GO:BP	supramolecular fiber organization	5.22453e-08	799	112	23	0.205357	0.028786	21010	19546	GO:0016043	IBA,IEA,IDA IBA,IBA TAS IEA,IDA,IBA IEA,ISS IEA,IMP IBA,TAS,IMP,IDA,IEA,IBA,IMP NAS,IEA,IMP NAS IEA,IMP ISS IEA,IMP ISS IBA,IMP IBA,IDA,IDA,IBA IEA,ISS IEA	CALD1,P4HA1,LIMA1,CAPG,HSP90B1,MAP1B,DBN1,CLIP1,BMP1,RPS3,CRYAB,SPTBN1,CSRP2,COL1A1,ANXA2,COL5A1,COL5A2,TPM1,LTBP2,B2M,CCN2,SERPINH1,PDLIM1
GO:0005840	GO:CC	ribosome	7.44813e-08	524	115	18	0.156522	0.0343511	22090	389	GO:0043232	IEA,IDA HDA IBA NAS IEA,IDA HDA IBA NAS IEA,IDA HDA IBA TAS NAS IEA,IDA HDA IBA NAS IEA,IDA NAS IEA,IDA IPI HDA IBA IEA,IDA IPI HDA IBA TAS IEA,IDA IPI HDA IBA TAS IEA,IDA IPI HDA IBA TAS IEA,IDA IPI HDA IBA TAS IEA,IDA IPI HDA IBA TAS IEA,IDA IPI HDA IBA TAS IEA,IDA IPI HDA IBA TAS IEA,IDA IPI HDA IBA TAS IEA,IDA IPI HDA TAS IEA,IDA IPI HDA IBA TAS IEA,IDA	NPM1,RPS3,RPS5,RPS8,RPS9,RPSA,RPL12,RPL13,RPL14,RPL18,RPL24,RPL27,RPL34,RPL4,RPL5,RPL7A,RPL9,EEF1A1
REAC:R-HSA-9675108	REAC	Nervous system development	7.52073e-08	574	98	24	0.244898	0.0418118	10835	1506	REAC:R-HSA-1266738	REAC,REAC,REAC,REAC,REAC,REAC,REAC,REAC,REAC,REAC,REAC,REAC,REAC,REAC,REAC,REAC,REAC,REAC,REAC,REAC,REAC,REAC,REAC,REAC	MYL12A,MMP2,RPS3,RPS5,RPS8,RPS9,RPSA,SPTBN1,PRKAR2A,ACTB,RPL12,RPL13,RPL14,RPL18,RPL24,RPL27,RPL34,COL5A1,COL5A2,PDLIM7,RPL4,RPL5,RPL7A,RPL9
GO:0099081	GO:CC	supramolecular polymer	2.01936e-07	1042	115	24	0.208696	0.0230326	22090	3349	GO:0099080	IBA,IEA,IDA ISS IBA IEA,IEA,IDA,IEA,ISS IBA IEA,IDA IEA,TAS IEA,IDA IMP ISS TAS IEA,IEA,IEA,IDA ISS IEA,IEA,IBA,IDA IPI IMP IBA IEA,IDA,IMP IBA TAS NAS,IMP IBA NAS,IBA,IBA TAS,TAS,IEA,IDA IBA IEA	AHNAK2,CALD1,PPP1R12A,MYL12A,TCP1,MMP2,MAP1B,FBN1,LMNA,CLIP1,CRYAB,SPTBN1,VCL,SQSTM1,CSRP2,COL1A1,ANXA1,COL5A1,COL5A2,PDLIM7,TPM1,COL8A1,HSPB1,PDLIM1
GO:0043603	GO:BP	amide metabolic process	2.48326e-07	1210	112	27	0.241071	0.022314	21010	11311	GO:0006807	IEA,IDA IMP IBA TAS IEA,IDA ISS IBA IC IEA,IDA IMP IEA,IDA,IDA NAS IC IEA,ISS IEA,IGI IBA NAS IC IEA,NAS IC IEA,IMP NAS IC IEA,IBA NAS IC IEA,IBA NAS IC IEA,TAS NAS IC IEA,TAS NAS IC IEA,IDA TAS NAS IC IEA,IDA IBA TAS NAS IC IEA,NAS IC IEA,TAS NAS IC IEA,IDA IMP IEA,TAS NAS IC IEA,IDA TAS NAS IC IEA,TAS NAS IC,IBA TAS NAS IC IEA,IDA IBA TAS IEA,IBA IEA,IEA,TAS	TCEA1,AARS1,PDHB,GAPDH,NPM1,RPS3,PKM,RPS5,RPS8,RPS9,RPSA,RPL12,RPL13,RPL14,RPL18,RPL24,RPL27,RPL34,HNRNPD,RPL4,RPL5,RPL7A,RPL9,EEF1A1,EEF1D,CCN1,HSPB1
GO:0015629	GO:CC	actin cytoskeleton	2.97015e-07	501	115	17	0.147826	0.0339321	22090	709	GO:0005856	IDA IBA IEA,IDA,IEA,IDA IBA IEA,IBA TAS,ISS TAS NAS IEA,IEA,IBA TAS IEA,ISS IEA,IDA IMP,TAS,IDA,IDA IBA IEA,IDA IBA TAS,IDA,IDA,IDA IBA IEA	CALD1,PPP1R12A,MYL12A,LIMA1,CAPG,DBN1,CRYAB,SPTBN1,VCL,ACTB,ACTR1A,ANXA1,PDLIM7,TPM1,EEF1A1,SEPTIN7,PDLIM1
GO:0005515	GO:MF	protein binding	2.99244e-07	14811	114	109	0.95614	0.0073594	20139	1495	GO:0005488	IDA,IDA IPI IBA,IPI IBA IEA,IPI,IPI ISS IEA,IPI IEA,IPI IEA,IPI,IPI,IPI HDA IBA TAS IEA,IDA IPI IEA,IPI IEA,IPI,IPI IBA TAS IEA,IPI IEA,IDA IPI HDA IBA IEA,IPI,IPI,IPI,IPI HDA IBA IEA,IPI IEA,IPI,IPI,IPI IEA,IPI,IDA IPI IBA IEA,IPI ISS IBA TAS IEA,IPI,IPI,IPI,IPI IEA,IDA IPI,IPI IEA,IPI,IPI,IPI ISS,IPI,IDA IPI IBA IEA,IPI HDA ISS TAS NAS IEA,IDA IPI IBA,IPI IEA,IPI,IDA IPI,IDA IPI HDA,IPI,IPI,IPI…	TMEM192,LGALS3,TRIM68,GBE1,CYP1A1,H2BC5,AHNAK2,FTH1,TCEA1,CALD1,PPP1R12A,MYL12A,HNRNPA3,TCP1,P4HA1,LIMA1,MMAB,RP9,FH,CAPG,IGFBP7,CAPNS1,CAPNS2,MMP2,SERPINB6,HSP90B1,MAP1B,ITPA,NPC2,PDHB,THBS2,PHB1,FBN1,CTSD,LMNA,GAPDH,PYGB,NPM1,DBN1,CLIP1,BMP1,ZNF696,RPS3,PKM,RPS5,RPS8,RPS9,CRYAB,DBI,RPSA,SPTBN1,TGM2,AK2,VCL,SQSTM1,PRKAR2A,VMP1,CSRP2,HMGA1,HMGA2,HMGB1,PCBP2,FGF2,ACTB,RPL12,RPL13,RPL14,RPL18,ACTR1…
GO:0043226	GO:CC	organelle	3.85392e-07	16766	115	111	0.965217	0.00662054	22090	1882	GO:0110165	IDA IBA IEA,IDA HDA IBA TAS IEA,IDA IBA IEA,HDA,ISS TAS IEA,IDA HDA TAS IEA,IBA IEA,IDA HDA TAS,IDA IBA TAS IEA,IDA IBA TAS IEA,IDA ISS IBA TAS IEA,HDA IEA,IDA TAS IEA,IDA HDA IEA,IDA HDA,IDA IBA TAS IEA,IDA IBA IEA,TAS IEA,IEA,IDA HDA IBA TAS IEA,IDA HDA IBA TAS IEA,HDA TAS,HDA,IEA,HDA TAS,IDA HDA TAS IEA,HDA IBA,ISS IBA TAS IEA,IDA,IDA HDA TAS IEA,IDA IPI HDA ISS IBA TAS NAS IEA,IDA,IDA IPI HDA…	TMEM192,LGALS3,TRIM68,GBE1,CYP1A1,H2BC5,AHNAK2,FTH1,TCEA1,CALD1,PPP1R12A,MYL12A,HNRNPA3,TCP1,AKR1C3,P4HA1,LIMA1,MMAB,RP9,FH,CAPG,IGFBP7,CAPNS1,MMP2,SERPINB6,HSP90B1,AARS1,MAP1B,ITPA,NPC2,PDHB,THBS2,PHB1,CTSA,FBN1,CTSD,LMNA,GAPDH,PYGB,NPM1,DBN1,CLIP1,BMP1,ZNF696,RPS3,PKM,RPS5,RPS8,RPS9,CRYAB,DBI,RPSA,SPTBN1,TGM2,AK2,VCL,AHSG,SQSTM1,PRKAR2A,VMP1,CSRP2,HMGA1,HMGA2,HMGB1,PCBP2,FGF2,ACTB,RPL12,RPL13,R…
GO:0099512	GO:CC	supramolecular fiber	9.46946e-07	1034	115	23	0.2	0.0222437	22090	3372	GO:0099081	IBA,IEA,IDA ISS IBA IEA,IEA,IDA,IEA,ISS IBA IEA,IDA IEA,TAS IEA,IDA IMP ISS TAS IEA,IEA,IEA,IDA ISS IEA,IEA,IBA,IDA IPI IMP IBA IEA,IDA,IMP IBA TAS NAS,IMP IBA NAS,IBA,IBA TAS,IEA,IDA IBA IEA	AHNAK2,CALD1,PPP1R12A,MYL12A,TCP1,MMP2,MAP1B,FBN1,LMNA,CLIP1,CRYAB,SPTBN1,VCL,SQSTM1,CSRP2,COL1A1,ANXA1,COL5A1,COL5A2,PDLIM7,TPM1,HSPB1,PDLIM1
GO:0030141	GO:CC	secretory granule	1.25453e-06	871	115	21	0.182609	0.0241102	22090	919	GO:0012505,GO:0099503	TAS,TAS,IEA,TAS,TAS,IDA,TAS,TAS,TAS,TAS,TAS,TAS,TAS,IEA,TAS,IDA,TAS,TAS,IDA IMP,TAS,TAS	LGALS3,FTH1,TCP1,SERPINB6,NPC2,THBS2,CTSA,CTSD,PYGB,PKM,VCL,AHSG,HMGB1,COL1A1,ANXA2,ANXA7,TIMP3,EEF1A1,SERPINE2,PLG,B2M
GO:0019538	GO:BP	protein metabolic process	1.33305e-06	5373	112	59	0.526786	0.0109808	21010	6144	GO:0043170,GO:0044238,GO:1901564	IC,IDA IBA IEA,IEA,IDA IMP IBA IEA,IDA IBA TAS IEA,IBA IEA,NAS,IDA TAS IEA,IDA IBA IEA,IDA IMP IBA TAS IEA,IDA IMP IBA TAS IEA,IMP ISS IEA,IDA IGI TAS IEA,IDA IMP IBA IEA,IDA IMP ISS IEA,IDA IEA,IDA IBA IEA,IDA IMP NAS IC IEA,ISS IEA,IGI IBA NAS IC IEA,NAS IC IEA,IMP NAS IC IEA,IDA NAS IEA,IDA,IBA NAS IC IEA,IDA IBA IEA,IBA,IDA TAS IEA,IDA IEA,IDA,IDA,IMP,IDA IBA IEA,IDA ISS NAS,IBA NAS IC IEA,TA…	LGALS3,TRIM68,TCEA1,PPP1R12A,TCP1,P4HA1,CAPNS1,MMP2,SERPINB6,HSP90B1,AARS1,PHB1,CTSA,CTSD,GAPDH,NPM1,BMP1,RPS3,PKM,RPS5,RPS8,RPS9,CRYAB,DBI,RPSA,TGM2,AHSG,SQSTM1,PRKAR2A,HMGA2,HMGB1,PCBP2,FGF2,ACTB,RPL12,RPL13,RPL14,RPL18,RPL24,RPL27,ANXA1,ANXA2,RPL34,HNRNPD,RPL4,RPL5,RPL7A,RPL9,TIMP3,EEF1A1,EEF1D,SERPINE2,PLG,B2M,CCN1,APOL2,SERPINH1,HSPB1,PDP1
GO:0007155	GO:BP	cell adhesion	1.37338e-06	1504	112	29	0.258929	0.0192819	21010	2766	GO:0009987	ISS,IDA,HMP,IDA IEA,IEA,IEA,IDA,IMP,NAS IEA,ISS IEA,IMP HMP IBA TAS NAS IEA,IMP IEA,IDA IMP,HMP NAS,IEA,IDA IBA IEA,IEA,IMP IBA,ISS,IEA,IBA IEA,ISS IEA,IDA TAS,IBA,IEA,IBA IEA,HMP,IEA,IDA IMP IBA IEA	LGALS3,PPP1R12A,MYL12A,IGFBP7,MMP2,THBS2,FBN1,RPS3,RPSA,TGM2,VCL,VMP1,HMGB1,ACTB,COL1A1,ANXA1,ANXA2,COL5A1,TPM1,COL8A1,CCDC80,SERPINE2,PLG,B2M,CCN1,CCN2,HSPB1,PDLIM1,CDH13
REAC:R-HSA-2262752	REAC	Cellular responses to stress	1.57627e-06	782	98	26	0.265306	0.0332481	10835	330	REAC:R-HSA-8953897	REAC,REAC,REAC,REAC,REAC,REAC,REAC,REAC,REAC,REAC,REAC,REAC,REAC,REAC,REAC,REAC,REAC,REAC,REAC,REAC,REAC,REAC,REAC,REAC,REAC,REAC	H2BC5,IGFBP7,HSP90B1,LMNA,RPS3,RPS5,RPS8,RPS9,CRYAB,RPSA,SQSTM1,HMGA1,HMGA2,RPL12,RPL13,RPL14,RPL18,ACTR1A,RPL24,RPL27,RPL34,RPL4,RPL5,RPL7A,RPL9,EEF1A1
GO:1901564	GO:BP	organonitrogen compound metabolic process	1.68682e-06	6362	112	65	0.580357	0.0102169	21010	22437	GO:0006807,GO:0071704	IC,IDA IBA IEA,IEA,IEA,IDA IMP IBA IEA,IDA IBA TAS IEA,IBA IEA,IDA TAS,NAS,IDA TAS IEA,IDA IBA IEA,IDA IMP IBA TAS IEA,IDA IMP IBA TAS IEA,IEA,IDA ISS IBA IC IEA,IMP ISS IEA,IDA IGI TAS IEA,IDA IMP IBA IEA,IDA IMP ISS IEA,IDA IEA,IDA IBA IEA,IDA IMP NAS IC IEA,ISS IEA,IGI IBA NAS IC IEA,NAS IC IEA,IMP NAS IC IEA,IDA NAS IEA,IDA,IBA NAS IC IEA,IDA IBA IEA,IEA,IBA,IDA TAS IEA,IDA IEA,IDA,IDA,IMP,ID…	LGALS3,TRIM68,CYP1A1,TCEA1,PPP1R12A,TCP1,P4HA1,MMAB,CAPNS1,MMP2,SERPINB6,HSP90B1,AARS1,ITPA,PDHB,PHB1,CTSA,CTSD,GAPDH,NPM1,BMP1,RPS3,PKM,RPS5,RPS8,RPS9,CRYAB,DBI,RPSA,TGM2,AK2,AHSG,SQSTM1,PRKAR2A,HMGA2,HMGB1,PCBP2,FGF2,ACTB,RPL12,RPL13,RPL14,RPL18,RPL24,RPL27,ANXA1,ANXA2,RPL34,HNRNPD,ATP5F1A,RPL4,RPL5,RPL7A,RPL9,TIMP3,EEF1A1,EEF1D,SERPINE2,PLG,B2M,CCN1,APOL2,SERPINH1,HSPB1,PDP1
REAC:R-HSA-8953897	REAC	Cellular responses to stimuli	2.28897e-06	796	98	26	0.265306	0.0326633	10835	329	REAC:0000000	REAC,REAC,REAC,REAC,REAC,REAC,REAC,REAC,REAC,REAC,REAC,REAC,REAC,REAC,REAC,REAC,REAC,REAC,REAC,REAC,REAC,REAC,REAC,REAC,REAC,REAC	H2BC5,IGFBP7,HSP90B1,LMNA,RPS3,RPS5,RPS8,RPS9,CRYAB,RPSA,SQSTM1,HMGA1,HMGA2,RPL12,RPL13,RPL14,RPL18,ACTR1A,RPL24,RPL27,RPL34,RPL4,RPL5,RPL7A,RPL9,EEF1A1
GO:0003735	GO:MF	structural constituent of ribosome	2.88209e-06	452	114	16	0.140351	0.0353982	20139	353	GO:0005198	IDA HDA IBA NAS IEA,IDA HDA IBA IEA,IDA HDA IBA IEA,IDA HDA IBA IEA,IDA HDA IEA,IDA IBA NAS IEA,IDA IMP IBA TAS NAS IEA,IDA IMP IBA TAS NAS IEA,IDA IBA TAS NAS IEA,IDA IBA TAS NAS IEA,IDA IBA TAS NAS IEA,IDA IBA TAS NAS IEA,IDA IBA TAS NAS IEA,IDA IMP IBA TAS NAS IEA,IDA TAS NAS IEA,IDA IBA TAS NAS IEA	RPS3,RPS5,RPS8,RPS9,RPSA,RPL12,RPL13,RPL14,RPL18,RPL24,RPL27,RPL34,RPL4,RPL5,RPL7A,RPL9
GO:0005788	GO:CC	endoplasmic reticulum lumen	3.01097e-06	313	115	13	0.113043	0.0415335	22090	353	GO:0005783,GO:0070013	TAS IEA,TAS,IDA TAS IEA,TAS,TAS,TAS,TAS,TAS IEA,TAS,TAS,TAS,TAS,TAS IEA	P4HA1,IGFBP7,HSP90B1,FBN1,DBI,AHSG,COL1A1,COL5A1,COL5A2,COL8A1,B2M,CCN1,SERPINH1
GO:0099080	GO:CC	supramolecular complex	3.39995e-06	1404	115	26	0.226087	0.0185185	22090	3348	GO:0110165	IBA,IEA,IDA ISS IBA IEA,IEA,IDA,IEA,ISS IBA IEA,IDA IEA,TAS IEA,IDA IMP ISS TAS IEA,IEA,IEA,IDA ISS IEA,IDA IEA,IBA,IDA NAS,IDA IPI IMP IBA IEA,IDA,IMP IBA TAS NAS,IMP IBA NAS,IBA,IBA TAS,TAS,IEA,IEA,IDA IBA IEA	AHNAK2,CALD1,PPP1R12A,MYL12A,TCP1,MMP2,MAP1B,FBN1,LMNA,CLIP1,CRYAB,SPTBN1,VCL,SQSTM1,CSRP2,ACTB,COL1A1,ANXA1,COL5A1,COL5A2,PDLIM7,TPM1,COL8A1,SEPTIN7,HSPB1,PDLIM1
GO:0034774	GO:CC	secretory granule lumen	3.91623e-06	320	115	13	0.113043	0.040625	22090	1570	GO:0030141,GO:0060205	TAS,TAS,TAS,TAS,TAS,TAS,TAS,TAS,TAS,TAS,TAS,TAS,TAS	NPC2,CTSA,CTSD,PYGB,PKM,VCL,AHSG,HMGB1,ANXA2,TIMP3,EEF1A1,PLG,B2M
GO:0060205	GO:CC	cytoplasmic vesicle lumen	4.3745e-06	323	115	13	0.113043	0.0402477	22090	2291	GO:0031410,GO:0031983,GO:0070013	TAS,TAS,TAS,TAS,TAS,TAS,TAS,TAS,TAS,TAS,TAS,TAS,TAS	NPC2,CTSA,CTSD,PYGB,PKM,VCL,AHSG,HMGB1,ANXA2,TIMP3,EEF1A1,PLG,B2M
GO:0031983	GO:CC	vesicle lumen	4.5377e-06	324	115	13	0.113043	0.0401235	22090	1232	GO:0031982,GO:0043233	TAS,TAS,TAS,TAS,TAS,TAS,TAS,TAS,TAS,TAS,TAS,TAS,TAS	NPC2,CTSA,CTSD,PYGB,PKM,VCL,AHSG,HMGB1,ANXA2,TIMP3,EEF1A1,PLG,B2M
GO:0043227	GO:CC	membrane-bounded organelle	4.58178e-06	15624	115	106	0.921739	0.00678443	22090	1883	GO:0043226	IDA IBA IEA,IDA HDA IBA TAS IEA,IDA IBA IEA,HDA,ISS TAS IEA,IDA HDA TAS IEA,IBA IEA,IDA HDA TAS,IDA IBA TAS IEA,IDA TAS,HDA,IDA TAS IEA,HDA IEA,IDA HDA,IDA IBA TAS IEA,TAS IEA,IEA,IDA HDA IBA TAS IEA,IDA HDA IEA,HDA TAS,HDA,IEA,HDA TAS,IDA HDA TAS IEA,HDA IBA,IEA,IDA,IDA HDA TAS IEA,IDA IPI HDA ISS IBA TAS NAS IEA,IDA,IDA IPI HDA IBA TAS IEA,IDA HDA TAS NAS IEA,TAS,IDA HDA TAS IEA,IDA IMP HDA IBA…	TMEM192,LGALS3,TRIM68,GBE1,CYP1A1,H2BC5,AHNAK2,FTH1,TCEA1,PPP1R12A,MYL12A,HNRNPA3,TCP1,AKR1C3,P4HA1,MMAB,RP9,FH,CAPG,IGFBP7,CAPNS1,MMP2,SERPINB6,HSP90B1,AARS1,MAP1B,ITPA,NPC2,PDHB,THBS2,PHB1,CTSA,FBN1,CTSD,LMNA,GAPDH,PYGB,NPM1,CLIP1,BMP1,ZNF696,RPS3,PKM,RPS5,RPS8,RPS9,CRYAB,DBI,RPSA,SPTBN1,TGM2,AK2,VCL,AHSG,SQSTM1,PRKAR2A,VMP1,CSRP2,HMGA1,HMGA2,HMGB1,PCBP2,FGF2,ACTB,RPL12,RPL13,RPL14,RPL18,ACTR1A…
GO:0030017	GO:CC	sarcomere	5.24047e-06	215	115	11	0.0956522	0.0511628	22090	868	GO:0030016,GO:0110165	ISS IBA IEA,IEA,IEA,IEA,IEA,IEA,IBA,IBA,TAS,IEA,IDA IBA IEA	PPP1R12A,MYL12A,MMP2,CRYAB,SPTBN1,SQSTM1,CSRP2,PDLIM7,TPM1,HSPB1,PDLIM1
GO:0043229	GO:CC	intracellular organelle	6.15274e-06	15969	115	107	0.930435	0.00670048	22090	1885	GO:0005622,GO:0043226	IDA IBA IEA,IDA IBA TAS IEA,IDA IBA IEA,ISS TAS IEA,IDA HDA TAS IEA,IBA IEA,IDA HDA TAS,IDA IBA TAS IEA,IDA IBA TAS IEA,IDA ISS IBA TAS IEA,IEA,IDA TAS IEA,IDA IEA,IDA,IDA IBA TAS IEA,IDA IBA IEA,TAS IEA,IEA,IDA HDA IBA TAS IEA,IDA IBA TAS IEA,TAS,IEA,TAS,IDA HDA TAS IEA,IBA,ISS IBA TAS IEA,IDA,IDA TAS IEA,IDA IPI HDA ISS IBA TAS NAS IEA,IDA,IDA IPI HDA IBA TAS IEA,IDA TAS NAS IEA,TAS,IDA TAS IEA…	TMEM192,LGALS3,TRIM68,CYP1A1,H2BC5,AHNAK2,FTH1,TCEA1,CALD1,PPP1R12A,MYL12A,HNRNPA3,TCP1,AKR1C3,P4HA1,LIMA1,MMAB,RP9,FH,CAPG,IGFBP7,MMP2,SERPINB6,HSP90B1,AARS1,MAP1B,ITPA,NPC2,PDHB,THBS2,PHB1,CTSA,FBN1,CTSD,LMNA,GAPDH,PYGB,NPM1,DBN1,CLIP1,BMP1,ZNF696,RPS3,PKM,RPS5,RPS8,RPS9,CRYAB,DBI,RPSA,SPTBN1,TGM2,AK2,VCL,AHSG,SQSTM1,PRKAR2A,VMP1,CSRP2,HMGA1,HMGA2,HMGB1,PCBP2,FGF2,ACTB,RPL12,RPL13,RPL14,RPL18,A…
REAC:R-HSA-71291	REAC	Metabolism of amino acids and derivatives	1.30756e-05	370	98	17	0.173469	0.0459459	10835	1353	REAC:R-HSA-1430728	REAC,REAC,REAC,REAC,REAC,REAC,REAC,REAC,REAC,REAC,REAC,REAC,REAC,REAC,REAC,REAC,REAC	PDHB,RPS3,RPS5,RPS8,RPS9,RPSA,RPL12,RPL13,RPL14,RPL18,RPL24,RPL27,RPL34,RPL4,RPL5,RPL7A,RPL9
GO:0044877	GO:MF	protein-containing complex binding	1.48411e-05	1761	114	30	0.263158	0.0170358	20139	6092	GO:0005488	IDA IBA IEA,IDA IBA IEA,IDA IBA IEA,IEA,IPI,IDA IBA,IMP,HDA,IPI,IPI,IBA IEA,IEA,IEA,ISS,IDA,IDA,IDA,HDA,NAS,IPI,IEA,ISS IBA,ISS,IDA IBA,IBA,IEA,IBA IEA,NAS,NAS IEA,IDA	LGALS3,LIMA1,CAPG,MAP1B,FBN1,NPM1,RPS3,PKM,CRYAB,RPSA,SPTBN1,VCL,SQSTM1,HMGA1,HMGA2,HMGB1,FGF2,ACTB,COL5A1,ANXA7,HNRNPD,TPM1,TFAP2A,HP1BP3,B2M,CCN1,CCN2,APOL2,SERPINH1,CDH13
GO:0005622	GO:CC	intracellular anatomical structure	1.59586e-05	17772	115	112	0.973913	0.00630205	22090	237	GO:0110165	IDA IBA IEA,IDA IBA TAS IEA,IDA IBA TAS IEA,IBA TAS IEA,ISS TAS IEA,IDA HDA TAS IEA,IDA IBA NAS IEA,IDA HDA IBA TAS,IDA IBA TAS IEA,IDA IBA TAS IEA,IDA ISS IBA TAS IEA,IBA TAS IEA,IDA TAS IEA,IDA IPI IBA TAS IEA,IDA IBA TAS IEA,IDA IBA TAS IEA,IDA IBA IEA,TAS IEA,IEA,IDA HDA IBA TAS IEA,IDA IBA TAS IEA,TAS,IDA IPI ISS IBA TAS IEA,IBA TAS IEA,IEA,IDA IBA TAS IEA,IDA HDA TAS IEA,IDA IBA TAS IEA,IDA…	TMEM192,LGALS3,TRIM68,GBE1,CYP1A1,H2BC5,AHNAK2,FTH1,TCEA1,CALD1,PPP1R12A,MYL12A,HNRNPA3,TCP1,AKR1C3,P4HA1,LIMA1,MMAB,RP9,FH,CAPG,IGFBP7,CAPNS1,CAPNS2,MMP2,SERPINB6,HSP90B1,AARS1,MAP1B,ITPA,NPC2,PDHB,THBS2,PHB1,CTSA,FBN1,CTSD,LMNA,GAPDH,PYGB,NPM1,CRIP1,DBN1,CLIP1,BMP1,ZNF696,RPS3,PKM,RPS5,RPS8,RPS9,CRYAB,DBI,RPSA,SPTBN1,TGM2,AK2,VCL,AHSG,SQSTM1,PRKAR2A,VMP1,CSRP2,HMGA1,HMGA2,HMGB1,PCBP2,FGF2,ACTB,…
REAC:R-HSA-1474228	REAC	Degradation of the extracellular matrix	2.1459e-05	140	98	11	0.112245	0.0785714	10835	696	REAC:R-HSA-1474244	REAC,REAC,REAC,REAC,REAC,REAC,REAC,REAC,REAC,REAC,REAC	CAPNS1,CAPNS2,MMP2,FBN1,CTSD,BMP1,COL1A1,COL5A1,COL5A2,COL8A1,PLG
GO:1901566	GO:BP	organonitrogen compound biosynthetic process	2.41499e-05	1816	112	30	0.267857	0.0165198	21010	22439	GO:1901564,GO:1901576	IEA,IDA IMP IBA TAS IEA,IDA ISS IBA IC IEA,IDA IMP IEA,IDA,IDA NAS IC IEA,ISS IEA,IGI IBA NAS IC IEA,NAS IC IEA,IMP NAS IC IEA,IDA,IBA NAS IC IEA,IEA,IBA NAS IC IEA,TAS NAS IC IEA,TAS NAS IC IEA,IDA TAS NAS IC IEA,IDA IBA TAS NAS IC IEA,NAS IC IEA,TAS NAS IC IEA,IDA IMP IEA,IDA IMP IBA NAS IEA,TAS NAS IC IEA,IDA TAS NAS IC IEA,TAS NAS IC,IBA TAS NAS IC IEA,IDA IBA TAS IEA,IBA IEA,IEA,TAS	TCEA1,AARS1,PDHB,GAPDH,NPM1,RPS3,PKM,RPS5,RPS8,RPS9,DBI,RPSA,AK2,RPL12,RPL13,RPL14,RPL18,RPL24,RPL27,RPL34,HNRNPD,ATP5F1A,RPL4,RPL5,RPL7A,RPL9,EEF1A1,EEF1D,CCN1,HSPB1
GO:0004857	GO:MF	enzyme inhibitor activity	2.5873e-05	393	114	14	0.122807	0.0356234	20139	1130	GO:0030234,GO:0140678	IC,IDA IBA,IDA IBA TAS IEA,IDA,IDA,IBA NAS IEA,IDA,IDA IBA IEA,IDA IBA IEA,IDA,IBA TAS IEA,IDA IMP IBA IEA,IBA TAS IEA,ISS IEA	LGALS3,PPP1R12A,SERPINB6,GAPDH,NPM1,AHSG,PRKAR2A,ANXA1,ANXA2,RPL5,TIMP3,SERPINE2,SERPINH1,HSPB1
GO:0099503	GO:CC	secretory vesicle	2.61533e-05	1039	115	21	0.182609	0.0202117	22090	3371	GO:0031410	TAS,TAS,IEA,TAS,TAS,IDA,TAS,TAS,TAS,TAS,TAS,TAS,TAS,IEA,TAS,IDA,TAS,TAS,IDA IMP,TAS,TAS	LGALS3,FTH1,TCP1,SERPINB6,NPC2,THBS2,CTSA,CTSD,PYGB,PKM,VCL,AHSG,HMGB1,COL1A1,ANXA2,ANXA7,TIMP3,EEF1A1,SERPINE2,PLG,B2M
REAC:R-HSA-1474244	REAC	Extracellular matrix organization	2.71468e-05	297	98	15	0.153061	0.0505051	10835	848	REAC:0000000	REAC,REAC,REAC,REAC,REAC,REAC,REAC,REAC,REAC,REAC,REAC,REAC,REAC,REAC,REAC	P4HA1,CAPNS1,CAPNS2,MMP2,FBN1,CTSD,BMP1,FGF2,COL1A1,COL5A1,COL5A2,COL8A1,LTBP2,PLG,SERPINH1
REAC:R-HSA-1643685	REAC	Disease	3.17525e-05	1768	98	38	0.387755	0.0214932	10835	714	REAC:0000000	REAC,REAC,REAC,REAC,REAC,REAC,REAC,REAC,REAC,REAC,REAC,REAC,REAC,REAC,REAC,REAC,REAC,REAC,REAC,REAC,REAC,REAC,REAC,REAC,REAC,REAC,REAC,REAC,REAC,REAC,REAC,REAC,REAC,REAC,REAC,REAC,REAC,REAC	GBE1,H2BC5,TCEA1,MMAB,CAPNS1,CAPNS2,THBS2,PHB1,CTSA,LMNA,NPM1,RPS3,RPS5,RPS8,RPS9,RPSA,SPTBN1,VCL,SQSTM1,PRKAR2A,HMGA1,HMGB1,PCBP2,FGF2,ACTB,RPL12,RPL13,RPL14,RPL18,RPL24,RPL27,RPL34,RPL4,RPL5,RPL7A,RPL9,EEF1A1,B2M
GO:0070887	GO:BP	cellular response to chemical stimulus	4.07997e-05	2691	112	37	0.330357	0.0137495	21010	17162	GO:0042221,GO:0051716	IDA IBA,IDA,IDA IEA,IEA,IDA,IEA,IEA,IMP,IDA IEA,IEA,IDA IMP,IEA,IEA,IEP,IDA,IDA,IDA,IDA IMP,IBA,IDA,NAS,IDA,IDA ISS,IDA IGI NAS,IMP,IEA,IDA IBA IEA,IEA,IEA,IEP,IEA,IDA,IEA,IDA,IEA,IMP IGI IEA,IMP	LGALS3,TRIM68,CYP1A1,PPP1R12A,AKR1C3,IGFBP7,MMP2,SERPINB6,HSP90B1,MAP1B,PHB1,FBN1,CTSD,LMNA,GAPDH,NPM1,CRIP1,RPS3,PKM,TGM2,AHSG,SQSTM1,HMGB1,FGF2,ACTB,COL1A1,ANXA1,COL5A2,HNRNPD,TPM1,ATP5F1A,TFAP2A,TIMP3,HP1BP3,GSTK1,B2M,HSPB1
GO:0042641	GO:CC	actomyosin	4.76506e-05	77	115	7	0.0608696	0.0909091	22090	1818	GO:0015629,GO:0110165	IEA,IDA,NAS,IBA IEA,IDA,IDA,IDA IBA IEA	MYL12A,LIMA1,DBN1,PDLIM7,TPM1,SEPTIN7,PDLIM1
GO:0032432	GO:CC	actin filament bundle	5.2125e-05	78	115	7	0.0608696	0.0897436	22090	1302	GO:0015629,GO:0110165	IEA,IDA,IEA,IBA IEA,IDA,IDA,IDA IBA IEA	MYL12A,LIMA1,CRYAB,PDLIM7,TPM1,SEPTIN7,PDLIM1
GO:0019843	GO:MF	rRNA binding	6.57337e-05	69	114	7	0.0614035	0.101449	20139	3736	GO:0003723	EXP IEA,IDA,IBA,IBA IEA,IBA,IDA IBA IEA,IEA	NPM1,RPS3,RPS5,RPS9,RPL12,RPL5,RPL9
GO:0050790	GO:BP	regulation of catalytic activity	6.75278e-05	1788	112	29	0.258929	0.0162192	21010	13917	GO:0065009	IC,IDA IMP IBA,IMP,IDA IBA IEA,IDA,ISS IEA,IDA,IDA,IDA IEA,IDA IMP,IEA,IDA,ISS,IBA,IDA,IDA,IDA,IDA,ISS,IBA,ISS IEA,IDA,ISS IBA IEA,IDA,IBA IEA,IDA IEA,IBA,ISS IEA,IBA NAS	LGALS3,PPP1R12A,TCP1,SERPINB6,HSP90B1,PHB1,CTSD,GAPDH,NPM1,RPS3,CRYAB,DBI,TGM2,AHSG,PRKAR2A,HMGA2,HMGB1,FGF2,ACTB,ANXA1,HNRNPD,RPL5,TIMP3,EEF1A1,SERPINE2,CCN1,SERPINH1,HSPB1,PDP1
GO:0030199	GO:BP	collagen fibril organization	8.43924e-05	64	112	7	0.0625	0.109375	21010	7023	GO:0030198,GO:0097435	IEA,TAS,IMP NAS,IEA,IMP NAS IEA,IMP ISS IEA,IBA IEA	P4HA1,BMP1,COL1A1,ANXA2,COL5A1,COL5A2,SERPINH1
GO:0032991	GO:CC	protein-containing complex	0.000127993	8527	115	71	0.617391	0.00832649	22090	1343	GO:0005575	IEA,IEA,TAS,IDA,IDA,IEA,IDA TAS IEA,IDA IPI IBA IEA,IEA,IEA,IEA,IEA,TAS,IPI ISS IBA,IBA,IDA,IDA IEA,IBA TAS IEA,IDA IPI ISS IBA,IDA IPI IEA,IDA,IDA IBA IEA,IDA HDA IBA NAS IEA,IDA HDA IBA NAS IEA,IDA HDA IBA TAS NAS IEA,IDA HDA IBA NAS IEA,IDA,IDA,IDA NAS IEA,TAS IEA,IDA,IDA,IDA IEA,IDA ISS TAS IEA,IDA IEA,IDA,IEA,IDA HDA IBA NAS,IPI HDA IBA IEA,IDA IPI HDA IBA IEA,IDA IPI HDA IBA TAS IEA,IDA IPI…	LGALS3,H2BC5,FTH1,TCEA1,PPP1R12A,MYL12A,HNRNPA3,TCP1,P4HA1,MMAB,RP9,FH,CAPG,CAPNS1,CAPNS2,SERPINB6,HSP90B1,MAP1B,PDHB,PHB1,GAPDH,NPM1,RPS3,RPS5,RPS8,RPS9,CRYAB,DBI,RPSA,SPTBN1,TGM2,VCL,PRKAR2A,HMGA1,HMGA2,HMGB1,PCBP2,ACTB,RPL12,RPL13,RPL14,RPL18,ACTR1A,COL1A1,RPL24,RPL27,ANXA2,RPL34,COL5A1,COL5A2,HNRNPD,PDLIM7,TPM1,COL8A1,ATP5F1A,RPL4,RPL5,RPL7A,RPL9,TFAP2A,HP1BP3,EEF1A1,EEF1D,SEPTIN7,ARCN1,B2M,S…
GO:0005604	GO:CC	basement membrane	0.000151056	91	115	7	0.0608696	0.0769231	22090	223	GO:0062023	IEA,IDA,IEA,IEA,TAS IEA,IEA,IBA IEA	THBS2,FBN1,ANXA2,COL5A1,COL8A1,TIMP3,CCDC80
GO:1901681	GO:MF	sulfur compound binding	0.000205259	270	114	11	0.0964912	0.0407407	20139	10969	GO:0005488	IBA IEA,TAS IEA,IDA IEA,IDA IBA IEA,IEA,IDA IEA,IEA,IEA,IDA IEA,IEA,IBA IEA	FTH1,THBS2,FBN1,DBI,FGF2,COL5A1,LTBP2,CCDC80,SERPINE2,CCN1,CCN2
GO:0001501	GO:BP	skeletal system development	0.000215944	524	112	15	0.133929	0.028626	21010	327	GO:0048731	IEA,IDA IMP IEA,IDA TAS NAS IEA,ISS,NAS,IDA,IDA,IMP,IMP IBA IEA,IDA,IEA,ISS,IEA,IEA,IEA	MMP2,FBN1,BMP1,TGM2,AHSG,HMGA2,FGF2,RPL13,COL1A1,ANXA2,COL5A2,TFAP2A,CCN1,CCN2,SERPINH1
GO:0030155	GO:BP	regulation of cell adhesion	0.000234495	772	112	18	0.160714	0.0233161	21010	7003	GO:0007155,GO:0050794	ISS,IDA,IEA,IMP,ISS IEA,IMP NAS,IDA IMP,NAS,IEA,IDA IBA,ISS,IEA,IBA IEA,ISS IEA,IDA TAS,IBA,IEA,IDA IMP	LGALS3,PPP1R12A,MMP2,RPS3,TGM2,VCL,HMGB1,ACTB,COL1A1,ANXA1,TPM1,COL8A1,CCDC80,SERPINE2,PLG,B2M,CCN1,CDH13
GO:0005201	GO:MF	extracellular matrix structural constituent	0.000241995	167	114	9	0.0789474	0.0538922	20139	1353	GO:0005198	RCA,RCA,IDA IBA RCA IC,HDA ISS IBA RCA IEA,HDA IBA RCA IEA,HDA IBA RCA IEA,IBA RCA,RCA,RCA	IGFBP7,THBS2,FBN1,COL1A1,COL5A1,COL5A2,COL8A1,LTBP2,CCN1
GO:0030198	GO:BP	extracellular matrix organization	0.000247913	320	112	12	0.107143	0.0375	21010	7022	GO:0043062,GO:0045229	IEA,IBA TAS,TAS,IMP IBA NAS,IEA,IMP IBA NAS IEA,IMP ISS IBA IEA,IBA,IBA IEA,IDA,IEA,IBA IEA	P4HA1,MMP2,BMP1,COL1A1,ANXA2,COL5A1,COL5A2,COL8A1,CCDC80,PLG,CCN1,SERPINH1
GO:0043062	GO:BP	extracellular structure organization	0.000256403	321	112	12	0.107143	0.0373832	21010	11015	GO:0016043	IEA,IBA TAS,TAS,IMP IBA NAS,IEA,IMP IBA NAS IEA,IMP ISS IBA IEA,IBA,IBA IEA,IDA,IEA,IBA IEA	P4HA1,MMP2,BMP1,COL1A1,ANXA2,COL5A1,COL5A2,COL8A1,CCDC80,PLG,CCN1,SERPINH1
REAC:R-HSA-9824446	REAC	Viral Infection Pathways	0.000263961	809	98	23	0.234694	0.0284302	10835	2527	REAC:R-HSA-5663205	REAC,REAC,REAC,REAC,REAC,REAC,REAC,REAC,REAC,REAC,REAC,REAC,REAC,REAC,REAC,REAC,REAC,REAC,REAC,REAC,REAC,REAC,REAC	H2BC5,TCEA1,NPM1,RPS3,RPS5,RPS8,RPS9,RPSA,HMGA1,PCBP2,RPL12,RPL13,RPL14,RPL18,RPL24,RPL27,RPL34,RPL4,RPL5,RPL7A,RPL9,EEF1A1,B2M
GO:0045229	GO:BP	external encapsulating structure organization	0.000274167	323	112	12	0.107143	0.0371517	21010	11950	GO:0016043	IEA,IBA TAS,TAS,IMP IBA NAS,IEA,IMP IBA NAS IEA,IMP ISS IBA IEA,IBA,IBA IEA,IDA,IEA,IBA IEA	P4HA1,MMP2,BMP1,COL1A1,ANXA2,COL5A1,COL5A2,COL8A1,CCDC80,PLG,CCN1,SERPINH1
GO:0065009	GO:BP	regulation of molecular function	0.000318439	2526	112	34	0.303571	0.01346	21010	16684	GO:0065007	IC,IBA,IDA IMP IBA,IMP,IDA IBA IEA,IDA,ISS IEA,IDA,IDA,IDA IMP IEA,IDA IMP IGI IEA,IEA,IDA,ISS,IBA,IDA,IDA,IDA IMP,IDA,IDA,IGI ISS IEA,IBA,IDA IMP IEA,ISS IEA,ISS,IDA,ISS IBA IEA,IDA,IBA IEA,IDA IGI,IDA IEA,IBA,ISS IEA,IBA NAS	LGALS3,TRIM68,PPP1R12A,TCP1,SERPINB6,HSP90B1,PHB1,CTSD,GAPDH,NPM1,RPS3,CRYAB,DBI,TGM2,AHSG,PRKAR2A,VMP1,HMGA2,HMGB1,FGF2,ACTB,ANXA1,ANXA2,HNRNPD,TPM1,RPL5,TIMP3,EEF1A1,SERPINE2,B2M,CCN1,SERPINH1,HSPB1,PDP1
GO:0008201	GO:MF	heparin binding	0.000325749	173	114	9	0.0789474	0.0520231	20139	1613	GO:0005539,GO:1901681	TAS IEA,IDA IEA,IEA,IDA IEA,IEA,IEA,IDA IEA,IEA,IBA IEA	THBS2,FBN1,FGF2,COL5A1,LTBP2,CCDC80,SERPINE2,CCN1,CCN2
GO:0009719	GO:BP	response to endogenous stimulus	0.000327741	1696	112	27	0.241071	0.0159198	21010	3674	GO:0050896	IDA,IDA,IEA,IEA,IDA,IEA,IDA IMP,ISS IEA,IEA,IBA,IDA,NAS,IDA IPI IGI IBA NAS IEA,IMP,IEA,IEA,IDA IBA IEA,IEA,IEA,IEA,TAS,IBA,IDA,IGI,IEA,IMP,IDA	TRIM68,AKR1C3,IGFBP7,MMP2,HSP90B1,MAP1B,PHB1,FBN1,CTSD,PKM,TGM2,AHSG,FGF2,ACTB,COL1A1,RPL27,ANXA1,COL5A2,HNRNPD,ATP5F1A,LTBP2,TIMP3,EEF1A1,CCN1,CCN2,HSPB1,CDH13
GO:0009611	GO:BP	response to wounding	0.000383816	548	112	15	0.133929	0.0273723	21010	3596	GO:0006950	HMP,IEA,IEA,HMP,IDA TAS IEA,HMP,IDA IBA,NAS IEA,IMP,ISS,IDA ISS IC IEA,IDA IMP IEA,IDA,TAS,HMP	MYL12A,MMP2,MAP1B,VCL,FGF2,ACTB,ANXA1,ANXA2,COL5A1,TPM1,SERPINE2,PLG,CCN1,CCN2,HSPB1
REAC:R-HSA-9735869	REAC	SARS-CoV-1 modulates host translation machinery	0.000384785	37	98	6	0.0612245	0.162162	10835	2010	REAC:R-HSA-9692914	REAC,REAC,REAC,REAC,REAC,REAC	RPS3,RPS5,RPS8,RPS9,RPSA,EEF1A1
REAC:R-HSA-392499	REAC	Metabolism of proteins	0.000402524	1946	98	38	0.387755	0.0195272	10835	1367	REAC:0000000	REAC,REAC,REAC,REAC,REAC,REAC,REAC,REAC,REAC,REAC,REAC,REAC,REAC,REAC,REAC,REAC,REAC,REAC,REAC,REAC,REAC,REAC,REAC,REAC,REAC,REAC,REAC,REAC,REAC,REAC,REAC,REAC,REAC,REAC,REAC,REAC,REAC,REAC	H2BC5,TCP1,IGFBP7,MMP2,HSP90B1,AARS1,THBS2,CTSA,FBN1,CTSD,NPM1,RPS3,RPS5,RPS8,RPS9,RPSA,SPTBN1,AHSG,SQSTM1,ACTB,RPL12,RPL13,RPL14,RPL18,ACTR1A,RPL24,RPL27,RPL34,RPL4,RPL5,RPL7A,RPL9,EEF1A1,EEF1D,ARCN1,PLG,B2M,CCN1
GO:0001725	GO:CC	stress fiber	0.000541858	70	115	6	0.0521739	0.0857143	22090	154	GO:0042641,GO:0097517	IEA,IDA,IBA IEA,IDA,IDA,IDA IBA IEA	MYL12A,LIMA1,PDLIM7,TPM1,SEPTIN7,PDLIM1
GO:0097517	GO:CC	contractile actin filament bundle	0.000541858	70	115	6	0.0521739	0.0857143	22090	3045	GO:0032432	IEA,IDA,IBA IEA,IDA,IDA,IDA IBA IEA	MYL12A,LIMA1,PDLIM7,TPM1,SEPTIN7,PDLIM1
GO:0048731	GO:BP	system development	0.000598035	3951	112	44	0.392857	0.0111364	21010	13640	GO:0007275,GO:0048856	IEA,IBA,IEP,IBA,IEA,IEA,IMP IBA TAS IEA,IDA IBA IEA,IDA IMP IEP IEA,IEA,IEP TAS,ISS NAS IEA,IDA TAS NAS IEA,IMP,IEA,IMP IEA,IDA ISS IEA,IEA,NAS,IDA ISS,IDA ISS,IDA IMP IGI TAS NAS IEA,HEP,IMP,IMP IBA IEA,IEA,IDA IBA,IDA IEP ISO IEA,IMP IEA,IMP IEA,IEA,IBA,IMP,IEA,IMP IEP ISS,IDA IEA,IEA,IDA IEA,IEA,IEA,IEA,IMP,IBA,IDA IBA	CYP1A1,CALD1,AKR1C3,CAPG,MMP2,AARS1,MAP1B,THBS2,FBN1,LMNA,CRIP1,DBN1,BMP1,PKM,CRYAB,SPTBN1,TGM2,VCL,AHSG,HMGA2,HMGB1,FGF2,ACTB,RPL13,COL1A1,RPL24,ANXA1,ANXA2,COL5A1,COL5A2,HNRNPD,PDLIM7,TPM1,COL8A1,TFAP2A,SERPINE2,ARCN1,B2M,CCN1,CCN2,SERPINH1,HSPB1,PDLIM1,CDH13
GO:0072359	GO:BP	circulatory system development	0.000712055	1119	112	21	0.1875	0.0187668	21010	18204	GO:0048731	IBA,IEA,IDA IBA IEA,IMP,IEA,TAS,IMP,ISS,IDA IMP IGI TAS NAS IEA,IMP IBA IEA,IDA IBA,IEP IEA,IEA,IBA,IMP,IEA,IEA,IEA,IMP,IBA,IDA IBA	CALD1,MMP2,THBS2,FBN1,LMNA,CRIP1,PKM,HMGA2,FGF2,COL1A1,ANXA1,ANXA2,COL5A1,PDLIM7,TPM1,COL8A1,CCN1,CCN2,HSPB1,PDLIM1,CDH13
GO:0043232	GO:CC	intracellular non-membrane-bounded organelle	0.000771145	6568	115	58	0.504348	0.00883069	22090	1888	GO:0043228,GO:0043229	IDA,IEA,IBA,IDA,IDA IBA TAS IEA,IDA ISS IBA IEA,IEA,IDA IEA,IDA IBA IEA,IEA,IDA IBA TAS,IEA,ISS IBA TAS IEA,IDA TAS IEA,IDA ISS IEA,IDA IBA TAS IEA,IDA ISS TAS NAS IEA,IDA IMP ISS TAS IEA,IDA HDA IBA NAS IEA,IDA HDA IBA NAS IEA,IDA HDA IBA TAS NAS IEA,IDA HDA IBA NAS IEA,IEA,IDA NAS IEA,IDA IBA TAS NAS IEA,IDA IEA,IDA ISS IBA TAS IEA,IDA IEA,IDA,IDA,IBA,IDA IEA,IDA ISS IEA,IDA IEA,IDA IMP HDA ISS…	TRIM68,H2BC5,AHNAK2,TCEA1,CALD1,PPP1R12A,MYL12A,TCP1,LIMA1,FH,CAPG,MMP2,MAP1B,LMNA,GAPDH,NPM1,DBN1,CLIP1,RPS3,RPS5,RPS8,RPS9,CRYAB,RPSA,SPTBN1,TGM2,VCL,SQSTM1,PRKAR2A,VMP1,CSRP2,HMGA1,HMGA2,HMGB1,ACTB,RPL12,RPL13,RPL14,RPL18,ACTR1A,RPL24,RPL27,ANXA1,ANXA2,RPL34,PDLIM7,TPM1,RPL4,RPL5,RPL7A,RPL9,TFAP2A,HP1BP3,EEF1A1,EEF1D,SEPTIN7,HSPB1,PDLIM1
GO:0009888	GO:BP	tissue development	0.000772832	2004	112	29	0.258929	0.0144711	21010	3806	GO:0048856	IEP,IEA,IEP,IEP IEA,IDA,IEA,IEP,IDA TAS IEA,IEA,IDA IMP,ISS NAS IEA,IBA,IDA IMP,IDA IEA,IMP,IDA IMP IEA,IDA IBA,IDA IMP IEA,IDA,IEP,IMP,IEP,TAS,IDA ISS,IEA,IEP,IDA IEA,TAS IEA,IEA	LGALS3,CYP1A1,AKR1C3,MMP2,MAP1B,LMNA,CRIP1,BMP1,TGM2,VCL,AHSG,CSRP2,HMGA2,FGF2,ACTB,COL1A1,ANXA1,COL5A1,COL5A2,ANXA7,TPM1,COL8A1,S100A4,TFAP2A,SERPINE2,GSTK1,CCN1,CCN2,SERPINH1
GO:0043228	GO:CC	non-membrane-bounded organelle	0.000775265	6569	115	58	0.504348	0.00882935	22090	1884	GO:0043226	IDA,IEA,IBA,IDA,IDA IBA TAS IEA,IDA ISS IBA IEA,IEA,IDA IEA,IDA IBA IEA,IEA,IDA IBA TAS,IEA,ISS IBA TAS IEA,IDA TAS IEA,IDA ISS IEA,IDA IBA TAS IEA,IDA ISS TAS NAS IEA,IDA IMP ISS TAS IEA,IDA HDA IBA NAS IEA,IDA HDA IBA NAS IEA,IDA HDA IBA TAS NAS IEA,IDA HDA IBA NAS IEA,IEA,IDA NAS IEA,IDA IBA TAS NAS IEA,IDA IEA,IDA ISS IBA TAS IEA,IDA IEA,IDA,IDA,IBA,IDA IEA,IDA ISS IEA,IDA IEA,IDA IMP HDA ISS…	TRIM68,H2BC5,AHNAK2,TCEA1,CALD1,PPP1R12A,MYL12A,TCP1,LIMA1,FH,CAPG,MMP2,MAP1B,LMNA,GAPDH,NPM1,DBN1,CLIP1,RPS3,RPS5,RPS8,RPS9,CRYAB,RPSA,SPTBN1,TGM2,VCL,SQSTM1,PRKAR2A,VMP1,CSRP2,HMGA1,HMGA2,HMGB1,ACTB,RPL12,RPL13,RPL14,RPL18,ACTR1A,RPL24,RPL27,ANXA1,ANXA2,RPL34,PDLIM7,TPM1,RPL4,RPL5,RPL7A,RPL9,TFAP2A,HP1BP3,EEF1A1,EEF1D,SEPTIN7,HSPB1,PDLIM1
GO:0140678	GO:MF	molecular function inhibitor activity	0.000778549	521	114	14	0.122807	0.0268714	20139	10670	GO:0098772	IC,IDA IBA,IDA IBA TAS IEA,IDA,IDA,IBA NAS IEA,IDA,IDA IBA IEA,IDA IBA IEA,IDA,IBA TAS IEA,IDA IMP IBA IEA,IBA TAS IEA,ISS IEA	LGALS3,PPP1R12A,SERPINB6,GAPDH,NPM1,AHSG,PRKAR2A,ANXA1,ANXA2,RPL5,TIMP3,SERPINE2,SERPINH1,HSPB1
REAC:R-HSA-1266738	REAC	Developmental Biology	0.000819919	1140	98	27	0.27551	0.0236842	10835	707	REAC:0000000	REAC,REAC,REAC,REAC,REAC,REAC,REAC,REAC,REAC,REAC,REAC,REAC,REAC,REAC,REAC,REAC,REAC,REAC,REAC,REAC,REAC,REAC,REAC,REAC,REAC,REAC,REAC	H2BC5,MYL12A,CAPNS1,MMP2,RPS3,RPS5,RPS8,RPS9,RPSA,SPTBN1,PRKAR2A,FGF2,ACTB,RPL12,RPL13,RPL14,RPL18,RPL24,RPL27,RPL34,COL5A1,COL5A2,PDLIM7,RPL4,RPL5,RPL7A,RPL9
REAC:R-HSA-5663205	REAC	Infectious disease	0.000819999	999	98	25	0.255102	0.025025	10835	1131	REAC:R-HSA-1643685	REAC,REAC,REAC,REAC,REAC,REAC,REAC,REAC,REAC,REAC,REAC,REAC,REAC,REAC,REAC,REAC,REAC,REAC,REAC,REAC,REAC,REAC,REAC,REAC,REAC	H2BC5,TCEA1,NPM1,RPS3,RPS5,RPS8,RPS9,RPSA,PRKAR2A,HMGA1,PCBP2,ACTB,RPL12,RPL13,RPL14,RPL18,RPL24,RPL27,RPL34,RPL4,RPL5,RPL7A,RPL9,EEF1A1,B2M
GO:0003723	GO:MF	RNA binding	0.000852233	3113	114	38	0.333333	0.0122069	20139	346	GO:0003676	HDA,HDA TAS IEA,HDA,IEA,HDA,IDA,IBA TAS IEA,EXP IDA IPI HDA IBA IEA,IDA HDA IEA,HDA ISS IEA,IDA HDA IBA NAS IEA,HDA,HDA IBA IEA,HDA,HDA,IPI,HDA,IDA HDA IBA IEA,HDA IBA IEA,HDA IBA TAS,HDA IBA TAS IEA,IBA TAS,HDA IBA TAS,HDA,HDA IEA,TAS,HDA,IDA HDA IBA TAS NAS IEA,HDA,HDA IBA TAS,IDA HDA IBA TAS IEA,HDA,HDA TAS IEA,TAS IEA,IDA HDA,HDA,HDA,HDA	LGALS3,HNRNPA3,TCP1,MMAB,RP9,HSP90B1,AARS1,NPM1,RPS3,PKM,RPS5,RPS8,RPS9,RPSA,SPTBN1,HMGA1,HMGB1,PCBP2,RPL12,RPL13,RPL14,RPL18,RPL24,RPL27,ANXA2,RPL34,ANXA7,HNRNPD,ATP5F1A,RPL4,RPL5,S100A4,RPL7A,RPL9,EEF1A1,ARCN1,SERPINH1,HSPB1
REAC:R-HSA-9692914	REAC	SARS-CoV-1-host interactions	0.000945207	95	98	8	0.0816327	0.0842105	10835	2013	REAC:R-HSA-9678108	REAC,REAC,REAC,REAC,REAC,REAC,REAC,REAC	NPM1,RPS3,RPS5,RPS8,RPS9,RPSA,PCBP2,EEF1A1
REAC:R-HSA-445355	REAC	Smooth Muscle Contraction	0.000965867	43	98	6	0.0612245	0.139535	10835	2226	REAC:R-HSA-397014	REAC,REAC,REAC,REAC,REAC,REAC	CALD1,MYL12A,VCL,ANXA1,ANXA2,TPM1
GO:0051336	GO:BP	regulation of hydrolase activity	0.000967381	944	112	19	0.169643	0.0201271	21010	14344	GO:0050790	IC,IDA IMP IBA,IDA IBA IEA,IDA,ISS IEA,IDA,IDA,IDA,IDA IMP,IEA,ISS,IBA,IDA,IDA,IBA,ISS IBA IEA,IBA IEA,IEA,IBA	LGALS3,PPP1R12A,SERPINB6,HSP90B1,PHB1,CTSD,GAPDH,NPM1,RPS3,CRYAB,TGM2,AHSG,HMGB1,FGF2,ANXA1,TIMP3,SERPINE2,CCN1,SERPINH1
REAC:R-HSA-1650814	REAC	Collagen biosynthesis and modifying enzymes	0.000985289	67	98	7	0.0714286	0.104478	10835	368	REAC:R-HSA-1474290	REAC,REAC,REAC,REAC,REAC,REAC,REAC	P4HA1,BMP1,COL1A1,COL5A1,COL5A2,COL8A1,SERPINH1
GO:0022627	GO:CC	cytosolic small ribosomal subunit	0.0010048	44	115	5	0.0434783	0.113636	22090	861	GO:0015935,GO:0022626	IDA HDA IBA NAS IEA,IDA HDA IBA NAS,IDA HDA IBA TAS NAS IEA,IDA HDA IBA NAS IEA,IDA NAS IEA	RPS3,RPS5,RPS8,RPS9,RPSA
GO:0071495	GO:BP	cellular response to endogenous stimulus	0.00100715	1458	112	24	0.214286	0.0164609	21010	17539	GO:0009719	IDA,IDA,IEA,IEA,IDA,IEA,IDA IMP,ISS IEA,IEA,IBA,IDA,NAS,IDA IPI IGI IBA NAS IEA,IMP,IEA,IDA IBA IEA,IEA,IEA,IEA,TAS,IDA,IGI,IEA,IMP	TRIM68,AKR1C3,IGFBP7,MMP2,HSP90B1,MAP1B,PHB1,FBN1,CTSD,PKM,TGM2,AHSG,FGF2,ACTB,COL1A1,ANXA1,COL5A2,HNRNPD,ATP5F1A,LTBP2,EEF1A1,CCN1,CCN2,HSPB1
GO:0015935	GO:CC	small ribosomal subunit	0.00110587	79	115	6	0.0521739	0.0759494	22090	712	GO:0044391	IEA,IDA HDA IBA NAS IEA,IDA HDA IBA NAS IEA,IDA HDA IBA TAS NAS IEA,IDA HDA IBA NAS IEA,IDA NAS IEA	NPM1,RPS3,RPS5,RPS8,RPS9,RPSA
GO:0098644	GO:CC	complex of collagen trimers	0.00120984	21	115	4	0.0347826	0.190476	22090	3235	GO:0062023,GO:0099080	IDA IPI IMP IBA IEA,IMP IBA TAS NAS,IMP IBA NAS,TAS	COL1A1,COL5A1,COL5A2,COL8A1
GO:0009653	GO:BP	anatomical structure morphogenesis	0.00132624	2683	112	34	0.303571	0.0126724	21010	3628	GO:0032502,GO:0048856	IBA,IEA,IEP IEA,IBA TAS IEA,IDA IBA IEA,IEP,IEP,ISS IEA,TAS,IMP,IEA,IMP IEA,IEA,IMP IEA,IBA,IMP ISS,IDA IMP IGI IBA TAS NAS IEA,IMP,IMP IEA,IEA,IDA IBA,IEP IEA,IDA IMP IEA,IDA IMP,IMP,IEP IEA,IDA IMP IEP ISS,IEA,ISS,IDA IEA,IEA,IEA,IMP,IDA IBA	CALD1,MYL12A,MMP2,MAP1B,THBS2,FBN1,CRIP1,DBN1,BMP1,PKM,CRYAB,SPTBN1,TGM2,VCL,CSRP2,HMGA2,FGF2,ACTB,COL1A1,RPL24,ANXA1,ANXA2,COL5A1,COL5A2,TPM1,COL8A1,TFAP2A,SERPINE2,SEPTIN7,CCN1,CCN2,SERPINH1,HSPB1,CDH13
GO:0052548	GO:BP	regulation of endopeptidase activity	0.00136697	308	112	11	0.0982143	0.0357143	21010	14861	GO:0052547	IDA IBA,IDA,IDA,IMP,IEA,IBA,IDA,ISS IBA IEA,IBA,IEA,IBA	SERPINB6,CTSD,GAPDH,RPS3,CRYAB,AHSG,HMGB1,TIMP3,SERPINE2,CCN1,SERPINH1
GO:0048646	GO:BP	anatomical structure formation involved in morphogenesis	0.00151007	1172	112	21	0.1875	0.0179181	21010	13556	GO:0009653,GO:0032502	IBA,IEP IEA,IDA IBA IEA,IMP,IMP IEA,IEA,IBA,IMP ISS,IDA IMP IGI TAS NAS IEA,IEA,IDA IBA,IEP IEA,IDA,IDA,IMP,IEP IEA,IEP ISS,IEA,IEA,IMP,IDA IBA	CALD1,MMP2,THBS2,PKM,SPTBN1,TGM2,CSRP2,HMGA2,FGF2,COL1A1,ANXA1,ANXA2,COL5A1,COL5A2,TPM1,COL8A1,TFAP2A,CCN1,CCN2,HSPB1,CDH13
GO:0010035	GO:BP	response to inorganic substance	0.00153326	530	112	14	0.125	0.0264151	21010	3905	GO:0042221	IEA,IDA,IEA,IEA,IEA,IDA,IDA,IEA,IEA,IBA,IEA,IEA,IDA,IGI IEA	CYP1A1,AKR1C3,MMP2,HSP90B1,MAP1B,CRIP1,RPS3,CRYAB,COL1A1,ANXA1,HNRNPD,ATP5F1A,TFAP2A,B2M
REAC:R-HSA-8953854	REAC	Metabolism of RNA	0.00157954	701	98	20	0.204082	0.0285307	10835	1351	REAC:0000000	REAC,REAC,REAC,REAC,REAC,REAC,REAC,REAC,REAC,REAC,REAC,REAC,REAC,REAC,REAC,REAC,REAC,REAC,REAC,REAC	HNRNPA3,RPS3,RPS5,RPS8,RPS9,RPSA,PCBP2,RPL12,RPL13,RPL14,RPL18,RPL24,RPL27,RPL34,HNRNPD,RPL4,RPL5,RPL7A,RPL9,HSPB1
GO:0071944	GO:CC	cell periphery	0.00161632	6202	115	55	0.478261	0.00886811	22090	2799	GO:0110165	IDA HDA IBA TAS,IDA NAS,IDA IEA,IDA,IDA ISS IBA IEA,HDA IBA,TAS IEA,TAS IEA,HDA IEA,HDA TAS,HDA IEA,IDA,HDA IEA,IDA IEA,IDA HDA IEA,HDA,IDA,TAS IEA,IBA,IDA,HDA,IEA,IDA IEA,IDA ISS IBA TAS IEA,IDA IMP HDA IEA,ISS IBA IEA,HDA IBA,IDA TAS IEA,IEA,IDA IEA,ISS TAS IEA,IDA IEA,IDA IPI IMP HDA ISS IBA IEA,IDA HDA ISS IBA IEA,IDA IPI HDA ISS IBA IEA,IMP HDA IBA TAS NAS IEA,IMP HDA IBA NAS,HDA,IDA,HDA IBA…	LGALS3,AHNAK2,CALD1,PPP1R12A,LIMA1,IGFBP7,CAPNS1,CAPNS2,MMP2,SERPINB6,HSP90B1,MAP1B,THBS2,PHB1,FBN1,CTSD,GAPDH,DBN1,CLIP1,RPS3,PKM,CRYAB,RPSA,SPTBN1,TGM2,VCL,AHSG,PRKAR2A,VMP1,HMGB1,ACTB,ACTR1A,COL1A1,ANXA1,ANXA2,COL5A1,COL5A2,ANXA7,TPM1,COL8A1,ATP5F1A,S100A4,LTBP2,TIMP3,CCDC80,EEF1A1,SERPINE2,SEPTIN7,PLG,B2M,CCN1,CCN2,SERPINH1,HSPB1,CDH13
GO:0101002	GO:CC	ficolin-1-rich granule	0.00171058	184	115	8	0.0695652	0.0434783	22090	3390	GO:0030141	TAS,TAS,TAS,TAS,TAS,TAS,TAS,TAS	LGALS3,FTH1,SERPINB6,CTSD,PKM,VCL,HMGB1,EEF1A1
GO:0051248	GO:BP	negative regulation of protein metabolic process	0.00172173	981	112	19	0.169643	0.019368	21010	14276	GO:0010605,GO:0019538,GO:0051172,GO:0051246	IC,IDA IBA IEA,IMP,IGI,IDA IMP,IDA,IDA,IDA IEA,IDA,IBA,IDA IEA,IDA,IDA IEA,IDA IEA,IDA,IMP ISS IBA IEA,IDA IMP IBA IC IEA,IBA,ISS IEA	LGALS3,SERPINB6,PHB1,CTSA,GAPDH,NPM1,RPS3,CRYAB,DBI,AHSG,SQSTM1,PRKAR2A,ANXA2,HNRNPD,RPL5,TIMP3,SERPINE2,SERPINH1,HSPB1
GO:0030018	GO:CC	Z disc	0.00175544	131	115	7	0.0608696	0.0534351	22090	869	GO:0031674,GO:0110165	ISS IBA IEA,IEA,IEA,IBA,IBA,IEA,IDA IBA IEA	PPP1R12A,MYL12A,CRYAB,CSRP2,PDLIM7,HSPB1,PDLIM1
GO:0044271	GO:BP	cellular nitrogen compound biosynthetic process	0.00186176	4860	112	49	0.4375	0.0100823	21010	11501	GO:0034641,GO:0044249	IBA,IBA TAS IEA,IDA,IMP,IDA IMP IBA TAS IEA,IDA ISS IBA IC IEA,IDA IMP ISS IEA,IDA IMP IEA,IDA IMP IBA IEA,IBA,IDA IMP IGI NAS IC IEA,IDA ISS IEA,IGI IBA NAS IC IEA,NAS IC IEA,IMP NAS IC IEA,IDA,IBA NAS IC IEA,IEA,TAS IEA,IMP ISS IBA TAS IEA,IDA IMP IBA IEA,IDA IMP IGI IBA,IDA IEA,IDA IGI NAS IEA,NAS,IBA NAS IC IEA,TAS NAS IC IEA,TAS NAS IC IEA,IDA TAS NAS IC IEA,IDA,IDA IBA TAS NAS IC IEA,NAS IC…	TRIM68,TCEA1,PPP1R12A,TCP1,AARS1,PDHB,PHB1,GAPDH,NPM1,ZNF696,RPS3,PKM,RPS5,RPS8,RPS9,CRYAB,RPSA,AK2,SQSTM1,HMGA1,HMGA2,HMGB1,PCBP2,FGF2,ACTB,RPL12,RPL13,RPL14,RPL18,COL1A1,RPL24,RPL27,ANXA2,RPL34,HNRNPD,ATP5F1A,RPL4,RPL5,RPL7A,RPL9,TFAP2A,HP1BP3,EEF1A1,EEF1D,CCN1,CCN2,HSPB1,PDLIM1,CDH13
REAC:R-HSA-75205	REAC	Dissolution of Fibrin Clot	0.00187028	13	98	4	0.0408163	0.307692	10835	746	REAC:R-HSA-109582	REAC,REAC,REAC,REAC	SERPINB6,ANXA2,SERPINE2,PLG
GO:0042221	GO:BP	response to chemical	0.00200059	3975	112	43	0.383929	0.0108176	21010	10548	GO:0050896	IDA IBA,IDA,IDA IEA,IEA,IDA IEP,IEA,ISS IEA,IMP,IDA IMP IBA IEA,IEA,IDA IMP,IEA,IEA,IEP,IDA,IDA,IDA IEP,IDA IMP,IBA,IEA,IDA,NAS,IDA,IDA ISS IEA,IDA IGI TAS NAS IEA,IMP,IEA,IEA,IDA IBA IEA,IEA,IEA,IEP,IEA,IEA,IDA,IBA IEA,IDA,IEA,IMP IGI IEA,IEA,TAS,IMP TAS NAS,IDA IEA	LGALS3,TRIM68,CYP1A1,PPP1R12A,AKR1C3,IGFBP7,MMP2,SERPINB6,HSP90B1,MAP1B,PHB1,FBN1,CTSD,LMNA,GAPDH,NPM1,CRIP1,RPS3,PKM,CRYAB,TGM2,AHSG,SQSTM1,HMGB1,FGF2,ACTB,COL1A1,RPL27,ANXA1,COL5A2,HNRNPD,TPM1,ATP5F1A,S100A4,TFAP2A,TIMP3,HP1BP3,GSTK1,B2M,CCN1,SERPINH1,HSPB1,CDH13
GO:0051240	GO:BP	positive regulation of multicellular organismal process	0.00203529	1629	112	25	0.223214	0.0153468	21010	14271	GO:0032501,GO:0048518,GO:0051239	ISS IEA,IEA,IEA,IMP,IDA,ISS IEA,IDA,IMP,IMP,IMP,IDA,ISS,IDA IMP,IDA IMP IGI IEA,NAS,IDA,IDA IBA,IDA IEA,ISS,IDA,IDA,IDA,IDA IBA,IDA IEA,IMP ISS IEA	FH,MAP1B,THBS2,PHB1,GAPDH,DBN1,BMP1,RPS3,PKM,SPTBN1,TGM2,HMGA2,HMGB1,FGF2,ACTB,COL1A1,ANXA1,ANXA2,TPM1,TFAP2A,SERPINE2,PLG,B2M,CCN1,HSPB1
GO:0043231	GO:CC	intracellular membrane-bounded organelle	0.00228166	14560	115	97	0.843478	0.00666209	22090	1887	GO:0043227,GO:0043229	IDA IBA IEA,IDA IBA TAS IEA,IDA IBA IEA,ISS TAS IEA,IDA HDA TAS IEA,IBA IEA,IDA HDA TAS,IDA IBA TAS IEA,IDA TAS,IDA TAS IEA,IEA,IDA,IDA IBA TAS IEA,TAS IEA,IEA,IDA HDA IBA TAS IEA,IDA IEA,TAS,IEA,TAS,IDA HDA TAS IEA,IBA,IDA,IDA TAS IEA,IDA IPI HDA ISS IBA TAS NAS IEA,IDA,IDA IPI HDA IBA TAS IEA,IDA TAS NAS IEA,TAS,IDA TAS IEA,IDA IMP HDA IBA TAS IEA,IDA HDA ISS IEA,TAS,IDA HDA IBA TAS IEA,IDA IBA…	TMEM192,LGALS3,TRIM68,CYP1A1,H2BC5,AHNAK2,FTH1,TCEA1,PPP1R12A,HNRNPA3,TCP1,AKR1C3,P4HA1,MMAB,RP9,FH,CAPG,IGFBP7,MMP2,SERPINB6,HSP90B1,AARS1,ITPA,NPC2,PDHB,THBS2,PHB1,CTSA,FBN1,CTSD,LMNA,GAPDH,PYGB,NPM1,CLIP1,BMP1,ZNF696,RPS3,PKM,RPS5,RPS8,RPS9,CRYAB,DBI,RPSA,SPTBN1,TGM2,AK2,VCL,AHSG,SQSTM1,VMP1,CSRP2,HMGA1,HMGA2,HMGB1,PCBP2,FGF2,ACTB,RPL12,RPL13,RPL18,COL1A1,RPL24,RPL27,ANXA1,ANXA2,RPL34,COL5A1,C…
GO:0007275	GO:BP	multicellular organism development	0.00264618	4610	112	47	0.419643	0.0101952	21010	2853	GO:0032501,GO:0048856	IEA,IBA,IEP,IBA,IEA,IEP IEA,IEA,IMP IBA TAS IEA,IDA IBA IEA,IDA IMP IEP IEA,IEA,IEP TAS,ISS NAS IEA,IDA IBA TAS NAS IEA,IMP,IEA,IMP IEA,IDA ISS IEA,IDA IEA,ISS NAS IEA,IEA,IDA IMP ISS,IDA IMP ISS,IDA IMP IGI TAS NAS IEA,HEP NAS,IMP IEA,IMP IBA IEA,IEA,IDA IBA,IDA IEP ISO IEA,IDA IMP IEA,IDA IMP IEA,IEA,IBA,IMP,IEP IEA,IDA IMP IEP ISS,IDA IEA,ISS,IEA,IDA IEA,IDA IEA,IEA,IEA,IMP,IBA,IDA IBA	CYP1A1,CALD1,AKR1C3,CAPG,IGFBP7,MMP2,AARS1,MAP1B,THBS2,FBN1,LMNA,CRIP1,DBN1,BMP1,PKM,CRYAB,SPTBN1,TGM2,VCL,AHSG,VMP1,HMGA2,HMGB1,FGF2,ACTB,RPL13,COL1A1,RPL24,ANXA1,ANXA2,COL5A1,COL5A2,HNRNPD,PDLIM7,TPM1,COL8A1,TFAP2A,SERPINE2,SEPTIN7,ARCN1,B2M,CCN1,CCN2,SERPINH1,HSPB1,PDLIM1,CDH13
GO:0005581	GO:CC	collagen trimer	0.00285853	93	115	6	0.0521739	0.0645161	22090	201	GO:0032991	IEA,IDA IPI IMP IBA IEA,IMP IBA TAS NAS IEA,IMP IBA NAS IEA,TAS IEA,IEA	P4HA1,COL1A1,COL5A1,COL5A2,COL8A1,SERPINH1
GO:0051246	GO:BP	regulation of protein metabolic process	0.00295146	2389	112	31	0.276786	0.0129761	21010	14274	GO:0019538,GO:0051171,GO:0060255,GO:0080090	IC,IDA IMP IBA,IDA IBA IEA,IDA,IEA,IMP ISS IEA,IGI TAS,IDA,IDA IMP IEA,IDA IEA,IDA IMP IEA,ISS IEA,IEA,IDA IEA,IDA,IBA,IDA IEA,IDA IEA,IDA,IDA,IDA IBA IEA,ISS,IDA IEA,IDA IMP IEA,IDA,IMP ISS IBA IEA,NAS,IDA IMP IBA IC IEA,IDA IEA,IBA,IMP ISS TAS IEA	LGALS3,PPP1R12A,SERPINB6,HSP90B1,AARS1,PHB1,CTSA,CTSD,GAPDH,NPM1,RPS3,PKM,RPS9,CRYAB,DBI,AHSG,SQSTM1,PRKAR2A,HMGA2,HMGB1,FGF2,ACTB,ANXA2,HNRNPD,RPL5,TIMP3,EEF1A1,SERPINE2,CCN1,SERPINH1,HSPB1
GO:0031674	GO:CC	I band	0.00357703	146	115	7	0.0608696	0.0479452	22090	1191	GO:0030017,GO:0110165	ISS IBA IEA,IEA,IEA,IBA,IBA,IEA,IDA IBA IEA	PPP1R12A,MYL12A,CRYAB,CSRP2,PDLIM7,HSPB1,PDLIM1
GO:0048518	GO:BP	positive regulation of biological process	0.00371567	6253	112	57	0.508929	0.00911562	21010	13451	GO:0008150,GO:0050789	IDA ISS IBA,IBA,IEA,IBA,IDA IMP IBA,IMP HMP,IDA IMP,ISS IEA,TAS,IMP IEA,IEA,IEA,IDA IMP IGI ISS IEA,IDA IEA,IEA,IDA,IDA IMP IBA IEA,ISS IEA,IMP IBA,IDA,IDA IMP IBA IEA,IDA IMP ISS IEA,IMP,IDA,IMP,IDA IMP ISS IEA,IDA,IDA ISS TAS IEA,IDA,IMP ISS,IDA IMP ISS,IDA IMP ISS,IEA,IDA IMP IGI IBA TAS NAS IEA,IDA TAS NAS,IDA,IDA IBA IEA,IDA IMP ISO NAS IEA,IDA IMP ISS NAS IEA,ISS,IEA,IGI,IDA,IDA IBA,IDA ISS…	LGALS3,TRIM68,CYP1A1,TCEA1,PPP1R12A,TCP1,AKR1C3,FH,CAPNS1,MMP2,MAP1B,THBS2,PHB1,CTSD,LMNA,GAPDH,NPM1,DBN1,CLIP1,BMP1,RPS3,PKM,RPS9,DBI,SPTBN1,TGM2,AHSG,SQSTM1,VMP1,HMGA1,HMGA2,HMGB1,PCBP2,FGF2,ACTB,COL1A1,ANXA1,ANXA2,HNRNPD,TPM1,COL8A1,ATP5F1A,RPL5,S100A4,TFAP2A,TIMP3,CCDC80,EEF1D,SERPINE2,SEPTIN7,PLG,B2M,CCN1,CCN2,HSPB1,PDLIM1,CDH13
GO:0051128	GO:BP	regulation of cellular component organization	0.0038466	2419	112	31	0.276786	0.0128152	21010	14186	GO:0016043,GO:0050794	IDA IBA,IMP,IDA,IBA TAS IEA,IEA,IBA IEA,IEA,IMP,IMP IEA,IMP IBA IEA,ISS NAS IEA,IMP IBA,IMP IEA,IDA IEA,IEA,IDA IEA,IMP NAS,IDA,NAS,IDA,NAS IEA,IDA IBA,IDA IMP NAS IEA,IEA,ISS IEA,ISS,IEA,IMP,IGI IEA,IDA,IMP	LGALS3,TCP1,LIMA1,CAPG,IGFBP7,MAP1B,THBS2,PHB1,LMNA,NPM1,DBN1,CLIP1,RPS3,CRYAB,SPTBN1,TGM2,VCL,AHSG,SQSTM1,HMGB1,ACTB,ANXA1,ANXA2,COL5A1,HNRNPD,TPM1,SERPINE2,SEPTIN7,B2M,CCN2,CDH13
GO:0042060	GO:BP	wound healing	0.00426856	419	112	12	0.107143	0.0286396	21010	10441	GO:0009611	HMP,HMP,IDA TAS,HMP,IDA IBA,NAS IEA,IMP,ISS,IDA ISS IC IEA,IDA IMP IEA,IDA,HMP	MYL12A,VCL,FGF2,ACTB,ANXA1,ANXA2,COL5A1,TPM1,SERPINE2,PLG,CCN1,HSPB1
GO:0042127	GO:BP	regulation of cell population proliferation	0.00449094	2184	112	29	0.258929	0.0132784	21010	10477	GO:0008283,GO:0050794	IMP,IDA ISS,IDA IMP,TAS,TAS,IMP IEA,IEA,IMP ISS,IMP IEA,IDA IMP IEA,ISS NAS IEA,IMP,IMP,IMP,IDA IMP ISS,IMP,IDA IMP IGI IBA TAS NAS IEA,NAS,IDA IBA IEA,IMP,IMP,IDA IBA,IMP,IEA,IMP,TAS,IDA IEA,IDA,IDA IMP	LGALS3,FTH1,AKR1C3,IGFBP7,CAPNS1,MMP2,MAP1B,PHB1,LMNA,NPM1,DBN1,RPS3,RPS9,HMGA1,HMGA2,HMGB1,FGF2,ACTB,ANXA1,TPM1,ATP5F1A,TFAP2A,HP1BP3,SERPINE2,SEPTIN7,PLG,B2M,CCN1,CDH13
GO:0019899	GO:MF	enzyme binding	0.00508613	2075	114	28	0.245614	0.013494	20139	3750	GO:0005515	IPI,IPI IBA,IEA,IPI IEA,IPI,IPI,IDA IEA,IPI,IPI,IPI,IPI,IPI,IPI,IDA IPI IBA TAS IEA,IDA IPI,IPI,IDA,IPI,IPI IBA,IPI,IPI IBA,IEA,IEA,IPI,IBA,IPI,IPI,IPI ISS IEA	LGALS3,TRIM68,CYP1A1,PPP1R12A,TCP1,SERPINB6,HSP90B1,NPC2,PHB1,NPM1,RPS3,SPTBN1,VCL,SQSTM1,PRKAR2A,HMGA1,HMGB1,PCBP2,ACTB,COL1A1,ANXA2,HNRNPD,ATP5F1A,RPL5,TIMP3,EEF1A1,PLG,HSPB1
GO:0005539	GO:MF	glycosaminoglycan binding	0.0051346	242	114	9	0.0789474	0.0371901	20139	1510	GO:0097367	TAS IEA,IDA IEA,IEA,IDA IEA,IEA,IEA,IDA IEA,IEA,IBA IEA	THBS2,FBN1,FGF2,COL5A1,LTBP2,CCDC80,SERPINE2,CCN1,CCN2
GO:0031410	GO:CC	cytoplasmic vesicle	0.00614924	2476	115	29	0.252174	0.0117124	22090	1109	GO:0005737,GO:0097708	IDA IBA IEA,TAS,TAS,IEA,IEA,TAS,TAS IEA,TAS,IDA,IDA,TAS,IDA TAS IEA,TAS,IDA IEA,TAS,TAS,TAS,IEA,TAS IEA,IEA,IDA ISS IEA,IDA TAS IEA,IDA,TAS,TAS,IDA IMP,ISS IBA TAS IEA,TAS,TAS	TMEM192,LGALS3,FTH1,TCP1,CAPG,SERPINB6,HSP90B1,NPC2,THBS2,PHB1,CTSA,CTSD,PYGB,CLIP1,PKM,VCL,AHSG,SQSTM1,HMGB1,COL1A1,ANXA1,ANXA2,ANXA7,TIMP3,EEF1A1,SERPINE2,ARCN1,PLG,B2M
GO:0097708	GO:CC	intracellular vesicle	0.00638784	2481	115	29	0.252174	0.0116888	22090	3144	GO:0031982,GO:0043231	IDA IBA IEA,TAS,TAS,IEA,IEA,TAS,TAS IEA,TAS,IDA,IDA,TAS,IDA TAS IEA,TAS,IDA IEA,TAS,TAS,TAS,IEA,TAS IEA,IEA,IDA ISS IEA,IDA TAS IEA,IDA,TAS,TAS,IDA IMP,ISS IBA TAS IEA,TAS,TAS	TMEM192,LGALS3,FTH1,TCP1,CAPG,SERPINB6,HSP90B1,NPC2,THBS2,PHB1,CTSA,CTSD,PYGB,CLIP1,PKM,VCL,AHSG,SQSTM1,HMGB1,COL1A1,ANXA1,ANXA2,ANXA7,TIMP3,EEF1A1,SERPINE2,ARCN1,PLG,B2M
GO:0005791	GO:CC	rough endoplasmic reticulum	0.00649348	64	115	5	0.0434783	0.078125	22090	356	GO:0005783	IEA,ISS IEA,IEA,ISS IEA,IDA	RP9,PKM,RPL18,RPL27,RPL4
GO:0008092	GO:MF	cytoskeletal protein binding	0.00650005	998	114	18	0.157895	0.0180361	20139	1547	GO:0005515	IBA TAS IEA,IDA IBA IEA,IBA IEA,ISS IBA TAS IEA,ISS,TAS NAS IEA,IDA IBA,IDA,IEA,IPI IBA TAS NAS IEA,IDA IEA,IBA,IPI NAS,IEA,IBA,IPI ISS IBA TAS IEA,IEA,ISS IBA IEA	CALD1,LIMA1,CAPG,MAP1B,GAPDH,DBN1,CLIP1,RPS3,CRYAB,SPTBN1,VCL,CSRP2,ACTB,ANXA2,PDLIM7,TPM1,S100A4,PDLIM1
GO:0043067	GO:BP	regulation of programmed cell death	0.00653719	1507	112	23	0.205357	0.0152621	21010	11019	GO:0012501,GO:0050794	IDA IMP IBA,IEA,IDA,IEA,IMP TAS,IEA,IGI TAS,IDA,IEA,IDA NAS IEA,IDA IMP IBA,IDA IMP IEA,IDA IMP,TAS,IDA,IDA,IEA,NAS,IBA TAS IEA,IDA,IMP,IEA,ISS TAS IEA	LGALS3,GBE1,AKR1C3,MMP2,HSP90B1,AARS1,PHB1,CTSD,LMNA,NPM1,RPS3,CRYAB,TGM2,SQSTM1,HMGA2,HMGB1,FGF2,ACTB,ANXA1,TFAP2A,TIMP3,CCN1,HSPB1
GO:2000026	GO:BP	regulation of multicellular organismal development	0.00661489	1396	112	22	0.196429	0.0157593	21010	26446	GO:0007275,GO:0050793,GO:0051239	IEA,IDA IBA IEA,IDA IEA,ISS IEA,IDA,IMP,IDA,IDA,ISS NAS IEA,ISS,IDA IMP,IDA IMP IGI TAS IEA,NAS,IDA IBA,ISO IEA,IDA,IDA,ISS,IDA IEA,IDA IEA,IEA,IMP	MAP1B,THBS2,FBN1,DBN1,BMP1,PKM,TGM2,VCL,AHSG,HMGA2,HMGB1,FGF2,ACTB,ANXA1,ANXA2,TFAP2A,SERPINE2,SEPTIN7,B2M,CCN1,CCN2,HSPB1
REAC:R-HSA-1474290	REAC	Collagen formation	0.0066397	89	98	7	0.0714286	0.0786517	10835	371	REAC:R-HSA-1474244	REAC,REAC,REAC,REAC,REAC,REAC,REAC	P4HA1,BMP1,COL1A1,COL5A1,COL5A2,COL8A1,SERPINH1
GO:0030863	GO:CC	cortical cytoskeleton	0.00673609	108	115	6	0.0521739	0.0555556	22090	982	GO:0005856,GO:0005938	IEA,TAS,IBA TAS IEA,ISS,IEA,IDA	CALD1,DBN1,SPTBN1,VCL,ACTB,EEF1A1
GO:0048522	GO:BP	positive regulation of cellular process	0.00696159	5711	112	53	0.473214	0.00928034	21010	13455	GO:0009987,GO:0048518,GO:0050794	IDA,IBA,IEA,IBA,IDA IMP IBA,IMP HMP,IDA IMP,TAS,IMP IEA,IEA,IEA,IDA IMP IGI ISS IEA,IDA IEA,IEA,IDA,IDA IMP IBA IEA,ISS IEA,IMP IBA,IDA IMP IBA IEA,IDA ISS IEA,IMP,IMP,IDA IMP ISS IEA,IDA,IDA ISS TAS IEA,IDA,IMP ISS,IDA IMP ISS,IDA IMP ISS,IEA,IDA IMP IGI IBA TAS NAS IEA,IDA NAS,IDA,IDA IBA IEA,IDA IMP ISO NAS IEA,IDA IMP ISS NAS IEA,ISS,IEA,IGI,IDA,IDA IBA,IDA ISS,IMP,IBA IEA,HMP,IDA IEA,IMP,IDA…	LGALS3,TRIM68,CYP1A1,TCEA1,PPP1R12A,TCP1,AKR1C3,CAPNS1,MMP2,MAP1B,THBS2,PHB1,CTSD,LMNA,GAPDH,NPM1,DBN1,CLIP1,RPS3,PKM,RPS9,SPTBN1,TGM2,AHSG,SQSTM1,VMP1,HMGA1,HMGA2,HMGB1,PCBP2,FGF2,ACTB,COL1A1,ANXA1,ANXA2,HNRNPD,TPM1,COL8A1,ATP5F1A,RPL5,S100A4,TFAP2A,TIMP3,CCDC80,EEF1D,SERPINE2,SEPTIN7,B2M,CCN1,CCN2,HSPB1,PDLIM1,CDH13
GO:0071840	GO:BP	cellular component organization or biogenesis	0.00798126	8309	112	68	0.607143	0.0081839	21010	17759	GO:0009987	IDA IBA,IBA,IMP,IMP NAS,IEA,IDA IBA IEA,IEA,IBA TAS NAS IEA,IEA,IBA TAS IEA,IDA,IMP IBA TAS IEA,IEA,IEA,IEA,IDA IMP IBA NAS,IEA,IMP ISS IBA IEA,ISS,IDA IMP IBA TAS IEA,ISS NAS IEA,IMP IBA,TAS,IMP IEA,IEA,IDA IBA,IDA IBA,IDA IBA,IDA IEA,IBA IEA,IMP IBA IEA,IDA IEA,IMP ISS NAS IEA,IDA,IDA IGI IBA NAS,IDA IMP IBA IEA,IBA,TAS NAS,IDA TAS IEA,IDA IGI ISS,IDA IMP HDA NAS IEA,IMP IBA,IMP IBA NAS,IEA,IMP…	LGALS3,CALD1,PPP1R12A,TCP1,P4HA1,LIMA1,MMAB,CAPG,IGFBP7,MMP2,HSP90B1,MAP1B,ITPA,NPC2,THBS2,PHB1,CTSD,LMNA,GAPDH,NPM1,DBN1,CLIP1,BMP1,RPS3,PKM,RPS5,RPS8,RPS9,CRYAB,RPSA,SPTBN1,TGM2,VCL,AHSG,SQSTM1,VMP1,CSRP2,HMGA1,HMGA2,HMGB1,ACTB,RPL14,COL1A1,RPL24,RPL27,ANXA1,ANXA2,COL5A1,COL5A2,HNRNPD,PDLIM7,TPM1,COL8A1,RPL5,RPL7A,LTBP2,HP1BP3,CCDC80,SERPINE2,SEPTIN7,PLG,B2M,CCN1,CCN2,SERPINH1,LLCFC1,PDLIM1,CDH…
GO:0043086	GO:BP	negative regulation of catalytic activity	0.00818602	612	112	14	0.125	0.0228758	21010	11025	GO:0044092,GO:0050790	IC,IDA,IDA IBA IEA,IDA,IDA,IEA,IBA,IDA,IBA,IDA,ISS IBA IEA,IBA IEA,IBA,ISS IEA	LGALS3,PPP1R12A,SERPINB6,GAPDH,NPM1,CRYAB,AHSG,PRKAR2A,ANXA1,RPL5,TIMP3,SERPINE2,SERPINH1,HSPB1
GO:0001525	GO:BP	angiogenesis	0.00851164	529	112	13	0.116071	0.0245747	21010	340	GO:0048514,GO:0048646	IBA,IEA,IDA IBA IEA,IMP,ISS,IDA IMP IGI TAS NAS IEA,IDA IBA,IEP IEA,IEA,IEA,IEA,IMP,IDA IBA	CALD1,MMP2,THBS2,PKM,HMGA2,FGF2,ANXA1,ANXA2,COL8A1,CCN1,CCN2,HSPB1,CDH13
GO:0065008	GO:BP	regulation of biological quality	0.00896172	2918	112	34	0.303571	0.0116518	21010	16683	GO:0065007	IDA IEA,HMP IEA,IMP,IDA IBA IEA,IDA,IBA TAS IEA,IEA,IEA,IEA,IEA,IDA IMP,IMP,IEA,ISS,IMP IEA,ISS NAS IEA,IGI,IMP,IEA,HMP,IDA ISS IEA,IEA,IDA,HMP,IDA IMP IBA,IEA,IDA IEA,IMP ISS,IMP,IMP,IDA ISS IC IEA,ISS,IDA IMP IEA,HMP	CYP1A1,MYL12A,TCP1,AKR1C3,LIMA1,CAPG,MMP2,AARS1,MAP1B,THBS2,PHB1,CTSA,LMNA,GAPDH,NPM1,DBN1,RPS5,CRYAB,SPTBN1,VCL,SQSTM1,VMP1,HMGB1,ACTB,ANXA1,ANXA2,HNRNPD,TPM1,RPL5,HP1BP3,SERPINE2,SEPTIN7,PLG,HSPB1
GO:0098643	GO:CC	banded collagen fibril	0.00907485	12	115	3	0.026087	0.25	22090	3234	GO:0098644,GO:0099512	IDA IPI IMP IBA IEA,IMP IBA TAS NAS,IMP IBA NAS	COL1A1,COL5A1,COL5A2
GO:0005583	GO:CC	fibrillar collagen trimer	0.00907485	12	115	3	0.026087	0.25	22090	203	GO:0005581,GO:0098643	IDA IPI IMP IBA IEA,IMP IBA TAS NAS,IMP IBA NAS	COL1A1,COL5A1,COL5A2
GO:0001568	GO:BP	blood vessel development	0.00908743	707	112	15	0.133929	0.0212164	21010	363	GO:0001944,GO:0048856	IBA,IEA,IDA IBA IEA,IMP,ISS,IDA IMP IGI TAS NAS IEA,IMP IBA IEA,IDA IBA,IEP IEA,IEA,IEA,IEA,IEA,IMP,IDA IBA	CALD1,MMP2,THBS2,PKM,HMGA2,FGF2,COL1A1,ANXA1,ANXA2,COL5A1,COL8A1,CCN1,CCN2,HSPB1,CDH13
GO:0006950	GO:BP	response to stress	0.00920882	3909	112	41	0.366071	0.0104886	21010	2624	GO:0050896	IEA,IBA,IEA,HMP,IEP,IEA,IBA IEA,IMP,IDA IMP IBA TAS,IEA,IDA,IDA IEP ISS IEA,IDA IEA,IDA IMP IEA,IDA IBA,IDA IMP IEP IEA,IEA,HMP,IDA IMP,IDA IGI IEA,IDA,IDA ISS,IDA IEP ISS IEA,IDA IMP IEA,IDA TAS IEA,IDA HMP NAS,IEA,IDA ISS IBA TAS IEA,NAS IEA,IMP,IEP ISS,IDA,IDA ISS IC IEA,IDA IMP IEA,IDA,IDA,IDA TAS,NAS,TAS,HMP TAS NAS,TAS IEA	LGALS3,TRIM68,CYP1A1,MYL12A,AKR1C3,FH,MMP2,SERPINB6,HSP90B1,MAP1B,PHB1,LMNA,GAPDH,NPM1,CRIP1,RPS3,CRYAB,VCL,AHSG,SQSTM1,HMGA1,HMGA2,HMGB1,PCBP2,FGF2,ACTB,COL1A1,ANXA1,ANXA2,COL5A1,TPM1,HP1BP3,SERPINE2,PLG,B2M,CCN1,CCN2,APOL2,SERPINH1,HSPB1,PDLIM1
REAC:R-HSA-1442490	REAC	Collagen degradation	0.010194	64	98	6	0.0612245	0.09375	10835	370	REAC:R-HSA-1474228	REAC,REAC,REAC,REAC,REAC,REAC	MMP2,CTSD,COL1A1,COL5A1,COL5A2,COL8A1
GO:0035987	GO:BP	endodermal cell differentiation	0.0107303	49	112	5	0.0446429	0.102041	21010	9825	GO:0001706,GO:0030154	IEP,IMP,IDA,IDA,IEP	MMP2,HMGA2,COL5A1,COL5A2,COL8A1
GO:0008283	GO:BP	cell population proliferation	0.0107854	3218	112	36	0.321429	0.0111871	21010	3204	GO:0009987	IMP,IDA ISS,IDA IMP,IDA IEA,IBA,TAS,TAS,IMP IEA,IMP IBA TAS IEA,IMP ISS,IMP IEA,IDA IMP IEA,ISS NAS IEA,IMP,IMP,ISS IEA,IEA,IMP,IDA IMP ISS,IMP ISS,IDA IMP IGI IBA TAS NAS IEA,NAS,IEA,IDA IBA IEA,IMP ISS,IEA,IMP,IDA IBA,IMP,IEA,IMP ISS IBA,TAS,IDA IEA,IDA,IEA,IDA IMP	LGALS3,FTH1,AKR1C3,LIMA1,CAPG,IGFBP7,CAPNS1,MMP2,MAP1B,PHB1,LMNA,NPM1,DBN1,RPS3,RPS9,VCL,SQSTM1,HMGA1,HMGA2,HMGB1,FGF2,ACTB,RPL24,ANXA1,TPM1,COL8A1,ATP5F1A,TFAP2A,HP1BP3,SERPINE2,SEPTIN7,PLG,B2M,CCN1,CCN2,CDH13
GO:0014070	GO:BP	response to organic cyclic compound	0.0112143	911	112	17	0.151786	0.0186608	21010	4719	GO:0010033	IDA,IDA IEA,IDA,IEA,IEA,IDA,IEA,IDA IMP,IDA,IEA,IDA,IMP,IEA,IEA,IDA IBA IEA,IEA,IEA	TRIM68,CYP1A1,AKR1C3,IGFBP7,MMP2,HSP90B1,MAP1B,PHB1,NPM1,CRYAB,TGM2,ACTB,COL1A1,RPL27,ANXA1,HNRNPD,ATP5F1A
GO:0005938	GO:CC	cell cortex	0.0123405	314	115	9	0.0782609	0.0286624	22090	462	GO:0005737,GO:0071944	IEA,TAS IEA,IBA,IBA TAS IEA,ISS,IEA,IDA IEA,IDA,IDA IBA IEA	CALD1,DBN1,CLIP1,SPTBN1,VCL,ACTB,ACTR1A,EEF1A1,SEPTIN7
GO:0051239	GO:BP	regulation of multicellular organismal process	0.0130412	2968	112	34	0.303571	0.0114555	21010	14270	GO:0032501,GO:0050789	IMP ISS,ISS IEA,IEA,IEA,IDA IBA IEA,IMP,IDA IEA,ISS IEA,IDA,ISS IEA,IDA,IMP,IMP,IMP,IDA,IDA,ISS NAS IEA,IMP ISS TAS,IDA IMP,IDA IMP IGI TAS NAS IEA,NAS,IDA,IDA IMP ISS IBA IEA,IDA ISO IEA,ISS TAS,IGI,IDA,IDA ISS IC IEA,ISS,IDA IEA,IDA IBA IEA,IDA IEA,IEA,IMP ISS IEA	LGALS3,FH,MMP2,MAP1B,THBS2,PHB1,FBN1,LMNA,GAPDH,DBN1,BMP1,RPS3,PKM,SPTBN1,TGM2,VCL,AHSG,HMGA2,HMGB1,FGF2,ACTB,COL1A1,ANXA1,ANXA2,TPM1,ATP5F1A,TFAP2A,SERPINE2,SEPTIN7,PLG,B2M,CCN1,CCN2,HSPB1
GO:0032071	GO:BP	regulation of endodeoxyribonuclease activity	0.0139641	8	112	3	0.0267857	0.375	21010	7697	GO:0032070	IDA,IDA,IDA	NPM1,RPS3,HMGB1
GO:0042981	GO:BP	regulation of apoptotic process	0.0139952	1463	112	22	0.196429	0.0150376	21010	10971	GO:0006915,GO:0043067	IDA IMP IBA,IEA,IDA,IEA,IMP TAS,IEA,IGI TAS,IDA,IEA,IDA NAS IEA,IDA IMP IBA,IDA IEA,IDA IMP,TAS,IDA,IDA,NAS,IBA TAS IEA,IDA,IMP,IEA,ISS TAS IEA	LGALS3,GBE1,AKR1C3,MMP2,HSP90B1,AARS1,PHB1,CTSD,LMNA,NPM1,RPS3,CRYAB,TGM2,SQSTM1,HMGA2,HMGB1,ACTB,ANXA1,TFAP2A,TIMP3,CCN1,HSPB1
GO:0001726	GO:CC	ruffle	0.0142681	181	115	7	0.0608696	0.038674	22090	155	GO:0031252,GO:0120025	ISS IEA,IEA,IEA,IDA,IEA,IDA,IDA	LIMA1,CAPG,CLIP1,RPS3,PDLIM7,TPM1,EEF1A1
GO:0043536	GO:BP	positive regulation of blood vessel endothelial cell migration	0.0144399	52	112	5	0.0446429	0.0961538	21010	11269	GO:0010595,GO:0043534,GO:0043535	IMP,IDA IGI,IDA IBA,IGI,IMP	HMGB1,FGF2,ANXA1,ATP5F1A,HSPB1
GO:1904813	GO:CC	ficolin-1-rich granule lumen	0.0146943	124	115	6	0.0521739	0.0483871	22090	3705	GO:0070013,GO:0101002	TAS,TAS,TAS,TAS,TAS,TAS	FTH1,CTSD,PKM,VCL,HMGB1,EEF1A1
GO:0001944	GO:BP	vasculature development	0.0146991	736	112	15	0.133929	0.0203804	21010	566	GO:0048731,GO:0072359	IBA,IEA,IDA IBA IEA,IMP,ISS,IDA IMP IGI TAS NAS IEA,IMP IBA IEA,IDA IBA,IEP IEA,IEA,IEA,IEA,IEA,IMP,IDA IBA	CALD1,MMP2,THBS2,PKM,HMGA2,FGF2,COL1A1,ANXA1,ANXA2,COL5A1,COL8A1,CCN1,CCN2,HSPB1,CDH13
GO:0003680	GO:MF	minor groove of adenine-thymine-rich DNA binding	0.0148423	11	114	3	0.0263158	0.272727	20139	326	GO:0000217	IDA ISS TAS,IDA IMP,IEA	HMGA1,HMGA2,HNRNPD
GO:0005178	GO:MF	integrin binding	0.0151895	155	114	7	0.0614035	0.0451613	20139	1344	GO:0005102,GO:0044877,GO:0050839	IPI,IDA,IDA,NAS,IPI,IEA,IBA IEA	FBN1,HMGB1,FGF2,COL5A1,ANXA7,CCN1,CCN2
GO:0071407	GO:BP	cellular response to organic cyclic compound	0.0153896	559	112	13	0.116071	0.0232558	21010	17469	GO:0014070,GO:0071310	IDA,IDA,IDA,IEA,IDA,IDA IMP,IDA,IDA,IMP,IEA,IDA IBA IEA,IEA,IEA	TRIM68,CYP1A1,AKR1C3,MMP2,HSP90B1,PHB1,NPM1,TGM2,ACTB,COL1A1,ANXA1,HNRNPD,ATP5F1A
GO:0052547	GO:BP	regulation of peptidase activity	0.0156615	397	112	11	0.0982143	0.0277078	21010	14860	GO:0030162,GO:0051336	IDA IBA IEA,IDA,IDA,IMP,IEA,IBA,IDA,ISS IBA IEA,IBA IEA,IEA,IBA	SERPINB6,CTSD,GAPDH,RPS3,CRYAB,AHSG,HMGB1,TIMP3,SERPINE2,CCN1,SERPINH1
GO:0048856	GO:BP	anatomical structure development	0.0159137	5862	112	53	0.473214	0.00904128	21010	13752	GO:0032502	IEP,IEA,IBA,IEA,IEP,IBA,IEA,IEP IEA,IEA,IDA IMP IBA TAS IEA,IDA IBA IEA,IDA IMP IEP IEA,IMP IEA,IEP TAS,ISS NAS IEA,IDA IBA TAS NAS IEA,IMP,IEA,IMP IEA,IDA ISS IEA,IDA IMP IEA,ISS NAS IEA,IEA,IBA,IDA IMP ISS,IDA IMP ISS,IDA IMP IGI IBA TAS NAS IEA,IMP HEP NAS,IMP IEA,IDA IMP IBA IEA,IEA,IDA ISS IBA IEA,IDA IEP ISO IEA,IDA IMP IEA,IDA IMP ISS IBA IEA,IEP,IEA,IBA,IMP,IEP IEA,TAS,IDA IMP IEP ISS IBA…	LGALS3,CYP1A1,CALD1,MYL12A,AKR1C3,CAPG,IGFBP7,MMP2,AARS1,MAP1B,THBS2,FBN1,LMNA,CRIP1,DBN1,BMP1,PKM,CRYAB,SPTBN1,TGM2,VCL,AHSG,VMP1,CSRP2,HMGA2,HMGB1,FGF2,ACTB,RPL13,COL1A1,RPL24,ANXA1,ANXA2,COL5A1,COL5A2,ANXA7,HNRNPD,PDLIM7,TPM1,COL8A1,S100A4,TFAP2A,SERPINE2,GSTK1,SEPTIN7,ARCN1,B2M,CCN1,CCN2,SERPINH1,HSPB1,PDLIM1,CDH13
GO:0006996	GO:BP	organelle organization	0.0164537	3562	112	38	0.339286	0.0106682	21010	2654	GO:0016043	IBA,IMP,IMP,IDA IBA,IBA TAS IEA,IDA,IBA IEA,IEA,IMP IBA NAS,IEA,IMP ISS IBA IEA,ISS,IMP IBA TAS IEA,ISS IEA,IMP IBA,IMP,IBA,IEA,IBA IEA,IMP IBA IEA,IDA IGI IBA NAS,IDA IMP IBA,IBA,NAS,IEA,ISS,IDA NAS,IEA,IDA IBA,IDA IMP,ISS IEA,IBA IEA,IMP ISS IBA TAS,IMP IBA,IEA,IMP ISS IBA,IDA,ISS IBA IEA	CALD1,PPP1R12A,TCP1,LIMA1,CAPG,HSP90B1,MAP1B,ITPA,PHB1,CTSD,LMNA,GAPDH,NPM1,DBN1,CLIP1,RPS3,RPS5,CRYAB,RPSA,SPTBN1,SQSTM1,VMP1,CSRP2,HMGA1,HMGA2,HMGB1,ACTB,RPL24,ANXA1,ANXA2,HNRNPD,PDLIM7,TPM1,RPL5,SERPINE2,SEPTIN7,CCN2,PDLIM1
REAC:R-HSA-9678108	REAC	SARS-CoV-1 Infection	0.0166405	140	98	8	0.0816327	0.0571429	10835	2008	REAC:R-HSA-9679506	REAC,REAC,REAC,REAC,REAC,REAC,REAC,REAC	NPM1,RPS3,RPS5,RPS8,RPS9,RPSA,PCBP2,EEF1A1
GO:0010951	GO:BP	negative regulation of endopeptidase activity	0.016699	139	112	7	0.0625	0.0503597	21010	4613	GO:0010466,GO:0052548	IDA IBA,IDA,IEA,IBA,ISS IBA IEA,IBA,IBA	SERPINB6,GAPDH,CRYAB,AHSG,TIMP3,SERPINE2,SERPINH1
GO:0042254	GO:BP	ribosome biogenesis	0.0174403	327	112	10	0.0892857	0.030581	21010	10559	GO:0022613	IBA TAS IEA,IDA IBA,IDA IBA,IDA IBA,IBA IEA,IMP IBA,IEA,IMP,IMP IBA,IEA	NPM1,RPS5,RPS8,RPS9,RPSA,RPL14,RPL24,RPL27,RPL5,RPL7A
GO:0005912	GO:CC	adherens junction	0.0181419	188	115	7	0.0608696	0.037234	22090	442	GO:0005911	IDA ISS IEA,IDA,HDA,HDA,IDA IBA,HDA IBA,IBA	VCL,ACTB,ANXA1,ANXA2,PDLIM7,PDLIM1,CDH13
GO:0048519	GO:BP	negative regulation of biological process	0.0208469	5913	112	53	0.473214	0.0089633	21010	13452	GO:0008150,GO:0050789	IDA ISS IBA IC,IEA,IDA ISS,IDA,IDA,IBA TAS IEA,TAS,IEA,IDA IBA IEA,IMP TAS,IEA,IEA,IDA IBA IEA,IDA IMP IEA,IGI,IDA ISS IEA,IMP ISS IBA IEA,IDA IMP,IDA IMP NAS IEA,IDA IMP,IDA IEA,IDA,IEA,TAS,ISS IBA NAS IEA,IDA IEA,IDA,IMP,IDA IMP ISS,IDA IMP IGI,IDA IMP,IDA NAS IEA,NAS,IEA,IDA IMP IBA TAS,IDA IEA,IDA,IDA,IMP,IDA IEA,IMP ISS,IMP,IDA,IDA IMP,IMP ISS IBA IEA,IDA IMP ISS IBA IC IEA,IDA TAS IEA,IDA I…	LGALS3,GBE1,FTH1,AKR1C3,LIMA1,CAPG,IGFBP7,MMP2,SERPINB6,HSP90B1,AARS1,MAP1B,THBS2,PHB1,CTSA,FBN1,LMNA,GAPDH,NPM1,RPS3,CRYAB,DBI,SPTBN1,VCL,AHSG,SQSTM1,PRKAR2A,HMGA1,HMGA2,HMGB1,PCBP2,FGF2,ACTB,COL1A1,ANXA1,ANXA2,COL5A1,COL5A2,ANXA7,HNRNPD,TPM1,ATP5F1A,RPL5,TFAP2A,TIMP3,SERPINE2,PLG,B2M,CCN1,CCN2,SERPINH1,HSPB1,CDH13
GO:0044092	GO:BP	negative regulation of molecular function	0.0210341	956	112	17	0.151786	0.0177824	21010	11465	GO:0065009	IC,IDA,IDA IBA IEA,IDA,IDA,IEA,IBA,IDA,IDA IMP,ISS IEA,IBA,IDA,ISS IBA IEA,IBA IEA,IDA,IBA,ISS IEA	LGALS3,PPP1R12A,SERPINB6,GAPDH,NPM1,CRYAB,AHSG,PRKAR2A,HMGA2,ACTB,ANXA1,RPL5,TIMP3,SERPINE2,B2M,SERPINH1,HSPB1
GO:0012501	GO:BP	programmed cell death	0.0211473	1982	112	26	0.232143	0.0131181	21010	4656	GO:0008219	IDA IMP IBA,IEA,IDA,IEA,IMP TAS,IEA,IGI TAS,IDA,IEA,ISS IEA,IDA NAS IEA,IDA IBA,IDA IMP IBA IEA,IDA,IDA IMP IEA,IDA IMP,TAS IEA,IDA,IDA,IEA,NAS,IBA TAS IEA,IDA,IMP,IEA,ISS TAS IEA	LGALS3,GBE1,AKR1C3,MMP2,HSP90B1,AARS1,PHB1,CTSD,LMNA,GAPDH,NPM1,CRIP1,RPS3,PKM,CRYAB,TGM2,SQSTM1,HMGA2,HMGB1,FGF2,ACTB,ANXA1,TFAP2A,TIMP3,CCN1,HSPB1
GO:0008219	GO:BP	cell death	0.0223087	1988	112	26	0.232143	0.0130785	21010	3199	GO:0009987	IDA IMP IBA,IEA,IDA,IEA,IMP TAS,IEA,IGI TAS,IDA,IEA,ISS IEA,IDA NAS IEA,IDA IBA,IDA IMP IBA IEA,IDA,IDA IMP IEA,IDA IMP,TAS IEA,IDA,IDA,IEA,NAS,IBA TAS IEA,IDA,IMP,IEA,ISS TAS IEA	LGALS3,GBE1,AKR1C3,MMP2,HSP90B1,AARS1,PHB1,CTSD,LMNA,GAPDH,NPM1,CRIP1,RPS3,PKM,CRYAB,TGM2,SQSTM1,HMGA2,HMGB1,FGF2,ACTB,ANXA1,TFAP2A,TIMP3,CCN1,HSPB1
GO:0004866	GO:MF	endopeptidase inhibitor activity	0.0226538	165	114	7	0.0614035	0.0424242	20139	1138	GO:0030414,GO:0061135	IDA IBA TAS IEA,IDA,IBA IEA,IDA,IBA TAS IEA,IDA IMP IBA IEA,IBA TAS IEA	SERPINB6,GAPDH,AHSG,ANXA2,TIMP3,SERPINE2,SERPINH1
GO:0003779	GO:MF	actin binding	0.0233149	444	114	11	0.0964912	0.0247748	20139	361	GO:0008092	IBA TAS IEA,IDA IBA IEA,IBA IEA,IBA IEA,TAS NAS IEA,IBA TAS IEA,IDA IEA,IBA,ISS IBA TAS IEA,IEA,ISS IBA IEA	CALD1,LIMA1,CAPG,MAP1B,DBN1,SPTBN1,VCL,PDLIM7,TPM1,S100A4,PDLIM1
GO:0001503	GO:BP	ossification	0.0242317	416	112	11	0.0982143	0.0264423	21010	329	GO:0032501	IEA,HDA,IEA,ISS NAS IEA,IEA,IBA IEA,IEA,IEA,IDA,IDA IEA,IEA	MMP2,PHB1,BMP1,AHSG,FGF2,COL1A1,COL5A2,PDLIM7,TFAP2A,CCN1,CCN2
GO:0001706	GO:BP	endoderm formation	0.0248195	58	112	5	0.0446429	0.0862069	21010	408	GO:0001704,GO:0007492	IEP,IMP,IDA,IDA,IEP	MMP2,HMGA2,COL5A1,COL5A2,COL8A1
GO:0035985	GO:CC	senescence-associated heterochromatin focus	0.0249467	3	115	2	0.0173913	0.666667	22090	1661	GO:0000792	IDA,IDA	HMGA1,HMGA2
GO:1901699	GO:BP	cellular response to nitrogen compound	0.0251795	676	112	14	0.125	0.0207101	21010	22528	GO:0070887,GO:1901698	IEA,IDA,IEA,IEA,IEA,IDA,IBA,IDA,NAS,IMP,IEA,IEA,IEA,IEA	MMP2,HSP90B1,MAP1B,FBN1,CTSD,NPM1,PKM,TGM2,AHSG,ACTB,COL1A1,COL5A2,HNRNPD,ATP5F1A
GO:0003906	GO:MF	DNA-(apurinic or apyrimidinic site) endonuclease activity	0.0255148	13	114	3	0.0263158	0.230769	20139	432	GO:0140097	IDA IEA,IDA,IDA	RPS3,HMGA1,HMGA2
GO:0048513	GO:BP	animal organ development	0.0267926	3068	112	34	0.303571	0.0110821	21010	13448	GO:0048856	IEA,IEP,IEA,IEA,IDA IMP IEP IEA,IMP IEA,IEP TAS,IDA TAS IEA,IEA,ISS IEA,ISS NAS IEA,IDA IMP,IDA IBA TAS IEA,HEP,IMP,IDA IMP IBA IEA,IEA,IDA IBA,IDA,IMP IEA,IMP ISS IBA IEA,IEA,IBA,IMP,IEA,TAS,IDA IMP IEP ISS,IEA,IEA,IDA IEA,IDA IEA,IEA,IEA,IBA	CYP1A1,AKR1C3,MMP2,AARS1,FBN1,LMNA,CRIP1,BMP1,CRYAB,TGM2,AHSG,HMGA2,FGF2,ACTB,RPL13,COL1A1,RPL24,ANXA1,ANXA2,COL5A1,COL5A2,HNRNPD,PDLIM7,TPM1,COL8A1,S100A4,TFAP2A,SERPINE2,ARCN1,B2M,CCN1,CCN2,SERPINH1,PDLIM1
GO:0005509	GO:MF	calcium ion binding	0.0288138	718	114	14	0.122807	0.0194986	20139	1494	GO:0046872	IBA IEA,IEA,IEA,TAS,IEA,IDA IEA,IEA,IDA,EXP ISS IBA TAS IEA,IBA IEA,IBA IEA,TAS IEA,IEA,IBA IEA	MYL12A,CAPNS1,CAPNS2,HSP90B1,THBS2,FBN1,BMP1,TGM2,ANXA1,ANXA2,ANXA7,S100A4,LTBP2,CDH13
GO:0030414	GO:MF	peptidase inhibitor activity	0.0294899	172	114	7	0.0614035	0.0406977	20139	3950	GO:0004857,GO:0061134	IDA IBA TAS IEA,IDA,IBA IEA,IDA,IBA TAS IEA,IDA IMP IBA IEA,IBA TAS IEA	SERPINB6,GAPDH,AHSG,ANXA2,TIMP3,SERPINE2,SERPINH1
GO:0032070	GO:BP	regulation of deoxyribonuclease activity	0.029691	10	112	3	0.0267857	0.3	21010	7696	GO:0032069,GO:0051052	IDA,IDA,IDA	NPM1,RPS3,HMGB1
GO:0043065	GO:BP	positive regulation of apoptotic process	0.0316361	511	112	12	0.107143	0.0234834	21010	11017	GO:0006915,GO:0042981,GO:0043068	IDA,IEA,IGI,IDA,IDA IMP IBA,IMP,TAS,IDA,IBA IEA,IDA,IMP,IEA	AKR1C3,MMP2,PHB1,CTSD,RPS3,TGM2,SQSTM1,HMGB1,ANXA1,TFAP2A,TIMP3,CCN1
GO:0016835	GO:MF	carbon-oxygen lyase activity	0.0352519	75	114	5	0.0438596	0.0666667	20139	3029	GO:0016829	IEA,IDA IMP IBA TAS IEA,IEA,IDA,IDA	CYP1A1,FH,RPS3,HMGA1,HMGA2
REAC:R-HSA-3000170	REAC	Syndecan interactions	0.0357301	26	98	4	0.0408163	0.153846	10835	2254	REAC:R-HSA-3000171	REAC,REAC,REAC,REAC	FGF2,COL1A1,COL5A1,COL5A2
GO:0061448	GO:BP	connective tissue development	0.0383453	285	112	9	0.0803571	0.0315789	21010	16266	GO:0009888	IEP,IDA TAS IEA,IDA,IDA,IEA,IEA,IEA,IEA,IEA	CRIP1,BMP1,HMGA2,FGF2,COL1A1,COL5A1,CCN1,CCN2,SERPINH1
GO:0000217	GO:MF	DNA secondary structure binding	0.0400257	40	114	4	0.0350877	0.1	20139	40	GO:0003677	IDA ISS TAS,IDA IMP,ISS,IEA	HMGA1,HMGA2,HMGB1,HNRNPD
REAC:R-HSA-6798695	REAC	Neutrophil degranulation	0.0400621	476	98	14	0.142857	0.0294118	10835	1519	REAC:R-HSA-168249	REAC,REAC,REAC,REAC,REAC,REAC,REAC,REAC,REAC,REAC,REAC,REAC,REAC,REAC	LGALS3,FTH1,SERPINB6,NPC2,CTSA,CTSD,PYGB,PKM,VCL,AHSG,HMGB1,ANXA2,EEF1A1,B2M
GO:0061135	GO:MF	endopeptidase regulator activity	0.0406744	181	114	7	0.0614035	0.038674	20139	8464	GO:0061134	IDA IBA TAS IEA,IDA,IBA IEA,IDA,IBA TAS IEA,IDA IMP IBA IEA,IBA TAS IEA	SERPINB6,GAPDH,AHSG,ANXA2,TIMP3,SERPINE2,SERPINH1
REAC:R-HSA-9754678	REAC	SARS-CoV-2 modulates host translation machinery	0.040843	51	98	5	0.0510204	0.0980392	10835	2019	REAC:R-HSA-9705683	REAC,REAC,REAC,REAC,REAC	RPS3,RPS5,RPS8,RPS9,RPSA
GO:0005102	GO:MF	signaling receptor binding	0.0423843	1484	114	21	0.184211	0.0141509	20139	1280	GO:0005515	IDA,IEA,IDA,IPI,IPI IEA,IEA,TAS,ISS TAS IEA,IDA,IDA ISS,IDA IPI IBA IEA,TAS,NAS,IPI,IDA,IDA IPI IBA,IPI IEA,IPI IBA,IEA,IBA IEA,NAS	LGALS3,MYL12A,HSP90B1,PHB1,FBN1,BMP1,DBI,SQSTM1,HMGA1,HMGB1,FGF2,ANXA1,COL5A1,ANXA7,ATP5F1A,S100A4,SERPINE2,PLG,CCN1,CCN2,APOL2
GO:0042255	GO:BP	ribosome assembly	0.043434	65	112	5	0.0446429	0.0769231	21010	10560	GO:0042254,GO:0140694	TAS,IBA,IBA IEA,IEA,IMP IBA	NPM1,RPS5,RPSA,RPL24,RPL5
GO:0042056	GO:MF	chemoattractant activity	0.04416	41	114	4	0.0350877	0.097561	20139	5594	GO:0048018	IDA,ISS,IDA,IDA	LGALS3,HMGB1,FGF2,S100A4
GO:0030020	GO:MF	extracellular matrix structural constituent conferring tensile strength	0.04416	41	114	4	0.0350877	0.097561	20139	3850	GO:0005201	HDA ISS RCA,HDA RCA,HDA RCA,RCA	COL1A1,COL5A1,COL5A2,COL8A1
REAC:R-HSA-72695	REAC	Formation of the ternary complex, and subsequently, the 43S complex	0.0448666	52	98	5	0.0510204	0.0961538	10835	927	REAC:R-HSA-72737	REAC,REAC,REAC,REAC,REAC	RPS3,RPS5,RPS8,RPS9,RPSA
GO:0048514	GO:BP	blood vessel morphogenesis	0.0450131	619	112	13	0.116071	0.0210016	21010	13449	GO:0001568,GO:0035239	IBA,IEA,IDA IBA IEA,IMP,ISS,IDA IMP IGI TAS NAS IEA,IDA IBA,IEP IEA,IEA,IEA,IEA,IMP,IDA IBA	CALD1,MMP2,THBS2,PKM,HMGA2,FGF2,ANXA1,ANXA2,COL8A1,CCN1,CCN2,HSPB1,CDH13
GO:0043068	GO:BP	positive regulation of programmed cell death	0.0461204	531	112	12	0.107143	0.0225989	21010	11020	GO:0012501,GO:0043067,GO:0048522	IDA,IEA,IGI,IDA,IDA IMP IBA,IMP,TAS,IDA,IBA IEA,IDA,IMP,IEA	AKR1C3,MMP2,PHB1,CTSD,RPS3,TGM2,SQSTM1,HMGB1,ANXA1,TFAP2A,TIMP3,CCN1
GO:0032502	GO:BP	developmental process	0.0489544	6414	112	55	0.491071	0.00857499	21010	7976	GO:0008150	IEP IEA,IEA,IBA,IEA,IEP,IBA,IEA,IEP IEA,IEA,IDA IMP IBA TAS IEA,IDA IBA IEA,HDA,IDA IMP IEP IEA,IMP IEA,IEP TAS,ISS NAS IEA,IDA IBA TAS NAS IEA,IMP,IEA,IMP IEA,IDA ISS IEA,IDA IMP IEA,ISS NAS IEA,IEA,IEA,IBA NAS IEA,IDA IMP IEP ISS TAS,IDA IMP ISS,IDA IMP IGI IBA TAS NAS IEA,IMP HEP NAS,IMP IEA,IDA IMP IBA IEA,IEA,IDA ISS IBA IEA,IDA IEP ISO IEA,IDA IMP IEA,IDA IMP ISS IBA IEA,IEP,IEA,IBA IEA,IMP…	LGALS3,CYP1A1,CALD1,MYL12A,AKR1C3,CAPG,IGFBP7,MMP2,AARS1,MAP1B,THBS2,PHB1,FBN1,LMNA,CRIP1,DBN1,BMP1,PKM,CRYAB,SPTBN1,TGM2,VCL,AHSG,SQSTM1,VMP1,CSRP2,HMGA2,HMGB1,FGF2,ACTB,RPL13,COL1A1,RPL24,ANXA1,ANXA2,COL5A1,COL5A2,ANXA7,HNRNPD,PDLIM7,TPM1,COL8A1,S100A4,TFAP2A,SERPINE2,GSTK1,SEPTIN7,ARCN1,B2M,CCN1,CCN2,SERPINH1,HSPB1,PDLIM1,CDH13
GO:0110158	GO:CC	calpain complex	0.0497232	4	115	2	0.0173913	0.5	22090	3446	GO:0005737,GO:0008303	IPI ISS IBA,IBA	CAPNS1,CAPNS2
GO:0005588	GO:CC	collagen type V trimer	0.0497232	4	115	2	0.0173913	0.5	22090	208	GO:0005583	IMP IBA TAS,IMP IBA	COL5A1,COL5A2
GO:0005853	GO:CC	eukaryotic translation elongation factor 1 complex	0.0497232	4	115	2	0.0173913	0.5	22090	399	GO:0005737,GO:0032991	TAS,TAS IEA	EEF1A1,EEF1D

## Sheet: EVs
term_id	source	term_name	p_value	term_size	query_size	intersection_size	precision	recall	effective_domain_size	source_order	parents	evidence_codes	intersection
GO:0062023	GO:CC	collagen-containing extracellular matrix	2.94481e-55	419	94	48	0.510638	0.114558	22090	2365	GO:0031012	HDA ISS,IDA HDA TAS,IPI IMP HDA NAS,IDA HDA IEA,HDA IBA,HDA,HDA ISS TAS IEA,HDA ISS IEA,HDA ISS,IDA HDA ISS IEA,HDA ISS TAS,HDA IEA,HDA,IDA HDA IEA,HDA ISS IBA IEA,IDA,IBA,HDA,HDA,IDA IPI IMP HDA ISS IBA IEA,IDA IPI IMP HDA IBA TAS IEA,IDA IMP HDA TAS NAS IEA,IMP HDA ISS IBA IC IEA,HDA,IMP HDA IBA NAS,HDA ISS,HDA ISS,HDA ISS TAS IEA,IDA HDA,HDA,IDA HDA ISS IEA,IDA HDA IBA NAS IEA,IBA IEA,HDA TAS …	LGALS1,AGRN,EMILIN1,POSTN,IGFBP7,MMP2,HSPG2,TGFBI,DCN,PXDN,THBS1,THBS2,EFEMP1,FBN1,LOXL2,LRRC15,ANGPTL4,HEL-S-45,PRG3,COL1A1,COL1A2,COL3A1,COL4A1,ANXA5,COL5A2,COL6A1,COL6A2,COL7A1,LTBP1,LTBP2,FN1,COL11A1,CCDC80,COL12A1,HAPLN1,LAMC1,COL14A1,SERPINE2,PCOLCE,MFAP4,ABI3BP,COL18A1,MFGE8,CCN1,CCN2,NID1,NID2,HTRA1
GO:0031012	GO:CC	extracellular matrix	2.55691e-54	553	94	51	0.542553	0.0922242	22090	1031	GO:0030312	HDA ISS,IDA HDA TAS,TAS,IPI IMP HDA NAS IEA,IDA HDA ISS IBA IEA,HDA IBA,HDA IEA,HDA ISS TAS IEA,IEA,HDA ISS IBA IEA,HDA ISS,IDA HDA ISS IEA,IDA HDA ISS TAS,HDA IEA,HDA TAS,IDA HDA IEA,HDA ISS IBA IEA,IBA,IDA IBA,IBA,IDA HDA,HDA,IDA IPI IMP HDA ISS IBA IEA,IDA IPI IMP HDA IBA TAS IEA,IDA IMP HDA IBA TAS NAS IEA,IMP HDA ISS IBA IC IEA,HDA,IMP HDA IBA NAS,HDA ISS IEA,HDA ISS IEA,HDA ISS IBA TAS IEA,…	LGALS1,AGRN,CD248,EMILIN1,POSTN,IGFBP7,MMP2,HSPG2,PTX3,TGFBI,DCN,PXDN,THBS1,THBS2,EFEMP1,FBN1,LOXL2,VASN,LRRC15,ANGPTL4,HEL-S-45,PRG3,COL1A1,COL1A2,COL3A1,COL4A1,ANXA5,COL5A2,COL6A1,COL6A2,COL7A1,LTBP1,LTBP2,FN1,COL11A1,CCDC80,COL12A1,HAPLN1,LAMC1,COL14A1,SERPINE2,PCOLCE,MFAP4,ABI3BP,COL18A1,MFGE8,CCN1,CCN2,NID1,NID2,HTRA1
GO:0030312	GO:CC	external encapsulating structure	2.81065e-54	554	94	51	0.542553	0.0920578	22090	930	GO:0071944,GO:0110165	HDA ISS,IDA HDA TAS,TAS,IPI IMP HDA NAS IEA,IDA HDA ISS IBA IEA,HDA IBA,HDA IEA,HDA ISS TAS IEA,IEA,HDA ISS IBA IEA,HDA ISS,IDA HDA ISS IEA,IDA HDA ISS TAS,HDA IEA,HDA TAS,IDA HDA IEA,HDA ISS IBA IEA,IBA,IDA IBA,IBA,IDA HDA,HDA,IDA IPI IMP HDA ISS IBA IEA,IDA IPI IMP HDA IBA TAS IEA,IDA IMP HDA IBA TAS NAS IEA,IMP HDA ISS IBA IC IEA,HDA,IMP HDA IBA NAS,HDA ISS IEA,HDA ISS IEA,HDA ISS IBA TAS IEA,…	LGALS1,AGRN,CD248,EMILIN1,POSTN,IGFBP7,MMP2,HSPG2,PTX3,TGFBI,DCN,PXDN,THBS1,THBS2,EFEMP1,FBN1,LOXL2,VASN,LRRC15,ANGPTL4,HEL-S-45,PRG3,COL1A1,COL1A2,COL3A1,COL4A1,ANXA5,COL5A2,COL6A1,COL6A2,COL7A1,LTBP1,LTBP2,FN1,COL11A1,CCDC80,COL12A1,HAPLN1,LAMC1,COL14A1,SERPINE2,PCOLCE,MFAP4,ABI3BP,COL18A1,MFGE8,CCN1,CCN2,NID1,NID2,HTRA1
GO:0005201	GO:MF	extracellular matrix structural constituent	1.1946e-50	167	94	37	0.393617	0.221557	20139	1353	GO:0005198	RCA,IBA RCA IEA,RCA,RCA,ISS RCA,ISS RCA,ISS RCA,IDA RCA,HDA ISS RCA,RCA,RCA,IDA IBA RCA IC,HDA RCA,HDA ISS IBA RCA IEA,HDA IBA RCA NAS IEA,IMP HDA IBA RCA IEA,IMP HDA IBA RCA IEA,HDA IBA RCA IEA,ISS RCA,HDA ISS RCA,HDA ISS IBA RCA,RCA,RCA,HDA ISS RCA,IBA RCA NAS IEA,RCA NAS,RCA,IMP ISS RCA,ISS RCA NAS,RCA,RCA,RCA,IBA RCA,RCA,RCA,ISS RCA,ISS RCA	AGRN,EMILIN1,POSTN,IGFBP7,HSPG2,TGFBI,DCN,PXDN,THBS1,THBS2,EFEMP1,FBN1,PRG3,COL1A1,COL1A2,COL3A1,COL4A1,COL5A2,COL6A1,COL6A2,COL7A1,LTBP1,LTBP2,FN1,COL11A1,COL12A1,HAPLN1,LAMC1,COL14A1,PCOLCE,MFAP4,ABI3BP,COL18A1,MFGE8,CCN1,NID1,NID2
GO:0005576	GO:CC	extracellular region	1.72118e-45	4206	94	83	0.882979	0.0197337	22090	198	GO:0110165	HDA IBA IEA,HDA,IBA TAS IEA,HDA TAS IEA,HDA,HDA,HDA IEA,IMP HDA TAS IEA,IEA,IDA HDA ISS IBA TAS IEA,HDA,IDA HDA TAS IEA,HDA,HDA IBA TAS IEA,HDA,IDA HDA TAS IEA,HDA,HDA TAS IEA,IDA IBA TAS IEA,IDA HDA TAS IEA,HDA IBA TAS IEA,IDA HDA IBA TAS IEA,IDA HDA TAS IEA,HDA TAS IEA,IDA HDA TAS IEA,IDA HDA TAS IEA,HDA,HDA TAS,IDA HDA,IDA IBA TAS IEA,IDA HDA IBA IEA,IDA HDA IBA TAS IEA,IDA IBA TAS NAS IEA,HDA…	LGALS1,YWHAZ,SFTPC,AGRN,MYO5C,CD248,CD44,EMILIN1,POSTN,IGFBP2,ITGA3,APP,PTPRF,IGFBP7,ITGAV,MMP2,ITGB5,HSPG2,PTX3,TGFBI,DCN,PXDN,THBS1,THBS2,EFEMP1,FBN1,GAPDH,KLK2,CLIC1,LOXL2,VASN,QSOX1,PAPPA,LRRC15,ANGPTL4,CEMIP,HEL-S-45,PRG3,MSN,COL1A1,COL1A2,SPOCK1,COL3A1,COL4A1,ANXA5,COL5A2,COL6A1,COL6A2,COL7A1,EXT2,LTBP1,LTBP2,CFH,CXCL1,FN1,COL11A1,ST14,C1R,CCDC80,COL12A1,HAPLN1,SEMA3C,LAMC1,COL14A1,SERPINE2…
GO:0005615	GO:CC	extracellular space	2.10816e-42	3284	94	75	0.797872	0.022838	22090	232	GO:0005576,GO:0110165	HDA IBA IEA,HDA,IBA IEA,HDA,HDA,HDA,HDA,IMP HDA,IEA,IDA HDA ISS IBA IEA,HDA,IDA HDA,HDA,HDA IBA IEA,HDA,IDA HDA TAS IEA,HDA,HDA,IDA IBA,IDA HDA TAS IEA,HDA IBA,IDA HDA IBA,IDA HDA IEA,IDA HDA IEA,IDA HDA,HDA,HDA,IDA HDA,IDA IBA TAS,IDA HDA IBA,IDA HDA IBA,IBA IEA,HDA IBA,IDA HDA IBA IEA,HDA,HDA,IMP HDA IBA IEA,IDA HDA IBA IEA,IDA,IDA IBA NAS,IBA,HDA IEA,IBA,HDA,HDA,HDA IBA,HDA,HDA,HDA IBA TAS NAS…	LGALS1,YWHAZ,SFTPC,AGRN,MYO5C,CD248,CD44,EMILIN1,POSTN,IGFBP2,ITGA3,APP,PTPRF,IGFBP7,ITGAV,MMP2,ITGB5,HSPG2,PTX3,TGFBI,DCN,PXDN,THBS1,EFEMP1,FBN1,GAPDH,KLK2,CLIC1,LOXL2,VASN,QSOX1,PAPPA,LRRC15,ANGPTL4,HEL-S-45,MSN,COL1A1,COL1A2,SPOCK1,COL3A1,COL4A1,ANXA5,COL5A2,COL6A1,COL6A2,COL7A1,EXT2,LTBP2,CFH,CXCL1,FN1,COL11A1,ST14,COL12A1,HAPLN1,SEMA3C,LAMC1,COL14A1,SERPINE2,PCOLCE,MFAP4,ABI3BP,COL18A1,FLNA,…
REAC:R-HSA-1474244	REAC	Extracellular matrix organization	7.65379e-38	297	79	39	0.493671	0.131313	10835	848	REAC:0000000	REAC,REAC,REAC,REAC,REAC,REAC,REAC,REAC,REAC,REAC,REAC,REAC,REAC,REAC,REAC,REAC,REAC,REAC,REAC,REAC,REAC,REAC,REAC,REAC,REAC,REAC,REAC,REAC,REAC,REAC,REAC,REAC,REAC,REAC,REAC,REAC,REAC,REAC,REAC	AGRN,CD44,EMILIN1,ITGA3,APP,ITGA5,ITGAV,MMP2,ITGB5,HSPG2,DCN,PXDN,THBS1,EFEMP1,FBN1,KLK2,LOXL2,COL1A1,COL1A2,COL3A1,COL4A1,COL5A2,COL6A1,COL6A2,COL7A1,LTBP1,LTBP2,FN1,COL11A1,COL12A1,HAPLN1,LAMC1,COL14A1,PCOLCE,MFAP4,COL18A1,NID1,NID2,HTRA1
GO:1903561	GO:CC	extracellular vesicle	4.84386e-25	2133	94	51	0.542553	0.02391	22090	3686	GO:0031982,GO:0065010	HDA,HDA,HDA,HDA,HDA,HDA,HDA,HDA,HDA,HDA,HDA,HDA,HDA,HDA,HDA,HDA,HDA,HDA,HDA,HDA,HDA,IDA HDA,IDA HDA,IDA HDA,HDA,HDA,HDA,HDA,HDA,HDA,HDA,HDA,HDA,HDA,IDA HDA,HDA,HDA,HDA,HDA,HDA,HDA,HDA,HDA,HDA,HDA,HDA,HDA,HDA,HDA,HDA,HDA	LGALS1,YWHAZ,AGRN,MYO5C,CD248,CD44,EMILIN1,IGFBP2,ITGA3,APP,PTPRF,IGFBP7,ITGAV,ITGB5,HSPG2,TGFBI,PXDN,THBS1,EFEMP1,GAPDH,KLK2,CLIC1,VASN,QSOX1,LRRC15,HEL-S-45,MSN,COL1A2,ANXA5,COL6A1,COL6A2,EXT2,LTBP2,CFH,FN1,COL12A1,SEMA3C,LAMC1,SERPINE2,PCOLCE,COL18A1,FLNA,MFGE8,HSPA1B,HSPA1A,TUBA4A,MVP,NID1,NID2,HTRA1,LDHA
GO:0065010	GO:CC	extracellular membrane-bounded organelle	4.95201e-25	2134	94	51	0.542553	0.0238988	22090	2403	GO:0043227,GO:0043230	HDA,HDA,HDA,HDA,HDA,HDA,HDA,HDA,HDA,HDA,HDA,HDA,HDA,HDA,HDA,HDA,HDA,HDA,HDA,HDA,HDA,IDA HDA,IDA HDA,IDA HDA,HDA,HDA,HDA,HDA,HDA,HDA,HDA,HDA,HDA,HDA,IDA HDA,HDA,HDA,HDA,HDA,HDA,HDA,HDA,HDA,HDA,HDA,HDA,HDA,HDA,HDA,HDA,HDA	LGALS1,YWHAZ,AGRN,MYO5C,CD248,CD44,EMILIN1,IGFBP2,ITGA3,APP,PTPRF,IGFBP7,ITGAV,ITGB5,HSPG2,TGFBI,PXDN,THBS1,EFEMP1,GAPDH,KLK2,CLIC1,VASN,QSOX1,LRRC15,HEL-S-45,MSN,COL1A2,ANXA5,COL6A1,COL6A2,EXT2,LTBP2,CFH,FN1,COL12A1,SEMA3C,LAMC1,SERPINE2,PCOLCE,COL18A1,FLNA,MFGE8,HSPA1B,HSPA1A,TUBA4A,MVP,NID1,NID2,HTRA1,LDHA
GO:0043230	GO:CC	extracellular organelle	4.95201e-25	2134	94	51	0.542553	0.0238988	22090	1886	GO:0005576,GO:0043226	HDA,HDA,HDA,HDA,HDA,HDA,HDA,HDA,HDA,HDA,HDA,HDA,HDA,HDA,HDA,HDA,HDA,HDA,HDA,HDA,HDA,IDA HDA,IDA HDA,IDA HDA,HDA,HDA,HDA,HDA,HDA,HDA,HDA,HDA,HDA,HDA,IDA HDA,HDA,HDA,HDA,HDA,HDA,HDA,HDA,HDA,HDA,HDA,HDA,HDA,HDA,HDA,HDA,HDA	LGALS1,YWHAZ,AGRN,MYO5C,CD248,CD44,EMILIN1,IGFBP2,ITGA3,APP,PTPRF,IGFBP7,ITGAV,ITGB5,HSPG2,TGFBI,PXDN,THBS1,EFEMP1,GAPDH,KLK2,CLIC1,VASN,QSOX1,LRRC15,HEL-S-45,MSN,COL1A2,ANXA5,COL6A1,COL6A2,EXT2,LTBP2,CFH,FN1,COL12A1,SEMA3C,LAMC1,SERPINE2,PCOLCE,COL18A1,FLNA,MFGE8,HSPA1B,HSPA1A,TUBA4A,MVP,NID1,NID2,HTRA1,LDHA
GO:0007155	GO:BP	cell adhesion	1.48299e-24	1504	94	46	0.489362	0.0305851	21010	2766	GO:0009987	IDA IEA,IDA IMP IBA NAS IEA,IMP ISS ISO TAS IEA,IDA IBA IEA,IDA,IBA TAS IEA,IEA,IDA IMP IBA TAS IEA,IDA IMP IBA TAS NAS IEA,IDA IEA,IDA IMP IBA NAS IEA,IEA,IMP IEA,IEA,IBA TAS IEA,ISS IEA,IDA TAS NAS IEA,IEA,IDA,HMP,TAS,ISS IEA,IDA IEP,IEA,IDA NAS,IDA,IEA,IEA,IBA NAS IEA,IEA,IDA IMP IBA NAS IEA,IBA IEA,IEA,IEA,IDA NAS IEA,NAS IEA,ISS IEA,IEA,IBA IEA,IEA,IMP HMP,IEA,IEA,IBA IEA,NAS IEA,IBA TAS IEA	LGALS1,CD44,EMILIN1,POSTN,IGFBP2,ITGA3,APP,PTPRF,ITGA5,IGFBP7,ITGAV,MMP2,ITGB5,HSPG2,TGFBI,PXDN,THBS1,THBS2,FBN1,CLIC1,LOXL2,HEL-S-45,MSN,COL1A1,SPOCK1,COL3A1,COL6A1,COL6A2,NEO1,COL7A1,FN1,CCDC80,COL12A1,HAPLN1,LAMC1,COL14A1,SERPINE2,MFAP4,ABI3BP,COL18A1,FLNA,MFGE8,CCN1,CCN2,NID1,NID2
GO:0070062	GO:CC	extracellular exosome	3.202e-24	2109	94	50	0.531915	0.0237079	22090	2423	GO:0005615,GO:1903561	HDA,HDA,HDA,HDA,HDA,HDA,HDA,HDA,HDA,HDA,HDA,HDA,HDA,HDA,HDA,HDA,HDA,HDA,HDA,HDA,HDA,IDA HDA,IDA HDA,IDA HDA,HDA,HDA,HDA,HDA,HDA,HDA,HDA,HDA,HDA,HDA,IDA HDA,HDA,HDA,HDA,HDA,HDA,HDA,HDA,HDA,HDA,HDA,HDA,HDA,HDA,HDA,HDA	LGALS1,YWHAZ,AGRN,MYO5C,CD248,CD44,EMILIN1,IGFBP2,ITGA3,APP,PTPRF,IGFBP7,ITGAV,ITGB5,HSPG2,TGFBI,PXDN,THBS1,EFEMP1,GAPDH,KLK2,CLIC1,VASN,QSOX1,LRRC15,HEL-S-45,MSN,COL1A2,ANXA5,COL6A1,COL6A2,EXT2,LTBP2,CFH,FN1,COL12A1,SEMA3C,LAMC1,PCOLCE,COL18A1,FLNA,MFGE8,HSPA1B,HSPA1A,TUBA4A,MVP,NID1,NID2,HTRA1,LDHA
GO:0031982	GO:CC	vesicle	4.0561e-24	3976	94	64	0.680851	0.0160966	22090	1231	GO:0043227	HDA,HDA IEA,IBA TAS,HDA,HDA IBA,HDA,HDA TAS,HDA,HDA,HDA,IDA HDA ISS IBA TAS IEA,HDA,IEA,HDA,HDA TAS,HDA TAS,HDA,TAS,HDA,HDA,IDA HDA TAS,IDA,HDA,HDA,HDA,IDA HDA,IDA HDA,IDA HDA TAS,HDA,IEA,IDA IEA,HDA,TAS,IDA TAS,HDA,IEA,HDA,HDA,HDA,HDA,IEA,TAS,HDA,HDA,HDA,TAS,IDA HDA TAS,HDA,HDA,HDA,IDA IMP HDA,HDA,HDA,HDA,HDA IEA,HDA TAS,HDA TAS,HDA,HDA,HDA TAS,HDA,HDA,HDA,HDA	LGALS1,YWHAZ,SFTPC,AGRN,MYO5C,CD248,CD44,EMILIN1,IGFBP2,ITGA3,APP,PTPRF,ITGA5,IGFBP7,ITGAV,ITGB5,HSPG2,PTX3,TGFBI,PXDN,THBS1,THBS2,EFEMP1,GAPDH,KLK2,CLIC1,VASN,QSOX1,LRRC15,SKIL,CEMIP,HEL-S-45,PRG3,LRP1,MSN,COL1A1,COL1A2,ANXA5,COL6A1,COL6A2,NEO1,COL7A1,EXT2,LTBP2,CFH,CXCL1,FN1,COL12A1,SEMA3C,LAMC1,SERPINE2,PCOLCE,COL18A1,FLNA,MFGE8,HSPA1B,HSPA1A,TUBA1C,TUBA4A,MVP,NID1,NID2,HTRA1,LDHA
GO:0030198	GO:BP	extracellular matrix organization	7.78516e-24	320	94	27	0.287234	0.084375	21010	7022	GO:0043062,GO:0045229	ISS IEA,IBA IEA,ISS IEA,IBA TAS,IEA,IBA IEA,IDA IMP ISS IEA,IMP IBA,IMP,TAS,IMP IBA NAS,IMP IBA NAS IEA,IMP IBA NAS IEA,IMP IBA,IMP ISS IBA IEA,IBA,IBA NAS IEA,IBA IEA,NAS,IMP NAS,NAS,IDA IBA,IBA IEA,IBA,IEA,TAS NAS IEA,TAS	EMILIN1,POSTN,APP,MMP2,PTX3,TGFBI,PXDN,LOXL2,QSOX1,LRP1,COL1A1,COL1A2,COL3A1,COL4A1,COL5A2,COL7A1,COL11A1,CCDC80,COL12A1,LAMC1,COL14A1,MFAP4,ABI3BP,COL18A1,CCN1,NID1,NID2
GO:0043062	GO:BP	extracellular structure organization	8.47362e-24	321	94	27	0.287234	0.0841121	21010	11015	GO:0016043	ISS IEA,IBA IEA,ISS IEA,IBA TAS,IEA,IBA IEA,IDA IMP ISS IEA,IMP IBA,IMP,TAS,IMP IBA NAS,IMP IBA NAS IEA,IMP IBA NAS IEA,IMP IBA,IMP ISS IBA IEA,IBA,IBA NAS IEA,IBA IEA,NAS,IMP NAS,NAS,IDA IBA,IBA IEA,IBA,IEA,TAS NAS IEA,TAS	EMILIN1,POSTN,APP,MMP2,PTX3,TGFBI,PXDN,LOXL2,QSOX1,LRP1,COL1A1,COL1A2,COL3A1,COL4A1,COL5A2,COL7A1,COL11A1,CCDC80,COL12A1,LAMC1,COL14A1,MFAP4,ABI3BP,COL18A1,CCN1,NID1,NID2
GO:0045229	GO:BP	external encapsulating structure organization	1.003e-23	323	94	27	0.287234	0.0835913	21010	11950	GO:0016043	ISS IEA,IBA IEA,ISS IEA,IBA TAS,IEA,IBA IEA,IDA IMP ISS IEA,IMP IBA,IMP,TAS,IMP IBA NAS,IMP IBA NAS IEA,IMP IBA NAS IEA,IMP IBA,IMP ISS IBA IEA,IBA,IBA NAS IEA,IBA IEA,NAS,IMP NAS,NAS,IDA IBA,IBA IEA,IBA,IEA,TAS NAS IEA,TAS	EMILIN1,POSTN,APP,MMP2,PTX3,TGFBI,PXDN,LOXL2,QSOX1,LRP1,COL1A1,COL1A2,COL3A1,COL4A1,COL5A2,COL7A1,COL11A1,CCDC80,COL12A1,LAMC1,COL14A1,MFAP4,ABI3BP,COL18A1,CCN1,NID1,NID2
GO:0005198	GO:MF	structural molecule activity	3.66125e-23	1102	94	40	0.425532	0.0362976	20139	1350	GO:0003674	RCA TAS,IBA RCA IEA,RCA,RCA,ISS RCA,ISS RCA,ISS RCA,IDA RCA,HDA ISS RCA,RCA,RCA,IDA IBA RCA IC,HDA RCA,TAS,HDA ISS IBA RCA IEA,HDA IBA RCA NAS IEA,IMP HDA IBA RCA IEA,IMP HDA IBA RCA IEA,HDA IBA RCA IEA,ISS RCA,HDA ISS RCA,HDA ISS IBA RCA,RCA,RCA,HDA ISS RCA,IBA RCA NAS IEA,RCA NAS,RCA,IMP ISS RCA,ISS RCA NAS,RCA,RCA,RCA,IBA RCA,RCA,IBA TAS IEA,IBA IEA,RCA,ISS RCA,ISS RCA	AGRN,EMILIN1,POSTN,IGFBP7,HSPG2,TGFBI,DCN,PXDN,THBS1,THBS2,EFEMP1,FBN1,PRG3,MSN,COL1A1,COL1A2,COL3A1,COL4A1,COL5A2,COL6A1,COL6A2,COL7A1,LTBP1,LTBP2,FN1,COL11A1,COL12A1,HAPLN1,LAMC1,COL14A1,PCOLCE,MFAP4,ABI3BP,COL18A1,MFGE8,TUBA1C,TUBA4A,CCN1,NID1,NID2
REAC:R-HSA-1474228	REAC	Degradation of the extracellular matrix	2.10244e-21	140	79	22	0.278481	0.157143	10835	696	REAC:R-HSA-1474244	REAC,REAC,REAC,REAC,REAC,REAC,REAC,REAC,REAC,REAC,REAC,REAC,REAC,REAC,REAC,REAC,REAC,REAC,REAC,REAC,REAC,REAC	CD44,MMP2,HSPG2,DCN,FBN1,KLK2,COL1A1,COL1A2,COL3A1,COL4A1,COL5A2,COL6A1,COL6A2,COL7A1,FN1,COL11A1,COL12A1,LAMC1,COL14A1,COL18A1,NID1,HTRA1
REAC:R-HSA-216083	REAC	Integrin cell surface interactions	2.1597e-21	84	79	19	0.240506	0.22619	10835	1164	REAC:R-HSA-1474244	REAC,REAC,REAC,REAC,REAC,REAC,REAC,REAC,REAC,REAC,REAC,REAC,REAC,REAC,REAC,REAC,REAC,REAC,REAC	AGRN,CD44,ITGA3,ITGA5,ITGAV,ITGB5,HSPG2,THBS1,FBN1,COL1A1,COL1A2,COL3A1,COL4A1,COL5A2,COL6A1,COL6A2,COL7A1,FN1,COL18A1
GO:0005788	GO:CC	endoplasmic reticulum lumen	2.97669e-21	313	94	24	0.255319	0.0766773	22090	353	GO:0005783,GO:0070013	TAS,TAS,TAS,TAS,TAS,TAS,TAS,TAS,TAS,TAS,TAS,TAS,TAS,TAS IEA,TAS,TAS,TAS IEA,TAS IEA,TAS,TAS IEA,TAS IEA,TAS,TAS,TAS	LGALS1,APP,IGFBP7,THBS1,FBN1,QSOX1,COL1A1,COL1A2,COL3A1,COL4A1,COL5A2,COL6A1,COL6A2,COL7A1,LTBP1,FN1,COL11A1,COL12A1,LAMC1,COL14A1,COL18A1,MFGE8,CCN1,STC2
GO:0005539	GO:MF	glycosaminoglycan binding	1.03428e-19	242	94	22	0.234043	0.0909091	20139	1510	GO:0097367	ISS,IDA IBA NAS IEA,ISS IEA,IEA,IEA,IEA,IDA IEA,TAS IEA,IDA IEA,IDA IEA,IEA,IDA,NAS IEA,IEA,IEA,IEA,IDA IEA,IDA,IEA,IEA,IBA IEA,IEA	AGRN,CD44,POSTN,APP,PTPRF,DCN,THBS1,THBS2,FBN1,CEMIP,LTBP2,CFH,FN1,COL11A1,CCDC80,HAPLN1,SERPINE2,PCOLCE,ABI3BP,CCN1,CCN2,CXCL6
GO:0005604	GO:CC	basement membrane	1.00098e-17	91	94	15	0.159574	0.164835	22090	223	GO:0062023	IDA,TAS IEA,IEA,ISS IEA,IEA,IDA,ISS IEA,IMP IBA IC IEA,TAS IEA,IEA,IBA IEA,IDA TAS NAS IEA,IEA,IDA NAS IEA,IDA IBA TAS IEA	AGRN,HSPG2,TGFBI,PXDN,THBS2,FBN1,LOXL2,COL4A1,COL7A1,FN1,CCDC80,LAMC1,COL18A1,NID1,NID2
KEGG:04512	KEGG	ECM-receptor interaction	1.39011e-17	88	55	16	0.290909	0.181818	8161	308	KEGG:00000	KEGG,KEGG,KEGG,KEGG,KEGG,KEGG,KEGG,KEGG,KEGG,KEGG,KEGG,KEGG,KEGG,KEGG,KEGG,KEGG	AGRN,CD44,ITGA3,ITGA5,ITGAV,ITGB5,HSPG2,THBS1,THBS2,COL1A1,COL1A2,COL4A1,COL6A1,COL6A2,FN1,LAMC1
REAC:R-HSA-3000178	REAC	ECM proteoglycans	3.02834e-17	75	79	16	0.202532	0.213333	10835	778	REAC:R-HSA-1474244	REAC,REAC,REAC,REAC,REAC,REAC,REAC,REAC,REAC,REAC,REAC,REAC,REAC,REAC,REAC,REAC	AGRN,APP,ITGAV,ITGB5,HSPG2,DCN,COL1A1,COL1A2,COL3A1,COL4A1,COL5A2,COL6A1,COL6A2,FN1,HAPLN1,LAMC1
GO:0019838	GO:MF	growth factor binding	3.06561e-17	134	94	17	0.180851	0.126866	20139	3732	GO:0005515	IDA ISS IBA IEA,IEA,IDA ISS,NAS,IDA ISS TAS IEA,IPI IBA,IPI,IDA,IDA,IDA,IDA,IDA,IPI IEA,IEA,IEA,TAS,IEA	IGFBP2,IGFBP7,ITGAV,PXDN,THBS1,VASN,CEP57,COL1A1,COL1A2,COL3A1,COL4A1,COL6A1,LTBP1,LTBP2,CCN1,CCN2,HTRA1
REAC:R-HSA-2022090	REAC	Assembly of collagen fibrils and other multimeric structures	3.43092e-17	60	79	15	0.189873	0.25	10835	171	REAC:R-HSA-1474290	REAC,REAC,REAC,REAC,REAC,REAC,REAC,REAC,REAC,REAC,REAC,REAC,REAC,REAC,REAC	PXDN,LOXL2,COL1A1,COL1A2,COL3A1,COL4A1,COL5A2,COL6A1,COL6A2,COL7A1,COL11A1,COL12A1,COL14A1,PCOLCE,COL18A1
GO:0005518	GO:MF	collagen binding	6.91703e-17	69	94	14	0.148936	0.202899	20139	1497	GO:0044877	NAS,IEA,IEA,IPI,IDA,IDA,IPI,IPI,NAS,NAS,IDA IBA,IEA,IDA IEA,TAS	CD44,ITGA3,HSPG2,TGFBI,THBS1,LRRC15,COL6A1,COL6A2,FN1,COL14A1,PCOLCE,ABI3BP,NID1,NID2
GO:0050840	GO:MF	extracellular matrix binding	1.29639e-16	54	94	13	0.138298	0.240741	20139	7975	GO:0005488	IBA,TAS IEA,IBA IEA,IEA,IDA,IEA,IEA,IDA,IDA,IDA,NAS,IEA,IDA IEA	LGALS1,AGRN,CD248,ITGA3,ITGAV,TGFBI,DCN,PXDN,THBS1,LRRC15,COL11A1,CCN1,NID1
GO:0071944	GO:CC	cell periphery	1.71881e-16	6202	94	68	0.723404	0.0109642	22090	2799	GO:0110165	HDA ISS,IDA HDA TAS IEA,IBA TAS,IDA IBA TAS NAS IEA,IPI IMP HDA NAS IEA,IDA HDA ISS IBA IEA,IEA,IDA IMP ISS IBA TAS IEA,IDA IBA TAS IEA,TAS,IDA IPI IBA TAS IEA,HDA IBA,IDA IPI IBA TAS NAS IEA,HDA IEA,IDA IBA TAS IEA,HDA ISS TAS IEA,IEA,IEA,HDA ISS IBA TAS IEA,HDA ISS,IDA HDA ISS IEA,IDA HDA ISS TAS,HDA IEA,HDA TAS,IDA HDA IEA,IDA,IEA,HDA ISS IBA IEA,IBA IEA,IDA IBA,IBA,IDA IEA,IDA IMP HDA IEA,HDA…	LGALS1,AGRN,CD248,CD44,EMILIN1,POSTN,IGFBP2,ITGA3,APP,PTPRF,ITGA5,IGFBP7,ITGAV,MMP2,ITGB5,HSPG2,PTX3,PRKAA1,TGFBI,DCN,PXDN,THBS1,THBS2,EFEMP1,FBN1,GAPDH,CLIC1,LOXL2,VASN,LRRC15,ANGPTL4,CEMIP,HEL-S-45,PRG3,LRP1,MSN,COL1A1,COL1A2,COL3A1,COL4A1,ANXA5,COL5A2,COL6A1,COL6A2,NEO1,COL7A1,LTBP1,LTBP2,FN1,COL11A1,ST14,CCDC80,COL12A1,HAPLN1,LAMC1,COL14A1,SERPINE2,PCOLCE,MFAP4,ABI3BP,COL18A1,FLNA,MFGE8,CCN1,…
GO:0030020	GO:MF	extracellular matrix structural constituent conferring tensile strength	2.37072e-16	41	94	12	0.12766	0.292683	20139	3850	GO:0005201	HDA ISS RCA,HDA RCA,HDA RCA,IMP HDA RCA,HDA RCA,ISS RCA,HDA ISS RCA,HDA ISS RCA,RCA,RCA NAS,ISS RCA,RCA	COL1A1,COL1A2,COL3A1,COL4A1,COL5A2,COL6A1,COL6A2,COL7A1,COL11A1,COL12A1,COL14A1,COL18A1
GO:0008201	GO:MF	heparin binding	2.61911e-15	173	94	17	0.180851	0.0982659	20139	1613	GO:0005539,GO:1901681	ISS IEA,IEA,IEA,IDA IEA,TAS IEA,IDA IEA,IEA,IDA,NAS IEA,IEA,IEA,IDA IEA,IDA,IEA,IEA,IBA IEA,IEA	POSTN,APP,PTPRF,THBS1,THBS2,FBN1,LTBP2,CFH,FN1,COL11A1,CCDC80,SERPINE2,PCOLCE,ABI3BP,CCN1,CCN2,CXCL6
GO:0032501	GO:BP	multicellular organismal process	2.78031e-15	7648	94	76	0.808511	0.00993724	21010	7975	GO:0008150	IEA,IDA IMP,IEA,ISS TAS,IEA,IDA IEP,ISS ISO IEA,IEA,IDA IEA,IMP IEP ISS IEA,IDA IMP IGI ISS IBA IEA,IEA,IMP IBA TAS IEA,IEA,IDA IMP IEP IBA IEA,IEP IBA IEA,IEP,TAS IEA,IEA,IGI ISS TAS IEA,IEP TAS IEA,ISS IEA,IDA,ISS IBA,IMP IEA,IDA IMP IGI ISS IBA IEA,IDA IBA IEA,IDA IEP TAS,IDA IMP IEP IEA,IDA,HMP IEA,IMP ISS IEA,ISS,IMP,TAS NAS IEA,IMP IEA,TAS IEA,IMP,IDA ISS IEA,ISS IEA,IDA,IMP IGI ISS TAS NAS…	LGALS1,YWHAZ,SFTPC,AGRN,CD248,CD44,EMILIN1,POSTN,IGFBP2,ITGA3,APP,PTPRF,ITGA5,IGFBP7,ITGAV,MMP2,ITGB5,HSPG2,PTX3,PRKAA1,TGFBI,MAPRE2,DCN,CRACD,PXDN,THBS1,THBS2,EFEMP1,FBN1,GAPDH,CLIC1,LOXL2,ABI3,VASN,PAPPA,SKIL,ANGPTL4,CEMIP,HEL-S-45,CEP57,PRG3,LRP1,MSN,COL1A1,COL1A2,SPOCK1,COL3A1,COL4A1,ANXA5,COL5A2,COL6A1,NEO1,COL7A1,EXT2,LTBP1,CXCL1,TFAP2C,FN1,COL11A1,ST14,COL12A1,HAPLN1,SEMA3C,LAMC1,SERPINE2,…
GO:0048646	GO:BP	anatomical structure formation involved in morphogenesis	6.36883e-15	1172	94	33	0.351064	0.028157	21010	13556	GO:0009653,GO:0032502	ISS ISO IEA,IEP,IMP IBA TAS IEA,IMP IEP IBA IEA,IEP IEA,IEP,TAS IEA,IEP,IDA,IMP,IDA IMP IGI IBA IEA,IDA IBA IEA,IMP,IEA,TAS IEA,IEA,IEA,IEA,IMP IEA,IDA,IEP,IEA,IEP,IEA,IDA IEA,IEP,IEA,IEP IBA,IEA,IEA,IEA,IEA,IEA	EMILIN1,ITGA3,ITGA5,ITGAV,MMP2,ITGB5,HSPG2,TGFBI,DCN,PXDN,THBS1,THBS2,LOXL2,SKIL,ANGPTL4,HEL-S-45,COL1A1,COL3A1,COL4A1,COL5A2,COL6A1,NEO1,COL7A1,EXT2,FN1,COL11A1,ST14,COL12A1,SEMA3C,FLNA,MFGE8,CCN1,CCN2
GO:0071495	GO:BP	cellular response to endogenous stimulus	7.68911e-15	1458	94	36	0.382979	0.0246914	21010	17539	GO:0009719	TAS IEA,IDA,ISS IEA,IEA,IEA,IMP,IGI,TAS,IEA,IEA,IMP,IEA,IDA,IDA IEA,ISS IEA,IDA IMP IBA,IDA IBA IEA,IDA,IPI,ISS,IEA,IDA IEA,IDA IEA,IEA,IEA,IEA,IEA,IEA,IDA TAS,TAS,IMP,TAS,IMP TAS,IGI,IEA,IEA	AGRN,CD44,EMILIN1,POSTN,IGFBP2,ITGA3,APP,ITGA5,IGFBP7,MMP2,ITGB5,PRKAA1,DCN,THBS1,FBN1,VASN,SKIL,HEL-S-45,CEP57,LRP1,COL1A1,COL1A2,COL3A1,COL4A1,COL5A2,COL6A1,NEO1,EXT2,LTBP1,LTBP2,FLNA,HSPA1B,HSPA1A,CCN1,CCN2,HTRA1
GO:1901681	GO:MF	sulfur compound binding	1.32404e-14	270	94	19	0.202128	0.0703704	20139	10969	GO:0005488	ISS,ISS IEA,IEA,IEA,IDA IEA,TAS IEA,IDA IEA,TAS,IEA,IDA,NAS IEA,IEA,IEA,IDA IEA,IDA,IEA,IEA,IBA IEA,IEA	AGRN,POSTN,APP,PTPRF,THBS1,THBS2,FBN1,LRP1,LTBP2,CFH,FN1,COL11A1,CCDC80,SERPINE2,PCOLCE,ABI3BP,CCN1,CCN2,CXCL6
GO:0009719	GO:BP	response to endogenous stimulus	1.63799e-14	1696	94	38	0.404255	0.0224057	21010	3674	GO:0050896	TAS IEA,IDA,ISS IEA,IEA,ISS IEA,IMP IEA,IGI,TAS,IEA,IEA,IMP,IEA,IDA,IDA TAS IEA,ISS IEA,IDA IMP IBA,IEA,IDA IBA IEA,IDA,IPI,ISS,IEA,IDA IEA,IDA IEA,IEA,IEA,IEA,IEA,IEA,IDA TAS,TAS,IMP,TAS,IMP TAS,IGI,IEA,IEA,IEA	AGRN,CD44,EMILIN1,POSTN,IGFBP2,ITGA3,APP,ITGA5,IGFBP7,MMP2,ITGB5,PRKAA1,DCN,THBS1,FBN1,VASN,PAPPA,SKIL,HEL-S-45,CEP57,LRP1,COL1A1,COL1A2,COL3A1,COL4A1,COL5A2,COL6A1,NEO1,EXT2,LTBP1,LTBP2,FLNA,HSPA1B,HSPA1A,CCN1,CCN2,STC2,HTRA1
REAC:R-HSA-1474290	REAC	Collagen formation	2.09357e-14	89	79	15	0.189873	0.168539	10835	371	REAC:R-HSA-1474244	REAC,REAC,REAC,REAC,REAC,REAC,REAC,REAC,REAC,REAC,REAC,REAC,REAC,REAC,REAC	PXDN,LOXL2,COL1A1,COL1A2,COL3A1,COL4A1,COL5A2,COL6A1,COL6A2,COL7A1,COL11A1,COL12A1,COL14A1,PCOLCE,COL18A1
GO:0005581	GO:CC	collagen trimer	3.50152e-14	93	94	13	0.138298	0.139785	22090	201	GO:0032991	IEA,IDA IPI IMP IBA IEA,IDA IPI IMP IBA TAS IEA,IDA IMP NAS IEA,IMP IEA,IMP IBA NAS IEA,NAS IEA,IEA,TAS IEA,IDA IBA NAS IEA,TAS NAS IEA,NAS IEA,IBA TAS IEA	EMILIN1,COL1A1,COL1A2,COL3A1,COL4A1,COL5A2,COL6A1,COL6A2,COL7A1,COL11A1,COL12A1,COL14A1,COL18A1
REAC:R-HSA-3000171	REAC	Non-integrin membrane-ECM interactions	5.52646e-14	58	79	13	0.164557	0.224138	10835	1525	REAC:R-HSA-1474244	REAC,REAC,REAC,REAC,REAC,REAC,REAC,REAC,REAC,REAC,REAC,REAC,REAC	AGRN,ITGAV,ITGB5,HSPG2,THBS1,COL1A1,COL1A2,COL3A1,COL4A1,COL5A2,FN1,COL11A1,LAMC1
REAC:R-HSA-8948216	REAC	Collagen chain trimerization	6.41436e-14	44	79	12	0.151899	0.272727	10835	369	REAC:R-HSA-1650814	REAC,REAC,REAC,REAC,REAC,REAC,REAC,REAC,REAC,REAC,REAC,REAC	COL1A1,COL1A2,COL3A1,COL4A1,COL5A2,COL6A1,COL6A2,COL7A1,COL11A1,COL12A1,COL14A1,COL18A1
GO:0031589	GO:BP	cell-substrate adhesion	1.64458e-13	349	94	20	0.212766	0.0573066	21010	7584	GO:0007155	NAS,IMP IEA,IEA,IBA TAS IEA,IMP IBA NAS IEA,IDA IMP IBA NAS,IMP,IDA TAS,IEA,IDA,IDA,IDA IMP IBA IEA,IBA IEA,IDA,IBA IEA,IMP,IEA,IEA,IEA,IBA IEA	CD44,EMILIN1,POSTN,ITGA3,ITGA5,ITGAV,ITGB5,THBS1,COL1A1,SPOCK1,COL3A1,FN1,CCDC80,LAMC1,ABI3BP,FLNA,CCN1,CCN2,NID1,NID2
REAC:R-HSA-1442490	REAC	Collagen degradation	2.22341e-13	64	79	13	0.164557	0.203125	10835	370	REAC:R-HSA-1474228	REAC,REAC,REAC,REAC,REAC,REAC,REAC,REAC,REAC,REAC,REAC,REAC,REAC	MMP2,COL1A1,COL1A2,COL3A1,COL4A1,COL5A2,COL6A1,COL6A2,COL7A1,COL11A1,COL12A1,COL14A1,COL18A1
GO:0007275	GO:BP	multicellular organism development	2.57634e-13	4610	94	58	0.617021	0.0125813	21010	2853	GO:0032501,GO:0048856	IDA IMP,ISS TAS,IEA,IEP,ISS ISO IEA,IEA,IMP IEP IEA,IDA IMP IGI ISS IBA IEA,IEA,IMP IBA TAS IEA,IEA,IMP IEP IBA IEA,IEP IEA,IEP,TAS IEA,IEA,IEP IEA,IDA,IMP IEA,IDA IMP IGI IBA IEA,IDA IBA IEA,IDA IEP,IDA IMP IEP IEA,IMP ISS IEA,ISS,IMP IEA,TAS IEA,IDA ISS IEA,ISS,IMP IBA IEA,IMP,IDA ISS NAS,IMP ISS IEA,IMP IEA,IDA IMP IEA,IEP,IBA IEA,IEP,IEA,TAS,IEP,IDA IBA IEA,IEP IEA,IEA,IEP IBA,IBA,ISS IBA IEA…	YWHAZ,AGRN,CD248,CD44,EMILIN1,POSTN,ITGA3,APP,PTPRF,ITGA5,IGFBP7,ITGAV,MMP2,ITGB5,HSPG2,PTX3,TGFBI,DCN,PXDN,THBS1,THBS2,EFEMP1,FBN1,LOXL2,ABI3,SKIL,ANGPTL4,HEL-S-45,LRP1,COL1A1,COL1A2,SPOCK1,COL3A1,COL4A1,COL5A2,COL6A1,NEO1,COL7A1,EXT2,CXCL1,TFAP2C,FN1,COL11A1,ST14,COL12A1,HAPLN1,SEMA3C,SERPINE2,ABI3BP,COL18A1,FLNA,MFGE8,HSPA1B,HSPA1A,CCN1,CCN2,STC2,NID1
GO:0009653	GO:BP	anatomical structure morphogenesis	2.61287e-13	2683	94	45	0.478723	0.0167723	21010	3628	GO:0032502,GO:0048856	IEA,IMP,ISS ISO IEA,IEA,IEP,ISS IBA IEA,IMP IEP IBA TAS NAS IEA,IMP IEP IBA IEA,IEP IEA,IEP,TAS IEA,IEP,IDA IGI TAS,IMP,IDA IMP IGI IBA IEA,IDA IBA IEA,IEP,IEP,IMP,ISS,IMP IEA,TAS IEA,IEA,ISS,IMP IBA,IMP IEA,IMP NAS,IEA,IMP IEA,IDA IMP,IEP,IBA IEA,IEP,IEA,IDA IEA,IEP IEA,IEA,IEP IBA,ISS IBA IEA,IEA,TAS,IDA IEA,IEA,IDA IEA,IEA	CD248,CD44,EMILIN1,POSTN,ITGA3,APP,ITGA5,ITGAV,MMP2,ITGB5,HSPG2,TGFBI,DCN,PXDN,THBS1,THBS2,EFEMP1,FBN1,LOXL2,ABI3,SKIL,ANGPTL4,HEL-S-45,LRP1,MSN,COL1A1,COL1A2,COL3A1,COL4A1,COL5A2,COL6A1,NEO1,COL7A1,EXT2,FN1,COL11A1,ST14,COL12A1,SEMA3C,SERPINE2,COL18A1,FLNA,MFGE8,CCN1,CCN2
GO:0048856	GO:BP	anatomical structure development	2.63099e-13	5862	94	65	0.691489	0.0110884	21010	13752	GO:0032502	IEA,IDA IMP,ISS TAS,IEA,IMP IEP,ISS ISO IEA,IEA,IMP IEP IEA,IDA IMP IGI ISS IBA IEA,IEA,IMP IEP IBA TAS NAS IEA,IEA,IMP IEP IBA IEA,IEP IEA,IEP,TAS IEA,IEA,ISS IEA,IEP IEA,IDA IGI TAS,IMP IEA,IDA IMP IGI IBA IEA,IDA IBA IEA,IDA IEP,IDA IMP IEP IEA,IDA IMP ISS IEA,ISS,IMP,IDA IMP IEA,TAS IEA,IDA ISS IEA,ISS IEA,ISS,IMP IGI IBA,IDA IMP IBA IEA,IMP NAS IEA,IDA ISS NAS,IMP ISS IEA,IMP IEA,IDA IMP ISS…	LGALS1,YWHAZ,AGRN,CD248,CD44,EMILIN1,POSTN,ITGA3,APP,PTPRF,ITGA5,IGFBP7,ITGAV,MMP2,ITGB5,HSPG2,PTX3,PRKAA1,TGFBI,DCN,PXDN,THBS1,THBS2,EFEMP1,FBN1,LOXL2,ABI3,VASN,SKIL,ANGPTL4,HEL-S-45,CEP57,LRP1,MSN,COL1A1,COL1A2,SPOCK1,COL3A1,COL4A1,COL5A2,COL6A1,NEO1,COL7A1,EXT2,CXCL1,TFAP2C,FN1,COL11A1,ST14,COL12A1,HAPLN1,SEMA3C,LAMC1,SERPINE2,ABI3BP,COL18A1,FLNA,MFGE8,HSPA1B,HSPA1A,CCN1,CCN2,STC2,NID1,HTRA1
REAC:R-HSA-1650814	REAC	Collagen biosynthesis and modifying enzymes	4.22142e-13	67	79	13	0.164557	0.19403	10835	368	REAC:R-HSA-1474290	REAC,REAC,REAC,REAC,REAC,REAC,REAC,REAC,REAC,REAC,REAC,REAC,REAC	COL1A1,COL1A2,COL3A1,COL4A1,COL5A2,COL6A1,COL6A2,COL7A1,COL11A1,COL12A1,COL14A1,PCOLCE,COL18A1
GO:0050839	GO:MF	cell adhesion molecule binding	5.16306e-13	559	94	23	0.244681	0.0411449	20139	7974	GO:0005515	HDA,IMP,IBA,IBA IEA,IPI,IBA IEA,IPI IBA IEA,IBA,IBA TAS,IMP,IPI,HDA,HDA,IPI IBA,IMP NAS,IEA,IDA IPI IMP IBA,HDA,IEA,HDA,IEA,IBA IEA,HDA	YWHAZ,EMILIN1,POSTN,ITGA3,PTPRF,ITGA5,ITGAV,ITGB5,TGFBI,THBS1,FBN1,CLIC1,VASN,MSN,COL3A1,NEO1,FN1,FLNA,MFGE8,HSPA1A,CCN1,CCN2,LDHA
GO:0007167	GO:BP	enzyme-linked receptor protein signaling pathway	1.85842e-12	960	94	28	0.297872	0.0291667	21010	2778	GO:0007166	ISS IEA,ISS IBA IC,IMP,TAS,TAS,TAS,IMP,IEA,IDA,IDA,IDA,ISS IEA,IDA IMP IBA,IDA IBA IEA,IPI,ISS,IEA,IDA,IDA,IEA,IEA,IDA TAS IEA,TAS,IMP,IDA,IGI,IEA,IEA	EMILIN1,IGFBP2,ITGA3,PTPRF,ITGA5,MMP2,ITGB5,PRKAA1,DCN,THBS1,EFEMP1,FBN1,VASN,SKIL,CEP57,LRP1,COL1A1,COL1A2,COL3A1,COL4A1,NEO1,LTBP1,LTBP2,HSPA1A,MVP,CCN1,CCN2,HTRA1
REAC:R-HSA-1566948	REAC	Elastic fibre formation	2.78066e-12	43	79	11	0.139241	0.255814	10835	802	REAC:R-HSA-1474244	REAC,REAC,REAC,REAC,REAC,REAC,REAC,REAC,REAC,REAC,REAC	EMILIN1,ITGA5,ITGAV,ITGB5,EFEMP1,FBN1,LOXL2,LTBP1,LTBP2,FN1,MFAP4
REAC:R-HSA-381426	REAC	Regulation of Insulin-like Growth Factor (IGF) transport and uptake by Insulin-like Growth Factor Binding Proteins (IGFBPs)	3.59801e-12	124	79	15	0.189873	0.120968	10835	1897	REAC:R-HSA-392499	REAC,REAC,REAC,REAC,REAC,REAC,REAC,REAC,REAC,REAC,REAC,REAC,REAC,REAC,REAC	LGALS1,IGFBP2,APP,IGFBP7,MMP2,FBN1,KLK2,QSOX1,PAPPA,LTBP1,FN1,LAMC1,MFGE8,CCN1,STC2
GO:0016477	GO:BP	cell migration	5.57734e-12	1475	94	33	0.351064	0.0223729	21010	5318	GO:0048870	IBA IEA,IDA IMP,IMP ISS IEA,IEA,IBA IEA,IMP,IMP,IEP NAS IEA,IMP IEA,IEA,IMP,ISS IEA,IDA,IDA IMP ISS,IMP,IDA IBA,IMP,IDA,ISS,IDA IMP IEP,IDA,ISS,ISS IEA,IBA,IBA,IDA,ISS IBA IEA,IMP,NAS,IDA IEA,IDA IEA,IEA,IDA IBA IEA	CD248,CD44,EMILIN1,POSTN,ITGA3,APP,PTPRF,ITGA5,ITGAV,MMP2,ITGB5,MAPRE2,DCN,THBS1,LOXL2,ABI3,LRRC15,CEMIP,LRP1,MSN,COL1A1,SPOCK1,COL3A1,NEO1,CXCL1,FN1,SEMA3C,LAMC1,SERPINE2,FLNA,CCN1,CCN2,CXCL6
GO:0032502	GO:BP	developmental process	6.23821e-12	6414	94	66	0.702128	0.01029	21010	7976	GO:0008150	IEA,IDA IMP,ISS TAS IEA,IEA,IMP IEP,ISS ISO IEA,IEA,IMP IEP IEA,IDA IMP IGI ISS IBA IEA,IEA,IMP IEP IBA TAS NAS IEA,IEA,IMP IEP IBA IEA,IEP IEA,IEP,TAS IEA,IEA,ISS IEA,IEP IEA,IDA IGI TAS,IMP IEA,IDA IMP IGI IBA IEA,IDA IBA IEA,IDA IEP,IDA IMP IEP IEA,IEA,IDA IMP ISS IEA,ISS,IMP,IDA IMP IEA,TAS IEA,IDA ISS IEA,ISS IEA,ISS,IMP IGI IBA,IDA IMP IBA IEA,IMP NAS IEA,IDA ISS NAS,IMP ISS IEA,IMP IEA,IDA…	LGALS1,YWHAZ,AGRN,CD248,CD44,EMILIN1,POSTN,ITGA3,APP,PTPRF,ITGA5,IGFBP7,ITGAV,MMP2,ITGB5,HSPG2,PTX3,PRKAA1,TGFBI,DCN,PXDN,THBS1,THBS2,EFEMP1,FBN1,CLIC1,LOXL2,ABI3,VASN,SKIL,ANGPTL4,HEL-S-45,CEP57,LRP1,MSN,COL1A1,COL1A2,SPOCK1,COL3A1,COL4A1,COL5A2,COL6A1,NEO1,COL7A1,EXT2,CXCL1,TFAP2C,FN1,COL11A1,ST14,COL12A1,HAPLN1,SEMA3C,LAMC1,SERPINE2,ABI3BP,COL18A1,FLNA,MFGE8,HSPA1B,HSPA1A,CCN1,CCN2,STC2,NID1,H…
GO:0007166	GO:BP	cell surface receptor signaling pathway	6.37772e-12	2783	94	44	0.468085	0.0158103	21010	2777	GO:0007165	IEA,ISS IEA,IEA,ISS IBA TAS IC,IMP IBA IEA,IGI ISS IC IEA,TAS,IDA IBA TAS NAS IEA,IDA IMP ISS IBA NAS IEA,TAS,IMP IBA IEA,IEA,IEA,IDA,IEA,IDA TAS,IDA,ISS IEA,IDA IMP IBA,IBA,IDA IBA IEA,IPI,ISS,IDA IEA,IDA,IDA IMP,IEA,IEA,IDA TAS IEA,TAS,IBA,IDA,ISS IBA IEA,NAS,IEA,IMP IGI IEA,IMP,IMP,IDA,IGI,IEA,IBA,IBA NAS,IEA	CD44,EMILIN1,POSTN,IGFBP2,ITGA3,APP,PTPRF,ITGA5,ITGAV,MMP2,ITGB5,HSPG2,PRKAA1,DCN,PXDN,THBS1,EFEMP1,FBN1,VASN,PAPPA,SKIL,CEP57,LRP1,COL1A1,COL1A2,COL3A1,COL4A1,NEO1,LTBP1,LTBP2,CXCL1,FN1,SEMA3C,LAMC1,SERPINE2,FLNA,HSPA1B,HSPA1A,MVP,CCN1,CCN2,CXCL6,NID1,HTRA1
GO:0012505	GO:CC	endomembrane system	9.04942e-12	4742	94	54	0.574468	0.0113876	22090	689	GO:0110165	TAS,IBA TAS,TAS,IDA TAS,IDA IEA,IDA ISS IBA TAS IEA,IEA,TAS,TAS,TAS,TAS,IDA,TAS,IDA IEA,IDA ISS TAS IEA,IDA,TAS,IDA,IDA IEA,IDA IEA,IDA TAS IEA,IEA,IDA IEA,IEA,IDA,TAS,IDA IEA,TAS IEA,TAS,TAS,TAS,TAS,TAS,TAS,IDA,TAS IEA,IDA ISS IBA TAS IEA,TAS,TAS,TAS,TAS IEA,TAS IEA,TAS,TAS IEA,IDA IMP,TAS IEA,IEA,TAS IEA,TAS,TAS,TAS IEA,TAS,IDA,IDA TAS IEA	LGALS1,SFTPC,AGRN,CD44,POSTN,APP,ITGA5,IGFBP7,ITGAV,HSPG2,PTX3,TGFBI,DCN,PXDN,THBS1,THBS2,FBN1,GAPDH,CLIC1,LOXL2,QSOX1,SKIL,CEMIP,HEL-S-45,CEP57,PRG3,LRP1,COL1A1,COL1A2,COL3A1,COL4A1,COL5A2,COL6A1,COL6A2,NEO1,COL7A1,EXT2,LTBP1,CXCL1,FN1,COL11A1,COL12A1,LAMC1,COL14A1,SERPINE2,COL18A1,FLNA,MFGE8,HSPA1B,HSPA1A,MVP,CCN1,CCN2,STC2
GO:0030199	GO:BP	collagen fibril organization	1.2034e-11	64	94	11	0.117021	0.171875	21010	7023	GO:0030198,GO:0097435	ISS IEA,IMP,IMP IBA,IMP NAS,IMP NAS,IMP NAS IEA,IMP ISS IEA,NAS IEA,NAS,NAS,IBA	EMILIN1,PXDN,LOXL2,COL1A1,COL1A2,COL3A1,COL5A2,COL11A1,COL12A1,COL14A1,COL18A1
GO:0035987	GO:BP	endodermal cell differentiation	3.49655e-11	49	94	10	0.106383	0.204082	21010	9825	GO:0001706,GO:0030154	IMP,IMP,IEP,IEP,IDA,IEP,IEP,IDA,IEP,IEP IBA	ITGA5,ITGAV,MMP2,ITGB5,COL5A2,COL6A1,COL7A1,FN1,COL11A1,COL12A1
GO:0071363	GO:BP	cellular response to growth factor stimulus	5.17075e-11	679	94	23	0.244681	0.0338733	21010	17425	GO:0070848,GO:0071495	IDA,ISS IEA,IEA,IMP,TAS,IMP,IDA,IDA IEA,ISS IEA,IDA IMP IBA,IDA IBA IEA,IPI,IEA,IDA,IDA,IEA,IEA,IDA TAS,TAS,IMP,IGI,IEA,IEA	CD44,EMILIN1,POSTN,ITGA3,ITGA5,ITGB5,DCN,THBS1,FBN1,VASN,SKIL,CEP57,COL1A1,COL1A2,COL3A1,NEO1,EXT2,LTBP1,LTBP2,HSPA1A,CCN1,CCN2,HTRA1
GO:0001568	GO:BP	blood vessel development	1.21112e-10	707	94	23	0.244681	0.0325318	21010	363	GO:0001944,GO:0048856	ISS ISO IEA,IMP IBA TAS IEA,IEP IBA IEA,IEA,TAS IEA,IEP,IDA,IMP,IDA IMP IGI IBA IEA,IDA IBA IEA,IMP,TAS IEA,ISS,IMP IBA IEA,IMP,IEA,IMP IEA,IEA,IEA,IEA,IEA,IEA,IEA	EMILIN1,ITGA5,ITGAV,MMP2,HSPG2,TGFBI,DCN,PXDN,THBS1,THBS2,LOXL2,ANGPTL4,LRP1,COL1A1,COL1A2,COL3A1,COL4A1,FN1,SEMA3C,FLNA,MFGE8,CCN1,CCN2
GO:0070848	GO:BP	response to growth factor	1.28514e-10	709	94	23	0.244681	0.0324401	21010	17144	GO:0009719	IDA,ISS IEA,IEA,IMP,TAS,IMP,IDA,IDA IEA,ISS IEA,IDA IMP IBA,IDA IBA IEA,IPI,IEA,IDA,IDA,IEA,IEA,IDA TAS,TAS,IMP,IGI,IEA,IEA	CD44,EMILIN1,POSTN,ITGA3,ITGA5,ITGB5,DCN,THBS1,FBN1,VASN,SKIL,CEP57,COL1A1,COL1A2,COL3A1,NEO1,EXT2,LTBP1,LTBP2,HSPA1A,CCN1,CCN2,HTRA1
REAC:R-HSA-3000157	REAC	Laminin interactions	1.78611e-10	30	79	9	0.113924	0.3	10835	1249	REAC:R-HSA-1474244	REAC,REAC,REAC,REAC,REAC,REAC,REAC,REAC,REAC	ITGA3,ITGAV,HSPG2,COL4A1,COL7A1,LAMC1,COL18A1,NID1,NID2
GO:0048731	GO:BP	system development	1.93068e-10	3951	94	50	0.531915	0.012655	21010	13640	GO:0007275,GO:0048856	IDA IMP,ISS TAS,IEA,IEP,ISS ISO IEA,IEA,IMP IEA,IDA IMP IGI ISS IBA IEA,IEA,IMP IBA TAS IEA,IEP IBA IEA,IEA,TAS IEA,IEA,IEP IEA,IDA,IMP IEA,IDA IMP IGI IBA IEA,IDA IBA IEA,IDA IEP,IDA IMP IEP IEA,IMP ISS IEA,ISS,IMP IEA,TAS IEA,IDA ISS IEA,ISS,IMP IBA IEA,IMP,IDA ISS NAS,IMP ISS IEA,IMP IEA,IMP IEA,IBA IEA,IEA,TAS,IEP,IDA IBA IEA,IEA,IEA,IBA,ISS IBA IEA,IDA IEA,IEA,IBA,IEA,IEA,IEA,IEA,IEA	YWHAZ,AGRN,CD248,CD44,EMILIN1,POSTN,ITGA3,APP,PTPRF,ITGA5,ITGAV,MMP2,HSPG2,PTX3,TGFBI,DCN,PXDN,THBS1,THBS2,EFEMP1,FBN1,LOXL2,ABI3,SKIL,ANGPTL4,HEL-S-45,LRP1,COL1A1,COL1A2,SPOCK1,COL3A1,COL4A1,COL5A2,NEO1,EXT2,CXCL1,TFAP2C,FN1,COL11A1,ST14,HAPLN1,SEMA3C,SERPINE2,ABI3BP,COL18A1,FLNA,MFGE8,CCN1,CCN2,NID1
KEGG:04974	KEGG	Protein digestion and absorption	1.93812e-10	103	55	12	0.218182	0.116505	8161	398	KEGG:00000	KEGG,KEGG,KEGG,KEGG,KEGG,KEGG,KEGG,KEGG,KEGG,KEGG,KEGG,KEGG	COL1A1,COL1A2,COL3A1,COL4A1,COL5A2,COL6A1,COL6A2,COL7A1,COL11A1,COL12A1,COL14A1,COL18A1
GO:0048870	GO:BP	cell motility	2.14701e-10	1676	94	33	0.351064	0.0196897	21010	13765	GO:0009987	IBA IEA,IDA IMP,IMP ISS IEA,IEA,IBA IEA,IMP,IMP,IEP NAS IEA,IMP IEA,IEA,IMP,ISS IEA,IDA,IDA IMP ISS,IMP,IDA IBA,IMP,IDA,ISS,IDA IMP IEP,IDA,ISS,ISS IEA,IBA,IBA,IDA,ISS IBA IEA,IMP,NAS,IDA IEA,IDA IEA,IEA,IDA IBA IEA	CD248,CD44,EMILIN1,POSTN,ITGA3,APP,PTPRF,ITGA5,ITGAV,MMP2,ITGB5,MAPRE2,DCN,THBS1,LOXL2,ABI3,LRRC15,CEMIP,LRP1,MSN,COL1A1,SPOCK1,COL3A1,NEO1,CXCL1,FN1,SEMA3C,LAMC1,SERPINE2,FLNA,CCN1,CCN2,CXCL6
GO:0001706	GO:BP	endoderm formation	2.1485e-10	58	94	10	0.106383	0.172414	21010	408	GO:0001704,GO:0007492	IMP,IMP,IEP,IEP,IDA,IEP,IEP,IDA,IEP,IEP IBA	ITGA5,ITGAV,MMP2,ITGB5,COL5A2,COL6A1,COL7A1,FN1,COL11A1,COL12A1
GO:0005178	GO:MF	integrin binding	2.28483e-10	155	94	13	0.138298	0.083871	20139	1344	GO:0005102,GO:0044877,GO:0050839	IMP,IBA IEA,IBA IEA,IPI IBA IEA,IBA,TAS,IMP,IPI,IMP NAS,IDA IPI IMP IBA,IEA,IEA,IBA IEA	EMILIN1,ITGA3,ITGA5,ITGAV,ITGB5,TGFBI,THBS1,FBN1,COL3A1,FN1,MFGE8,CCN1,CCN2
GO:0001944	GO:BP	vasculature development	2.81143e-10	736	94	23	0.244681	0.03125	21010	566	GO:0048731,GO:0072359	ISS ISO IEA,IMP IBA TAS IEA,IEP IBA IEA,IEA,TAS IEA,IEP,IDA,IMP,IDA IMP IGI IBA IEA,IDA IBA IEA,IMP,TAS IEA,ISS,IMP IBA IEA,IMP,IEA,IMP IEA,IEA,IEA,IEA,IEA,IEA,IEA	EMILIN1,ITGA5,ITGAV,MMP2,HSPG2,TGFBI,DCN,PXDN,THBS1,THBS2,LOXL2,ANGPTL4,LRP1,COL1A1,COL1A2,COL3A1,COL4A1,FN1,SEMA3C,FLNA,MFGE8,CCN1,CCN2
GO:0007492	GO:BP	endoderm development	3.1991e-10	85	94	11	0.117021	0.129412	21010	3031	GO:0009888	IMP,IMP,IEP,IEP,IDA,IEP,IEP,IDA,IEP,IEP IBA,TAS	ITGA5,ITGAV,MMP2,ITGB5,COL5A2,COL6A1,COL7A1,FN1,COL11A1,COL12A1,LAMC1
GO:0050793	GO:BP	regulation of developmental process	5.70566e-10	2465	94	39	0.414894	0.0158215	21010	13919	GO:0032502,GO:0050789	IDA IMP,ISS,IMP,ISS ISO IEA,ISS IEA,IEA,IMP IEA,IMP,TAS,ISS IEA,IDA IGI,IDA IMP IGI IBA IEA,IDA IBA IEA,IDA,IDA IEA,IEA,IMP ISS IEA,ISS,IMP,IMP IEA,TAS,IDA,IMP IBA,IDA,IDA,IEA,IEA,IBA,IBA,NAS,IDA IEA,IEA,IEA,IMP,IMP,IDA IEA,IDA IEA,IEA,NAS	YWHAZ,AGRN,CD44,EMILIN1,APP,PTPRF,ITGA5,ITGAV,HSPG2,PRKAA1,DCN,THBS1,THBS2,EFEMP1,FBN1,CLIC1,LOXL2,ABI3,VASN,SKIL,ANGPTL4,HEL-S-45,MSN,COL1A1,COL5A2,NEO1,FN1,HAPLN1,SEMA3C,LAMC1,SERPINE2,ABI3BP,FLNA,HSPA1B,HSPA1A,CCN1,CCN2,STC2,NID1
GO:0098644	GO:CC	complex of collagen trimers	6.26123e-10	21	94	7	0.0744681	0.333333	22090	3235	GO:0062023,GO:0099080	IDA IPI IMP IBA IEA,IDA IPI IMP IBA TAS IEA,IDA IMP NAS IEA,IMP IEA,IMP IBA NAS,TAS,IDA IBA NAS	COL1A1,COL1A2,COL3A1,COL4A1,COL5A2,COL7A1,COL11A1
GO:0072359	GO:BP	circulatory system development	6.6295e-10	1119	94	27	0.287234	0.0241287	21010	18204	GO:0048731	ISS ISO IEA,IEA,IMP IBA TAS IEA,IEP IBA IEA,IEA,TAS IEA,IEP,IDA,IMP,IDA IMP IGI IBA IEA,IDA IBA IEA,IMP,IMP,TAS IEA,ISS,IMP IBA IEA,IMP,IMP IEA,IMP IEA,IBA IEA,IEA,ISS IEA,IEA,IEA,IEA,IEA,IEA	EMILIN1,ITGA3,ITGA5,ITGAV,MMP2,HSPG2,TGFBI,DCN,PXDN,THBS1,THBS2,FBN1,LOXL2,ANGPTL4,LRP1,COL1A1,COL1A2,COL3A1,COL4A1,FN1,COL11A1,SEMA3C,ABI3BP,FLNA,MFGE8,CCN1,CCN2
GO:0030155	GO:BP	regulation of cell adhesion	7.59914e-10	772	94	23	0.244681	0.0297927	21010	7003	GO:0007155,GO:0050794	IEA,IMP,ISS IEA,IEA,IDA,IEA,IEA,IDA,IEA,IEA,TAS,IDA TAS,ISS IEA,IEA,IDA,IDA,IBA IEA,NAS,ISS IEA,IBA IEA,IMP,IEA,NAS IEA	LGALS1,CD44,EMILIN1,POSTN,IGFBP2,ITGA3,ITGA5,ITGAV,MMP2,HSPG2,TGFBI,THBS1,HEL-S-45,COL1A1,SPOCK1,FN1,CCDC80,LAMC1,SERPINE2,ABI3BP,FLNA,CCN1,NID1
GO:0001704	GO:BP	formation of primary germ layer	9.99751e-10	126	94	12	0.12766	0.0952381	21010	406	GO:0007369,GO:0048646	IEP,IMP,IMP,IEP,IEP,IDA,IEP,IEP,IEA,IDA,IEP,IEP IBA	ITGA3,ITGA5,ITGAV,MMP2,ITGB5,COL5A2,COL6A1,COL7A1,EXT2,FN1,COL11A1,COL12A1
REAC:R-HSA-2129379	REAC	Molecules associated with elastic fibres	1.13482e-09	36	79	9	0.113924	0.25	10835	1417	REAC:R-HSA-1566948	REAC,REAC,REAC,REAC,REAC,REAC,REAC,REAC,REAC	EMILIN1,ITGAV,ITGB5,EFEMP1,FBN1,LTBP1,LTBP2,FN1,MFAP4
GO:0071560	GO:BP	cellular response to transforming growth factor beta stimulus	1.41833e-09	258	94	15	0.159574	0.0581395	21010	17574	GO:0071363,GO:0071559	ISS IEA,IEA,IMP,IMP,IDA,ISS IEA,IDA IMP IBA,IDA IEA,IEA,IDA,IDA,IDA TAS,TAS,IMP,IEA	EMILIN1,POSTN,ITGA3,ITGB5,THBS1,FBN1,VASN,SKIL,COL1A1,COL1A2,COL3A1,LTBP1,LTBP2,HSPA1A,HTRA1
GO:0005783	GO:CC	endoplasmic reticulum	1.43758e-09	2041	94	33	0.351064	0.0161685	22090	348	GO:0005737,GO:0012505,GO:0043231	TAS,TAS,IDA TAS IEA,IEA,TAS,IDA IEA,ISS TAS IEA,TAS,IDA IEA,TAS,IDA IEA,IEA,TAS,TAS,TAS,TAS,TAS,TAS,TAS,TAS IEA,IDA ISS TAS IEA,TAS,TAS,TAS IEA,TAS IEA,TAS,TAS IEA,TAS IEA,TAS,TAS,TAS,TAS,IDA TAS IEA	LGALS1,SFTPC,APP,ITGA5,IGFBP7,PXDN,THBS1,FBN1,LOXL2,QSOX1,CEMIP,HEL-S-45,COL1A1,COL1A2,COL3A1,COL4A1,COL5A2,COL6A1,COL6A2,COL7A1,EXT2,LTBP1,FN1,COL11A1,COL12A1,LAMC1,COL14A1,COL18A1,MFGE8,HSPA1B,HSPA1A,CCN1,STC2
GO:0071559	GO:BP	response to transforming growth factor beta	1.97895e-09	264	94	15	0.159574	0.0568182	21010	17573	GO:0070848	ISS IEA,IEA,IMP,IMP,IDA,ISS IEA,IDA IMP IBA,IDA IEA,IEA,IDA,IDA,IDA TAS,TAS,IMP,IEA	EMILIN1,POSTN,ITGA3,ITGB5,THBS1,FBN1,VASN,SKIL,COL1A1,COL1A2,COL3A1,LTBP1,LTBP2,HSPA1A,HTRA1
KEGG:04510	KEGG	Focal adhesion	3.00442e-09	202	55	14	0.254545	0.0693069	8161	307	KEGG:00000	KEGG,KEGG,KEGG,KEGG,KEGG,KEGG,KEGG,KEGG,KEGG,KEGG,KEGG,KEGG,KEGG,KEGG	ITGA3,ITGA5,ITGAV,ITGB5,THBS1,THBS2,COL1A1,COL1A2,COL4A1,COL6A1,COL6A2,FN1,LAMC1,FLNA
REAC:R-HSA-3000170	REAC	Syndecan interactions	3.02621e-09	26	79	8	0.101266	0.307692	10835	2254	REAC:R-HSA-3000171	REAC,REAC,REAC,REAC,REAC,REAC,REAC,REAC	ITGAV,ITGB5,THBS1,COL1A1,COL1A2,COL3A1,COL5A2,FN1
GO:0009888	GO:BP	tissue development	5.57198e-09	2004	94	34	0.361702	0.0169661	21010	3806	GO:0048856	IMP IEP,IEA,IEP,IMP IEP NAS,IMP,IEP IEA,IEP,ISS IEA,IEA,IDA,IDA IMP ISS IEA,IMP,IDA IEA,IEA,IMP IGI,IDA IMP IEA,IEA,IEA,IMP IEA,IDA,IEP,IEP TAS,IEA,IDA,IEP IEA,IMP IBA IEA,IEP IBA,ISS IBA IEA,TAS,IEA,IDA IEA,IDA IEA,TAS IEA,IEA	CD44,POSTN,ITGA3,ITGA5,ITGAV,MMP2,ITGB5,PRKAA1,TGFBI,EFEMP1,LOXL2,VASN,SKIL,HEL-S-45,MSN,COL1A1,COL1A2,COL3A1,COL4A1,COL5A2,COL6A1,COL7A1,EXT2,FN1,COL11A1,ST14,COL12A1,SEMA3C,LAMC1,SERPINE2,FLNA,CCN1,CCN2,STC2
GO:0048514	GO:BP	blood vessel morphogenesis	7.91251e-09	619	94	20	0.212766	0.0323102	21010	13449	GO:0001568,GO:0035239	ISS ISO IEA,IMP IBA TAS IEA,IEP IBA IEA,IEA,TAS IEA,IEP,IDA,IMP,IDA IMP IGI IBA IEA,IDA IBA IEA,IMP,TAS IEA,ISS,IEA,IMP IEA,IEA,IEA,IEA,IEA,IEA	EMILIN1,ITGA5,ITGAV,MMP2,HSPG2,TGFBI,DCN,PXDN,THBS1,THBS2,LOXL2,ANGPTL4,LRP1,COL3A1,COL4A1,FN1,FLNA,MFGE8,CCN1,CCN2
GO:0051239	GO:BP	regulation of multicellular organismal process	9.1285e-09	2968	94	41	0.43617	0.013814	21010	14270	GO:0032501,GO:0050789	IEA,ISS,ISS ISO IEA,IEA,IDA,IEA,IGI ISS IEA,IMP IEA,IDA,IEA,TAS,ISS IEA,ISS IEA,IDA,IDA IMP IGI ISS IBA IEA,IDA IBA IEA,IDA,IDA IEA,IDA,IMP ISS IEA,IMP,IMP IEA,TAS,IDA,IDA,ISS TAS,IDA,IEA,IDA,IDA IEA,IBA,IBA,IDA ISS IC IEA,IEA,NAS IC,IMP,IMP,IDA IEA,IEA,IEA,IEA	LGALS1,AGRN,EMILIN1,POSTN,IGFBP2,ITGA3,APP,ITGA5,ITGAV,MMP2,HSPG2,PRKAA1,MAPRE2,DCN,THBS1,THBS2,EFEMP1,FBN1,GAPDH,LOXL2,VASN,SKIL,ANGPTL4,HEL-S-45,PRG3,LRP1,COL1A1,ANXA5,LTBP1,FN1,HAPLN1,SEMA3C,SERPINE2,ABI3BP,FLNA,HSPA1B,HSPA1A,CCN1,CCN2,STC2,CXCL6
GO:0005102	GO:MF	signaling receptor binding	9.68059e-09	1484	94	29	0.308511	0.0195418	20139	1280	GO:0005515	IMP,TAS,IBA IEA,IDA IPI IBA,IBA TAS IEA,IPI IBA IEA,IBA IEA,TAS,TAS,NAS,IMP,IDA IEA,IPI IEA,IC,IPI,IMP NAS,IEA,IBA TAS IEA,IDA IPI IMP IBA IEA,IBA IEA,IPI IEA,IDA IPI,IEA,IDA IPI,IDA IPI,IEA,IBA IEA,IEA,IDA IBA IEA	EMILIN1,IGFBP2,ITGA3,APP,ITGA5,ITGAV,ITGB5,HSPG2,TGFBI,PXDN,THBS1,EFEMP1,FBN1,LRP1,MSN,COL3A1,NEO1,CXCL1,FN1,SEMA3C,SERPINE2,FLNA,MFGE8,HSPA1B,HSPA1A,CCN1,CCN2,STC2,CXCL6
REAC:R-HSA-8874081	REAC	MET activates PTK2 signaling	1.10753e-08	30	79	8	0.101266	0.266667	10835	1303	REAC:R-HSA-8875878	REAC,REAC,REAC,REAC,REAC,REAC,REAC,REAC	ITGA3,COL1A1,COL1A2,COL3A1,COL5A2,FN1,COL11A1,LAMC1
GO:0007179	GO:BP	transforming growth factor beta receptor signaling pathway	1.64858e-08	203	94	13	0.138298	0.0640394	21010	2788	GO:0007178,GO:0071560	ISS IEA,IMP,IMP,IDA,ISS IEA,IDA IMP IBA,IDA IEA,IDA,IDA,IDA TAS,TAS,IMP,IEA	EMILIN1,ITGA3,ITGB5,THBS1,FBN1,VASN,SKIL,COL1A2,COL3A1,LTBP1,LTBP2,HSPA1A,HTRA1
GO:0035295	GO:BP	tube development	1.66687e-08	1084	94	25	0.265957	0.0230627	21010	9376	GO:0007275,GO:0048856	ISS ISO IEA,IMP,IMP IBA TAS IEA,IEP IBA IEA,IEA,TAS IEA,IEP,IDA,IMP,IDA IMP IGI IBA IEA,IDA IBA IEA,IMP,TAS IEA,IEA,ISS,IEA,IMP IEA,IEA,IEA,IEA,IEA,IEA,IEA,IEA,IEA	EMILIN1,ITGA3,ITGA5,ITGAV,MMP2,HSPG2,TGFBI,DCN,PXDN,THBS1,THBS2,LOXL2,ANGPTL4,HEL-S-45,LRP1,COL3A1,COL4A1,FN1,ST14,SEMA3C,SERPINE2,FLNA,MFGE8,CCN1,CCN2
GO:0043236	GO:MF	laminin binding	2.0547e-08	27	94	7	0.0744681	0.259259	20139	5771	GO:0005515,GO:0050840	IBA,TAS IEA,IEA,IDA,IDA,IDA,IDA IEA	LGALS1,AGRN,ITGA3,PXDN,THBS1,LRRC15,NID1
GO:0007178	GO:BP	transmembrane receptor protein serine/threonine kinase signaling pathway	2.12667e-08	371	94	16	0.170213	0.0431267	21010	2787	GO:0007167	ISS IEA,IMP,IMP,IDA,ISS IEA,IDA IMP IBA,IDA IBA IEA,ISS,IDA,IDA,IEA,IDA TAS IEA,TAS,IMP,IGI,IEA	EMILIN1,ITGA3,ITGB5,THBS1,FBN1,VASN,SKIL,LRP1,COL1A2,COL3A1,NEO1,LTBP1,LTBP2,HSPA1A,CCN1,HTRA1
GO:0044877	GO:MF	protein-containing complex binding	2.22618e-08	1761	94	31	0.329787	0.0176036	20139	6092	GO:0005488	IBA,NAS,IMP,IBA IEA,IEA,IBA IEA,IPI IBA IEA,IBA,IEA,IDA IBA,ISS IEA,IPI TAS,IDA IMP,IPI,ISS,IDA,IDA IEA,IDA,IMP NAS,IPI,IPI,IDA IPI IMP IBA NAS,NAS,IDA IBA,IEA,IDA IEA,IEA,IEA,IBA IEA,IDA IEA,TAS	MYO5C,CD44,EMILIN1,ITGA3,PTPRF,ITGA5,ITGAV,ITGB5,HSPG2,PTX3,PRKAA1,TGFBI,THBS1,FBN1,ABI3,LRRC15,SKIL,LRP1,COL3A1,COL6A1,COL6A2,FN1,COL14A1,PCOLCE,ABI3BP,FLNA,MFGE8,CCN1,CCN2,NID1,NID2
GO:0030154	GO:BP	cell differentiation	2.71546e-08	4310	94	49	0.521277	0.0113689	21010	7002	GO:0048869	IEA,TAS IEA,IEA,IEP IEA,IGI ISS IBA IEA,IEA,IMP,IMP IEA,IEP IEA,IEP,TAS IEA,IEA,IEA,IDA,IDA IEA,IEA,IDA IMP ISS IEA,ISS,IMP,IMP IEA,IDA,ISS IEA,ISS,IMP IGI,IDA IEA,IDA ISS,ISS IEA,IEA,IDA,IEP HDA,IBA IEA,IEP,IEA,IDA IEA,IEP IEA,IMP IBA IEA,IEP IBA,IBA,ISS IBA IEA,NAS,IDA IEA,IEA,NAS IEA,IMP,IMP,IDA IEA,IDA IEA,NAS,IEA	LGALS1,AGRN,POSTN,ITGA3,APP,PTPRF,ITGA5,ITGAV,MMP2,ITGB5,HSPG2,PTX3,TGFBI,EFEMP1,FBN1,CLIC1,LOXL2,ABI3,VASN,SKIL,HEL-S-45,CEP57,LRP1,MSN,COL1A1,SPOCK1,COL3A1,COL4A1,COL5A2,COL6A1,NEO1,COL7A1,EXT2,FN1,COL11A1,ST14,COL12A1,HAPLN1,SEMA3C,LAMC1,SERPINE2,ABI3BP,FLNA,HSPA1B,HSPA1A,CCN1,CCN2,NID1,HTRA1
GO:0048869	GO:BP	cellular developmental process	2.73952e-08	4311	94	49	0.521277	0.0113663	21010	13764	GO:0009987,GO:0032502	IEA,TAS IEA,IEA,IEP IEA,IGI ISS IBA IEA,IEA,IMP,IMP IEA,IEP IEA,IEP,TAS IEA,IEA,IEA,IDA,IDA IEA,IEA,IDA IMP ISS IEA,ISS,IMP,IMP IEA,IDA,ISS IEA,ISS,IMP IGI,IDA IEA,IDA ISS,ISS IEA,IEA,IDA,IEP HDA,IBA IEA,IEP,IEA,IDA IEA,IEP IEA,IMP IBA IEA,IEP IBA,IBA,ISS IBA IEA,NAS,IDA IEA,IEA,NAS IEA,IMP,IMP,IDA IEA,IDA IEA,NAS,IEA	LGALS1,AGRN,POSTN,ITGA3,APP,PTPRF,ITGA5,ITGAV,MMP2,ITGB5,HSPG2,PTX3,TGFBI,EFEMP1,FBN1,CLIC1,LOXL2,ABI3,VASN,SKIL,HEL-S-45,CEP57,LRP1,MSN,COL1A1,SPOCK1,COL3A1,COL4A1,COL5A2,COL6A1,NEO1,COL7A1,EXT2,FN1,COL11A1,ST14,COL12A1,HAPLN1,SEMA3C,LAMC1,SERPINE2,ABI3BP,FLNA,HSPA1B,HSPA1A,CCN1,CCN2,NID1,HTRA1
GO:0010810	GO:BP	regulation of cell-substrate adhesion	3.21181e-08	214	94	13	0.138298	0.0607477	21010	4501	GO:0030155,GO:0031589	IEA,IEA,IEA,IEA,IDA TAS,IEA,IDA,IDA,IBA IEA,IBA IEA,IMP,IEA,IEA	EMILIN1,POSTN,ITGA3,ITGA5,THBS1,COL1A1,SPOCK1,FN1,CCDC80,ABI3BP,FLNA,CCN1,NID1
GO:0098636	GO:CC	protein complex involved in cell adhesion	4.13679e-08	59	94	8	0.0851064	0.135593	22090	3231	GO:0032991	IPI,IPI IMP,IDA IMP IBA TAS IEA,IDA IPI IBA TAS IEA,IDA IPI IBA NAS IEA,IDA IBA IEA,NAS,NAS	LGALS1,EMILIN1,ITGA3,ITGA5,ITGAV,ITGB5,LAMC1,NID1
GO:0001525	GO:BP	angiogenesis	4.76269e-08	529	94	18	0.191489	0.0340265	21010	340	GO:0048514,GO:0048646	ISS ISO IEA,IMP IBA TAS IEA,IEP IBA IEA,IEA,TAS IEA,IEP,IDA,IMP,IDA IMP IGI IBA IEA,IDA IBA IEA,IMP,TAS IEA,IMP IEA,IEA,IEA,IEA,IEA,IEA	EMILIN1,ITGA5,ITGAV,MMP2,HSPG2,TGFBI,DCN,PXDN,THBS1,THBS2,LOXL2,ANGPTL4,COL4A1,FN1,FLNA,MFGE8,CCN1,CCN2
GO:0050896	GO:BP	response to stimulus	4.87608e-08	8955	94	72	0.765957	0.0080402	21010	14004	GO:0008150	IDA HMP IEA,IDA IMP IBA TAS,TAS IEA,IDA IMP IBA IEA,IDA ISS IEA,IDA IEA,ISS IBA TAS IC IEA,IMP ISS IBA IEA,IMP IGI ISS TAS IC IEA,TAS IEA,IDA IEP IBA TAS NAS IEA,IBA IEA,IDA IMP ISS IBA NAS IEA,IDA ISS IBA TAS IEA,IMP IBA IEA,TAS IEA,IDA IBA TAS IEA,IDA IMP ISS IBA TAS NAS IC IEA,IEA,ISS IEA,IDA,NAS IEA,IDA IMP IEP ISS TAS NAS IEA,IDA,ISS IEA,IDA IEA,HMP TAS,IDA ISS IEA,IMP IEA,IDA IMP IBA IEA,IB…	LGALS1,YWHAZ,AGRN,CD44,EMILIN1,POSTN,IGFBP2,ITGA3,APP,PTPRF,ITGA5,IGFBP7,ITGAV,MMP2,ITGB5,HSPG2,PTX3,PRKAA1,TGFBI,MAPRE2,DCN,PXDN,THBS1,EFEMP1,FBN1,GAPDH,CLIC1,LOXL2,ABI3,VASN,PAPPA,SKIL,ANGPTL4,HEL-S-45,CEP57,PRG3,LRP1,MSN,COL1A1,COL1A2,COL3A1,COL4A1,ANXA5,COL5A2,COL6A1,COL6A2,NEO1,EXT2,LTBP1,LTBP2,CFH,CXCL1,FN1,COL11A1,C1R,CCDC80,SEMA3C,LAMC1,SERPINE2,MFAP4,ABI3BP,COL18A1,FLNA,HSPA1B,HSPA1A,MVP…
KEGG:05205	KEGG	Proteoglycans in cancer	5.07351e-08	205	55	13	0.236364	0.0634146	8161	450	KEGG:00000	KEGG,KEGG,KEGG,KEGG,KEGG,KEGG,KEGG,KEGG,KEGG,KEGG,KEGG,KEGG,KEGG	CD44,ITGA5,ITGAV,MMP2,ITGB5,HSPG2,DCN,THBS1,MSN,COL1A1,COL1A2,FN1,FLNA
GO:0035239	GO:BP	tube morphogenesis	6.32884e-08	867	94	22	0.234043	0.0253749	21010	9344	GO:0009653,GO:0035295	ISS ISO IEA,IMP IBA TAS IEA,IEP IBA IEA,IEA,TAS IEA,IEP,IDA,IMP,IDA IMP IGI IBA IEA,IDA IBA IEA,IMP,TAS IEA,IEA,ISS,IEA,IMP IEA,IEA,IEA,IEA,IEA,IEA,IEA	EMILIN1,ITGA5,ITGAV,MMP2,HSPG2,TGFBI,DCN,PXDN,THBS1,THBS2,LOXL2,ANGPTL4,HEL-S-45,LRP1,COL3A1,COL4A1,FN1,ST14,FLNA,MFGE8,CCN1,CCN2
GO:0005925	GO:CC	focal adhesion	8.2137e-08	421	94	15	0.159574	0.0356295	22090	453	GO:0030055	HDA,HDA,HDA,IDA HDA IEA,IDA HDA IEA,HDA IBA,HDA,IDA IEA,HDA,HDA,IDA HDA,HDA,HDA,HDA,HDA	YWHAZ,CD44,ITGA3,ITGA5,ITGAV,ITGB5,HSPG2,MAPRE2,HEL-S-45,LRP1,MSN,ANXA5,FLNA,HSPA1B,HSPA1A
GO:0007160	GO:BP	cell-matrix adhesion	9.86049e-08	234	94	13	0.138298	0.0555556	21010	2771	GO:0031589	NAS,IMP,IEA,IBA TAS,IBA NAS,IMP IBA NAS,IMP,IDA TAS,IDA,IBA IEA,IEA,IEA,IBA IEA	CD44,EMILIN1,POSTN,ITGA3,ITGA5,ITGAV,ITGB5,THBS1,COL3A1,FN1,CCN2,NID1,NID2
GO:0097435	GO:BP	supramolecular fiber organization	1.01592e-07	799	94	21	0.223404	0.0262829	21010	19546	GO:0016043	IBA,ISS IEA,EXP IMP,IMP,IDA IBA,IMP,IMP IBA,IMP NAS,IMP NAS,IMP NAS IEA,IMP ISS IEA,IMP IBA,NAS IEA,NAS,NAS,IDA IBA,IBA,IDA IEA,IMP,IMP,IDA	MYO5C,EMILIN1,APP,ITGB5,CRACD,PXDN,LOXL2,COL1A1,COL1A2,COL3A1,COL5A2,LTBP2,COL11A1,COL12A1,COL14A1,MFAP4,COL18A1,FLNA,HSPA1B,HSPA1A,CCN2
REAC:R-HSA-8957275	REAC	Post-translational protein phosphorylation	1.03396e-07	107	79	11	0.139241	0.102804	10835	1696	REAC:R-HSA-597592	REAC,REAC,REAC,REAC,REAC,REAC,REAC,REAC,REAC,REAC,REAC	LGALS1,APP,IGFBP7,FBN1,QSOX1,LTBP1,FN1,LAMC1,MFGE8,CCN1,STC2
GO:0030055	GO:CC	cell-substrate junction	1.13572e-07	431	94	15	0.159574	0.0348028	22090	872	GO:0070161	HDA,HDA,HDA,IDA HDA IEA,IDA HDA IEA,HDA IBA,HDA,IDA IEA,HDA,HDA,IDA HDA,HDA,HDA,HDA,HDA	YWHAZ,CD44,ITGA3,ITGA5,ITGAV,ITGB5,HSPG2,MAPRE2,HEL-S-45,LRP1,MSN,ANXA5,FLNA,HSPA1B,HSPA1A
REAC:R-HSA-8875878	REAC	MET promotes cell motility	1.37259e-07	40	79	8	0.101266	0.2	10835	1309	REAC:R-HSA-6806834	REAC,REAC,REAC,REAC,REAC,REAC,REAC,REAC	ITGA3,COL1A1,COL1A2,COL3A1,COL5A2,FN1,COL11A1,LAMC1
GO:0007369	GO:BP	gastrulation	1.58454e-07	193	94	12	0.12766	0.0621762	21010	2924	GO:0048598	IEP,IMP,IMP,IEP,IEP,IDA,IEP,IEP,IEA,IDA,IEP,IEP IBA	ITGA3,ITGA5,ITGAV,MMP2,ITGB5,COL5A2,COL6A1,COL7A1,EXT2,FN1,COL11A1,COL12A1
GO:0043394	GO:MF	proteoglycan binding	1.86675e-07	36	94	7	0.0744681	0.194444	20139	5787	GO:0005515,GO:0097367	ISS,IEA,TAS,TAS,IDA,IDA IBA,IPI	AGRN,PTPRF,THBS1,LRP1,CFH,FN1,NID1
GO:0030334	GO:BP	regulation of cell migration	2.33663e-07	928	94	22	0.234043	0.0237069	21010	7095	GO:0016477,GO:2000145	ISS IEA,IEA,IEA,IMP,IEA,IEA,IEA,ISS IEA,IDA,IDA IMP ISS,IDA IBA,IMP,IDA,ISS,IMP,IDA,ISS IEA,IDA,ISS IBA IEA,NAS,IDA IEA,IDA IEA	EMILIN1,POSTN,ITGA3,APP,ITGA5,ITGAV,MMP2,MAPRE2,DCN,THBS1,ABI3,LRRC15,CEMIP,LRP1,MSN,COL1A1,COL3A1,FN1,SEMA3C,SERPINE2,FLNA,CCN1
GO:0007229	GO:BP	integrin-mediated signaling pathway	2.7185e-07	116	94	10	0.106383	0.0862069	21010	2830	GO:0007166	IBA IEA,IDA IBA NAS IEA,IDA IMP IBA NAS IEA,IMP IBA IEA,IMP,IDA,NAS,IMP,IEA,NAS	ITGA3,ITGA5,ITGAV,ITGB5,COL3A1,FN1,LAMC1,FLNA,CCN2,NID1
GO:0098643	GO:CC	banded collagen fibril	2.72239e-07	12	94	5	0.0531915	0.416667	22090	3234	GO:0098644,GO:0099512	IDA IPI IMP IBA IEA,IDA IPI IMP IBA TAS IEA,IDA IMP NAS IEA,IMP IBA NAS,IDA IBA NAS	COL1A1,COL1A2,COL3A1,COL5A2,COL11A1
GO:0005583	GO:CC	fibrillar collagen trimer	2.72239e-07	12	94	5	0.0531915	0.416667	22090	203	GO:0005581,GO:0098643	IDA IPI IMP IBA IEA,IDA IPI IMP IBA TAS IEA,IDA IMP NAS IEA,IMP IBA NAS,IDA IBA NAS	COL1A1,COL1A2,COL3A1,COL5A2,COL11A1
GO:0048519	GO:BP	negative regulation of biological process	4.56982e-07	5913	94	56	0.595745	0.00947066	21010	13452	GO:0008150,GO:0050789	IDA TAS,IDA IMP,ISS IEA,IEA,TAS,ISS IEA,IDA IGI IEA,IMP,TAS,IDA IMP,IEA,TAS IEA,IDA,IDA ISS IBA NAS IEA,TAS,IDA,IDA IBA,IEA,IDA IMP IGI IBA TAS IEA,IDA IBA IEA,IDA,IDA ISS IEA,IDA IMP,IDA ISS IEA,ISS NAS IEA,IDA IMP IBA,IMP,IDA IMP,IDA IBA IEA,IDA IEA,IDA,IDA,ISS IC,IEA,IDA,IMP ISS IEA,TAS IEA,IDA,IEA,IEA,IDA TAS,TAS,IEA,IDA IEA,IBA,IDA IMP ISS IBA IC IEA,IEA,TAS,IDA IMP NAS IEA,IDA IMP TAS,IDA I…	YWHAZ,CD44,EMILIN1,POSTN,IGFBP2,ITGA3,APP,ITGA5,IGFBP7,ITGAV,MMP2,HSPG2,PTX3,PRKAA1,TGFBI,DCN,CRACD,PXDN,THBS1,THBS2,EFEMP1,FBN1,GAPDH,LOXL2,ABI3,VASN,QSOX1,LRRC15,SKIL,ANGPTL4,CEMIP,PRG3,LRP1,COL1A1,SPOCK1,COL3A1,ANXA5,COL5A2,NEO1,COL7A1,LTBP1,CXCL1,TFAP2C,FN1,SEMA3C,SERPINE2,ABI3BP,COL18A1,FLNA,HSPA1B,HSPA1A,MVP,CCN1,CCN2,STC2,HTRA1
KEGG:04151	KEGG	PI3K-Akt signaling pathway	5.17137e-07	353	55	15	0.272727	0.0424929	8161	279	KEGG:00000	KEGG,KEGG,KEGG,KEGG,KEGG,KEGG,KEGG,KEGG,KEGG,KEGG,KEGG,KEGG,KEGG,KEGG,KEGG	YWHAZ,ITGA3,ITGA5,ITGAV,ITGB5,PRKAA1,THBS1,THBS2,COL1A1,COL1A2,COL4A1,COL6A1,COL6A2,FN1,LAMC1
GO:0048513	GO:BP	animal organ development	5.32002e-07	3068	94	39	0.414894	0.0127119	21010	13448	GO:0048856	IEA,IEP,ISS IEA,IMP IEA,IEA,IEA,TAS IEA,IEA,ISS IEA,IEA,TAS,IEA,IDA IEP,IDA IMP IEP IEA,IDA IMP ISS IEA,IMP,IDA IEA,ISS IEA,IMP,IDA IMP IBA IEA,IMP NAS IEA,IMP ISS IEA,IMP,IMP ISS IBA IEA,IEA,IEP,IDA IBA,IEA,IMP IBA IEA,ISS IBA IEA,IEA,IEA,IBA TAS,IEA,IDA IEA,IEA,IEA,IEA,IEA	CD248,CD44,EMILIN1,ITGA3,APP,MMP2,HSPG2,PTX3,PRKAA1,TGFBI,DCN,PXDN,EFEMP1,FBN1,LOXL2,VASN,SKIL,HEL-S-45,MSN,COL1A1,COL1A2,COL3A1,COL4A1,COL5A2,EXT2,TFAP2C,FN1,COL11A1,ST14,SEMA3C,SERPINE2,ABI3BP,COL18A1,FLNA,CCN1,CCN2,STC2,NID1,HTRA1
GO:0048407	GO:MF	platelet-derived growth factor binding	5.83734e-07	11	94	5	0.0531915	0.454545	20139	7324	GO:0019838	IDA,IDA,IDA,IDA,IDA	COL1A1,COL1A2,COL3A1,COL4A1,COL6A1
GO:2000145	GO:BP	regulation of cell motility	7.67403e-07	988	94	22	0.234043	0.0222672	21010	26560	GO:0040012,GO:0048870,GO:0050794	ISS IEA,IEA,IEA,IMP,IEA,IEA,IEA,ISS IEA,IDA,IDA IMP ISS,IDA IBA,IMP,IDA,ISS,IMP,IDA,ISS IEA,IDA,ISS IBA IEA,NAS,IDA IEA,IDA IEA	EMILIN1,POSTN,ITGA3,APP,ITGA5,ITGAV,MMP2,MAPRE2,DCN,THBS1,ABI3,LRRC15,CEMIP,LRP1,MSN,COL1A1,COL3A1,FN1,SEMA3C,SERPINE2,FLNA,CCN1
REAC:R-HSA-2243919	REAC	Crosslinking of collagen fibrils	8.31391e-07	18	79	6	0.0759494	0.333333	10835	400	REAC:R-HSA-2022090	REAC,REAC,REAC,REAC,REAC,REAC	PXDN,LOXL2,COL1A1,COL1A2,COL4A1,PCOLCE
GO:0040011	GO:BP	locomotion	1.35881e-06	1225	94	24	0.255319	0.0195918	21010	10391	GO:0008150	ISS IEA,IEA,IEA,IMP,IEA,IMP IEA,IEA,ISS IEA,IDA,IDA IMP ISS,IDA IBA,IMP,IDA,ISS,IMP,IDA,ISS IEA,IBA TAS IEA,IDA,ISS IBA IEA,NAS,IDA IEA,IDA IEA,IDA IBA TAS IEA	EMILIN1,POSTN,ITGA3,APP,ITGA5,ITGAV,MMP2,MAPRE2,DCN,THBS1,ABI3,LRRC15,CEMIP,LRP1,MSN,COL1A1,COL3A1,CXCL1,FN1,SEMA3C,SERPINE2,FLNA,CCN1,CXCL6
GO:0048523	GO:BP	negative regulation of cellular process	1.41357e-06	5511	94	53	0.56383	0.00961713	21010	13456	GO:0009987,GO:0048519,GO:0050794	IDA TAS,IDA IMP,ISS IEA,IEA,TAS,ISS IEA,IDA IGI IEA,IMP,TAS,IMP,IEA,IEA,IDA ISS IBA NAS IEA,TAS,IDA,IDA IBA,IEA,IDA IMP TAS,IDA,IDA ISS IEA,IDA IMP,IDA,ISS NAS IEA,IDA IMP IBA,IMP,IMP,IDA IBA IEA,IDA IEA,IDA,IDA,ISS,IEA,IDA,ISS IEA,TAS,IDA,IEA,IDA TAS,TAS,IEA,IDA IEA,IBA,IMP ISS IBA IC IEA,IEA,TAS,IDA IMP NAS IEA,IDA IMP TAS,IDA IMP TAS,IDA,IEA,IEA,IDA,IEA	YWHAZ,CD44,EMILIN1,POSTN,IGFBP2,ITGA3,APP,ITGA5,IGFBP7,ITGAV,MMP2,HSPG2,PRKAA1,TGFBI,DCN,CRACD,PXDN,THBS1,EFEMP1,FBN1,GAPDH,LOXL2,ABI3,VASN,QSOX1,LRRC15,SKIL,ANGPTL4,CEMIP,PRG3,LRP1,COL1A1,SPOCK1,COL3A1,ANXA5,COL5A2,NEO1,LTBP1,CXCL1,TFAP2C,FN1,SEMA3C,SERPINE2,ABI3BP,COL18A1,FLNA,HSPA1B,HSPA1A,MVP,CCN1,CCN2,STC2,HTRA1
GO:0040012	GO:BP	regulation of locomotion	1.64739e-06	1029	94	22	0.234043	0.02138	21010	10392	GO:0040011,GO:0050789	ISS IEA,IEA,IEA,IMP,IEA,IEA,IEA,ISS IEA,IDA,IDA IMP ISS,IDA IBA,IMP,IDA,ISS,IMP,IDA,ISS IEA,IDA,ISS IBA IEA,NAS,IDA IEA,IDA IEA	EMILIN1,POSTN,ITGA3,APP,ITGA5,ITGAV,MMP2,MAPRE2,DCN,THBS1,ABI3,LRRC15,CEMIP,LRP1,MSN,COL1A1,COL3A1,FN1,SEMA3C,SERPINE2,FLNA,CCN1
GO:0072562	GO:CC	blood microparticle	1.86743e-06	136	94	9	0.0957447	0.0661765	22090	2820	GO:0005615,GO:0110165	HDA,HDA,HDA,HDA,IEA,HDA,HDA,HDA,HDA	YWHAZ,CLIC1,ANGPTL4,MSN,ANXA5,CFH,FN1,HSPA1B,HSPA1A
GO:0007165	GO:BP	signal transduction	1.87183e-06	5926	94	55	0.585106	0.00928113	21010	2776	GO:0007154,GO:0009987,GO:0023052,GO:0050794,GO:0051716	HMP,IDA IMP IBA TAS,TAS IEA,IDA IBA IEA,ISS IEA,IEA,ISS IBA TAS IC,IMP ISS IBA IEA,IMP IGI ISS TAS IC IEA,TAS,IDA IBA TAS NAS IEA,IBA,IDA IMP ISS IBA NAS IEA,TAS,IMP IBA IEA,IEA,IMP ISS IBA TAS IC IEA,ISS IEA,IDA,IEA,IDA IMP TAS,IDA,ISS IEA,IDA,TAS,IDA IMP IBA,IBA,IDA IBA IEA,IMP ISS,IPI,ISS,IDA IEA,IDA,IDA IMP ISS IEA,IEA,TAS,IEA,TAS,IDA TAS IEA,TAS,IBA TAS,IDA,ISS IBA IEA,NAS,IEA,IMP IGI HMP IE…	LGALS1,YWHAZ,AGRN,CD44,EMILIN1,POSTN,IGFBP2,ITGA3,APP,PTPRF,ITGA5,IGFBP7,ITGAV,MMP2,ITGB5,HSPG2,PRKAA1,MAPRE2,DCN,PXDN,THBS1,EFEMP1,FBN1,GAPDH,CLIC1,VASN,PAPPA,SKIL,HEL-S-45,CEP57,LRP1,COL1A1,COL1A2,COL3A1,COL4A1,ANXA5,NEO1,EXT2,LTBP1,LTBP2,CXCL1,FN1,SEMA3C,LAMC1,SERPINE2,FLNA,HSPA1B,HSPA1A,MVP,CCN1,CCN2,STC2,CXCL6,NID1,HTRA1
GO:0001968	GO:MF	fibronectin binding	1.9808e-06	28	94	6	0.0638298	0.214286	20139	286	GO:0005515	IEA,IDA,IEA,IDA,IDA,IEA	ITGA3,ITGAV,MMP2,THBS1,LRRC15,CCDC80
GO:0090092	GO:BP	regulation of transmembrane receptor protein serine/threonine kinase signaling pathway	2.84537e-06	248	94	12	0.12766	0.0483871	21010	18869	GO:0007178,GO:0009966	ISS IEA,IMP,IDA,ISS IEA,IDA IMP IBA,IDA IBA IEA,ISS,IEA,IDA TAS,IMP,IGI,IEA	EMILIN1,ITGA3,THBS1,FBN1,VASN,SKIL,LRP1,NEO1,LTBP1,HSPA1A,CCN1,HTRA1
GO:0001501	GO:BP	skeletal system development	3.41247e-06	524	94	16	0.170213	0.0305344	21010	327	GO:0048731	IEP,IEA,IEA,IDA,IDA IMP IEA,ISS IEA,ISS,IMP IBA IEA,IMP,IEA,IEA,IEA,IEA,IBA,IEA,IEA	CD44,MMP2,TGFBI,EFEMP1,FBN1,LOXL2,HEL-S-45,COL1A1,COL1A2,COL3A1,COL5A2,EXT2,COL11A1,COL18A1,CCN1,CCN2
GO:0090287	GO:BP	regulation of cellular response to growth factor stimulus	3.41283e-06	312	94	13	0.138298	0.0416667	21010	19040	GO:0048583,GO:0071363	ISS IEA,IMP,TAS,IDA,IDA,ISS IEA,IDA IMP IBA,IDA IBA IEA,IEA,IDA TAS,IMP,IGI,IEA	EMILIN1,ITGA3,ITGA5,DCN,THBS1,FBN1,VASN,SKIL,NEO1,LTBP1,HSPA1A,CCN1,HTRA1
GO:0009966	GO:BP	regulation of signal transduction	3.66295e-06	2973	94	37	0.393617	0.0124453	21010	3862	GO:0007165,GO:0010646,GO:0023051,GO:0048583	HMP,IDA,IDA IBA,ISS IEA,IEA,ISS IBA TAS IC,IMP ISS IEA,IMP IGI ISS TAS IC IEA,TAS,IBA,IMP,ISS IBA IEA,ISS IEA,IDA,IEA,IDA IMP TAS,ISS IEA,IDA,IDA IMP IBA,IDA IBA IEA,ISS,ISS,IDA,ISS IEA,IEA,IDA TAS,IDA,NAS,IEA,IMP HMP,IMP,IDA IMP,IDA,IDA IGI,IDA,NAS,IEA	LGALS1,YWHAZ,CD44,EMILIN1,POSTN,IGFBP2,ITGA3,APP,ITGA5,IGFBP7,ITGAV,PRKAA1,MAPRE2,DCN,PXDN,THBS1,FBN1,GAPDH,VASN,SKIL,HEL-S-45,LRP1,COL1A1,COL3A1,NEO1,LTBP1,FN1,LAMC1,SERPINE2,FLNA,HSPA1B,HSPA1A,MVP,CCN1,CCN2,NID1,HTRA1
GO:0051094	GO:BP	positive regulation of developmental process	5.17997e-06	1310	94	24	0.255319	0.0183206	21010	14161	GO:0032502,GO:0048518,GO:0050793	ISS,ISO IEA,IMP,ISS IEA,IGI,IMP,IEA,IEA,IMP ISS IEA,IMP IEA,TAS,IDA,IDA,IEA,IBA,NAS,IDA,IEA,IEA,IMP,IMP,IDA IEA,IDA,NAS	AGRN,EMILIN1,ITGA5,PRKAA1,DCN,THBS1,THBS2,CLIC1,LOXL2,SKIL,ANGPTL4,HEL-S-45,COL1A1,FN1,HAPLN1,LAMC1,SERPINE2,ABI3BP,FLNA,HSPA1B,HSPA1A,CCN1,CCN2,NID1
GO:0042127	GO:BP	regulation of cell population proliferation	6.34828e-06	2184	94	31	0.329787	0.0141941	21010	10477	GO:0008283,GO:0050794	ISS,IEA,IMP,ISO IEA,IDA,IEA,IDA,IEA,TAS,IDA IEA,IMP IEA,IEA,IEA,IDA IMP,ISS NAS IEA,IMP IEA,IDA,IEA,TAS,IBA,IDA IEA,IBA,IBA,TAS,IEA,IEA,TAS,IEA,IMP,IMP,IDA	AGRN,CD248,CD44,EMILIN1,IGFBP2,ITGA3,APP,PTPRF,IGFBP7,ITGAV,MMP2,HSPG2,PRKAA1,THBS1,ABI3,SKIL,SPOCK1,NEO1,CXCL1,TFAP2C,FN1,HAPLN1,SEMA3C,LAMC1,SERPINE2,ABI3BP,COL18A1,FLNA,HSPA1B,HSPA1A,CCN1
GO:0009611	GO:BP	response to wounding	6.48015e-06	548	94	16	0.170213	0.0291971	21010	3596	GO:0006950	IMP,ISS,IEA,IEP NAS,IEA,IDA,HMP,IDA NAS,IEA,IEA,NAS IEA,IDA ISS IC IEA,IEA,IDA HMP NAS IEA,IDA,TAS	CD44,EMILIN1,PTPRF,ITGA5,MMP2,THBS1,CLIC1,COL3A1,ANXA5,NEO1,FN1,SERPINE2,ABI3BP,FLNA,CCN1,CCN2
GO:0030141	GO:CC	secretory granule	6.70632e-06	871	94	18	0.191489	0.0206659	22090	919	GO:0012505,GO:0099503	IBA TAS,TAS,TAS,TAS,TAS,IDA TAS,IDA,TAS,IEA,TAS,IEA,TAS,TAS,IDA IMP,IEA,TAS,TAS,TAS	SFTPC,CD44,APP,ITGAV,PTX3,THBS1,THBS2,QSOX1,SKIL,PRG3,COL1A1,CXCL1,FN1,SERPINE2,MFGE8,HSPA1B,HSPA1A,MVP
GO:0045785	GO:BP	positive regulation of cell adhesion	7.0747e-06	473	94	15	0.159574	0.0317125	21010	12232	GO:0007155,GO:0030155,GO:0048522	IEA,IMP,ISS IEA,IDA,IEA,IEA,IDA,ISS IEA,IDA,IBA IEA,NAS,IBA IEA,IMP,IEA,NAS IEA	LGALS1,CD44,EMILIN1,IGFBP2,ITGA3,ITGA5,ITGAV,HEL-S-45,FN1,CCDC80,LAMC1,ABI3BP,FLNA,CCN1,NID1
GO:0010811	GO:BP	positive regulation of cell-substrate adhesion	1.12997e-05	124	94	9	0.0957447	0.0725806	21010	4502	GO:0010810,GO:0031589,GO:0045785	IEA,IEA,IEA,IDA,IBA IEA,IBA IEA,IMP,IEA,IEA	EMILIN1,ITGA3,ITGA5,FN1,CCDC80,ABI3BP,FLNA,CCN1,NID1
GO:0023052	GO:BP	signaling	1.14406e-05	6396	94	56	0.595745	0.00875547	21010	6955	GO:0050789	HMP,IDA IMP IBA TAS,TAS IEA,IDA IBA IEA,ISS IEA,IEA,ISS IBA TAS IC,IMP ISS IBA IEA,IMP IGI ISS TAS IC IEA,TAS,IDA IBA TAS NAS IEA,IBA,IDA IMP ISS IBA NAS IEA,TAS,IMP IBA IEA,IEA,IMP ISS IBA TAS IC IEA,ISS IEA,IDA,IEA,IDA IMP TAS,IDA,ISS IEA,IDA,TAS,IDA IMP IBA,IBA,IDA IBA IEA,IDA IMP ISS,IPI,ISS,IDA IEA,IDA,IDA IMP ISS IEA,IEA,TAS,IEA,TAS,IDA TAS IEA,TAS,IBA TAS,TAS,IDA,ISS IBA IEA,NAS,IEA,IMP IG…	LGALS1,YWHAZ,AGRN,CD44,EMILIN1,POSTN,IGFBP2,ITGA3,APP,PTPRF,ITGA5,IGFBP7,ITGAV,MMP2,ITGB5,HSPG2,PRKAA1,MAPRE2,DCN,PXDN,THBS1,EFEMP1,FBN1,GAPDH,CLIC1,VASN,PAPPA,SKIL,HEL-S-45,CEP57,LRP1,COL1A1,COL1A2,COL3A1,COL4A1,ANXA5,NEO1,EXT2,LTBP1,LTBP2,CXCL1,TFAP2C,FN1,SEMA3C,LAMC1,SERPINE2,FLNA,HSPA1B,HSPA1A,MVP,CCN1,CCN2,STC2,CXCL6,NID1,HTRA1
GO:0048583	GO:BP	regulation of response to stimulus	1.42356e-05	3909	94	42	0.446809	0.0107444	21010	13506	GO:0050789,GO:0050896	IDA HMP,IDA,IDA IBA,IDA ISS IEA,IEA,ISS IBA TAS IC,IMP ISS IEA,IMP IGI ISS TAS IC IEA,IEA,TAS,IBA,IMP,ISS IBA IEA,ISS IEA,IDA,IEA,IDA IMP ISS TAS,ISS IEA,IDA,IDA IMP IBA,IDA IBA IEA,ISS,ISS,IDA,IMP ISS IEA,IEA,IDA TAS,IDA IBA TAS IEA,IDA,IEA,IBA,NAS,IDA ISS IC IEA,IMP HMP IEA,IMP,IDA IMP,IDA,IDA IGI,IDA,IEA,NAS,IEA	LGALS1,YWHAZ,CD44,EMILIN1,POSTN,IGFBP2,ITGA3,APP,PTPRF,ITGA5,IGFBP7,ITGAV,PRKAA1,MAPRE2,DCN,PXDN,THBS1,FBN1,GAPDH,VASN,SKIL,HEL-S-45,LRP1,COL1A1,COL3A1,NEO1,LTBP1,CFH,FN1,C1R,SEMA3C,LAMC1,SERPINE2,FLNA,HSPA1B,HSPA1A,MVP,CCN1,CCN2,CXCL6,NID1,HTRA1
GO:0097367	GO:MF	carbohydrate derivative binding	1.45379e-05	2294	94	31	0.329787	0.0135135	20139	9171	GO:0005488	ISS,IEA,IDA IBA NAS IEA,ISS IEA,IEA,IEA,IEA,IEA,IDA TAS IEA,TAS IEA,IDA IEA,IDA IEA,IDA IEA,TAS,IEA,IDA,IDA IBA NAS IEA,IEA,IEA,IEA,IDA IEA,IDA,IEA,IDA IEA,IDA IEA,IBA IEA,IBA IEA,IEA,IBA IEA,IEA,IPI	AGRN,MYO5C,CD44,POSTN,APP,PTPRF,PRKAA1,DCN,THBS1,THBS2,FBN1,CEMIP,HEL-S-45,LRP1,LTBP2,CFH,FN1,COL11A1,CCDC80,HAPLN1,SERPINE2,PCOLCE,ABI3BP,HSPA1B,HSPA1A,TUBA1C,TUBA4A,CCN1,CCN2,CXCL6,NID1
KEGG:05165	KEGG	Human papillomavirus infection	1.60994e-05	331	55	13	0.236364	0.0392749	8161	439	KEGG:00000	KEGG,KEGG,KEGG,KEGG,KEGG,KEGG,KEGG,KEGG,KEGG,KEGG,KEGG,KEGG,KEGG	ITGA3,ITGA5,ITGAV,ITGB5,THBS1,THBS2,COL1A1,COL1A2,COL4A1,COL6A1,COL6A2,FN1,LAMC1
GO:0051240	GO:BP	positive regulation of multicellular organismal process	1.69973e-05	1629	94	26	0.276596	0.0159607	21010	14271	GO:0032501,GO:0048518,GO:0051239	IEA,ISS,ISS ISO IEA,IEA,IDA,IGI,IMP,ISS IEA,IDA IMP ISS IEA,IEA,IDA,IMP ISS IEA,IMP IEA,TAS,IDA,IDA,ISS TAS,IDA,IEA,IBA,IDA,IEA,NAS,IMP,IMP,IDA IEA	LGALS1,AGRN,EMILIN1,POSTN,IGFBP2,APP,ITGA5,PRKAA1,THBS1,THBS2,GAPDH,LOXL2,SKIL,ANGPTL4,HEL-S-45,PRG3,LRP1,COL1A1,FN1,HAPLN1,SERPINE2,ABI3BP,FLNA,HSPA1B,HSPA1A,CCN1
GO:0051128	GO:BP	regulation of cellular component organization	1.80541e-05	2419	94	32	0.340426	0.0132286	21010	14186	GO:0016043,GO:0050794	IDA IMP,ISS,IMP,ISS IEA,IEA,IDA IMP,IEA,IEA,IDA IMP,IEA,ISS IEA,ISS IBA IEA,IGI,IDA IBA,TAS,IEA,ISS NAS IEA,IMP IEA,IDA IEA,IGI ISS TAS,IGI IBA IEA,IDA NAS,IEA,IEA,IBA,NAS,IEA,IEA,IDA IMP IBA,IDA IMP IBA,IDA,NAS	YWHAZ,AGRN,CD44,EMILIN1,ITGA3,APP,PTPRF,IGFBP7,ITGAV,PTX3,PRKAA1,MAPRE2,DCN,CRACD,THBS1,THBS2,ABI3,SKIL,HEL-S-45,LRP1,MSN,SPOCK1,NEO1,FN1,SEMA3C,LAMC1,SERPINE2,FLNA,HSPA1B,HSPA1A,CCN2,NID1
GO:0030934	GO:CC	anchoring collagen complex	2.09614e-05	3	94	3	0.0319149	1	22090	1010	GO:0005581,GO:0062023	TAS,TAS NAS,NAS	COL7A1,COL12A1,COL14A1
GO:0007154	GO:BP	cell communication	2.11409e-05	6495	94	56	0.595745	0.00862202	21010	2765	GO:0009987	HMP,IDA IMP IBA TAS,TAS IEA,IDA IBA IEA,ISS IEA,IDA IEA,ISS IBA TAS IC,IMP ISS IBA IEA,IMP IGI ISS TAS IC IEA,TAS,IDA IBA TAS NAS IEA,IBA,IDA IMP ISS IBA NAS IEA,TAS,IMP IBA IEA,IEA,IDA IMP ISS IBA TAS IC IEA,ISS IEA,IDA,IEA,IDA IMP TAS,IDA,ISS IEA,IDA,TAS,IDA IMP IBA,IBA,IDA IBA IEA,IDA IMP ISS,IPI,ISS,IDA IEA,IDA,IDA IMP ISS IEA,IEA,TAS,IEA,TAS,IDA TAS IEA,TAS,IBA TAS,TAS,IDA,ISS IBA IEA,NAS,IE…	LGALS1,YWHAZ,AGRN,CD44,EMILIN1,POSTN,IGFBP2,ITGA3,APP,PTPRF,ITGA5,IGFBP7,ITGAV,MMP2,ITGB5,HSPG2,PRKAA1,MAPRE2,DCN,PXDN,THBS1,EFEMP1,FBN1,GAPDH,CLIC1,VASN,PAPPA,SKIL,HEL-S-45,CEP57,LRP1,COL1A1,COL1A2,COL3A1,COL4A1,ANXA5,NEO1,EXT2,LTBP1,LTBP2,CXCL1,TFAP2C,FN1,SEMA3C,LAMC1,SERPINE2,FLNA,HSPA1B,HSPA1A,MVP,CCN1,CCN2,STC2,CXCL6,NID1,HTRA1
GO:0005509	GO:MF	calcium ion binding	2.11616e-05	718	94	17	0.180851	0.0236769	20139	1494	GO:0046872	ISS IEA,IEA,IEA,NAS IEA,IEA,IEA,IDA IEA,IDA,IDA,ISS IEA,IDA IEA,IBA IEA,IEA,IEA,IEA,IEA,IEA	AGRN,CD248,HSPG2,THBS1,THBS2,EFEMP1,FBN1,LOXL2,HEL-S-45,LRP1,SPOCK1,ANXA5,LTBP1,LTBP2,C1R,NID1,NID2
GO:0017015	GO:BP	regulation of transforming growth factor beta receptor signaling pathway	2.72054e-05	137	94	9	0.0957447	0.0656934	21010	5372	GO:0007179,GO:0090092,GO:1903844	ISS IEA,IMP,IDA,ISS IEA,IDA IMP IBA,IDA IEA,IDA TAS,IMP,IEA	EMILIN1,ITGA3,THBS1,FBN1,VASN,SKIL,LTBP1,HSPA1A,HTRA1
REAC:R-HSA-6806834	REAC	Signaling by MET	2.72647e-05	76	79	8	0.101266	0.105263	10835	2161	REAC:R-HSA-9006934	REAC,REAC,REAC,REAC,REAC,REAC,REAC,REAC	ITGA3,COL1A1,COL1A2,COL3A1,COL5A2,FN1,COL11A1,LAMC1
GO:1903844	GO:BP	regulation of cellular response to transforming growth factor beta stimulus	3.28938e-05	140	94	9	0.0957447	0.0642857	21010	24287	GO:0071560,GO:0090287	ISS IEA,IMP,IDA,ISS IEA,IDA IMP IBA,IDA IEA,IDA TAS,IMP,IEA	EMILIN1,ITGA3,THBS1,FBN1,VASN,SKIL,LTBP1,HSPA1A,HTRA1
GO:0008283	GO:BP	cell population proliferation	3.29805e-05	3218	94	37	0.393617	0.0114978	21010	3204	GO:0009987	ISS,IEA,IMP,ISO IEA,IEA,IDA,ISS IEA,IDA IGI ISS IBA IEA,IEA,TAS,IDA IEA,IMP IEA,IEA,IEA,TAS,IDA IMP,IMP,ISS NAS IEA,IMP IEA,IDA,IDA,IEA,IBA IEA,TAS,IBA,IDA IEA,IBA,ISS IBA IEA,TAS,IEA,IEA,TAS,IMP IEA,IMP,IMP,IDA,IEA	AGRN,CD248,CD44,EMILIN1,POSTN,IGFBP2,ITGA3,APP,PTPRF,IGFBP7,ITGAV,MMP2,HSPG2,PRKAA1,TGFBI,THBS1,LOXL2,ABI3,SKIL,MSN,SPOCK1,COL3A1,NEO1,CXCL1,TFAP2C,FN1,HAPLN1,SEMA3C,LAMC1,SERPINE2,ABI3BP,COL18A1,FLNA,HSPA1B,HSPA1A,CCN1,CCN2
GO:0048598	GO:BP	embryonic morphogenesis	3.31052e-05	615	94	16	0.170213	0.0260163	21010	13517	GO:0009653,GO:0009790	IEP,IMP,IMP,IEP,IEP,IEP,IEP,IDA,IEP,IEP,IEA,IDA,IEP IEA,IEA,IEP IBA,IEA	ITGA3,ITGA5,ITGAV,MMP2,ITGB5,EFEMP1,FBN1,COL5A2,COL6A1,COL7A1,EXT2,FN1,COL11A1,ST14,COL12A1,CCN1
GO:0071711	GO:BP	basement membrane organization	3.546e-05	37	94	6	0.0638298	0.162162	21010	17693	GO:0030198	IMP ISS IEA,IEA,IMP,NAS,TAS NAS,TAS	PXDN,COL3A1,COL4A1,LAMC1,NID1,NID2
GO:0030335	GO:BP	positive regulation of cell migration	3.59887e-05	534	94	15	0.159574	0.0280899	21010	7096	GO:0016477,GO:0030334,GO:2000147	IEA,IEA,IMP,IEA,IEA,IEA,ISS IEA,IDA IMP ISS,IMP,IDA,IDA,IDA,ISS IBA IEA,IEA,IDA IEA	POSTN,ITGA3,APP,ITGA5,ITGAV,MMP2,MAPRE2,THBS1,LRRC15,CEMIP,COL1A1,FN1,SEMA3C,FLNA,CCN1
GO:0051716	GO:BP	cellular response to stimulus	3.62444e-05	7399	94	60	0.638298	0.0081092	21010	14605	GO:0009987,GO:0050896	HMP,IDA IMP IBA TAS,TAS IEA,IDA IBA IEA,ISS IEA,IDA IEA,ISS IBA TAS IC IEA,IMP ISS IBA IEA,IMP IGI ISS TAS IC IEA,TAS IEA,IDA IBA TAS NAS IEA,IBA IEA,IDA IMP ISS IBA NAS IEA,IDA TAS IEA,IMP IBA IEA,IEA,IDA IMP ISS IBA TAS IC IEA,ISS IEA,IDA,IEA,IDA IMP ISS TAS NAS IEA,IDA,ISS IEA,IDA,TAS,IMP,IDA IMP IBA IEA,IBA,IDA IBA IEA,IDA IMP ISS,IPI,ISS,IDA,IDA IEA,IDA IEA,IDA IMP ISS IEA,IEA,TAS,IEA,IEA,IE…	LGALS1,YWHAZ,AGRN,CD44,EMILIN1,POSTN,IGFBP2,ITGA3,APP,PTPRF,ITGA5,IGFBP7,ITGAV,MMP2,ITGB5,HSPG2,PRKAA1,MAPRE2,DCN,PXDN,THBS1,EFEMP1,FBN1,GAPDH,CLIC1,ABI3,VASN,PAPPA,SKIL,HEL-S-45,CEP57,LRP1,MSN,COL1A1,COL1A2,COL3A1,COL4A1,ANXA5,COL5A2,COL6A1,NEO1,EXT2,LTBP1,LTBP2,CXCL1,FN1,SEMA3C,LAMC1,SERPINE2,MFAP4,FLNA,HSPA1B,HSPA1A,MVP,CCN1,CCN2,STC2,CXCL6,NID1,HTRA1
REAC:R-HSA-186797	REAC	Signaling by PDGF	4.35721e-05	54	79	7	0.0886076	0.12963	10835	2182	REAC:R-HSA-9006934	REAC,REAC,REAC,REAC,REAC,REAC,REAC	THBS1,THBS2,COL3A1,COL4A1,COL5A2,COL6A1,COL6A2
GO:0009790	GO:BP	embryo development	4.36244e-05	1120	94	21	0.223404	0.01875	21010	3735	GO:0007275	IEP,IMP,IMP,IEP,IEP,IEP,IEP,IEA,IMP,IEA,IDA,IEP,IEP,IEA,IDA,IEP IEA,IEA,IEP IBA,IEA,IBA,IEA	ITGA3,ITGA5,ITGAV,MMP2,ITGB5,EFEMP1,FBN1,SKIL,COL1A1,COL3A1,COL5A2,COL6A1,COL7A1,EXT2,FN1,COL11A1,ST14,COL12A1,SEMA3C,COL18A1,CCN1
GO:0016043	GO:BP	cellular component organization	5.07059e-05	8098	94	63	0.670213	0.0077797	21010	5163	GO:0071840	IDA IMP,ISS TAS IEA,IBA,IMP,ISS IEA,IBA IEA,ISS IEA,EXP IDA IMP IGI ISS IBA IEA,IDA IMP IBA IEA,IEA,IEA,IDA IMP,IBA TAS IEA,IMP,IEA,IDA ISS IEA,IBA IEA,ISS IBA IEA,IGI,IDA IBA,IDA IMP ISS IEA,IDA TAS,IEA,ISS,IMP IBA IEA,ISS NAS IEA,IMP,IMP IEA,IDA IEA,IEA,IGI ISS TAS,IMP IGI IBA IEA,IMP IBA NAS,IMP IBA NAS IEA,IDA NAS,IMP IBA NAS IEA,IMP IBA IEA,IMP ISS IBA IEA,IBA IEA,IBA,IMP IBA,TAS,IMP,IMP IBA…	YWHAZ,AGRN,MYO5C,CD44,EMILIN1,POSTN,ITGA3,APP,PTPRF,ITGA5,IGFBP7,ITGAV,MMP2,ITGB5,PTX3,PRKAA1,TGFBI,MAPRE2,DCN,CRACD,PXDN,THBS1,THBS2,GAPDH,LOXL2,ABI3,QSOX1,SKIL,HEL-S-45,CEP57,LRP1,MSN,COL1A1,COL1A2,SPOCK1,COL3A1,COL4A1,COL5A2,NEO1,COL7A1,LTBP2,CXCL1,TFAP2C,FN1,COL11A1,CCDC80,COL12A1,SEMA3C,LAMC1,COL14A1,SERPINE2,MFAP4,ABI3BP,COL18A1,FLNA,HSPA1B,HSPA1A,TUBA1C,TUBA4A,CCN1,CCN2,NID1,NID2
GO:0008305	GO:CC	integrin complex	6.47207e-05	32	94	5	0.0531915	0.15625	22090	508	GO:0098636,GO:0098802	IMP,IDA IMP IBA TAS IEA,IDA IPI IBA TAS IEA,IDA IPI IBA NAS IEA,IDA IBA IEA	EMILIN1,ITGA3,ITGA5,ITGAV,ITGB5
GO:2000147	GO:BP	positive regulation of cell motility	6.75112e-05	560	94	15	0.159574	0.0267857	21010	26562	GO:0040017,GO:0048522,GO:0048870,GO:2000145	IEA,IEA,IMP,IEA,IEA,IEA,ISS IEA,IDA IMP ISS,IMP,IDA,IDA,IDA,ISS IBA IEA,IEA,IDA IEA	POSTN,ITGA3,APP,ITGA5,ITGAV,MMP2,MAPRE2,THBS1,LRRC15,CEMIP,COL1A1,FN1,SEMA3C,FLNA,CCN1
GO:0085029	GO:BP	extracellular matrix assembly	7.85893e-05	42	94	6	0.0638298	0.142857	21010	18717	GO:0022607,GO:0030198	ISS IEA,IMP ISS IEA,IMP,IEA,IEA,IDA IBA	EMILIN1,PXDN,QSOX1,COL1A2,COL3A1,MFAP4
GO:0051216	GO:BP	cartilage development	7.98766e-05	208	94	10	0.106383	0.0480769	21010	14251	GO:0001501,GO:0048513,GO:0061448	IEP,IEA,IDA,ISS IEA,IEA,IEA,IEA,IEA,IEA,IEA	CD44,TGFBI,EFEMP1,LOXL2,COL1A1,COL3A1,EXT2,COL11A1,CCN1,CCN2
GO:0099503	GO:CC	secretory vesicle	9.37483e-05	1039	94	18	0.191489	0.0173244	22090	3371	GO:0031410	IBA TAS,TAS,TAS IEA,TAS,TAS,IDA TAS,IDA,TAS,IEA,TAS,IEA,TAS,TAS,IDA IMP,IEA,TAS,TAS,TAS	SFTPC,CD44,APP,ITGAV,PTX3,THBS1,THBS2,QSOX1,SKIL,PRG3,COL1A1,CXCL1,FN1,SERPINE2,MFGE8,HSPA1B,HSPA1A,MVP
GO:0040017	GO:BP	positive regulation of locomotion	9.55739e-05	575	94	15	0.159574	0.026087	21010	10397	GO:0040011,GO:0040012,GO:0048518	IEA,IEA,IMP,IEA,IEA,IEA,ISS IEA,IDA IMP ISS,IMP,IDA,IDA,IDA,ISS IBA IEA,IEA,IDA IEA	POSTN,ITGA3,APP,ITGA5,ITGAV,MMP2,MAPRE2,THBS1,LRRC15,CEMIP,COL1A1,FN1,SEMA3C,FLNA,CCN1
GO:0010033	GO:BP	response to organic substance	0.00013288	2775	94	33	0.351064	0.0118919	21010	3903	GO:0042221	TAS IEA,IEA,IDA IEA,ISS IEA,IEA,IGI ISS,IEA,ISS IEA,ISS IEA,IEA,IDA TAS IEA,IEA,IDA,IEA,IEA,IDA,ISS,IDA,IEA,IEA,IDA IEA,IEA,IEA,IEA,IEA,IEA,IBA,IEA,IMP,IMP TAS,IDA IMP TAS,IEA,IDA IBA IEA	AGRN,CD44,POSTN,IGFBP2,ITGA3,APP,IGFBP7,MMP2,PRKAA1,PXDN,THBS1,FBN1,GAPDH,PAPPA,SKIL,HEL-S-45,LRP1,MSN,COL1A1,COL1A2,COL3A1,COL4A1,ANXA5,COL5A2,COL6A1,COL6A2,CXCL1,COL18A1,FLNA,HSPA1B,HSPA1A,STC2,CXCL6
GO:0023051	GO:BP	regulation of signaling	0.000140982	3396	94	37	0.393617	0.0108952	21010	6954	GO:0023052,GO:0050789	HMP,IDA,IDA IBA,ISS IEA,IEA,ISS IBA TAS IC,IMP ISS IEA,IMP IGI ISS TAS IC IEA,TAS,IBA,IDA IMP,ISS IBA IEA,ISS IEA,IDA,IEA,IDA IMP TAS,ISS IEA,IDA,IDA IMP IBA,IDA IBA IEA,ISS,ISS,IDA,ISS IEA,IEA,IDA TAS,IDA,NAS,IEA,IMP HMP,IMP,IDA IMP,IDA,IDA IGI,IDA,NAS,IEA	LGALS1,YWHAZ,CD44,EMILIN1,POSTN,IGFBP2,ITGA3,APP,ITGA5,IGFBP7,ITGAV,PRKAA1,MAPRE2,DCN,PXDN,THBS1,FBN1,GAPDH,VASN,SKIL,HEL-S-45,LRP1,COL1A1,COL3A1,NEO1,LTBP1,FN1,LAMC1,SERPINE2,FLNA,HSPA1B,HSPA1A,MVP,CCN1,CCN2,NID1,HTRA1
GO:0061448	GO:BP	connective tissue development	0.000150313	285	94	11	0.117021	0.0385965	21010	16266	GO:0009888	IEP,ISS IEA,IEA,IDA,ISS IEA,IEA,IEA,IEA,IEA,IEA,IEA	CD44,PRKAA1,TGFBI,EFEMP1,LOXL2,COL1A1,COL3A1,EXT2,COL11A1,CCN1,CCN2
GO:0010646	GO:BP	regulation of cell communication	0.00015128	3405	94	37	0.393617	0.0108664	21010	4364	GO:0007154,GO:0050794	HMP,IDA,IDA IBA,ISS IEA,IEA,ISS IBA TAS IC,IMP ISS IEA,IMP IGI ISS TAS IC IEA,TAS,IBA,IDA IMP,ISS IBA IEA,ISS IEA,IDA,IEA,IDA IMP TAS,ISS IEA,IDA,IDA IMP IBA,IDA IBA IEA,ISS,ISS,IDA,ISS IEA,IEA,IDA TAS,IDA,NAS,IEA,IMP HMP,IMP,IDA IMP,IDA,IDA IGI,IDA,NAS,IEA	LGALS1,YWHAZ,CD44,EMILIN1,POSTN,IGFBP2,ITGA3,APP,ITGA5,IGFBP7,ITGAV,PRKAA1,MAPRE2,DCN,PXDN,THBS1,FBN1,GAPDH,VASN,SKIL,HEL-S-45,LRP1,COL1A1,COL3A1,NEO1,LTBP1,FN1,LAMC1,SERPINE2,FLNA,HSPA1B,HSPA1A,MVP,CCN1,CCN2,NID1,HTRA1
GO:0071840	GO:BP	cellular component organization or biogenesis	0.000157471	8309	94	63	0.670213	0.00758214	21010	17759	GO:0009987	IDA IMP,ISS TAS IEA,IBA,IMP,ISS IEA,IBA IEA,ISS IEA,EXP IDA IMP IGI ISS IBA IEA,IDA IMP IBA IEA,IEA,IEA,IDA IMP,IBA TAS IEA,IMP,IEA,IDA ISS NAS IEA,IBA IEA,ISS IBA IEA,IGI,IDA IBA,IDA IMP ISS IEA,IDA TAS,IEA,ISS,IMP IBA IEA,ISS NAS IEA,IMP,IMP IEA,IDA IEA,IEA,IGI ISS TAS,IMP IGI IBA IEA,IMP IBA NAS,IMP IBA NAS IEA,IDA NAS,IMP IBA NAS IEA,IMP IBA IEA,IMP ISS IBA IEA,IBA IEA,IBA,IMP IBA,TAS,IMP,IMP…	YWHAZ,AGRN,MYO5C,CD44,EMILIN1,POSTN,ITGA3,APP,PTPRF,ITGA5,IGFBP7,ITGAV,MMP2,ITGB5,PTX3,PRKAA1,TGFBI,MAPRE2,DCN,CRACD,PXDN,THBS1,THBS2,GAPDH,LOXL2,ABI3,QSOX1,SKIL,HEL-S-45,CEP57,LRP1,MSN,COL1A1,COL1A2,SPOCK1,COL3A1,COL4A1,COL5A2,NEO1,COL7A1,LTBP2,CXCL1,TFAP2C,FN1,COL11A1,CCDC80,COL12A1,SEMA3C,LAMC1,COL14A1,SERPINE2,MFAP4,ABI3BP,COL18A1,FLNA,HSPA1B,HSPA1A,TUBA1C,TUBA4A,CCN1,CCN2,NID1,NID2
GO:0006950	GO:BP	response to stress	0.000171933	3909	94	40	0.425532	0.0102328	21010	2624	GO:0050896	IDA,IDA,IDA IMP IBA,IDA ISS,IEA,IMP IGI IEA,IEA,IEP NAS,IBA IEA,TAS IEA,IDA IBA TAS IEA,IDA ISS IBA NAS IEA,IEA,IDA IEP ISS NAS IEA,IDA IEA,HMP,ISS IEA,IMP IEA,IEA,IEA,NAS IEA,ISS,IEA,IDA NAS,IEA,IEA,IDA IEA,IBA TAS IEA,NAS IEA,IEA,IDA ISS IC IEA,IEA,IEA,IDA HMP NAS IEA,IDA IMP TAS,IDA IMP TAS,IDA,IDA TAS,IEA,IDA IBA IEA	LGALS1,YWHAZ,CD44,EMILIN1,POSTN,APP,PTPRF,ITGA5,MMP2,HSPG2,PTX3,PRKAA1,PXDN,THBS1,GAPDH,CLIC1,LOXL2,ABI3,VASN,SKIL,ANGPTL4,LRP1,COL1A1,COL3A1,ANXA5,NEO1,CFH,CXCL1,FN1,C1R,SERPINE2,ABI3BP,COL18A1,FLNA,HSPA1B,HSPA1A,CCN1,CCN2,STC2,CXCL6
REAC:R-HSA-419037	REAC	NCAM1 interactions	0.000204458	42	79	6	0.0759494	0.142857	10835	1439	REAC:R-HSA-375165	REAC,REAC,REAC,REAC,REAC,REAC	AGRN,COL3A1,COL4A1,COL5A2,COL6A1,COL6A2
GO:0071230	GO:BP	cellular response to amino acid stimulus	0.000225124	83	94	7	0.0744681	0.0843373	21010	17300	GO:0043200,GO:0071229,GO:0071417,GO:1901701	IEA,IEA,IEA,IEA,IEA,IEA,IEA	MMP2,COL1A1,COL1A2,COL3A1,COL4A1,COL5A2,COL6A1
GO:0050789	GO:BP	regulation of biological process	0.000269295	12331	94	79	0.840426	0.00640662	21010	13916	GO:0008150,GO:0065007	IDA HMP TAS IEA,IDA IMP IBA TAS,ISS TAS IEA,IEA,IDA IMP IBA IEA,IDA ISS ISO IEA,IEA,IDA ISS IBA TAS IC,IDA IMP ISS IBA IEA,IDA IMP IGI ISS TAS IC IEA,TAS IEA,IDA IMP IBA TAS NAS IEA,IBA TAS IEA,IDA IMP ISS IBA NAS IEA,IMP TAS IEA,IMP IBA IEA,TAS IEA,IDA IEA,IDA IMP ISS IBA TAS NAS IC IEA,TAS,ISS IBA IEA,IDA IGI,IDA IBA,IEA,IDA IMP IGI ISS IBA TAS IEA,IDA IBA IEA,IDA,IDA ISS IEA,IDA IMP TAS IEA,TA…	LGALS1,YWHAZ,AGRN,CD248,CD44,EMILIN1,POSTN,IGFBP2,ITGA3,APP,PTPRF,ITGA5,IGFBP7,ITGAV,MMP2,ITGB5,HSPG2,PTX3,PRKAA1,TGFBI,MAPRE2,DCN,CRACD,PXDN,THBS1,THBS2,EFEMP1,FBN1,GAPDH,CLIC1,LOXL2,ABI3,VASN,QSOX1,PAPPA,LRRC15,SKIL,ANGPTL4,CEMIP,HEL-S-45,CEP57,PRG3,LRP1,MSN,COL1A1,COL1A2,SPOCK1,COL3A1,COL4A1,ANXA5,COL5A2,NEO1,COL7A1,EXT2,LTBP1,LTBP2,CFH,CXCL1,TFAP2C,FN1,C1R,CCDC80,HAPLN1,SEMA3C,LAMC1,SERPINE2,…
GO:0071310	GO:BP	cellular response to organic substance	0.000273534	2001	94	27	0.287234	0.0134933	21010	17376	GO:0010033,GO:0070887	TAS IEA,IEA,IEA,IEA,IGI,IEA,IEA,ISS IEA,IEA,IEA,IEA,IDA,IDA,ISS,IDA,IEA,IEA,IEA,IEA,IEA,IEA,IBA,IMP,IMP TAS,IMP TAS,IEA,IDA IBA	AGRN,CD44,POSTN,IGFBP2,APP,IGFBP7,MMP2,PRKAA1,PXDN,THBS1,FBN1,GAPDH,HEL-S-45,LRP1,MSN,COL1A1,COL1A2,COL3A1,COL4A1,COL5A2,COL6A1,CXCL1,FLNA,HSPA1B,HSPA1A,STC2,CXCL6
REAC:R-HSA-430116	REAC	GP1b-IX-V activation signalling	0.000322081	11	79	4	0.0506329	0.363636	10835	970	REAC:R-HSA-76002	REAC,REAC,REAC,REAC	YWHAZ,COL1A1,COL1A2,FLNA
GO:0070161	GO:CC	anchoring junction	0.000345231	903	94	16	0.170213	0.0177187	22090	2445	GO:0030054	HDA,HDA,HDA IEA,IEA,IDA HDA IEA,IDA HDA IEA,HDA IBA IEA,HDA,IDA IEA,HDA,HDA,IDA HDA IBA,HDA,IDA HDA,HDA,HDA	YWHAZ,CD44,ITGA3,APP,ITGA5,ITGAV,ITGB5,HSPG2,MAPRE2,HEL-S-45,LRP1,MSN,ANXA5,FLNA,HSPA1B,HSPA1A
KEGG:05146	KEGG	Amoebiasis	0.000366996	101	55	7	0.127273	0.0693069	8161	431	KEGG:00000	KEGG,KEGG,KEGG,KEGG,KEGG,KEGG,KEGG	COL1A1,COL1A2,COL3A1,COL4A1,CXCL1,FN1,LAMC1
GO:1901700	GO:BP	response to oxygen-containing compound	0.000409277	1774	94	25	0.265957	0.0140924	21010	22529	GO:0042221	TAS IEA,IDA IEA,ISS IEA,IGI,IEA,ISS IEA,ISS IEA,IDA TAS IEA,IEA,IEA,IDA,ISS,IDA,IEA,IEA,IEA,IEA,IEA,IEA,IEA,IBA,IEA,IMP,IEA,IDA IBA IEA	AGRN,POSTN,IGFBP2,APP,IGFBP7,MMP2,PRKAA1,THBS1,FBN1,PAPPA,HEL-S-45,LRP1,MSN,COL1A1,COL1A2,COL3A1,COL4A1,COL5A2,COL6A1,COL6A2,CXCL1,COL18A1,FLNA,STC2,CXCL6
GO:0071229	GO:BP	cellular response to acid chemical	0.000426322	91	94	7	0.0744681	0.0769231	21010	17299	GO:0001101,GO:0070887	IEA,IEA,IEA,IEA,IEA,IEA,IEA	MMP2,COL1A1,COL1A2,COL3A1,COL4A1,COL5A2,COL6A1
KEGG:04145	KEGG	Phagosome	0.000444501	147	55	8	0.145455	0.0544218	8161	276	KEGG:00000	KEGG,KEGG,KEGG,KEGG,KEGG,KEGG,KEGG,KEGG	ITGA5,ITGAV,ITGB5,THBS1,THBS2,C1R,TUBA1C,TUBA4A
GO:0001101	GO:BP	response to acid chemical	0.000462133	137	94	8	0.0851064	0.0583942	21010	296	GO:0042221	IEA,IEA,IEA,IEA,IEA,IEA,IEA,IEA	MMP2,COL1A1,COL1A2,COL3A1,COL4A1,COL5A2,COL6A1,COL18A1
GO:0030512	GO:BP	negative regulation of transforming growth factor beta receptor signaling pathway	0.000495384	93	94	7	0.0744681	0.0752688	21010	7145	GO:0007179,GO:0017015,GO:0090101	ISS IEA,ISS IEA,IDA IMP IBA,IDA IEA,IDA TAS,IMP,IEA	EMILIN1,FBN1,VASN,SKIL,LTBP1,HSPA1A,HTRA1
GO:0044403	GO:BP	biological process involved in symbiotic interaction	0.000498728	321	94	11	0.117021	0.0342679	21010	11560	GO:0044419	IDA,IEA,IDA IMP TAS NAS,IEA,IDA IBA,IDA,IDA IMP,IDA,IEA,IEA,IEA	LGALS1,ITGA5,ITGAV,ITGB5,PTX3,GAPDH,LRRC15,FN1,HSPA1B,HSPA1A,CXCL6
GO:0048518	GO:BP	positive regulation of biological process	0.000514584	6253	94	52	0.553191	0.00831601	21010	13451	GO:0008150,GO:0050789	IDA HMP IEA,ISS,IEA,IDA IMP IBA,IDA ISS ISO IEA,IEA,IDA,IDA IEA,IDA IMP IGI ISS IEA,IMP TAS IEA,IDA IMP IEA,IMP IEA,IEA,IEA,IDA IMP ISS NAS IEA,ISS IEA,IDA IGI,IDA IBA,IDA IMP ISS IEA,IEA,IDA,IEA,IMP ISS IEA,IMP,IMP,IMP IEA,TAS,IDA,IDA IMP ISS IEA,IDA,IMP IGI ISS TAS,IGI IBA IEA,IDA,ISS IEA,IEA,IDA IBA TAS IEA,IDA,IDA IEA,IEA,IBA IEA,IBA,ISS IBA IEA,TAS NAS,IDA IEA,IBA IEA,IDA IMP HMP NAS IEA,IMP…	LGALS1,AGRN,CD248,CD44,EMILIN1,POSTN,IGFBP2,ITGA3,APP,ITGA5,ITGAV,MMP2,HSPG2,PTX3,PRKAA1,MAPRE2,DCN,CRACD,THBS1,THBS2,GAPDH,CLIC1,LOXL2,ABI3,LRRC15,SKIL,ANGPTL4,CEMIP,HEL-S-45,PRG3,LRP1,MSN,COL1A1,COL3A1,NEO1,CFH,TFAP2C,FN1,C1R,CCDC80,HAPLN1,SEMA3C,LAMC1,SERPINE2,ABI3BP,FLNA,HSPA1B,HSPA1A,CCN1,CCN2,NID1,HTRA1
GO:0048522	GO:BP	positive regulation of cellular process	0.000628207	5711	94	49	0.521277	0.00857993	21010	13455	GO:0009987,GO:0048518,GO:0050794	IDA HMP IEA,ISS,IEA,IDA IMP IBA,ISS IEA,IEA,IDA,IDA IEA,IDA IMP IGI ISS IEA,IMP TAS IEA,IDA IMP IEA,IMP IEA,IEA,IEA,IDA IMP ISS IEA,ISS IEA,IDA IGI,IDA IBA,IDA IMP ISS IEA,IEA,IDA,IEA,IMP ISS IEA,IMP,IMP,IMP IEA,IDA,IDA IMP ISS IEA,IDA,IGI ISS,IGI IBA IEA,IDA,ISS IEA,IEA,IDA,IDA IEA,IBA IEA,IBA,ISS IBA IEA,TAS NAS,IDA IEA,IBA IEA,IDA IMP HMP NAS IEA,IMP,IDA IMP,IDA IGI IEA,IDA,NAS IEA,IBA	LGALS1,AGRN,CD248,CD44,EMILIN1,POSTN,IGFBP2,ITGA3,APP,ITGA5,ITGAV,MMP2,HSPG2,PTX3,PRKAA1,MAPRE2,DCN,CRACD,THBS1,THBS2,GAPDH,CLIC1,LOXL2,ABI3,LRRC15,SKIL,CEMIP,HEL-S-45,PRG3,LRP1,MSN,COL1A1,COL3A1,NEO1,TFAP2C,FN1,CCDC80,HAPLN1,SEMA3C,LAMC1,SERPINE2,ABI3BP,FLNA,HSPA1B,HSPA1A,CCN1,CCN2,NID1,HTRA1
GO:0090101	GO:BP	negative regulation of transmembrane receptor protein serine/threonine kinase signaling pathway	0.000642774	143	94	8	0.0851064	0.0559441	21010	18875	GO:0007178,GO:0009968,GO:0090092	ISS IEA,ISS IEA,IDA IMP IBA,IDA IBA IEA,ISS,IDA TAS,IMP,IEA	EMILIN1,FBN1,VASN,SKIL,LRP1,LTBP1,HSPA1A,HTRA1
GO:0031091	GO:CC	platelet alpha granule	0.000662707	90	94	6	0.0638298	0.0666667	22090	1049	GO:0030141	TAS,IDA TAS,IDA,TAS,TAS,IDA IMP	APP,THBS1,THBS2,QSOX1,FN1,SERPINE2
GO:0061134	GO:MF	peptidase regulator activity	0.000675403	224	94	9	0.0957447	0.0401786	20139	8463	GO:0030234	IDA IEA,IDA,IDA,IDA,IDA NAS,IEA,IEA,IDA IMP IBA IEA,IDA IBA	APP,PRKAA1,THBS1,GAPDH,SPOCK1,COL7A1,FN1,SERPINE2,PCOLCE
GO:0050794	GO:BP	regulation of cellular process	0.000807936	11758	94	76	0.808511	0.00646368	21010	13920	GO:0009987,GO:0050789	IDA HMP TAS IEA,IDA IMP IBA TAS,ISS TAS IEA,IEA,IDA IMP IBA IEA,ISS ISO IEA,IEA,IDA ISS IBA TAS IC,IDA IMP ISS IBA IEA,IDA IMP IGI ISS TAS IC IEA,TAS IEA,IDA IMP IBA TAS NAS IEA,IBA TAS IEA,IDA IMP ISS IBA NAS IEA,IMP TAS IEA,IMP IBA IEA,IEA,IEA,IDA IMP ISS IBA TAS NAS IC IEA,TAS,ISS IBA IEA,IDA IGI,IDA IBA,IEA,IDA IMP ISS TAS IEA,IEA,IDA,IDA ISS IEA,IDA IMP TAS IEA,TAS IEA,IDA IMP ISS IEA,IDA IM…	LGALS1,YWHAZ,AGRN,CD248,CD44,EMILIN1,POSTN,IGFBP2,ITGA3,APP,PTPRF,ITGA5,IGFBP7,ITGAV,MMP2,ITGB5,HSPG2,PTX3,PRKAA1,TGFBI,MAPRE2,DCN,CRACD,PXDN,THBS1,THBS2,EFEMP1,FBN1,GAPDH,CLIC1,LOXL2,ABI3,VASN,QSOX1,PAPPA,LRRC15,SKIL,ANGPTL4,CEMIP,HEL-S-45,CEP57,PRG3,LRP1,MSN,COL1A1,COL1A2,SPOCK1,COL3A1,COL4A1,ANXA5,COL5A2,NEO1,EXT2,LTBP1,LTBP2,CFH,CXCL1,TFAP2C,FN1,CCDC80,HAPLN1,SEMA3C,LAMC1,SERPINE2,ABI3BP,COL1…
GO:0044703	GO:BP	multi-organism reproductive process	0.000838323	204	94	9	0.0957447	0.0441176	21010	11719	GO:0022414	IEA,IEA,IEA,IEA,IEA,IEA,TAS NAS IEA,IEA,IEA	IGFBP2,ITGA3,ITGA5,IGFBP7,MMP2,HSPG2,PAPPA,SERPINE2,STC2
GO:0042221	GO:BP	response to chemical	0.000881586	3975	94	39	0.414894	0.00981132	21010	10548	GO:0050896	TAS IEA,IEA,IDA IEA,ISS IEA,IEA,IGI ISS,IEA,IMP,ISS IEA,IEA,ISS IEA,IEA,IDA IEP ISS TAS IEA,IEA,IDA,IDA,IEA,IEA,IEP IEA,IDA,ISS,IDA,IEA,IEA,IDA IEA,IEA,IEA,IEA,IEA,IEA,IBA TAS IEA,IBA TAS,IEA,IMP,IMP TAS,IDA IMP TAS,IEA,IEA,IDA IBA TAS IEA	AGRN,CD44,POSTN,IGFBP2,ITGA3,APP,IGFBP7,ITGAV,MMP2,HSPG2,PRKAA1,PXDN,THBS1,FBN1,GAPDH,LOXL2,VASN,PAPPA,SKIL,HEL-S-45,LRP1,MSN,COL1A1,COL1A2,COL3A1,COL4A1,ANXA5,COL5A2,COL6A1,COL6A2,CXCL1,SEMA3C,COL18A1,FLNA,HSPA1B,HSPA1A,CCN1,STC2,CXCL6
GO:0009628	GO:BP	response to abiotic stimulus	0.000909984	1106	94	19	0.202128	0.017179	21010	3606	GO:0050896	IEA,IEA,ISS IEA,IDA IBA IEA,IEA,ISS NAS IEA,NAS IEA,ISS IEA,IEA,NAS IEA,IBA IEA,IDA,IMP,IEA,IDA,IEA,IDA IMP,IDA IMP,IEA	POSTN,IGFBP2,APP,MMP2,HSPG2,PRKAA1,THBS1,LOXL2,VASN,ANGPTL4,COL1A1,COL3A1,COL11A1,SERPINE2,MFAP4,COL18A1,HSPA1B,HSPA1A,STC2
GO:0042060	GO:BP	wound healing	0.000924016	419	94	12	0.12766	0.0286396	21010	10441	GO:0009611	IMP,ISS,IEP NAS,IDA,HMP,IDA NAS,IEA,IEA,IDA ISS IC IEA,IEA,IDA HMP NAS,IDA	CD44,EMILIN1,ITGA5,THBS1,CLIC1,COL3A1,ANXA5,FN1,SERPINE2,ABI3BP,FLNA,CCN1
GO:0005520	GO:MF	insulin-like growth factor binding	0.0010616	19	94	4	0.0425532	0.210526	20139	1499	GO:0019838	IDA ISS IBA IEA,IEA,IDA,TAS	IGFBP2,IGFBP7,ITGAV,CCN2
REAC:R-HSA-9006934	REAC	Signaling by Receptor Tyrosine Kinases	0.00114389	505	79	15	0.189873	0.029703	10835	2193	REAC:R-HSA-162582	REAC,REAC,REAC,REAC,REAC,REAC,REAC,REAC,REAC,REAC,REAC,REAC,REAC,REAC,REAC	ITGA3,PTPRF,ITGAV,THBS1,THBS2,COL1A1,COL1A2,COL3A1,COL4A1,COL5A2,COL6A1,COL6A2,FN1,COL11A1,LAMC1
GO:0018149	GO:BP	peptide cross-linking	0.00117502	35	94	5	0.0531915	0.142857	21010	5478	GO:0036211	IEA,IDA,IDA IBA IEA,IDA,IDA	DCN,THBS1,HEL-S-45,COL3A1,FN1
GO:0046718	GO:BP	viral entry into host cell	0.00125063	156	94	8	0.0851064	0.0512821	21010	12965	GO:0019058,GO:0044409	IDA,IEA,IMP TAS,IEA,IDA,IDA,IEA,IEA	LGALS1,ITGA5,ITGAV,ITGB5,PTX3,LRRC15,HSPA1B,HSPA1A
GO:0044344	GO:BP	cellular response to fibroblast growth factor stimulus	0.00129606	107	94	7	0.0744681	0.0654206	21010	11531	GO:0071363,GO:0071774	IDA,IEA,IDA,IPI,IEA,IEA,IEA	CD44,POSTN,THBS1,CEP57,COL1A1,EXT2,CCN2
REAC:R-HSA-2214320	REAC	Anchoring fibril formation	0.00130301	15	79	4	0.0506329	0.266667	10835	141	REAC:R-HSA-2022090	REAC,REAC,REAC,REAC	COL1A1,COL1A2,COL4A1,COL7A1
GO:0044706	GO:BP	multi-multicellular organism process	0.00130398	215	94	9	0.0957447	0.0418605	21010	11720	GO:0032501	IEA,IEA,IEA,IEA,IEA,IEA,TAS NAS IEA,IEA,IEA	IGFBP2,ITGA3,ITGA5,IGFBP7,MMP2,HSPG2,PAPPA,SERPINE2,STC2
GO:0007169	GO:BP	transmembrane receptor protein tyrosine kinase signaling pathway	0.00144776	614	94	14	0.148936	0.0228013	21010	2780	GO:0007167	ISS IEA,ISS IBA IC,TAS,TAS,IEA,IDA,IDA,IDA,IPI,ISS,IEA,IEA,IDA,IEA	EMILIN1,IGFBP2,ITGA5,MMP2,PRKAA1,DCN,THBS1,EFEMP1,CEP57,LRP1,COL1A1,COL4A1,MVP,CCN2
REAC:R-HSA-170834	REAC	Signaling by TGF-beta Receptor Complex	0.0014902	90	79	7	0.0886076	0.0777778	10835	2199	REAC:R-HSA-9006936	REAC,REAC,REAC,REAC,REAC,REAC,REAC	ITGAV,ITGB5,FBN1,SKIL,COL1A2,LTBP1,LTBP2
GO:0048585	GO:BP	negative regulation of response to stimulus	0.00156964	1639	94	23	0.244681	0.0140329	21010	13508	GO:0048519,GO:0048583,GO:0050896	IDA,IDA,ISS IEA,TAS,ISS IEA,IMP,ISS IBA IEA,IDA,IEA,IDA TAS,ISS IEA,IDA IMP IBA,IDA IBA IEA,ISS,IMP,IEA,IDA TAS,IBA,IDA ISS IC IEA,IMP,IDA IMP,IDA,IEA	YWHAZ,CD44,EMILIN1,IGFBP2,ITGA3,ITGAV,PRKAA1,DCN,PXDN,THBS1,FBN1,VASN,SKIL,LRP1,COL3A1,NEO1,LTBP1,SEMA3C,SERPINE2,HSPA1B,HSPA1A,MVP,HTRA1
REAC:R-HSA-375165	REAC	NCAM signaling for neurite out-growth	0.0015917	59	79	6	0.0759494	0.101695	10835	1438	REAC:R-HSA-422475	REAC,REAC,REAC,REAC,REAC,REAC	AGRN,COL3A1,COL4A1,COL5A2,COL6A1,COL6A2
GO:0005737	GO:CC	cytoplasm	0.00167973	12251	94	73	0.776596	0.0059587	22090	309	GO:0005622,GO:0110165	TAS IEA,IDA IBA TAS IEA,IBA TAS,TAS,IBA,IEA,IDA TAS,IDA IEA,IEA,IDA ISS IBA TAS IEA,IEA,TAS,IDA TAS,IEA,TAS,TAS,TAS,IDA TAS IEA,IDA,HDA IBA IEA,TAS,IEA,IDA IEA,IDA ISS TAS IEA,IDA,TAS,IDA ISS IBA TAS IEA,IDA HDA IBA IEA,IDA IEA,IDA NAS IEA,HDA IEA,IDA TAS IEA,IDA IEA,IDA IMP IEA,IDA IBA IEA,IDA TAS IEA,TAS,IDA HDA TAS IEA,IDA HDA TAS IEA,IBA TAS IEA,TAS,ISS,TAS,TAS,IBA TAS,TAS,HDA TAS,TAS,IDA,TAS…	LGALS1,YWHAZ,SFTPC,AGRN,MYO5C,CD248,CD44,POSTN,ITGA3,APP,ITGA5,IGFBP7,ITGAV,MMP2,ITGB5,HSPG2,PTX3,PRKAA1,TGFBI,MAPRE2,DCN,CRACD,PXDN,THBS1,THBS2,FBN1,GAPDH,CLIC1,LOXL2,ABI3,VASN,QSOX1,SKIL,CEMIP,HEL-S-45,CEP57,PRG3,LRP1,MSN,COL1A1,COL1A2,SPOCK1,COL3A1,COL4A1,ANXA5,COL5A2,COL6A1,COL6A2,NEO1,COL7A1,EXT2,LTBP1,CXCL1,TFAP2C,FN1,COL11A1,COL12A1,LAMC1,COL14A1,SERPINE2,COL18A1,FLNA,MFGE8,HSPA1B,HSPA1A,T…
GO:0044409	GO:BP	entry into host	0.00174587	163	94	8	0.0851064	0.0490798	21010	11564	GO:0044000	IDA,IEA,IDA IMP TAS NAS,IEA,IDA,IDA,IEA,IEA	LGALS1,ITGA5,ITGAV,ITGB5,PTX3,LRRC15,HSPA1B,HSPA1A
GO:2000026	GO:BP	regulation of multicellular organismal development	0.00176771	1396	94	21	0.223404	0.015043	21010	26446	GO:0007275,GO:0050793,GO:0051239	ISS,ISS ISO IEA,IMP IEA,TAS,IDA,IDA IMP IGI IBA IEA,IDA IBA IEA,IDA,IDA IEA,ISS IEA,IMP IEA,TAS,IDA,IEA,IBA,IBA,IDA,IMP,IMP,IDA IEA,IEA	AGRN,EMILIN1,ITGA5,HSPG2,DCN,THBS1,THBS2,EFEMP1,FBN1,LOXL2,SKIL,ANGPTL4,HEL-S-45,FN1,HAPLN1,SEMA3C,SERPINE2,HSPA1B,HSPA1A,CCN1,CCN2
GO:0005515	GO:MF	protein binding	0.00180228	14811	94	87	0.925532	0.00587401	20139	1495	GO:0005488	IPI IBA,IDA IPI HDA IEA,IPI,IPI ISS TAS IEA,IBA IEA,IPI IBA,IPI,IPI IMP IEA,IPI IBA IEA,IDA IPI ISS IBA TAS IEA,IDA IPI IBA IEA,IDA IPI IBA,IPI IEA,IPI IBA TAS IEA,IPI IEA,IDA IPI ISS IBA IEA,IPI IEA,IPI IBA IEA,IPI TAS IEA,IDA IPI IBA,IPI NAS,IPI IBA TAS IEA,IDA IPI IBA IEA,IPI IEA,IPI,IDA NAS IEA,IDA IPI IMP ISS TAS IEA,IPI IEA,IDA IPI IEA,IPI IEA,IPI ISS,IPI HDA,IPI,IPI ISS IBA IEA,IPI HDA IBA…	LGALS1,YWHAZ,SFTPC,AGRN,MYO5C,CD248,CD44,EMILIN1,POSTN,IGFBP2,ITGA3,APP,PTPRF,ITGA5,IGFBP7,ITGAV,MMP2,ITGB5,HSPG2,PTX3,PRKAA1,TGFBI,MAPRE2,DCN,CRACD,PXDN,THBS1,THBS2,EFEMP1,FBN1,GAPDH,CLIC1,LOXL2,ABI3,VASN,PAPPA,LRRC15,SKIL,ANGPTL4,CEMIP,HEL-S-45,CEP57,LRP1,MSN,COL1A1,COL1A2,SPOCK1,COL3A1,COL4A1,ANXA5,COL5A2,COL6A1,COL6A2,NEO1,COL7A1,EXT2,LTBP1,LTBP2,CFH,CXCL1,TFAP2C,FN1,ST14,CCDC80,COL12A1,SEMA3…
GO:0065007	GO:BP	biological regulation	0.00187237	12751	94	79	0.840426	0.00619559	21010	16682	GO:0008150	IDA HMP TAS IEA,IDA IMP IBA TAS,ISS TAS IEA,IEA,IDA IMP IBA IEA,IDA ISS ISO IEA,IEA,IDA ISS IBA TAS IC,IDA IMP ISS IBA IEA,IDA IMP IGI ISS TAS IC IEA,IMP TAS IEA,IDA IMP IBA TAS NAS IEA,IBA TAS IEA,IDA IMP ISS IBA NAS IEA,IMP TAS IEA,IMP IBA IEA,TAS IEA,IDA IEA,IDA IMP ISS IBA TAS NAS IC IEA,TAS,ISS IBA IEA,IDA IGI,IDA IBA,IEA,IDA IMP IGI ISS IBA TAS IEA,IDA IBA IEA,IDA,IDA ISS IEA,IDA IMP ISS TA…	LGALS1,YWHAZ,AGRN,CD248,CD44,EMILIN1,POSTN,IGFBP2,ITGA3,APP,PTPRF,ITGA5,IGFBP7,ITGAV,MMP2,ITGB5,HSPG2,PTX3,PRKAA1,TGFBI,MAPRE2,DCN,CRACD,PXDN,THBS1,THBS2,EFEMP1,FBN1,GAPDH,CLIC1,LOXL2,ABI3,VASN,QSOX1,PAPPA,LRRC15,SKIL,ANGPTL4,CEMIP,HEL-S-45,CEP57,PRG3,LRP1,MSN,COL1A1,COL1A2,SPOCK1,COL3A1,COL4A1,ANXA5,COL5A2,NEO1,COL7A1,EXT2,LTBP1,LTBP2,CFH,CXCL1,TFAP2C,FN1,C1R,CCDC80,HAPLN1,SEMA3C,LAMC1,SERPINE2,…
GO:0030021	GO:MF	extracellular matrix structural constituent conferring compression resistance	0.00198214	22	94	4	0.0425532	0.181818	20139	3851	GO:0005201	ISS RCA,ISS RCA,HDA RCA,RCA	HSPG2,DCN,PRG3,HAPLN1
GO:0048729	GO:BP	tissue morphogenesis	0.00208009	633	94	14	0.148936	0.0221169	21010	13638	GO:0009653,GO:0009888	IMP,IEP,IEP NAS,IEA,IEA,IMP,IEA,IMP,IEA,IEA,IEA,IEA,IDA,IDA	CD44,ITGA3,ITGA5,MMP2,HEL-S-45,MSN,COL3A1,COL4A1,EXT2,COL11A1,ST14,SEMA3C,FLNA,CCN1
GO:0071774	GO:BP	response to fibroblast growth factor	0.00211545	115	94	7	0.0744681	0.0608696	21010	17722	GO:0070848	IDA,IEA,IDA,IPI,IEA,IEA,IEA	CD44,POSTN,THBS1,CEP57,COL1A1,EXT2,CCN2
GO:0099081	GO:CC	supramolecular polymer	0.00215809	1042	94	16	0.170213	0.0153551	22090	3349	GO:0099080	IEA,IBA IEA,IDA IEA,IDA IEA,IDA IPI IMP IBA IEA,IDA IPI IMP IBA TAS IEA,IDA IMP NAS IEA,IMP IEA,IMP IBA NAS,NAS,IDA,IDA IBA NAS,IDA NAS,ISS IEA,IBA TAS IEA,IDA IBA IEA	MMP2,MAPRE2,FBN1,CEP57,COL1A1,COL1A2,COL3A1,COL4A1,COL5A2,COL6A1,LTBP1,COL11A1,MFAP4,FLNA,TUBA1C,TUBA4A
GO:0071417	GO:BP	cellular response to organonitrogen compound	0.00224125	637	94	14	0.148936	0.021978	21010	17479	GO:0010243,GO:0071310,GO:0071495,GO:1901699	TAS IEA,IGI,IEA,IEA,IEA,IDA,ISS,IEA,IEA,IEA,IEA,IEA,IEA,IMP	AGRN,APP,MMP2,PRKAA1,FBN1,HEL-S-45,LRP1,COL1A1,COL1A2,COL3A1,COL4A1,COL5A2,COL6A1,FLNA
GO:0002062	GO:BP	chondrocyte differentiation	0.00237728	117	94	7	0.0744681	0.0598291	21010	666	GO:0030154,GO:0051216	IEA,IDA,ISS IEA,IEA,IEA,IEA,IEA	TGFBI,EFEMP1,LOXL2,COL3A1,EXT2,COL11A1,CCN2
GO:0050431	GO:MF	transforming growth factor beta binding	0.00239087	23	94	4	0.0425532	0.173913	20139	7742	GO:0019838,GO:0019955	ISS,ISS TAS IEA,IPI IBA,IPI	ITGAV,THBS1,VASN,LTBP1
GO:0045595	GO:BP	regulation of cell differentiation	0.00274833	1562	94	22	0.234043	0.0140845	21010	12061	GO:0030154,GO:0050793,GO:0050794	IEA,IMP,IDA,IDA IEA,IEA,IMP ISS IEA,IMP,IMP IEA,IDA,IDA,IDA,IEA,IBA,IBA,NAS,IDA IEA,IEA,IMP,IMP,IDA IEA,IDA IEA,NAS	APP,ITGAV,EFEMP1,FBN1,CLIC1,LOXL2,VASN,SKIL,HEL-S-45,COL1A1,COL5A2,FN1,HAPLN1,SEMA3C,LAMC1,SERPINE2,ABI3BP,HSPA1B,HSPA1A,CCN1,CCN2,NID1
GO:0002020	GO:MF	protease binding	0.00297672	142	94	7	0.0744681	0.0492958	20139	288	GO:0019899	IPI,IDA,IPI,IPI,IPI,IPI,IPI	ITGA3,ITGAV,THBS1,COL1A1,COL1A2,COL3A1,FN1
GO:0051346	GO:BP	negative regulation of hydrolase activity	0.00329556	311	94	10	0.106383	0.0321543	21010	14354	GO:0043086,GO:0051336	IMP,IEA,IDA,IDA,IDA,IDA IEA,IC,IDA,IEA,IBA IEA	CD44,APP,PTX3,THBS1,GAPDH,ANGPTL4,LRP1,SPOCK1,COL7A1,SERPINE2
GO:0009986	GO:CC	cell surface	0.00329702	955	94	15	0.159574	0.0157068	22090	663	GO:0110165	IBA,IDA,IDA HDA IBA IEA,IDA IBA IEA,IDA HDA IBA IEA,IDA HDA ISS IBA IEA,IDA HDA IBA,IDA IEA,IDA IEA,IDA,IDA,IEA,IBA IEA,IEA,IEA	CD248,CD44,ITGA3,APP,ITGA5,ITGAV,ITGB5,PXDN,THBS1,VASN,MSN,ANXA5,NEO1,ST14,MFGE8
GO:0043200	GO:BP	response to amino acid	0.00333133	123	94	7	0.0744681	0.0569106	21010	11083	GO:0001101,GO:0010243,GO:1901700	IEA,IEA,IEA,IEA,IEA,IEA,IEA	MMP2,COL1A1,COL1A2,COL3A1,COL4A1,COL5A2,COL6A1
GO:0008285	GO:BP	negative regulation of cell population proliferation	0.00340899	866	94	16	0.170213	0.0184758	21010	3206	GO:0008283,GO:0042127,GO:0048523	IEA,IDA,TAS,IEA,IDA IMP,ISS NAS IEA,IDA,IEA,TAS,IBA,IEA,IEA,TAS,IEA,IMP,IMP	ITGA3,APP,IGFBP7,HSPG2,THBS1,ABI3,SPOCK1,NEO1,CXCL1,SEMA3C,SERPINE2,ABI3BP,COL18A1,FLNA,HSPA1B,HSPA1A
REAC:R-HSA-3000480	REAC	Scavenging by Class A Receptors	0.00361882	19	79	4	0.0506329	0.210526	10835	2073	REAC:R-HSA-2173782	REAC,REAC,REAC,REAC	COL1A1,COL1A2,COL3A1,COL4A1
GO:0071604	GO:BP	transforming growth factor beta production	0.00380795	44	94	5	0.0531915	0.113636	21010	17604	GO:0001816	IDA IEA,ISS IEA,IEA,IDA,IDA	ITGAV,THBS1,COL3A1,LTBP1,FN1
GO:0007565	GO:BP	female pregnancy	0.00417709	183	94	8	0.0851064	0.0437158	21010	3096	GO:0044703,GO:0044706	IEA,IEA,IEA,IEA,IEA,IEA,TAS NAS IEA,IEA	IGFBP2,ITGA3,ITGA5,IGFBP7,MMP2,HSPG2,PAPPA,STC2
KEGG:04933	KEGG	AGE-RAGE signaling pathway in diabetic complications	0.00423619	100	55	6	0.109091	0.06	8161	383	KEGG:00000	KEGG,KEGG,KEGG,KEGG,KEGG,KEGG	MMP2,COL1A1,COL1A2,COL3A1,COL4A1,FN1
GO:0001527	GO:CC	microfibril	0.00448492	12	94	3	0.0319149	0.25	22090	143	GO:0031012,GO:0099512	IDA IEA,IDA,IDA NAS	FBN1,LTBP1,MFAP4
GO:0005614	GO:CC	interstitial matrix	0.00448492	12	94	3	0.0319149	0.25	22090	231	GO:0062023	IEA,IBA,IEA	CCDC80,COL14A1,ABI3BP
GO:1901699	GO:BP	cellular response to nitrogen compound	0.00450883	676	94	14	0.148936	0.0207101	21010	22528	GO:0070887,GO:1901698	TAS IEA,IGI,IEA,IEA,IEA,IDA,ISS,IEA,IEA,IEA,IEA,IEA,IEA,IMP	AGRN,APP,MMP2,PRKAA1,FBN1,HEL-S-45,LRP1,COL1A1,COL1A2,COL3A1,COL4A1,COL5A2,COL6A1,FLNA
GO:0005584	GO:CC	collagen type I trimer	0.00503256	2	94	2	0.0212766	1	22090	204	GO:0005583	IDA IPI IMP IBA IEA,IDA IPI IMP IBA TAS IEA	COL1A1,COL1A2
GO:0034684	GO:CC	integrin alphav-beta5 complex	0.00503256	2	94	2	0.0212766	1	22090	1529	GO:0008305	IDA IEA,IDA	ITGAV,ITGB5
GO:0070482	GO:BP	response to oxygen levels	0.00546041	329	94	10	0.106383	0.0303951	21010	16941	GO:0009628	IEA,IBA IEA,IEA,NAS IEA,NAS,ISS IEA,IEA,NAS IEA,IEA,IEA	POSTN,MMP2,HSPG2,PRKAA1,THBS1,LOXL2,VASN,ANGPTL4,COL1A1,STC2
GO:0044000	GO:BP	movement in host	0.00553014	190	94	8	0.0851064	0.0421053	21010	11422	GO:0051701	IDA,IEA,IDA IMP TAS NAS,IEA,IDA,IDA,IEA,IEA	LGALS1,ITGA5,ITGAV,ITGB5,PTX3,LRRC15,HSPA1B,HSPA1A
GO:0043277	GO:BP	apoptotic cell clearance	0.00591985	48	94	5	0.0531915	0.104167	21010	11107	GO:0006909	IGI ISS IEA,IDA,IDA IEA,ISS,IEA	ITGAV,THBS1,HEL-S-45,LRP1,MFGE8
REAC:R-HSA-2173789	REAC	TGF-beta receptor signaling activates SMADs	0.00610942	44	79	5	0.0632911	0.113636	10835	2316	REAC:R-HSA-170834	REAC,REAC,REAC,REAC,REAC	ITGAV,ITGB5,FBN1,LTBP1,LTBP2
REAC:R-HSA-76002	REAC	Platelet activation, signaling and aggregation	0.00647997	258	79	10	0.126582	0.0387597	10835	1681	REAC:R-HSA-109582	REAC,REAC,REAC,REAC,REAC,REAC,REAC,REAC,REAC,REAC	YWHAZ,APP,THBS1,QSOX1,COL1A1,COL1A2,ANXA5,FN1,FLNA,TUBA4A
GO:0031594	GO:CC	neuromuscular junction	0.00657746	80	94	5	0.0531915	0.0625	22090	1172	GO:0045202	IEA,IEA,IEA,ISS,ISS IEA	POSTN,ITGA3,APP,SPOCK1,SERPINE2
GO:0009968	GO:BP	negative regulation of signal transduction	0.00702078	1268	94	19	0.202128	0.0149842	21010	3864	GO:0007165,GO:0009966,GO:0010648,GO:0023057,GO:0048585	IDA,ISS IEA,TAS,ISS IEA,IMP,ISS IBA IEA,IDA,IEA,IDA TAS,ISS IEA,IDA IMP IBA,IDA IBA IEA,ISS,IDA TAS,IEA,IMP,IDA IMP,IDA,IEA	CD44,EMILIN1,IGFBP2,ITGA3,ITGAV,PRKAA1,DCN,PXDN,THBS1,FBN1,VASN,SKIL,LRP1,LTBP1,SERPINE2,HSPA1B,HSPA1A,MVP,HTRA1
GO:0030023	GO:MF	extracellular matrix constituent conferring elasticity	0.00749367	10	94	3	0.0319149	0.3	20139	3852	GO:0005201,GO:0097493	IBA RCA IEA,IC,RCA	EMILIN1,FBN1,LAMC1
GO:0051093	GO:BP	negative regulation of developmental process	0.00776731	923	94	16	0.170213	0.0173348	21010	14160	GO:0032502,GO:0048519,GO:0050793	ISS IEA,IEA,IMP,TAS,IDA,IDA IMP IGI IBA IEA,IDA IBA IEA,IDA,IDA IEA,ISS IEA,IMP,IEA,IDA,IEA,IBA,IEA	EMILIN1,APP,ITGAV,HSPG2,DCN,THBS1,THBS2,EFEMP1,FBN1,LOXL2,VASN,SKIL,COL5A2,NEO1,SEMA3C,STC2
GO:0004866	GO:MF	endopeptidase inhibitor activity	0.00797243	165	94	7	0.0744681	0.0424242	20139	1138	GO:0030414,GO:0061135	IDA IEA,IDA,IDA,IDA,IDA NAS,IEA,IDA IMP IBA IEA	APP,PRKAA1,THBS1,GAPDH,SPOCK1,COL7A1,SERPINE2
GO:0097708	GO:CC	intracellular vesicle	0.00802057	2481	94	25	0.265957	0.0100766	22090	3144	GO:0031982,GO:0043231	IEA,IBA TAS,TAS,IDA ISS IBA TAS IEA,IEA,TAS,TAS,TAS,IDA TAS,IDA,TAS,IEA,IDA IEA,TAS,IDA TAS,IEA,IEA,TAS,TAS,TAS,IDA IMP,IEA,TAS,TAS,TAS	YWHAZ,SFTPC,CD44,APP,ITGA5,ITGAV,ITGB5,PTX3,THBS1,THBS2,QSOX1,SKIL,CEMIP,PRG3,LRP1,COL1A1,NEO1,COL7A1,CXCL1,FN1,SERPINE2,MFGE8,HSPA1B,HSPA1A,MVP
GO:0099512	GO:CC	supramolecular fiber	0.00834186	1034	94	15	0.159574	0.0145068	22090	3372	GO:0099081	IEA,IBA IEA,IDA IEA,IDA IEA,IDA IPI IMP IBA IEA,IDA IPI IMP IBA TAS IEA,IDA IMP NAS IEA,IMP IBA NAS,NAS,IDA,IDA IBA NAS,IDA NAS,ISS IEA,IBA TAS IEA,IDA IBA IEA	MMP2,MAPRE2,FBN1,CEP57,COL1A1,COL1A2,COL3A1,COL5A2,COL6A1,LTBP1,COL11A1,MFAP4,FLNA,TUBA1C,TUBA4A
REAC:R-HSA-109582	REAC	Hemostasis	0.00850474	672	79	16	0.202532	0.0238095	10835	1067	REAC:0000000	REAC,REAC,REAC,REAC,REAC,REAC,REAC,REAC,REAC,REAC,REAC,REAC,REAC,REAC,REAC,REAC	YWHAZ,CD44,ITGA3,APP,ITGA5,ITGAV,THBS1,QSOX1,COL1A1,COL1A2,ANXA5,FN1,SERPINE2,FLNA,TUBA1C,TUBA4A
GO:0009887	GO:BP	animal organ morphogenesis	0.00918397	1050	94	17	0.180851	0.0161905	21010	3805	GO:0009653,GO:0048513	IEA,TAS,IEP,IEP,IEA,IMP,IMP IEA,IMP NAS,IEA,IMP,IEA,IEA,ISS IEA,TAS,IEA,IEA,IEA	MMP2,DCN,EFEMP1,FBN1,HEL-S-45,MSN,COL1A1,COL1A2,COL3A1,COL5A2,EXT2,COL11A1,SEMA3C,COL18A1,FLNA,CCN1,CCN2
REAC:R-HSA-9006936	REAC	Signaling by TGFB family members	0.00943622	119	79	7	0.0886076	0.0588235	10835	2201	REAC:R-HSA-162582	REAC,REAC,REAC,REAC,REAC,REAC,REAC	ITGAV,ITGB5,FBN1,SKIL,COL1A2,LTBP1,LTBP2
GO:0098609	GO:BP	cell-cell adhesion	0.00967482	939	94	16	0.170213	0.0170394	21010	19697	GO:0007155	IDA IEA,IMP NAS,ISS,IDA,IBA IEA,IDA IMP IBA,IMP IBA IEA,IMP IBA,IMP,HMP,IDA IEP,IBA,NAS,ISS IEA,HMP,IEA	LGALS1,CD44,EMILIN1,IGFBP2,ITGA3,PTPRF,ITGA5,ITGAV,ITGB5,CLIC1,MSN,NEO1,COL14A1,SERPINE2,FLNA,CCN1
GO:0030414	GO:MF	peptidase inhibitor activity	0.0104408	172	94	7	0.0744681	0.0406977	20139	3950	GO:0004857,GO:0061134	IDA IEA,IDA,IDA,IDA,IDA NAS,IEA,IDA IMP IBA IEA	APP,PRKAA1,THBS1,GAPDH,SPOCK1,COL7A1,SERPINE2
GO:0051701	GO:BP	biological process involved in interaction with host	0.0116166	210	94	8	0.0851064	0.0380952	21010	14597	GO:0044403	IDA,IEA,IDA IMP TAS NAS,IEA,IDA,IDA IMP,IEA,IEA	LGALS1,ITGA5,ITGAV,ITGB5,PTX3,LRRC15,HSPA1B,HSPA1A
GO:0010466	GO:BP	negative regulation of peptidase activity	0.0124568	212	94	8	0.0851064	0.0377358	21010	4228	GO:0045861,GO:0051346,GO:0052547	IMP,IEA,IDA,IDA,IC,IDA,IEA,IBA IEA	CD44,APP,THBS1,GAPDH,LRP1,SPOCK1,COL7A1,SERPINE2
GO:0001666	GO:BP	response to hypoxia	0.0129371	284	94	9	0.0957447	0.0316901	21010	387	GO:0006950,GO:0036293	IEA,IBA IEA,IEA,NAS IEA,NAS,ISS IEA,IEA,NAS IEA,IEA	POSTN,MMP2,HSPG2,PRKAA1,THBS1,LOXL2,VASN,ANGPTL4,STC2
REAC:R-HSA-114608	REAC	Platelet degranulation	0.0129712	125	79	7	0.0886076	0.056	10835	1683	REAC:R-HSA-76005	REAC,REAC,REAC,REAC,REAC,REAC,REAC	APP,THBS1,QSOX1,ANXA5,FN1,FLNA,TUBA4A
GO:0045597	GO:BP	positive regulation of cell differentiation	0.0134351	851	94	15	0.159574	0.0176263	21010	12063	GO:0030154,GO:0045595,GO:0048522,GO:0051094	IEA,IMP ISS IEA,IMP IEA,IDA,IDA,IEA,IBA,NAS,IDA,IEA,IMP,IMP,IDA IEA,IDA,NAS	CLIC1,LOXL2,SKIL,HEL-S-45,COL1A1,FN1,HAPLN1,LAMC1,SERPINE2,ABI3BP,HSPA1B,HSPA1A,CCN1,CCN2,NID1
GO:0097493	GO:MF	structural molecule activity conferring elasticity	0.0136455	12	94	3	0.0319149	0.25	20139	9178	GO:0005198	IBA RCA IEA,IC,RCA	EMILIN1,FBN1,LAMC1
GO:0098637	GO:CC	protein complex involved in cell-matrix adhesion	0.01365	17	94	3	0.0319149	0.176471	22090	3232	GO:0098636	IPI IMP,NAS,NAS	EMILIN1,LAMC1,NID1
REAC:R-HSA-422475	REAC	Axon guidance	0.0142574	549	79	14	0.177215	0.0255009	10835	188	REAC:R-HSA-9675108	REAC,REAC,REAC,REAC,REAC,REAC,REAC,REAC,REAC,REAC,REAC,REAC,REAC,REAC	AGRN,ITGA5,ITGAV,MMP2,MSN,COL3A1,COL4A1,COL5A2,COL6A1,COL6A2,NEO1,LAMC1,TUBA1C,TUBA4A
GO:0061135	GO:MF	endopeptidase regulator activity	0.0145121	181	94	7	0.0744681	0.038674	20139	8464	GO:0061134	IDA IEA,IDA,IDA,IDA,IDA NAS,IEA,IDA IMP IBA IEA	APP,PRKAA1,THBS1,GAPDH,SPOCK1,COL7A1,SERPINE2
GO:0032963	GO:BP	collagen metabolic process	0.015363	101	94	6	0.0638298	0.0594059	21010	8319	GO:0008152	ISS IEA,IBA TAS IEA,IMP,IEA,TAS,IDA	EMILIN1,MMP2,COL1A1,COL1A2,PCOLCE,MFAP4
GO:0034330	GO:BP	cell junction organization	0.0161366	755	94	14	0.148936	0.018543	21010	8964	GO:0016043	IDA IMP,ISS TAS,ISS IEA,IDA IMP IGI IEA,IDA IMP IBA,IEA,ISS IEA,TAS,IEA,ISS,IEA,IBA IEA,IMP,IEA	YWHAZ,AGRN,ITGA3,APP,PTPRF,ITGA5,MAPRE2,THBS1,THBS2,ABI3,COL4A1,FN1,LAMC1,FLNA
REAC:R-HSA-76005	REAC	Response to elevated platelet cytosolic Ca2+	0.0166908	130	79	7	0.0886076	0.0538462	10835	1984	REAC:R-HSA-76002	REAC,REAC,REAC,REAC,REAC,REAC,REAC	APP,THBS1,QSOX1,ANXA5,FN1,FLNA,TUBA4A
GO:0051248	GO:BP	negative regulation of protein metabolic process	0.0168409	981	94	16	0.170213	0.0163099	21010	14276	GO:0010605,GO:0019538,GO:0051172,GO:0051246	IMP,IEA,IMP,IDA,ISS IEA,IDA,IDA IMP,IDA,IC,IDA,IEA,IDA IMP IBA IC IEA,IMP,IDA,IDA,IDA	CD44,APP,ITGAV,PTX3,PRKAA1,THBS1,GAPDH,PRG3,LRP1,SPOCK1,COL7A1,SERPINE2,FLNA,HSPA1B,HSPA1A,MVP
GO:0090288	GO:BP	negative regulation of cellular response to growth factor stimulus	0.0172091	103	94	6	0.0638298	0.0582524	21010	19041	GO:0048585,GO:0071363,GO:0090287	ISS IEA,IDA,IDA,ISS IEA,IBA,IEA	EMILIN1,DCN,THBS1,FBN1,SKIL,HTRA1
GO:0034774	GO:CC	secretory granule lumen	0.0188597	320	94	8	0.0851064	0.025	22090	1570	GO:0030141,GO:0060205	TAS,TAS,TAS,TAS,TAS,TAS,TAS,TAS	APP,PTX3,THBS1,QSOX1,PRG3,CXCL1,FN1,MVP
GO:0051130	GO:BP	positive regulation of cellular component organization	0.0194076	1111	94	17	0.180851	0.0153015	21010	14188	GO:0016043,GO:0048522,GO:0051128	ISS,ISS IEA,IEA,IMP,IEA,ISS IEA,IGI,IDA IBA,IEA,IMP IEA,IGI,IEA,IEA,IEA,IMP,IMP,IDA	AGRN,EMILIN1,ITGA3,APP,PTX3,MAPRE2,DCN,CRACD,THBS2,SKIL,LRP1,MSN,FN1,FLNA,HSPA1B,HSPA1A,CCN2
GO:0036293	GO:BP	response to decreased oxygen levels	0.0201225	300	94	9	0.0957447	0.03	21010	10004	GO:0070482	IEA,IBA IEA,IEA,NAS IEA,NAS,ISS IEA,IEA,NAS IEA,IEA	POSTN,MMP2,HSPG2,PRKAA1,THBS1,LOXL2,VASN,ANGPTL4,STC2
GO:0060205	GO:CC	cytoplasmic vesicle lumen	0.0201283	323	94	8	0.0851064	0.0247678	22090	2291	GO:0031410,GO:0031983,GO:0070013	TAS,TAS,TAS,TAS,TAS,TAS,TAS,TAS	APP,PTX3,THBS1,QSOX1,PRG3,CXCL1,FN1,MVP
GO:0140678	GO:MF	molecular function inhibitor activity	0.0201892	521	94	11	0.117021	0.0211132	20139	10670	GO:0098772	IDA IEA,IDA,NAS,IDA,IDA,ISS IBA IEA,IDA NAS,TAS,IEA,IDA IMP IBA IEA,IDA	APP,PRKAA1,PXDN,THBS1,GAPDH,ANGPTL4,SPOCK1,ANXA5,COL7A1,SERPINE2,HSPA1A
GO:0030510	GO:BP	regulation of BMP signaling pathway	0.0203121	106	94	6	0.0638298	0.0566038	21010	7143	GO:0030509,GO:0090092,GO:0090287	IMP,ISS IEA,IBA,IEA,IGI,IEA	ITGA3,FBN1,SKIL,NEO1,CCN1,HTRA1
GO:0031983	GO:CC	vesicle lumen	0.0205666	324	94	8	0.0851064	0.0246914	22090	1232	GO:0031982,GO:0043233	TAS,TAS,TAS,TAS,TAS,TAS,TAS,TAS	APP,PTX3,THBS1,QSOX1,PRG3,CXCL1,FN1,MVP
GO:0001618	GO:MF	virus receptor activity	0.0208437	78	94	5	0.0531915	0.0641026	20139	216	GO:0140272	IEA,IEA,IEA,IEA,IEA	ITGA5,ITGAV,ITGB5,HSPA1B,HSPA1A
GO:0140272	GO:MF	exogenous protein binding	0.0221705	79	94	5	0.0531915	0.0632911	20139	10530	GO:0005488	IEA,IEA,IEA,IEA,IEA	ITGA5,ITGAV,ITGB5,HSPA1B,HSPA1A
GO:0046332	GO:MF	SMAD binding	0.0221705	79	94	5	0.0531915	0.0632911	20139	6196	GO:0005515	IPI IBA IEA,IEA,IEA,IEA,IEA	SKIL,COL1A2,COL3A1,COL5A2,FLNA
GO:0031410	GO:CC	cytoplasmic vesicle	0.0226458	2476	94	24	0.255319	0.00969305	22090	1109	GO:0005737,GO:0097708	IEA,IBA TAS,TAS,IDA ISS IBA TAS IEA,IEA,TAS,TAS,TAS,IDA TAS,IDA,TAS,IEA,IDA IEA,TAS,IDA TAS,IEA,TAS,TAS,TAS,IDA IMP,IEA,TAS,TAS,TAS	YWHAZ,SFTPC,CD44,APP,ITGA5,ITGAV,ITGB5,PTX3,THBS1,THBS2,QSOX1,SKIL,CEMIP,PRG3,LRP1,COL1A1,COL7A1,CXCL1,FN1,SERPINE2,MFGE8,HSPA1B,HSPA1A,MVP
GO:0099080	GO:CC	supramolecular complex	0.0226694	1404	94	17	0.180851	0.0121083	22090	3348	GO:0110165	IEA,IBA IEA,IDA IEA,IDA IEA,IDA IPI IMP IBA IEA,IDA IPI IMP IBA TAS IEA,IDA IMP NAS IEA,IMP IEA,IMP IBA NAS,NAS,TAS,IDA,IDA IBA NAS,IDA NAS,ISS IEA,IBA TAS IEA,IDA IBA IEA	MMP2,MAPRE2,FBN1,CEP57,COL1A1,COL1A2,COL3A1,COL4A1,COL5A2,COL6A1,COL7A1,LTBP1,COL11A1,MFAP4,FLNA,TUBA1C,TUBA4A
REAC:R-HSA-9675108	REAC	Nervous system development	0.0231771	574	79	14	0.177215	0.0243902	10835	1506	REAC:R-HSA-1266738	REAC,REAC,REAC,REAC,REAC,REAC,REAC,REAC,REAC,REAC,REAC,REAC,REAC,REAC	AGRN,ITGA5,ITGAV,MMP2,MSN,COL3A1,COL4A1,COL5A2,COL6A1,COL6A2,NEO1,LAMC1,TUBA1C,TUBA4A
GO:0023057	GO:BP	negative regulation of signaling	0.0233128	1378	94	19	0.202128	0.0137881	21010	6957	GO:0023051,GO:0023052,GO:0048519	IDA,ISS IEA,TAS,ISS IEA,IMP,ISS IBA IEA,IDA,IEA,IDA TAS,ISS IEA,IDA IMP IBA,IDA IBA IEA,ISS,IDA TAS,IEA,IMP,IDA IMP,IDA,IEA	CD44,EMILIN1,IGFBP2,ITGA3,ITGAV,PRKAA1,DCN,PXDN,THBS1,FBN1,VASN,SKIL,LRP1,LTBP1,SERPINE2,HSPA1B,HSPA1A,MVP,HTRA1
GO:0010648	GO:BP	negative regulation of cell communication	0.0233128	1378	94	19	0.202128	0.0137881	21010	4366	GO:0007154,GO:0010646,GO:0048523	IDA,ISS IEA,TAS,ISS IEA,IMP,ISS IBA IEA,IDA,IEA,IDA TAS,ISS IEA,IDA IMP IBA,IDA IBA IEA,ISS,IDA TAS,IEA,IMP,IDA IMP,IDA,IEA	CD44,EMILIN1,IGFBP2,ITGA3,ITGAV,PRKAA1,DCN,PXDN,THBS1,FBN1,VASN,SKIL,LRP1,LTBP1,SERPINE2,HSPA1B,HSPA1A,MVP,HTRA1
GO:0009967	GO:BP	positive regulation of signal transduction	0.0235326	1510	94	20	0.212766	0.013245	21010	3863	GO:0007165,GO:0009966,GO:0010647,GO:0023056,GO:0048584	HMP,IDA IBA,IMP IGI,TAS,IMP,ISS IEA,IDA IMP,IDA,IEA,ISS,IDA,ISS IEA,IEA,NAS,IMP HMP,IMP,IMP,IGI,IDA,NAS	LGALS1,CD44,APP,ITGA5,ITGAV,MAPRE2,THBS1,GAPDH,SKIL,HEL-S-45,COL1A1,COL3A1,NEO1,LAMC1,FLNA,HSPA1B,HSPA1A,CCN1,CCN2,NID1
GO:0043903	GO:BP	regulation of biological process involved in symbiotic interaction	0.0249139	64	94	5	0.0531915	0.078125	21010	11375	GO:0044403,GO:0050789	IDA,IDA,IDA,IDA,IEA	LGALS1,ITGAV,PTX3,LRRC15,CXCL6
GO:1904724	GO:CC	tertiary granule lumen	0.0249464	55	94	4	0.0425532	0.0727273	22090	3704	GO:0070013,GO:0070820	TAS,TAS,TAS,TAS	PTX3,QSOX1,PRG3,CXCL1
KEGG:05410	KEGG	Hypertrophic cardiomyopathy	0.0268034	90	55	5	0.0909091	0.0555556	8161	482	KEGG:00000	KEGG,KEGG,KEGG,KEGG,KEGG	ITGA3,ITGA5,ITGAV,ITGB5,PRKAA1
GO:0009605	GO:BP	response to external stimulus	0.0268473	2686	94	28	0.297872	0.0104244	21010	3590	GO:0050896	IDA,IDA,IDA ISS,IDA IEA,IEA,IMP,IEA,IMP,IEA,IDA IBA IEA,IDA ISS IBA IEA,IDA ISS IEA,IDA IEA,IBA IEA,IEA,IDA IEA,IBA TAS IEA,IMP,IEA,IEA,IBA,IDA ISS IC IEA,IEA,IMP,IMP,IEA,IEA,IDA IBA TAS IEA	LGALS1,YWHAZ,EMILIN1,POSTN,IGFBP2,APP,PTPRF,ITGAV,MMP2,PTX3,PRKAA1,THBS1,GAPDH,COL1A1,NEO1,CFH,CXCL1,COL11A1,C1R,CCDC80,SEMA3C,SERPINE2,FLNA,HSPA1B,HSPA1A,CCN1,STC2,CXCL6
GO:0070887	GO:BP	cellular response to chemical stimulus	0.0278119	2691	94	28	0.297872	0.0104051	21010	17162	GO:0042221,GO:0051716	TAS IEA,IEA,IDA IEA,IEA,IGI,IEA,IEA,ISS IEA,IEA,IDA ISS IEA,IEA,IDA,IEA,IDA,ISS,IDA,IEA,IEA,IEA,IEA,IEA,IEA,IBA,IMP,IMP TAS,IMP TAS,IEA,IDA IBA IEA	AGRN,CD44,POSTN,IGFBP2,APP,IGFBP7,MMP2,PRKAA1,PXDN,THBS1,FBN1,GAPDH,VASN,HEL-S-45,LRP1,MSN,COL1A1,COL1A2,COL3A1,COL4A1,COL5A2,COL6A1,CXCL1,FLNA,HSPA1B,HSPA1A,STC2,CXCL6
GO:1901701	GO:BP	cellular response to oxygen-containing compound	0.0284803	1269	94	18	0.191489	0.0141844	21010	22530	GO:0070887,GO:1901700	TAS IEA,IDA IEA,IGI,IEA,ISS IEA,IEA,IDA,ISS,IDA,IEA,IEA,IEA,IEA,IEA,IEA,IBA,IMP,IDA IBA	AGRN,POSTN,APP,MMP2,PRKAA1,FBN1,HEL-S-45,LRP1,MSN,COL1A1,COL1A2,COL3A1,COL4A1,COL5A2,COL6A1,CXCL1,FLNA,CXCL6
KEGG:05222	KEGG	Small cell lung cancer	0.0296874	92	55	5	0.0909091	0.0543478	8161	466	KEGG:00000	KEGG,KEGG,KEGG,KEGG,KEGG	ITGA3,ITGAV,COL4A1,FN1,LAMC1
GO:0010243	GO:BP	response to organonitrogen compound	0.0313365	1031	94	16	0.170213	0.0155189	21010	4080	GO:0010033,GO:1901698	TAS IEA,ISS,IGI,ISS IEA,IEA,IEA,IDA,ISS,IEA,IEA,IEA,IEA,IEA,IEA,IMP,IEA	AGRN,IGFBP2,APP,MMP2,PRKAA1,FBN1,HEL-S-45,LRP1,COL1A1,COL1A2,COL3A1,COL4A1,COL5A2,COL6A1,FLNA,STC2
GO:0030054	GO:CC	cell junction	0.0338662	2214	94	22	0.234043	0.00993677	22090	871	GO:0110165	IDA IMP HDA,ISS IEA,HDA,IEA,HDA ISS IEA,IDA IEA,IDA HDA IEA,IDA HDA IEA,HDA IBA IEA,HDA,IDA IEA,ISS,HDA,HDA,IDA HDA IBA,ISS NAS,HDA,IBA IEA,ISS IEA,IDA HDA IEA,HDA,HDA	YWHAZ,AGRN,CD44,POSTN,ITGA3,APP,ITGA5,ITGAV,ITGB5,HSPG2,MAPRE2,ABI3,HEL-S-45,LRP1,MSN,SPOCK1,ANXA5,HAPLN1,SERPINE2,FLNA,HSPA1B,HSPA1A
GO:0048251	GO:BP	elastic fiber assembly	0.0348584	11	94	3	0.0319149	0.272727	21010	13256	GO:0085029,GO:0097435	ISS IEA,IEA,IDA IBA	EMILIN1,COL3A1,MFAP4
GO:0035580	GO:CC	specific granule lumen	0.0374344	61	94	4	0.0425532	0.0655738	22090	1629	GO:0034774,GO:0042581	TAS,TAS,TAS,TAS	PTX3,QSOX1,PRG3,CXCL1
KEGG:04350	KEGG	TGF-beta signaling pathway	0.0379258	97	55	5	0.0909091	0.0515464	8161	298	KEGG:00000	KEGG,KEGG,KEGG,KEGG,KEGG	DCN,THBS1,FBN1,NEO1,LTBP1
GO:0070052	GO:MF	collagen V binding	0.0418632	3	94	2	0.0212766	0.666667	20139	8673	GO:0005518	IEA,IDA	HSPG2,THBS1
GO:0050436	GO:MF	microfibril binding	0.0418632	3	94	2	0.0212766	0.666667	20139	7743	GO:0005488	IDA IBA,IBA	LTBP1,LTBP2
GO:0001503	GO:BP	ossification	0.0427295	416	94	10	0.106383	0.0240385	21010	329	GO:0032501	IEA,IEA,IBA IEA,IEA,IEA,HDA,IMP,IEA,IDA IEA,IEA	MMP2,CLIC1,COL1A1,COL1A2,COL5A2,COL6A1,EXT2,COL11A1,CCN1,CCN2
GO:0051336	GO:BP	regulation of hydrolase activity	0.0460196	944	94	15	0.159574	0.0158898	21010	14344	GO:0050790	ISS,IMP,IEA,IDA,ISS IEA,IDA,IDA,IDA IEA,ISS,ISS IC,IDA,IEA,IBA IEA,IDA,IEA	AGRN,CD44,APP,PTX3,MAPRE2,THBS1,GAPDH,ANGPTL4,HEL-S-45,LRP1,SPOCK1,COL7A1,SERPINE2,HSPA1A,CCN1
GO:2001046	GO:BP	positive regulation of integrin-mediated signaling pathway	0.0463271	12	94	3	0.0319149	0.25	21010	27384	GO:0007229,GO:0009967,GO:2001044	NAS,IMP,NAS	LAMC1,FLNA,NID1
GO:0023056	GO:BP	positive regulation of signaling	0.0486182	1725	94	21	0.223404	0.0121739	21010	6956	GO:0023051,GO:0023052,GO:0048518	HMP,IDA IBA,IMP IGI,TAS,IMP,ISS IEA,IDA IMP,IDA,IEA,ISS,IDA,ISS IEA,IEA,NAS,IEA,IMP HMP,IMP,IMP,IGI,IDA,NAS	LGALS1,CD44,APP,ITGA5,ITGAV,MAPRE2,THBS1,GAPDH,SKIL,HEL-S-45,COL1A1,COL3A1,NEO1,LAMC1,SERPINE2,FLNA,HSPA1B,HSPA1A,CCN1,CCN2,NID1
GO:0010647	GO:BP	positive regulation of cell communication	0.0486182	1725	94	21	0.223404	0.0121739	21010	4365	GO:0007154,GO:0010646,GO:0048522	HMP,IDA IBA,IMP IGI,TAS,IMP,ISS IEA,IDA IMP,IDA,IEA,ISS,IDA,ISS IEA,IEA,NAS,IEA,IMP HMP,IMP,IMP,IGI,IDA,NAS	LGALS1,CD44,APP,ITGA5,ITGAV,MAPRE2,THBS1,GAPDH,SKIL,HEL-S-45,COL1A1,COL3A1,NEO1,LAMC1,SERPINE2,FLNA,HSPA1B,HSPA1A,CCN1,CCN2,NID1
GO:0044319	GO:BP	wound healing, spreading of cells	0.0495808	36	94	4	0.0425532	0.111111	21010	11512	GO:0016477,GO:0090505	IMP,IEP NAS,IDA,IDA	CD44,ITGA5,FLNA,CCN1
GO:0090505	GO:BP	epiboly involved in wound healing	0.0495808	36	94	4	0.0425532	0.111111	21010	19197	GO:0042060,GO:0090504	IMP,IEP NAS,IDA,IDA	CD44,ITGA5,FLNA,CCN1
GO:0043395	GO:MF	heparan sulfate proteoglycan binding	0.0495941	18	94	3	0.0319149	0.166667	20139	5788	GO:0043394,GO:1901681	ISS,TAS,IDA	AGRN,LRP1,CFH
REAC:R-HSA-3656237	REAC	Defective EXT2 causes exostoses 2	0.0496773	14	79	3	0.0379747	0.214286	10835	522	REAC:R-HSA-3560782	REAC,REAC,REAC	AGRN,HSPG2,EXT2
REAC:R-HSA-3656253	REAC	Defective EXT1 causes exostoses 1, TRPS2 and CHDS	0.0496773	14	79	3	0.0379747	0.214286	10835	521	REAC:R-HSA-3560782	REAC,REAC,REAC	AGRN,HSPG2,EXT2
GO:0005592	GO:CC	collagen type XI trimer	0.0499077	5	94	2	0.0212766	0.4	22090	212	GO:0005583	NAS,IDA IBA NAS	COL5A2,COL11A1

## Sheet: ECM
term_id	source	term_name	p_value	term_size	query_size	intersection_size	precision	recall	effective_domain_size	source_order	parents	evidence_codes	intersection
GO:0098641	GO:MF	cadherin binding involved in cell-cell adhesion	0.00275646	18	8	2	0.25	0.111111	20139	9243	GO:0045296,GO:0098632	HDA,HDA	S100A11,ANXA1
GO:0045785	GO:BP	positive regulation of cell adhesion	0.00841288	473	7	4	0.571429	0.00845666	21010	12232	GO:0007155,GO:0030155,GO:0048522	IMP,IDA IBA,IEA,IEA	S100A10,ANXA1,LGALS1,CD4
GO:0075294	GO:BP	positive regulation by symbiont of entry into host	0.00997037	15	7	2	0.285714	0.133333	21010	18545	GO:0044409,GO:0048518,GO:0052372	IDA,IDA	LGALS1,CD4
GO:0046598	GO:BP	positive regulation of viral entry into host cell	0.00997037	15	7	2	0.285714	0.133333	21010	12873	GO:0046596,GO:0046718,GO:0075294,GO:1903902	IDA,IDA	LGALS1,CD4
GO:0005509	GO:MF	calcium ion binding	0.01309	718	8	4	0.5	0.00557103	20139	1494	GO:0046872	IEA,ISS,EXP ISS IBA TAS IEA,IDA	S100A11,SLC8A1,ANXA1,TRPM4
GO:0086012	GO:BP	membrane depolarization during cardiac muscle cell action potential	0.0199218	21	7	2	0.285714	0.0952381	21010	18731	GO:0086001,GO:0086010	TAS,IMP	SLC8A1,TRPM4
GO:0002822	GO:BP	regulation of adaptive immune response based on somatic recombination of immune receptors built from immunoglobulin superfamily domains	0.0236557	187	7	3	0.428571	0.0160428	21010	1346	GO:0002460,GO:0002819	IDA IBA,IEA,IDA	ANXA1,CD4,TRPM4
GO:0098632	GO:MF	cell-cell adhesion mediator activity	0.0237284	52	8	2	0.25	0.0384615	20139	9237	GO:0098631	HDA,HDA	S100A11,ANXA1
GO:0098719	GO:BP	sodium ion import across plasma membrane	0.0239934	23	7	2	0.285714	0.0869565	21010	19742	GO:0035725,GO:0098659	IDA,IDA	SLC8A1,TRPM4
GO:0019722	GO:BP	calcium-mediated signaling	0.0240358	188	7	3	0.428571	0.0159574	21010	6301	GO:0019932	ISS TAS,IEA,IDA	SLC8A1,CD4,TRPM4
GO:2000026	GO:BP	regulation of multicellular organismal development	0.0241181	1396	7	5	0.714286	0.00358166	21010	26446	GO:0007275,GO:0050793,GO:0051239	ISO IEA,IMP,IDA IBA,IDA,ISS	S100A10,SLC8A1,ANXA1,CD4,TRPM4
GO:0086010	GO:BP	membrane depolarization during action potential	0.0261704	24	7	2	0.285714	0.0833333	21010	18729	GO:0001508,GO:0051899	TAS,IMP	SLC8A1,TRPM4
GO:1903779	GO:BP	regulation of cardiac conduction	0.0284416	25	7	2	0.285714	0.08	21010	24234	GO:0008016,GO:0061337	TAS,ISS	SLC8A1,TRPM4
GO:1903902	GO:BP	positive regulation of viral life cycle	0.0284416	25	7	2	0.285714	0.08	21010	24336	GO:0019058,GO:0048524,GO:1903900	IDA,IDA	LGALS1,CD4
GO:0002819	GO:BP	regulation of adaptive immune response	0.0297887	202	7	3	0.428571	0.0148515	21010	1343	GO:0002250,GO:0050776	IDA IBA,IEA,IDA	ANXA1,CD4,TRPM4
GO:0007155	GO:BP	cell adhesion	0.0347087	1504	7	5	0.714286	0.00332447	21010	2766	GO:0009987	IMP,IEA,IDA IBA IEA,IDA IEA,IEA	S100A10,S100A11,ANXA1,LGALS1,CD4
GO:0048306	GO:MF	calcium-dependent protein binding	0.0348721	63	8	2	0.25	0.031746	20139	7320	GO:0005515	IDA IEA,IPI	S100A11,ANXA1
GO:0098631	GO:MF	cell adhesion mediator activity	0.037125	65	8	2	0.25	0.0307692	20139	9236	GO:0050839	HDA,HDA	S100A11,ANXA1
GO:0062023	GO:CC	collagen-containing extracellular matrix	0.0486871	419	8	3	0.375	0.0071599	22090	2365	GO:0031012	HDA,HDA,HDA ISS	S100A10,ANXA1,LGALS1
GO:0051239	GO:BP	regulation of multicellular organismal process	0.0486956	2968	7	6	0.857143	0.00202156	21010	14270	GO:0032501,GO:0050789	ISO IEA,IMP ISS TAS IC,IDA IMP ISS IBA IEA,IEA,IDA NAS IEA,IDA IMP ISS	S100A10,SLC8A1,ANXA1,LGALS1,CD4,TRPM4

## Sheet: Bone
term_id	source	term_name	p_value	term_size	query_size	intersection_size	precision	recall	effective_domain_size	source_order	parents	evidence_codes	intersection
GO:1903561	GO:CC	extracellular vesicle	7.79696e-38	2133	133	74	0.556391	0.0346929	22090	3686	GO:0031982,GO:0065010	HDA,HDA,HDA,HDA,HDA,HDA,HDA,HDA,HDA,HDA,HDA,HDA,HDA,HDA,HDA,HDA,HDA,HDA,HDA,HDA,HDA,HDA,HDA,HDA,HDA,HDA,HDA TAS,HDA,HDA,HDA,HDA,HDA,HDA,HDA,HDA,HDA,HDA,HDA,HDA,HDA,HDA,HDA,HDA,HDA,HDA,HDA,HDA,IDA HDA,HDA,HDA,HDA,HDA,HDA,HDA,HDA,HDA,HDA,IDA HDA,HDA,HDA,HDA,HDA,HDA,HDA,HDA,HDA,HDA,HDA,HDA,IDA HDA,HDA,HDA,HDA,HDA	MYL6,YWHAE,SOD1,FABP5,SERPINA1,FABP3,FH,PGAM1,PGAM2,PGAM4,ENO1,ENO3,HSPG2,PPP1CA,ITIH1,ITIH3,GOT1,ACTR3,PGK1,TGFBI,ALDH2,MARCKS,FBLN2,THBS4,CTSB,CTSA,PPIA,PPIAL4A,GPLD1,KNG1,TTR,GSN,AHSG,MDH1,MDH2,CSRP1,PRDX1,PRDX2,RACK1,GNG12,DYSF,SCPEP1,ACTA2,NEB,ACTG2,SERPINC1,C3,ANXA1,C4A,C4B,GC,FGB,FGG,TPM3,TPM4,S100A4,S100A9,FN1,ARHGDIA,COL15A1,HPR,HP,TUBA4A,APOA1,APOA2,APOA4,PLG,CKB,TUBB,APOE,HSPA2,HTRA1,M…
GO:0065010	GO:CC	extracellular membrane-bounded organelle	8.05354e-38	2134	133	74	0.556391	0.0346767	22090	2403	GO:0043227,GO:0043230	HDA,HDA,HDA,HDA,HDA,HDA,HDA,HDA,HDA,HDA,HDA,HDA,HDA,HDA,HDA,HDA,HDA,HDA,HDA,HDA,HDA,HDA,HDA,HDA,HDA,HDA,HDA TAS,HDA,HDA,HDA,HDA,HDA,HDA,HDA,HDA,HDA,HDA,HDA,HDA,HDA,HDA,HDA,HDA,HDA,HDA,HDA,HDA,IDA HDA,HDA,HDA,HDA,HDA,HDA,HDA,HDA,HDA,HDA,IDA HDA,HDA,HDA,HDA,HDA,HDA,HDA,HDA,HDA,HDA,HDA,HDA,IDA HDA,HDA,HDA,HDA,HDA	MYL6,YWHAE,SOD1,FABP5,SERPINA1,FABP3,FH,PGAM1,PGAM2,PGAM4,ENO1,ENO3,HSPG2,PPP1CA,ITIH1,ITIH3,GOT1,ACTR3,PGK1,TGFBI,ALDH2,MARCKS,FBLN2,THBS4,CTSB,CTSA,PPIA,PPIAL4A,GPLD1,KNG1,TTR,GSN,AHSG,MDH1,MDH2,CSRP1,PRDX1,PRDX2,RACK1,GNG12,DYSF,SCPEP1,ACTA2,NEB,ACTG2,SERPINC1,C3,ANXA1,C4A,C4B,GC,FGB,FGG,TPM3,TPM4,S100A4,S100A9,FN1,ARHGDIA,COL15A1,HPR,HP,TUBA4A,APOA1,APOA2,APOA4,PLG,CKB,TUBB,APOE,HSPA2,HTRA1,M…
GO:0043230	GO:CC	extracellular organelle	8.05354e-38	2134	133	74	0.556391	0.0346767	22090	1886	GO:0005576,GO:0043226	HDA,HDA,HDA,HDA,HDA,HDA,HDA,HDA,HDA,HDA,HDA,HDA,HDA,HDA,HDA,HDA,HDA,HDA,HDA,HDA,HDA,HDA,HDA,HDA,HDA,HDA,HDA TAS,HDA,HDA,HDA,HDA,HDA,HDA,HDA,HDA,HDA,HDA,HDA,HDA,HDA,HDA,HDA,HDA,HDA,HDA,HDA,HDA,IDA HDA,HDA,HDA,HDA,HDA,HDA,HDA,HDA,HDA,HDA,IDA HDA,HDA,HDA,HDA,HDA,HDA,HDA,HDA,HDA,HDA,HDA,HDA,IDA HDA,HDA,HDA,HDA,HDA	MYL6,YWHAE,SOD1,FABP5,SERPINA1,FABP3,FH,PGAM1,PGAM2,PGAM4,ENO1,ENO3,HSPG2,PPP1CA,ITIH1,ITIH3,GOT1,ACTR3,PGK1,TGFBI,ALDH2,MARCKS,FBLN2,THBS4,CTSB,CTSA,PPIA,PPIAL4A,GPLD1,KNG1,TTR,GSN,AHSG,MDH1,MDH2,CSRP1,PRDX1,PRDX2,RACK1,GNG12,DYSF,SCPEP1,ACTA2,NEB,ACTG2,SERPINC1,C3,ANXA1,C4A,C4B,GC,FGB,FGG,TPM3,TPM4,S100A4,S100A9,FN1,ARHGDIA,COL15A1,HPR,HP,TUBA4A,APOA1,APOA2,APOA4,PLG,CKB,TUBB,APOE,HSPA2,HTRA1,M…
GO:0070062	GO:CC	extracellular exosome	4.31547e-37	2109	133	73	0.548872	0.0346136	22090	2423	GO:0005615,GO:1903561	HDA,HDA,HDA,HDA,HDA,HDA,HDA,HDA,HDA,HDA,HDA,HDA,HDA,HDA,HDA,HDA,HDA,HDA,HDA,HDA,HDA,HDA,HDA,HDA,HDA,HDA TAS,HDA,HDA,HDA,HDA,HDA,HDA,HDA,HDA,HDA,HDA,HDA,HDA,HDA,HDA,HDA,HDA,HDA,HDA,HDA,HDA,IDA HDA,HDA,HDA,HDA,HDA,HDA,HDA,HDA,HDA,HDA,IDA HDA,HDA,HDA,HDA,HDA,HDA,HDA,HDA,HDA,HDA,HDA,HDA,IDA HDA,HDA,HDA,HDA,HDA	MYL6,YWHAE,SOD1,FABP5,SERPINA1,FABP3,FH,PGAM1,PGAM2,PGAM4,ENO1,ENO3,HSPG2,PPP1CA,ITIH1,ITIH3,GOT1,ACTR3,PGK1,TGFBI,ALDH2,MARCKS,THBS4,CTSB,CTSA,PPIA,PPIAL4A,GPLD1,KNG1,TTR,GSN,AHSG,MDH1,MDH2,CSRP1,PRDX1,PRDX2,RACK1,GNG12,DYSF,SCPEP1,ACTA2,NEB,ACTG2,SERPINC1,C3,ANXA1,C4A,C4B,GC,FGB,FGG,TPM3,TPM4,S100A4,S100A9,FN1,ARHGDIA,COL15A1,HPR,HP,TUBA4A,APOA1,APOA2,APOA4,PLG,CKB,TUBB,APOE,HSPA2,HTRA1,MB,SPP1
GO:0005615	GO:CC	extracellular space	1.17098e-31	3284	133	81	0.609023	0.024665	22090	232	GO:0005576,GO:0110165	HDA,HDA,IDA HDA IEA,HDA IEA,IDA IMP HDA IBA IEA,IDA HDA IEA,IEA,HDA,HDA,HDA,HDA,HDA,HDA,HDA,HDA,HDA,HDA,HDA,HDA,IDA HDA,IDA HDA TAS IEA,HDA,HDA,IDA HDA IEA,IDA HDA ISS IBA IEA,HDA,IDA HDA,HDA TAS,HDA,IDA HDA IBA,IDA HDA IBA,IDA HDA IEA,HDA IBA,IDA HDA IBA,HDA NAS IEA,HDA,HDA,HDA,HDA,HDA,HDA,HDA,HDA,HDA,HDA,HDA,HDA,IMP HDA IBA IEA,IDA HDA IBA IEA,IDA HDA IBA IEA,IDA HDA IBA IEA,IDA HDA IBA IEA,IDA…	MYL6,YWHAE,SOD1,FABP5,SERPINA1,FABP3,POSTN,FH,PGAM1,PGAM2,PGAM4,ENO1,ENO3,HSPG2,PPP1CA,ITIH1,ITIH3,GOT1,ACTR3,PGK1,TGFBI,ALDH2,MARCKS,THBS4,CTSB,CTSA,FBN1,PPIA,PPIAL4A,CTSS,GPLD1,KNG1,TTR,GSN,AHSG,MDH1,MDH2,CSRP1,PRDX1,PRDX2,RACK1,GNG12,DYSF,SCPEP1,ACTA2,NEB,ACTG2,COL1A1,SERPINC1,C3,ANXA1,C4A,C4B,GC,FGB,FGG,TPM3,TPM4,S100A4,S100A9,FN1,ARHGDIA,COL14A1,COL15A1,HPR,HP,ADIPOQ,TUBA4A,APOA1,APOA2,APOA4…
GO:0005576	GO:CC	extracellular region	2.70641e-28	4206	133	86	0.646617	0.020447	22090	198	GO:0110165	HDA,HDA,IDA HDA TAS IEA,HDA TAS IEA,IDA IMP HDA IBA TAS NAS IEA,IDA HDA IEA,IEA,HDA,HDA TAS,HDA,HDA,HDA,HDA,HDA TAS IEA,HDA,HDA NAS IEA,HDA TAS NAS IEA,HDA,HDA,IDA HDA,IDA HDA TAS IEA,HDA,HDA,HDA TAS IEA,IDA HDA TAS IEA,TAS,IDA HDA ISS IBA TAS IEA,HDA TAS,IDA HDA TAS IEA,IDA HDA TAS IEA,IEA,HDA,IDA HDA IBA TAS NAS IEA,IDA HDA IBA TAS IEA,IDA HDA IBA TAS NAS IEA,HDA IBA TAS NAS IEA,IDA HDA IBA TAS…	MYL6,YWHAE,SOD1,FABP5,SERPINA1,FABP3,POSTN,FH,PGAM1,PGAM2,PGAM4,ENO1,ENO3,HSPG2,PPP1CA,ITIH1,ITIH3,GOT1,ACTR3,PGK1,TGFBI,ALDH2,MARCKS,FBLN2,THBS4,BIN2,CTSB,CTSA,FBN1,PPIA,MATN2,PPIAL4A,CTSS,GPLD1,KNG1,TTR,GSN,NRP2,AHSG,MDH1,MDH2,CSRP1,PRDX1,PRDX2,RACK1,GNG12,DYSF,SCPEP1,ACTA2,NEB,ACTG2,COL1A1,SERPINC1,C3,ANXA1,C4A,C4B,GC,C1QA,FGB,FGG,TPM3,TPM4,S100A4,S100A9,FN1,ARHGDIA,COL14A1,COL15A1,HPR,HP,ADIP…
GO:0031982	GO:CC	vesicle	1.48127e-26	3976	133	82	0.616541	0.0206237	22090	1231	GO:0043227	HDA,HDA IEA,IDA HDA,ISS IBA IEA,HDA TAS,HDA TAS,HDA,HDA,HDA TAS,HDA,HDA,HDA,HDA,HDA,HDA,HDA,HDA TAS,HDA,HDA,IBA,HDA,HDA,HDA,HDA,HDA,HDA,TAS,HDA TAS IEA,HDA TAS,HDA TAS,HDA,IDA TAS IEA,HDA,HDA TAS,HDA TAS,HDA TAS IEA,HDA TAS,HDA,HDA,IEA,HDA,HDA IEA,HDA,HDA,HDA,IDA HDA IBA TAS IEA,HDA,HDA,HDA,HDA,IEA,HDA,HDA TAS,IDA HDA ISS IEA,HDA,HDA,HDA,IDA HDA TAS,IDA HDA TAS,HDA,HDA,HDA,HDA TAS,IDA HDA TAS,HDA…	MYL6,YWHAE,SOD1,KIF1B,FABP5,SERPINA1,FABP3,FH,PGAM1,PGAM2,PGAM4,ENO1,ENO3,HSPG2,PPP1CA,ITIH1,ITIH3,GOT1,ACTR3,HCLS1,PGK1,TGFBI,ALDH2,MARCKS,FBLN2,THBS4,BIN2,CTSB,CTSA,PPIA,PPIAL4A,CTSS,GPLD1,KNG1,TTR,GSN,AHSG,MDH1,MDH2,DENND2B,CSRP1,PRDX1,PRDX2,RACK1,GNG12,DYSF,SCPEP1,ACTA2,NEB,ACTG2,COL1A1,SERPINC1,C3,ANXA1,C4A,C4B,GC,FGB,FGG,TPM3,TPM4,S100A4,S100A9,FN1,ARHGDIA,COL15A1,HPR,HP,TUBA1C,TUBA4A,APOA1…
GO:0062023	GO:CC	collagen-containing extracellular matrix	4.30299e-25	419	133	33	0.24812	0.0787589	22090	2365	GO:0031012	HDA,IDA HDA IEA,HDA ISS TAS IEA,HDA,HDA ISS IEA,HDA ISS,IDA ISS IEA,HDA,IDA HDA IEA,HDA ISS ISO,HDA,HDA,HDA,IEA,IDA IPI IMP HDA ISS IBA IEA,HDA,HDA,HDA,HDA IBA,HDA IBA,HDA,HDA,IDA HDA ISS IEA,HDA ISS IBA NAS,HDA ISS IBA TAS IEA,HDA,HDA,HDA,HDA,HDA,HDA,HDA,HDA IBA	SERPINA1,POSTN,HSPG2,ITIH1,TGFBI,FBLN2,THBS4,CTSB,FBN1,MATN2,CTSS,KNG1,AHSG,ACTA2,COL1A1,SERPINC1,ANXA1,C1QA,FGB,FGG,S100A4,S100A9,FN1,COL14A1,COL15A1,ADIPOQ,APOA1,APOA4,FMOD,PLG,APOE,SERPINH1,HTRA1
GO:0031012	GO:CC	extracellular matrix	2.18897e-22	553	133	34	0.255639	0.0614828	22090	1031	GO:0030312	HDA,IDA HDA ISS IBA IEA,HDA ISS TAS IEA,HDA,HDA ISS IBA IEA,HDA ISS TAS,IDA ISS IEA,HDA,IDA HDA IEA,HDA ISS ISO NAS,HDA,ISS IBA,HDA,HDA IBA,IEA,IDA IPI IMP HDA ISS IBA IEA,HDA,HDA,HDA,HDA IBA,HDA IBA,HDA,HDA,IDA HDA ISS IEA,HDA ISS IBA NAS,HDA ISS IBA TAS IEA,HDA,HDA,HDA,HDA TAS,HDA,IDA HDA,HDA,HDA IBA	SERPINA1,POSTN,HSPG2,ITIH1,TGFBI,FBLN2,THBS4,CTSB,FBN1,MATN2,CTSS,GPLD1,KNG1,AHSG,ACTA2,COL1A1,SERPINC1,ANXA1,C1QA,FGB,FGG,S100A4,S100A9,FN1,COL14A1,COL15A1,ADIPOQ,APOA1,APOA4,FMOD,PLG,APOE,SERPINH1,HTRA1
GO:0030312	GO:CC	external encapsulating structure	2.32171e-22	554	133	34	0.255639	0.0613718	22090	930	GO:0071944,GO:0110165	HDA,IDA HDA ISS IBA IEA,HDA ISS TAS IEA,HDA,HDA ISS IBA IEA,HDA ISS TAS,IDA ISS IEA,HDA,IDA HDA IEA,HDA ISS ISO NAS,HDA,ISS IBA,HDA,HDA IBA,IEA,IDA IPI IMP HDA ISS IBA IEA,HDA,HDA,HDA,HDA IBA,HDA IBA,HDA,HDA,IDA HDA ISS IEA,HDA ISS IBA NAS,HDA ISS IBA TAS IEA,HDA,HDA,HDA,HDA TAS,HDA,IDA HDA,HDA,HDA IBA	SERPINA1,POSTN,HSPG2,ITIH1,TGFBI,FBLN2,THBS4,CTSB,FBN1,MATN2,CTSS,GPLD1,KNG1,AHSG,ACTA2,COL1A1,SERPINC1,ANXA1,C1QA,FGB,FGG,S100A4,S100A9,FN1,COL14A1,COL15A1,ADIPOQ,APOA1,APOA4,FMOD,PLG,APOE,SERPINH1,HTRA1
GO:0072562	GO:CC	blood microparticle	1.95429e-21	136	133	21	0.157895	0.154412	22090	2820	GO:0005615,GO:0110165	HDA,HDA,HDA,HDA,HDA,HDA,HDA,HDA,HDA,HDA,HDA IEA,HDA IEA,HDA,HDA,HDA,HDA,HDA,HDA,HDA,HDA,HDA	ITIH1,KNG1,GSN,AHSG,ACTG2,SERPINC1,C3,C4A,C4B,GC,FGB,FGG,FN1,HPR,HP,APOA1,APOA2,APOA4,PLG,APOE,HSPA2
GO:0005737	GO:CC	cytoplasm	1.49655e-13	12251	133	117	0.879699	0.00955024	22090	309	GO:0005622,GO:0110165	TAS,IDA IBA TAS IEA,IDA ISS IBA TAS NAS IEA,ISS IBA IEA,TAS IEA,IBA,IDA IBA IEA,IDA IBA TAS IEA,IDA IBA TAS IEA,IDA TAS IEA,IBA TAS IEA,IDA IEA,IDA HDA IBA TAS IEA,IDA TAS,TAS IEA,IDA IBA TAS IEA,IDA IBA TAS IEA,IDA IEA,IEA,TAS,IDA IBA TAS IEA,TAS,IDA IBA TAS IEA,IDA TAS IEA,IDA ISS IBA IEA,IBA TAS IEA,IDA,ISS TAS IEA,IBA IEA,ISS IEA,TAS IEA,IEA,IDA TAS IEA,TAS NAS IEA,TAS,IDA HDA IBA TAS IEA,IDA…	MYL6,YWHAE,SOD1,KIF1B,CALD1,SGTB,CDK5RAP1,FABP5,AKAP12,SERPINA1,FABP3,POSTN,FH,PGAM1,PGAM2,ENO1,ENO3,LGALS13,TEAD4,HSPG2,PPP1CA,ITIH3,GOT1,ACTR3,HCLS1,PGK1,TGFBI,ALDH2,MARCKS,THBS4,BIN2,NASP,CTSB,CTSA,FBN1,PPIA,LMNA,PPIAL4A,CTSS,PPIAL4C,NPM1,PPIAL4D,PPIAL4E,PPIAL4F,PPIAL4G,UQCRC1,PHLDB1,GPLD1,KNG1,TTR,TTK,GSN,AHSG,MDH1,MDH2,DENND2B,LRCH3,TOE1,CSRP1,PRDX1,PRDX2,RACK1,ACAA2,DYSF,HMGN5,RIPK3,RIPOR2,…
GO:0034774	GO:CC	secretory granule lumen	1.77635e-12	320	133	20	0.150376	0.0625	22090	1570	GO:0030141,GO:0060205	TAS,TAS,TAS,TAS,TAS,TAS,TAS,TAS,TAS,TAS,TAS,TAS,TAS,TAS,TAS,TAS,TAS,TAS,TAS,TAS	FABP5,SERPINA1,PGAM1,ITIH3,BIN2,CTSA,PPIA,KNG1,TTR,GSN,AHSG,C3,FGB,FGG,S100A9,FN1,HP,APOA1,PLG,TUBB
GO:0060205	GO:CC	cytoplasmic vesicle lumen	2.12151e-12	323	133	20	0.150376	0.0619195	22090	2291	GO:0031410,GO:0031983,GO:0070013	TAS,TAS,TAS,TAS,TAS,TAS,TAS,TAS,TAS,TAS,TAS,TAS,TAS,TAS,TAS,TAS,TAS,TAS,TAS,TAS	FABP5,SERPINA1,PGAM1,ITIH3,BIN2,CTSA,PPIA,KNG1,TTR,GSN,AHSG,C3,FGB,FGG,S100A9,FN1,HP,APOA1,PLG,TUBB
GO:0031983	GO:CC	vesicle lumen	2.24995e-12	324	133	20	0.150376	0.0617284	22090	1232	GO:0031982,GO:0043233	TAS,TAS,TAS,TAS,TAS,TAS,TAS,TAS,TAS,TAS,TAS,TAS,TAS,TAS,TAS,TAS,TAS,TAS,TAS,TAS	FABP5,SERPINA1,PGAM1,ITIH3,BIN2,CTSA,PPIA,KNG1,TTR,GSN,AHSG,C3,FGB,FGG,S100A9,FN1,HP,APOA1,PLG,TUBB
GO:0005788	GO:CC	endoplasmic reticulum lumen	1.8465e-10	313	133	18	0.135338	0.057508	22090	353	GO:0005783,GO:0070013	TAS,TAS,TAS,TAS,TAS,TAS,TAS,TAS,TAS,TAS,TAS IEA,TAS IEA,TAS,TAS,TAS,TAS,TAS IEA,TAS	SERPINA1,FBN1,KNG1,AHSG,COL1A1,SERPINC1,C3,C4A,FGG,FN1,COL14A1,COL15A1,APOA1,APOA2,APOA4,APOE,SERPINH1,SPP1
GO:0005201	GO:MF	extracellular matrix structural constituent	3.32948e-09	167	134	14	0.104478	0.0838323	20139	1353	GO:0005198	RCA,ISS RCA,ISS RCA,ISS RCA TAS,IDA IBA RCA IC,ISS RCA,HDA ISS IBA RCA IEA,HDA RCA,HDA RCA,HDA ISS RCA,ISS RCA NAS,ISS IBA RCA,RCA,RCA	POSTN,HSPG2,TGFBI,FBLN2,FBN1,MATN2,COL1A1,FGB,FGG,FN1,COL14A1,COL15A1,ADIPOQ,FMOD
REAC:R-HSA-381426	REAC	Regulation of Insulin-like Growth Factor (IGF) transport and uptake by Insulin-like Growth Factor Binding Proteins (IGFBPs)	3.97891e-09	124	103	14	0.135922	0.112903	10835	1897	REAC:R-HSA-392499	REAC,REAC,REAC,REAC,REAC,REAC,REAC,REAC,REAC,REAC,REAC,REAC,REAC,REAC	SERPINA1,FBN1,KNG1,AHSG,SERPINC1,C3,C4A,FGG,FN1,APOA1,APOA2,PLG,APOE,SPP1
REAC:R-HSA-8957275	REAC	Post-translational protein phosphorylation	8.98102e-09	107	103	13	0.126214	0.121495	10835	1696	REAC:R-HSA-597592	REAC,REAC,REAC,REAC,REAC,REAC,REAC,REAC,REAC,REAC,REAC,REAC,REAC	SERPINA1,FBN1,KNG1,AHSG,SERPINC1,C3,C4A,FGG,FN1,APOA1,APOA2,APOE,SPP1
GO:0016018	GO:MF	cyclosporin A binding	1.95359e-08	20	134	7	0.0522388	0.35	20139	2705	GO:0042277	IDA IMP IBA,IBA,IBA,IBA,IBA,IBA,IBA	PPIA,PPIAL4A,PPIAL4C,PPIAL4D,PPIAL4E,PPIAL4F,PPIAL4G
REAC:R-HSA-445355	REAC	Smooth Muscle Contraction	8.33705e-08	43	103	9	0.0873786	0.209302	10835	2226	REAC:R-HSA-397014	REAC,REAC,REAC,REAC,REAC,REAC,REAC,REAC,REAC	MYL6,CALD1,ALDH2,DYSF,ACTA2,ACTG2,ANXA1,TPM3,TPM4
GO:0044877	GO:MF	protein-containing complex binding	8.74072e-08	1761	134	37	0.276119	0.0210108	20139	6092	GO:0005488	HDA,IEA,IEA,IDA IBA,TAS IEA,IPI TAS,IBA TAS IEA,IDA,IDA,IDA,IPI,ISS,IDA,IDA IBA,IEA,IBA IEA,IDA IBA IEA,NAS IEA,IMP,IBA,IDA,IEA,IBA,ISS IBA IEA,ISS,IDA IPI IMP IBA NAS,NAS,IEA,IEA,IBA IEA,IDA,IEA,IDA IEA,NAS IEA,IDA,IPI,IBA IEA	YWHAE,HSPG2,PPP1CA,ACTR3,HCLS1,TGFBI,MARCKS,THBS4,NASP,CTSB,FBN1,PPIA,CTSS,NPM1,UQCRC1,GSN,RACK1,HMGN5,RIPK3,NEB,C4A,HADHA,TPM3,TPM4,TFAP2A,FN1,COL14A1,FLNC,APOA1,APOA2,STAT3,TUBB,APOE,SERPINH1,KCTD5,SPP1,MYH7
REAC:R-HSA-70263	REAC	Gluconeogenesis	1.91767e-07	32	103	8	0.0776699	0.25	10835	1005	REAC:R-HSA-70326	REAC,REAC,REAC,REAC,REAC,REAC,REAC,REAC	PGAM1,PGAM2,ENO1,ENO3,GOT1,PGK1,MDH1,MDH2
GO:0030141	GO:CC	secretory granule	6.97147e-07	871	133	23	0.172932	0.0264064	22090	919	GO:0012505,GO:0099503	TAS,TAS,TAS,TAS,TAS,TAS,TAS,TAS,TAS,TAS,TAS,TAS,TAS,IEA,TAS,IDA TAS,IDA TAS,TAS,TAS,TAS,TAS,TAS,TAS	FABP5,SERPINA1,PGAM1,ITIH3,BIN2,CTSB,CTSA,PPIA,CTSS,KNG1,TTR,GSN,AHSG,COL1A1,C3,FGB,FGG,S100A9,FN1,HP,APOA1,PLG,TUBB
GO:0000413	GO:BP	protein peptidyl-prolyl isomerization	8.32426e-07	29	133	7	0.0526316	0.241379	21010	131	GO:0018208	IDA IBA IEA,IBA IEA,IBA IEA,IBA IEA,IBA IEA,IBA IEA,IBA IEA	PPIA,PPIAL4A,PPIAL4C,PPIAL4D,PPIAL4E,PPIAL4F,PPIAL4G
GO:0099503	GO:CC	secretory vesicle	8.43339e-07	1039	133	25	0.18797	0.0240616	22090	3371	GO:0031410	IEA,TAS,TAS,TAS,TAS,TAS,TAS,TAS,TAS,TAS,TAS,TAS,TAS,TAS,IBA,IEA,TAS,IDA TAS,IDA TAS,TAS,TAS,TAS,TAS,TAS,TAS	KIF1B,FABP5,SERPINA1,PGAM1,ITIH3,BIN2,CTSB,CTSA,PPIA,CTSS,KNG1,TTR,GSN,AHSG,DYSF,COL1A1,C3,FGB,FGG,S100A9,FN1,HP,APOA1,PLG,TUBB
REAC:R-HSA-114608	REAC	Platelet degranulation	8.92255e-07	125	103	12	0.116505	0.096	10835	1683	REAC:R-HSA-76005	REAC,REAC,REAC,REAC,REAC,REAC,REAC,REAC,REAC,REAC,REAC,REAC	SOD1,SERPINA1,ITIH3,PPIA,KNG1,AHSG,FGB,FGG,FN1,TUBA4A,APOA1,PLG
KEGG:04610	KEGG	Complement and coagulation cascades	9.91077e-07	86	82	10	0.121951	0.116279	8161	314	KEGG:00000	KEGG,KEGG,KEGG,KEGG,KEGG,KEGG,KEGG,KEGG,KEGG,KEGG	SERPINA1,KNG1,SERPINC1,C3,C4A,C4B,C1QA,FGB,FGG,PLG
REAC:R-HSA-1474244	REAC	Extracellular matrix organization	1.05134e-06	297	103	17	0.165049	0.0572391	10835	848	REAC:0000000	REAC,REAC,REAC,REAC,REAC,REAC,REAC,REAC,REAC,REAC,REAC,REAC,REAC,REAC,REAC,REAC,REAC	HSPG2,FBLN2,CTSB,FBN1,CTSS,TTR,COL1A1,FGB,FGG,FN1,COL14A1,COL15A1,FMOD,PLG,SERPINH1,HTRA1,SPP1
GO:0050764	GO:BP	regulation of phagocytosis	1.22291e-06	99	133	10	0.075188	0.10101	21010	13896	GO:0006909,GO:0030100	IEA,IDA,IMP,IMP,IMP ISS IEA,IGI,IGI,IDA,IDA,IDA	SOD1,AHSG,RACK1,DYSF,C3,C4A,C4B,ADIPOQ,APOA1,APOA2
REAC:R-HSA-76005	REAC	Response to elevated platelet cytosolic Ca2+	1.40374e-06	130	103	12	0.116505	0.0923077	10835	1984	REAC:R-HSA-76002	REAC,REAC,REAC,REAC,REAC,REAC,REAC,REAC,REAC,REAC,REAC,REAC	SOD1,SERPINA1,ITIH3,PPIA,KNG1,AHSG,FGB,FGG,FN1,TUBA4A,APOA1,PLG
GO:0061134	GO:MF	peptidase regulator activity	1.86804e-06	224	134	13	0.0970149	0.0580357	20139	8463	GO:0030234	IDA IBA NAS IEA,IEA,TAS IEA,IBA,IDA IBA IEA,IBA IEA,IMP,NAS IEA,IEA,IEA,IEA,IEA,IBA TAS IEA	SERPINA1,ITIH1,ITIH3,CTSS,KNG1,AHSG,RACK1,SERPINC1,C3,C4A,C4B,FN1,SERPINH1
GO:0006909	GO:BP	phagocytosis	6.09338e-06	236	133	13	0.0977444	0.0550847	21010	2599	GO:0006897	IEA,IMP IBA,ISS IEA,IDA,IMP,IMP,IMP ISS IEA,IMP ISS IBA IEA,IGI,IGI TAS,IDA,IDA,IDA	SOD1,BIN2,GSN,AHSG,RACK1,DYSF,C3,ANXA1,C4A,C4B,ADIPOQ,APOA1,APOA2
GO:0006094	GO:BP	gluconeogenesis	7.23843e-06	87	133	9	0.0676692	0.103448	21010	1984	GO:0006006,GO:0019319	TAS,TAS IEA,TAS,TAS,IEA,IBA TAS IEA,TAS,TAS IEA,ISS IEA	PGAM1,PGAM2,ENO1,ENO3,GOT1,PGK1,MDH1,MDH2,ADIPOQ
GO:0005198	GO:MF	structural molecule activity	8.05067e-06	1102	134	26	0.19403	0.0235935	20139	1350	GO:0003674	IDA IBA,RCA,ISS RCA,IDA,ISS RCA,ISS RCA TAS,IDA IBA RCA IC,IBA TAS,ISS RCA,NAS,IBA,TAS,HDA ISS IBA RCA IEA,IDA HDA RCA,IDA HDA RCA,TAS,HDA ISS RCA,ISS RCA NAS,ISS IBA RCA,RCA,IBA TAS IEA,IBA IEA,RCA,IEA,IBA TAS IEA,TAS	MYL6,POSTN,HSPG2,ACTR3,TGFBI,FBLN2,FBN1,LMNA,MATN2,PNN,CSRP1,NEB,COL1A1,FGB,FGG,TPM4,FN1,COL14A1,COL15A1,ADIPOQ,TUBA1C,TUBA4A,FMOD,SNTB2,TUBB,APOE
GO:0019319	GO:BP	hexose biosynthetic process	9.80894e-06	90	133	9	0.0676692	0.1	21010	5939	GO:0019318,GO:0046364	TAS,TAS IEA,TAS,TAS,IEA,IBA TAS IEA,TAS,TAS IEA,ISS IEA	PGAM1,PGAM2,ENO1,ENO3,GOT1,PGK1,MDH1,MDH2,ADIPOQ
GO:0003755	GO:MF	peptidyl-prolyl cis-trans isomerase activity	9.95982e-06	45	134	7	0.0522388	0.155556	20139	357	GO:0016859,GO:0140096	IDA IMP IBA IEA,IBA IEA,IBA IEA,IBA IEA,IBA IEA,IBA IEA,IBA IEA	PPIA,PPIAL4A,PPIAL4C,PPIAL4D,PPIAL4E,PPIAL4F,PPIAL4G
GO:0071944	GO:CC	cell periphery	1.31337e-05	6202	133	67	0.503759	0.010803	22090	2799	GO:0110165	IDA,IDA,IDA IEA,TAS,IDA IEA,HDA,IDA HDA ISS IBA IEA,IDA IEA,IDA,HDA ISS TAS IEA,IDA,HDA,IDA,HDA ISS IBA TAS IEA,IBA TAS IEA,HDA ISS TAS,IDA ISS IEA,IDA IBA TAS IEA,HDA IEA,IDA HDA IEA,HDA ISS ISO NAS,HDA,IDA IBA,ISS IBA,HDA TAS,IDA,TAS IEA,HDA IBA,TAS,IEA,IDA IEA,TAS IEA,IDA TAS IEA,IEA,IEA,IEA,IDA IPI IMP HDA ISS IBA IEA,HDA TAS,TAS,IDA HDA ISS IBA IEA,TAS,TAS,HDA,IDA HDA IBA TAS IEA,IDA HDA IBA…	YWHAE,SOD1,CALD1,FABP5,AKAP12,SERPINA1,POSTN,ENO1,ENO3,HSPG2,PPP1CA,ITIH1,HCLS1,TGFBI,MARCKS,FBLN2,THBS4,BIN2,CTSB,FBN1,MATN2,CTSS,PHLDB1,GPLD1,KNG1,GSN,NRP2,AHSG,PNN,DENND2B,RACK1,GNG12,DYSF,RIPOR2,ACTA2,ACTG2,COL1A1,SERPINC1,C3,ANXA1,C4A,C4B,C1QA,FGB,FGG,TPM4,S100A4,S100A9,ATP5PO,FN1,ARHGDIA,COL14A1,COL15A1,FLNC,ADIPOQ,C5AR2,APOA1,APOA4,FMOD,SNTB2,STAT3,PLG,CKB,APOE,HSPA2,SERPINH1,HTRA1
GO:0060228	GO:MF	phosphatidylcholine-sterol O-acyltransferase activator activity	1.52863e-05	6	134	4	0.0298507	0.666667	20139	8451	GO:0008047	IDA,IDA,IDA IBA,IDA IEA	APOA1,APOA2,APOA4,APOE
GO:0016859	GO:MF	cis-trans isomerase activity	1.58943e-05	48	134	7	0.0522388	0.145833	20139	3049	GO:0016853	IDA IMP IBA IEA,IBA IEA,IBA IEA,IBA IEA,IBA IEA,IBA IEA,IBA IEA	PPIA,PPIAL4A,PPIAL4C,PPIAL4D,PPIAL4E,PPIAL4F,PPIAL4G
KEGG:01200	KEGG	Carbon metabolism	1.64994e-05	115	82	10	0.121951	0.0869565	8161	184	KEGG:00000	KEGG,KEGG,KEGG,KEGG,KEGG,KEGG,KEGG,KEGG,KEGG,KEGG	FH,PGAM1,PGAM2,PGAM4,ENO1,ENO3,GOT1,PGK1,MDH1,MDH2
GO:0018208	GO:BP	peptidyl-proline modification	2.22505e-05	45	133	7	0.0526316	0.155556	21010	5528	GO:0018193	IDA IBA IEA,IBA IEA,IBA IEA,IBA IEA,IBA IEA,IBA IEA,IBA IEA	PPIA,PPIAL4A,PPIAL4C,PPIAL4D,PPIAL4E,PPIAL4F,PPIAL4G
GO:0046364	GO:BP	monosaccharide biosynthetic process	2.29173e-05	99	133	9	0.0676692	0.0909091	21010	12713	GO:0005996,GO:0016051,GO:0044283	TAS,TAS IEA,TAS,TAS,IEA,IBA TAS IEA,TAS,TAS IEA,ISS IEA	PGAM1,PGAM2,ENO1,ENO3,GOT1,PGK1,MDH1,MDH2,ADIPOQ
REAC:R-HSA-1474228	REAC	Degradation of the extracellular matrix	3.5529e-05	140	103	11	0.106796	0.0785714	10835	696	REAC:R-HSA-1474244	REAC,REAC,REAC,REAC,REAC,REAC,REAC,REAC,REAC,REAC,REAC	HSPG2,CTSB,FBN1,CTSS,COL1A1,FN1,COL14A1,COL15A1,PLG,HTRA1,SPP1
GO:0051239	GO:BP	regulation of multicellular organismal process	3.94322e-05	2968	133	44	0.330827	0.0148248	21010	14270	GO:0032501,GO:0050789	NAS IC,IDA ISS NAS IEA,ISS IEA,IEA,IEA,ISS IEA,IGI,IEA,TAS,IMP IEA,IMP,IEP ISS IEA,IDA IEA,ISS IEA,IMP IGI,IMP ISS,IDA IBA,TAS,ISS NAS IEA,IEA,ISS,IEA,ISS IEA,IMP TAS,IEA,IDA,IEA,IDA IEA,IDA IMP ISS IBA IEA,IDA,IDA,IDA,IDA IEA,IDA ISS IEA,IMP,IDA IBA IEA,IDA IEA,IDA IBA IEA,IMP IGI ISS IEA,IDA IEA,IDA IMP ISS IBA IEA,ISS IEA,IDA IBA IEA,IDA IMP IEA	YWHAE,SOD1,FABP5,AKAP12,POSTN,FH,ENO1,TEAD4,HSPG2,HCLS1,PGK1,THBS4,FBN1,LMNA,PHLDB1,GPLD1,KNG1,NRP2,AHSG,PRDX2,RACK1,PITX3,RIPK3,RIPOR2,ACTA2,COL1A1,SERPINC1,C3,ANXA1,FGB,FGG,TFAP2A,FN1,ADIPOQ,C5AR2,APOA1,APOA2,APOA4,STAT3,PLG,APOE,RC3H2,SPP1,MYH7
GO:0005775	GO:CC	vacuolar lumen	3.99315e-05	178	133	10	0.075188	0.0561798	22090	342	GO:0005773,GO:0070013	TAS,TAS,TAS,TAS,TAS,TAS,TAS,TAS,TAS,TAS	FABP5,HSPG2,CTSB,CTSA,CTSS,TTR,C3,GC,FMOD,TUBB
GO:0031093	GO:CC	platelet alpha granule lumen	4.40309e-05	66	133	7	0.0526316	0.106061	22090	1051	GO:0031091,GO:0034774	TAS,TAS,TAS,TAS,TAS,TAS,TAS	SERPINA1,KNG1,AHSG,FGB,FGG,FN1,PLG
GO:0051336	GO:BP	regulation of hydrolase activity	4.40729e-05	944	133	23	0.172932	0.0243644	21010	14344	GO:0050790	IDA,IBA IEA,IEA,IEA,IDA,IBA,IDA,ISS,IBA IEA,IMP,IBA,IDA IMP,IMP,IMP ISS IEA,IDA IBA,IEA,IBA,IDA,IDA IEA,IDA IBA IEA,IDA IBA,IGI,IBA	SOD1,SERPINA1,ITIH1,ITIH3,CTSB,CTSS,NPM1,GPLD1,KNG1,GSN,AHSG,RACK1,RIPK3,RIPOR2,EVI5L,SERPINC1,ANXA1,S100A9,APOA1,APOA2,APOA4,STAT3,SERPINH1
GO:0006950	GO:BP	response to stress	4.47865e-05	3909	133	52	0.390977	0.0133026	21010	2624	GO:0050896	IDA,IDA ISS IBA IC IEA,IEA,IEA,IEA,IDA IGI,TAS IEA,ISS,IEA,IDA,IEA,ISS IBA IEA,IDA IMP ISS,IDA IEP ISS IEA,TAS,IDA IMP IEA,IDA IBA IEA,IEA,IDA IMP,HMP,IBA IEA,IDA IMP IBA NAS IEA,IGI TAS IEA,IDA,IEA,ISS IEA,IEA,IEA,IEA,IDA ISS IBA TAS IEA,IEA,IEA,ISS IEA,IDA IBA IEA,IDA IMP IBA IEA,IDA IBA TAS IEA,NAS IEA,IBA,IDA IBA TAS IEA,ISS NAS IEA,IBA,IDA,IDA IEA,IDA IGI ISS IBA IEA,IDA IMP IEA,NAS,IDA IMP …	YWHAE,SOD1,SERPINA1,POSTN,FH,ENO1,HSPG2,PPP1CA,ACTR3,PGK1,MARCKS,THBS4,PPIA,LMNA,CTSS,NPM1,KNG1,GSN,AHSG,CSRP1,PRDX1,PRDX2,RACK1,ACAA2,PITX3,RIPK3,COL1A1,SERPINC1,C3,ANXA1,C4A,C4B,C1QA,FGB,FGG,S100A9,FN1,HPR,HP,ADIPOQ,C5AR2,APOA1,APOA4,STAT3,PLG,TUBB,APOE,HSPA2,SERPINH1,MB,SPP1,MYH7
GO:0006006	GO:BP	glucose metabolic process	5.53762e-05	188	133	11	0.0827068	0.0585106	21010	1903	GO:0019318	IEA,TAS,TAS IEA,IDA IMP TAS,TAS IEA,IEA,IBA TAS IEA,ISS,TAS,TAS IEA,IDA ISS IEA	FABP5,PGAM1,PGAM2,ENO1,ENO3,GOT1,PGK1,GPLD1,MDH1,MDH2,ADIPOQ
REAC:R-HSA-76002	REAC	Platelet activation, signaling and aggregation	5.98732e-05	258	103	14	0.135922	0.0542636	10835	1681	REAC:R-HSA-109582	REAC,REAC,REAC,REAC,REAC,REAC,REAC,REAC,REAC,REAC,REAC,REAC,REAC,REAC	SOD1,SERPINA1,ITIH3,PPIA,KNG1,AHSG,GNG12,COL1A1,FGB,FGG,FN1,TUBA4A,APOA1,PLG
GO:0042802	GO:MF	identical protein binding	6.10939e-05	2143	134	36	0.268657	0.0167989	20139	5676	GO:0005515	IPI IEA,IPI,IEA,IDA,IPI,IPI,IDA,IPI,IEA,IPI,IPI,IDA IEA,IPI,IEA,IPI,IEA,IPI,IPI,IEA,IPI,IDA IEA,IPI,IEA,ISS,IPI IEA,IPI,IPI,IPI,IPI IEA,IPI ISS IEA,IDA,IDA IPI,IPI ISS IEA,IDA IPI,IPI,IPI	YWHAE,SOD1,SGTB,FABP5,SERPINA1,PGAM2,ENO1,TGFBI,MARCKS,FBN1,LMNA,NPM1,TTR,TTK,NRP2,PRDX1,RACK1,RIPK3,RIPOR2,BTBD1,COL1A1,SERPINC1,FGG,TPM4,S100A4,TFAP2A,FN1,FLNC,ADIPOQ,APOA1,APOA2,APOA4,STAT3,APOE,KCTD5,HTRA1
GO:0042221	GO:BP	response to chemical	7.9439e-05	3975	133	52	0.390977	0.0130818	21010	10548	GO:0050896	IDA ISS IBA IC IEA,IEA,IDA IEA,IEA,IDA IGI,IEA,ISS IEA,IEP,IEA,IMP ISS IEA,IDA,IDA IEA,IMP,IEA,IEP,IEA,IDA IMP,IEP,IEP,IDA,IEA,IDA IMP ISS,IEA,IEA,NAS,IBA IEA,IDA IBA IEA,IDA IGI TAS IEA,IDA,IEA,ISS IEA,IDA ISS IEA,IEA,IDA IBA IEA,IDA,IEA,IDA IEA,IDA IEA,IEA,IDA IBA IEA,IDA,IDA IEA,IDA ISS IEA,IMP IEA,IDA,IDA IEA,IDA IEA,IDA IMP ISS IBA NAS IEA,IDA NAS IEA,TAS,TAS,IDA IEA	SOD1,AKAP12,POSTN,PGAM2,ENO1,HSPG2,PPP1CA,GOT1,ACTR3,HCLS1,PGK1,THBS4,BIN2,NASP,CTSB,FBN1,PPIA,LMNA,CTSS,NPM1,UQCRC1,GPLD1,GSN,NRP2,AHSG,PRDX1,PRDX2,RACK1,ACAA2,PITX3,RIPK3,RIPOR2,COL1A1,ANXA1,C4B,HADHA,FGB,FGG,S100A4,S100A9,TFAP2A,HP,ADIPOQ,C5AR2,APOA1,APOA2,APOA4,STAT3,APOE,HSPA2,SERPINH1,SPP1
GO:0004866	GO:MF	endopeptidase inhibitor activity	8.67976e-05	165	134	10	0.0746269	0.0606061	20139	1138	GO:0030414,GO:0061135	IDA IBA NAS IEA,IEA,TAS IEA,IDA IBA IEA,IBA IEA,NAS IEA,IEA,IEA,IEA,IBA TAS IEA	SERPINA1,ITIH1,ITIH3,KNG1,AHSG,SERPINC1,C3,C4A,C4B,SERPINH1
GO:0007155	GO:BP	cell adhesion	9.11308e-05	1504	133	29	0.218045	0.0192819	21010	2766	GO:0009987	IDA IBA IEA,IEA,IEA,IBA TAS IEA,IBA IEA,IDA IEA,IDA,ISS,IDA,NAS,TAS,HMP,IEA,IMP ISS TAS IEA,IEA,IDA IBA IEA,IDA IBA NAS,IDA IBA NAS,IDA IBA,IDA IMP IBA NAS IEA,NAS IEA,IEA,IDA,IDA,IDA,IDA TAS,ISS IEA,IDA IBA IEA,IEA	POSTN,HSPG2,PPP1CA,TGFBI,FBLN2,THBS4,FBN1,PPIA,KNG1,NRP2,PNN,CSRP1,PRDX2,RIPOR2,COL1A1,ANXA1,FGB,FGG,S100A9,FN1,COL14A1,COL15A1,ADIPOQ,APOA1,APOA4,PLG,RC3H2,SPP1,PDLIM5
GO:0050839	GO:MF	cell adhesion molecule binding	0.000104015	559	134	17	0.126866	0.0304114	20139	7974	GO:0005515	HDA,HDA,IBA,HDA,IDA,IBA TAS,IDA,IPI,ISS,HDA,HDA,HDA,IDA,IPI,IDA IPI IMP IBA,IPI,HDA	YWHAE,CALD1,POSTN,ENO1,PPP1CA,TGFBI,THBS4,FBN1,PPIA,PRDX1,RACK1,ANXA1,FGB,FGG,FN1,SPP1,PDLIM5
GO:0016853	GO:MF	isomerase activity	0.000114708	170	134	10	0.0746269	0.0588235	20139	3044	GO:0003824	EXP IDA IMP NAS IEA,EXP IMP IEA,IMP NAS IEA,IDA IMP IBA IEA,IBA IEA,IBA IEA,IBA IEA,IBA IEA,IBA IEA,IBA IEA	PGAM1,PGAM2,PGAM4,PPIA,PPIAL4A,PPIAL4C,PPIAL4D,PPIAL4E,PPIAL4F,PPIAL4G
GO:0030414	GO:MF	peptidase inhibitor activity	0.00012791	172	134	10	0.0746269	0.0581395	20139	3950	GO:0004857,GO:0061134	IDA IBA NAS IEA,IEA,TAS IEA,IDA IBA IEA,IBA IEA,NAS IEA,IEA,IEA,IEA,IBA TAS IEA	SERPINA1,ITIH1,ITIH3,KNG1,AHSG,SERPINC1,C3,C4A,C4B,SERPINH1
GO:0061621	GO:BP	canonical glycolysis	0.000130326	18	133	5	0.037594	0.277778	21010	16373	GO:0006735,GO:0061620,GO:0061718	TAS,TAS IEA,IDA IMP TAS,TAS IEA,TAS IEA	PGAM1,PGAM2,ENO1,ENO3,PGK1
GO:0006735	GO:BP	NADH regeneration	0.000130326	18	133	5	0.037594	0.277778	21010	2475	GO:0008152	TAS,TAS IEA,IDA IMP TAS,TAS IEA,TAS IEA	PGAM1,PGAM2,ENO1,ENO3,PGK1
GO:0061718	GO:BP	glucose catabolic process to pyruvate	0.000130326	18	133	5	0.037594	0.277778	21010	16413	GO:0006007,GO:0006090	TAS,TAS IEA,IDA IMP TAS,TAS IEA,TAS IEA	PGAM1,PGAM2,ENO1,ENO3,PGK1
GO:1903034	GO:BP	regulation of response to wounding	0.000144929	162	133	10	0.075188	0.0617284	21010	23638	GO:0009611,GO:0080134	IDA IBA,IEA,IEA,IDA IBA,IDA,IDA,IDA IEA,IDA IEA,IDA,IEA	KNG1,PRDX2,SERPINC1,ANXA1,FGB,FGG,STAT3,PLG,APOE,SPP1
GO:0051241	GO:BP	negative regulation of multicellular organismal process	0.000173723	1102	133	24	0.180451	0.0217786	21010	14272	GO:0032501,GO:0048519,GO:0051239	ISS IEA,TAS,IMP,IEP,IDA IEA,ISS IEA,IDA IBA,ISS IEA,IEA,IEA,IMP TAS,IDA IMP IBA,IDA,IDA,IDA IEA,IDA ISS IEA,IMP,IDA,IDA,IDA,IDA IEA,IDA IMP,ISS IEA,IEA	SOD1,HSPG2,PGK1,THBS4,FBN1,LMNA,KNG1,AHSG,PRDX2,PITX3,RIPOR2,ANXA1,FGB,FGG,FN1,ADIPOQ,C5AR2,APOA1,APOA2,APOA4,PLG,APOE,RC3H2,SPP1
GO:1905920	GO:BP	positive regulation of CoA-transferase activity	0.000181625	8	133	4	0.0300752	0.5	21010	26058	GO:0051347,GO:1905918	IDA,IDA,IDA,IDA IEA	APOA1,APOA2,APOA4,APOE
GO:1905918	GO:BP	regulation of CoA-transferase activity	0.000181625	8	133	4	0.0300752	0.5	21010	26056	GO:0051338	IDA,IDA,IDA,IDA IEA	APOA1,APOA2,APOA4,APOE
GO:0042981	GO:BP	regulation of apoptotic process	0.000189886	1463	133	28	0.210526	0.0191388	21010	10971	GO:0006915,GO:0043067	IMP ISS IC IEA,IEA,IDA IGI,IEA,IMP,TAS,IMP,IEA,IBA,IDA NAS IEA,IDA,NAS,IMP,IMP TAS IEA,IDA IMP IGI IEA,IDA,IEA,IMP,ISS IEA,IBA TAS IEA,IDA,IDA,IDA,IDA,TAS,IDA,IBA IEA,IBA	SOD1,AKAP12,ENO1,PPP1CA,HCLS1,CTSB,PPIA,LMNA,CTSS,NPM1,GPLD1,KNG1,GSN,PRDX2,RACK1,ACAA2,PITX3,HMGN5,RIPK3,ANXA1,FGB,FGG,S100A9,TFAP2A,ARHGDIA,ADIPOQ,APOE,HTRA1
GO:0009605	GO:BP	response to external stimulus	0.000199562	2686	133	40	0.300752	0.014892	21010	3590	GO:0050896	IEA,IEA,IDA IEA,IEP,ISS IEA,IEA,IDA,IMP,IDA IMP,TAS,IDA IBA,ISS IEA,IEA,IMP,IEA,IEA,ISS IEA,ISS IEA,IEP,IBA IEA,IEA,IEA,IDA ISS IBA IEA,IEA,IDA IEA,IEA,IDA IEA,IDA,IEA,IDA IBA TAS IEA,IEA,ISS NAS IEA,IMP IEA,IDA,IDA IEA,IDA ISS IEA,IDA IEA,NAS,IDA IGI IC IEA,IDA IEA	SOD1,AKAP12,POSTN,ENO1,PPP1CA,ACTR3,THBS4,BIN2,PPIA,CTSS,KNG1,GSN,NRP2,AHSG,PRDX1,PRDX2,RIPK3,RIPOR2,ACTA2,COL1A1,SERPINC1,C3,ANXA1,C4A,C4B,C1QA,FGB,FGG,S100A4,S100A9,HP,ADIPOQ,C5AR2,APOA1,APOA4,STAT3,PLG,TUBB,APOE,SPP1
GO:0034364	GO:CC	high-density lipoprotein particle	0.000200332	28	133	5	0.037594	0.178571	22090	1476	GO:0034358	IDA,IDA TAS IEA,IDA IBA TAS IEA,IDA IBA IEA,IDA TAS IEA	HPR,APOA1,APOA2,APOA4,APOE
GO:0061135	GO:MF	endopeptidase regulator activity	0.000205274	181	134	10	0.0746269	0.0552486	20139	8464	GO:0061134	IDA IBA NAS IEA,IEA,TAS IEA,IDA IBA IEA,IBA IEA,NAS IEA,IEA,IEA,IEA,IBA TAS IEA	SERPINA1,ITIH1,ITIH3,KNG1,AHSG,SERPINC1,C3,C4A,C4B,SERPINH1
GO:0005518	GO:MF	collagen binding	0.000207401	69	134	7	0.0522388	0.101449	20139	1497	GO:0044877	IEA,IPI,IDA,IDA,NAS,NAS,NAS IEA	HSPG2,TGFBI,CTSB,CTSS,FN1,COL14A1,SERPINH1
GO:0004857	GO:MF	enzyme inhibitor activity	0.000207447	393	134	14	0.104478	0.0356234	20139	1130	GO:0030234,GO:0140678	IDA IBA NAS IEA,IEA,TAS IEA,IDA,IDA IBA IEA,IBA NAS IEA,IDA,NAS IEA,IEA,IDA IBA IEA,IEA,IEA,IDA IBA,IBA TAS IEA	SERPINA1,ITIH1,ITIH3,NPM1,KNG1,AHSG,RACK1,SERPINC1,C3,ANXA1,C4A,C4B,APOA2,SERPINH1
GO:0070887	GO:BP	cellular response to chemical stimulus	0.0002099	2691	133	40	0.300752	0.0148644	21010	17162	GO:0042221,GO:0051716	ISS IBA IC IEA,IEA,IDA IEA,IDA IGI,IEP,IEA,IMP,IDA,IDA,IMP,IEP,IEA,IDA IMP,IEP,IEP,IDA,IDA IMP ISS,IEA,IEA,NAS,IBA IEA,IDA IBA IEA,IDA IGI TAS IEA,IDA,ISS IEA,IDA ISS IEA,IEA,IDA IBA IEA,IEA,IEA,IDA IBA IEA,IDA,IEA,IDA ISS IEA,IMP,IDA,IDA,IDA IMP ISS IBA NAS IEA,IEA,IDA	SOD1,AKAP12,POSTN,ENO1,GOT1,ACTR3,HCLS1,PGK1,THBS4,BIN2,CTSB,FBN1,PPIA,LMNA,CTSS,NPM1,GPLD1,GSN,NRP2,AHSG,PRDX1,PRDX2,RACK1,ACAA2,RIPK3,RIPOR2,COL1A1,ANXA1,FGB,FGG,S100A9,TFAP2A,HP,ADIPOQ,C5AR2,APOA1,APOA4,STAT3,APOE,SPP1
GO:0061620	GO:BP	glycolytic process through glucose-6-phosphate	0.000233443	20	133	5	0.037594	0.25	21010	16372	GO:0061615	TAS,TAS IEA,IDA IMP TAS,TAS IEA,TAS IEA	PGAM1,PGAM2,ENO1,ENO3,PGK1
GO:0044092	GO:BP	negative regulation of molecular function	0.000249338	956	133	22	0.165414	0.0230126	21010	11465	GO:0065009	IDA,IDA IBA TAS,IBA IEA,ISS,IEA,IEA,IDA,IDA,IDA,IBA IEA,IBA,IEA,IDA,IMP ISS IEA,IEA,IBA,IDA,IDA ISS IEA,IEA,IDA IBA IEA,IDA,IBA	YWHAE,CDK5RAP1,SERPINA1,PPP1CA,ITIH1,ITIH3,CTSB,PPIA,NPM1,KNG1,AHSG,PRDX2,RACK1,RIPOR2,SERPINC1,ANXA1,HP,ADIPOQ,APOA1,APOA2,APOE,SERPINH1
GO:0006091	GO:BP	generation of precursor metabolites and energy	0.000289596	514	133	16	0.120301	0.0311284	21010	1983	GO:0044237	IBA IEA,IDA TAS IEA,IMP TAS IEA,IMP NAS IEA,IDA IMP IBA TAS IEA,IBA TAS IEA,IEA,IMP IBA TAS IEA,IEA,TAS NAS IEA,IBA IEA,IDA IBA TAS IEA,IMP IBA,TAS,IEA,IBA TAS NAS IEA	FH,PGAM1,PGAM2,PGAM4,ENO1,ENO3,PPP1CA,PGK1,ALDH2,UQCRC1,MDH1,MDH2,ATP5PO,ADIPOQ,STAT3,COX4I1
GO:0099512	GO:CC	supramolecular fiber	0.000303311	1034	133	21	0.157895	0.0203095	22090	3372	GO:0099081	IBA IEA,IEA,IEA,IDA IEA,TAS IEA,TAS,IBA,IEA,IDA IBA IEA,ISS,IDA IPI IMP IBA IEA,IDA,IBA TAS,IBA TAS,TAS IEA,IBA TAS IEA,IDA IBA IEA,IEA,IDA IBA TAS IEA,IDA ISS IBA TAS IEA,IBA	KIF1B,CALD1,ENO1,FBN1,LMNA,PNN,CSRP1,ACTA2,NEB,ACTG2,COL1A1,ANXA1,TPM3,TPM4,FLNC,TUBA1C,TUBA4A,SNTB2,TUBB,MYH7,PDLIM5
GO:0031410	GO:CC	cytoplasmic vesicle	0.000309093	2476	133	35	0.263158	0.0141357	22090	1109	GO:0005737,GO:0097708	IEA,IDA,ISS IBA IEA,TAS,TAS,TAS,TAS,IBA,TAS,TAS IEA,TAS,TAS,IDA TAS IEA,TAS,TAS,TAS IEA,TAS,IEA,IEA,IDA IBA TAS IEA,IEA,TAS,IDA ISS IEA,IDA TAS,IDA TAS,TAS,TAS,TAS,IDA TAS,TAS,TAS,IEA,TAS,TAS,IDA TAS IEA	YWHAE,SOD1,KIF1B,FABP5,SERPINA1,PGAM1,ITIH3,HCLS1,BIN2,CTSB,CTSA,PPIA,CTSS,KNG1,TTR,GSN,AHSG,DENND2B,PRDX1,DYSF,COL1A1,C3,ANXA1,FGB,FGG,S100A9,FN1,HP,APOA1,APOA2,APOA4,SNTB2,PLG,TUBB,APOE
GO:0097708	GO:CC	intracellular vesicle	0.000324025	2481	133	35	0.263158	0.0141072	22090	3144	GO:0031982,GO:0043231	IEA,IDA,ISS IBA IEA,TAS,TAS,TAS,TAS,IBA,TAS,TAS IEA,TAS,TAS,IDA TAS IEA,TAS,TAS,TAS IEA,TAS,IEA,IEA,IDA IBA TAS IEA,IEA,TAS,IDA ISS IEA,IDA TAS,IDA TAS,TAS,TAS,TAS,IDA TAS,TAS,TAS,IEA,TAS,TAS,IDA TAS IEA	YWHAE,SOD1,KIF1B,FABP5,SERPINA1,PGAM1,ITIH3,HCLS1,BIN2,CTSB,CTSA,PPIA,CTSS,KNG1,TTR,GSN,AHSG,DENND2B,PRDX1,DYSF,COL1A1,C3,ANXA1,FGB,FGG,S100A9,FN1,HP,APOA1,APOA2,APOA4,SNTB2,PLG,TUBB,APOE
GO:0099081	GO:CC	supramolecular polymer	0.000343131	1042	133	21	0.157895	0.0201536	22090	3349	GO:0099080	IBA IEA,IEA,IEA,IDA IEA,TAS IEA,TAS,IBA,IEA,IDA IBA IEA,ISS,IDA IPI IMP IBA IEA,IDA,IBA TAS,IBA TAS,TAS IEA,IBA TAS IEA,IDA IBA IEA,IEA,IDA IBA TAS IEA,IDA ISS IBA TAS IEA,IBA	KIF1B,CALD1,ENO1,FBN1,LMNA,PNN,CSRP1,ACTA2,NEB,ACTG2,COL1A1,ANXA1,TPM3,TPM4,FLNC,TUBA1C,TUBA4A,SNTB2,TUBB,MYH7,PDLIM5
GO:0043067	GO:BP	regulation of programmed cell death	0.000350068	1507	133	28	0.210526	0.01858	21010	11019	GO:0012501,GO:0050794	IMP ISS IC IEA,IEA,IDA IGI,IEA,IMP,TAS,IMP,IEA,IBA,IDA NAS IEA,IDA,NAS,IMP,IMP TAS IEA,IDA IMP IGI IEA,IDA,IEA,IMP,IDA IMP ISS IEA,IBA TAS IEA,IDA,IDA,IDA,IDA,TAS,IDA,IBA IEA,IBA	SOD1,AKAP12,ENO1,PPP1CA,HCLS1,CTSB,PPIA,LMNA,CTSS,NPM1,GPLD1,KNG1,GSN,PRDX2,RACK1,ACAA2,PITX3,HMGN5,RIPK3,ANXA1,FGB,FGG,S100A9,TFAP2A,ARHGDIA,ADIPOQ,APOE,HTRA1
KEGG:00010	KEGG	Glycolysis / Gluconeogenesis	0.000370516	67	82	7	0.0853659	0.104478	8161	2	KEGG:00000	KEGG,KEGG,KEGG,KEGG,KEGG,KEGG,KEGG	PGAM1,PGAM2,PGAM4,ENO1,ENO3,PGK1,ALDH2
GO:0031091	GO:CC	platelet alpha granule	0.000374737	90	133	7	0.0526316	0.0777778	22090	1049	GO:0030141	TAS,TAS,TAS,IDA TAS,IDA TAS,TAS,TAS	SERPINA1,KNG1,AHSG,FGB,FGG,FN1,PLG
GO:0005604	GO:CC	basement membrane	0.000403946	91	133	7	0.0526316	0.0769231	22090	223	GO:0062023	TAS IEA,IEA,IDA,IDA,IEA,IEA,IBA TAS IEA	HSPG2,TGFBI,THBS4,FBN1,ACTA2,FN1,COL15A1
GO:0006915	GO:BP	apoptotic process	0.000413131	1910	133	32	0.240602	0.0167539	21010	2604	GO:0012501	IMP ISS IC IEA,IEA,IEA,IDA IGI,IEA,IEA,IMP,IEA,TAS,IDA IMP IEA,IEA,IBA IEA,IDA NAS IEA,IEA,IDA,NAS,IMP,IMP TAS IEA,IDA IMP IGI IEA,IDA,IEA,IMP,ISS TAS IEA,IBA TAS IEA,IDA,IDA,IDA IEA,IDA,TAS,IDA,IBA IEA,IBA	SOD1,KIF1B,AKAP12,ENO1,LGALS13,PPP1CA,HCLS1,MARCKS,CTSB,PPIA,LMNA,CTSS,NPM1,LGALS14,GPLD1,KNG1,GSN,PRDX2,RACK1,ACAA2,PITX3,HMGN5,RIPK3,ANXA1,FGB,FGG,S100A9,TFAP2A,ARHGDIA,ADIPOQ,APOE,HTRA1
GO:0030193	GO:BP	regulation of blood coagulation	0.000421252	68	133	7	0.0526316	0.102941	21010	7019	GO:0007596,GO:0032101,GO:0050818,GO:0061041,GO:1900046	IDA IBA,IEA,IEA,IDA,IDA,IDA IEA,IDA	KNG1,PRDX2,SERPINC1,FGB,FGG,PLG,APOE
GO:0006954	GO:BP	inflammatory response	0.000425663	824	133	20	0.150376	0.0242718	21010	2627	GO:0006952	IEA,IEA,TAS,IEA,IDA IMP,IEA,IEA,ISS IBA TAS IEA,IEA,IEA,ISS IEA,IDA IBA TAS IEA,IEA,IBA,IBA IEA,ISS NAS IEA,IBA,IDA,IDA IGI ISS IEA,IC IEA	SOD1,SERPINA1,HSPG2,KNG1,AHSG,PRDX2,C3,ANXA1,C4A,C4B,C1QA,S100A9,FN1,HPR,HP,ADIPOQ,C5AR2,APOA1,STAT3,APOE
GO:0019318	GO:BP	hexose metabolic process	0.000448763	231	133	11	0.0827068	0.047619	21010	5938	GO:0005996	IEA,TAS,TAS IEA,IDA IMP TAS,TAS IEA,IEA,IBA TAS IEA,ISS,TAS,TAS IEA,IDA ISS IEA	FABP5,PGAM1,PGAM2,ENO1,ENO3,GOT1,PGK1,GPLD1,MDH1,MDH2,ADIPOQ
GO:0007162	GO:BP	negative regulation of cell adhesion	0.000473898	285	133	12	0.0902256	0.0421053	21010	2773	GO:0007155,GO:0030155,GO:0048523	IEA,IEA,TAS,IDA,IEA,IMP ISS TAS IEA,IEA,IDA IBA,IDA,IDA,IDA TAS,ISS IEA	POSTN,HSPG2,TGFBI,KNG1,PRDX2,RIPOR2,COL1A1,ANXA1,ADIPOQ,APOA1,PLG,RC3H2
GO:0051050	GO:BP	positive regulation of transport	0.000500898	913	133	21	0.157895	0.0230011	21010	14132	GO:0006810,GO:0048518,GO:0051049	IDA,IEA,ISS IEA,IMP,IMP,IDA,ISS,IDA,IMP,IDA IMP ISS IEA,IDA IBA,IGI,IGI,IDA,IDA,IDA ISS IEA,IDA,IDA,IDA IGI IEA,IEA,IDA	YWHAE,SOD1,FABP3,HCLS1,PPIA,CTSS,GPLD1,AHSG,RACK1,C3,ANXA1,C4A,C4B,FGB,FGG,ADIPOQ,APOA1,APOA2,APOE,HSPA2,SPP1
GO:0005925	GO:CC	focal adhesion	0.000509526	421	133	13	0.0977444	0.0308789	22090	453	GO:0030055	HDA,HDA,HDA,HDA,HDA,HDA,HDA,HDA IEA,HDA,HDA,HDA,HDA,HDA	YWHAE,AKAP12,HSPG2,ACTR3,MARCKS,PPIA,NPM1,GSN,CSRP1,ANXA1,TPM4,FLNC,SNTB2
GO:1900046	GO:BP	regulation of hemostasis	0.000515464	70	133	7	0.0526316	0.1	21010	21147	GO:0007599,GO:0050789,GO:0050878	IDA IBA,IEA,IEA,IDA,IDA,IDA IEA,IDA	KNG1,PRDX2,SERPINC1,FGB,FGG,PLG,APOE
REAC:R-HSA-70326	REAC	Glucose metabolism	0.000529189	84	103	8	0.0776699	0.0952381	10835	1006	REAC:R-HSA-71387	REAC,REAC,REAC,REAC,REAC,REAC,REAC,REAC	PGAM1,PGAM2,ENO1,ENO3,GOT1,PGK1,MDH1,MDH2
GO:0050766	GO:BP	positive regulation of phagocytosis	0.00056885	71	133	7	0.0526316	0.0985915	21010	13898	GO:0006909,GO:0045807,GO:0050764	IEA,IDA,IMP ISS IEA,IGI,IGI,IDA,IDA	SOD1,AHSG,C3,C4A,C4B,APOA1,APOA2
GO:0043086	GO:BP	negative regulation of catalytic activity	0.00057988	612	133	17	0.12782	0.0277778	21010	11025	GO:0044092,GO:0050790	IDA IBA TAS,IBA IEA,IEA,IEA,IDA,IDA,IDA,IBA IEA,IBA,IEA,IBA,IDA,ISS IEA,IEA,IDA IBA IEA,IDA,IBA	CDK5RAP1,SERPINA1,ITIH1,ITIH3,CTSB,PPIA,NPM1,KNG1,AHSG,SERPINC1,ANXA1,HP,ADIPOQ,APOA1,APOA2,APOE,SERPINH1
GO:0061615	GO:BP	glycolytic process through fructose-6-phosphate	0.000627103	24	133	5	0.037594	0.208333	21010	16369	GO:0006096	TAS,TAS IEA,IDA IMP TAS,TAS IEA,TAS IEA	PGAM1,PGAM2,ENO1,ENO3,PGK1
GO:0004619	GO:MF	phosphoglycerate mutase activity	0.000630007	4	134	3	0.0223881	0.75	20139	933	GO:0016868	EXP IDA IMP NAS IEA,EXP IMP IEA,IMP NAS IEA	PGAM1,PGAM2,PGAM4
GO:0046538	GO:MF	2,3-bisphosphoglycerate-dependent phosphoglycerate mutase activity	0.000630007	4	134	3	0.0223881	0.75	20139	6223	GO:0004619	IDA IEA,IEA,IEA	PGAM1,PGAM2,PGAM4
GO:0004082	GO:MF	bisphosphoglycerate mutase activity	0.000630007	4	134	3	0.0223881	0.75	20139	573	GO:0016868	IDA IEA,IEA,IEA	PGAM1,PGAM2,PGAM4
GO:0044281	GO:BP	small molecule metabolic process	0.000636766	1846	133	31	0.233083	0.0167931	21010	11506	GO:0008152	IDA,IEA,ISS IEA,IDA IBA TAS IEA,IDA TAS IEA,IMP TAS IEA,IMP NAS IEA,IDA IMP IGI IBA TAS IEA,IBA TAS IEA,IDA ISS IBA IEA,IMP IBA TAS IEA,TAS IEA,ISS,IBA,IDA IBA TAS IEA,IDA IMP TAS IEA,IBA NAS IEA,ISS,IEA,IBA,IDA IBA IEA,IEA,IMP IBA NAS IEA,IDA ISS IEA,IDA IMP IEA,IBA IEA,IDA IBA,IEA,IDA IMP IGI IBA IEA,IBA IEA,IDA	SOD1,FABP5,FABP3,FH,PGAM1,PGAM2,PGAM4,ENO1,ENO3,GOT1,PGK1,ALDH2,GPLD1,TTR,MDH1,MDH2,ACAA2,SCPEP1,C3,ANXA1,HADHA,GC,ATP5PO,ADIPOQ,APOA1,APOA2,APOA4,STAT3,APOE,GDA,MYH7
GO:0065008	GO:BP	regulation of biological quality	0.000639857	2918	133	41	0.308271	0.0140507	21010	16683	GO:0065007	IDA NAS IC,IMP ISS IEA,IEA,IEA,IEA,IEA,ISS,IMP,IEA,IMP,ISS,IEA,IMP IEA,ISS,IDA IBA IEA,IMP ISS IBA TAS IEA,IEA,HMP,IEA,IMP,IDA,IBA,ISS IEA,IEA,NAS,IEA,IDA IMP IBA,IDA IBA IEA,IDA IMP IBA IEA,IEA,IDA IEA,IBA,IDA,IDA,IDA IMP IEA,IEA,IDA TAS IEA,IBA,IDA IEA,IDA,ISS	YWHAE,SOD1,CDK5RAP1,AKAP12,SERPINA1,POSTN,PPP1CA,HCLS1,CTSB,CTSA,PPIA,LMNA,NPM1,GPLD1,KNG1,GSN,NRP2,CSRP1,PRDX2,RACK1,ACAA2,DYSF,SCPEP1,ACTA2,NEB,SERPINC1,ANXA1,FGB,FGG,FN1,ADIPOQ,C5AR2,APOA1,APOA2,PLG,TUBB,APOE,RC3H2,SPP1,MYH7,PDLIM5
GO:0030055	GO:CC	cell-substrate junction	0.000659969	431	133	13	0.0977444	0.0301624	22090	872	GO:0070161	HDA,HDA,HDA,HDA,HDA,HDA,HDA,HDA IEA,HDA,HDA,HDA,HDA,HDA	YWHAE,AKAP12,HSPG2,ACTR3,MARCKS,PPIA,NPM1,GSN,CSRP1,ANXA1,TPM4,FLNC,SNTB2
REAC:R-HSA-8963888	REAC	Chylomicron assembly	0.000673073	10	103	4	0.038835	0.4	10835	347	REAC:R-HSA-8963898	REAC,REAC,REAC,REAC	APOA1,APOA2,APOA4,APOE
REAC:R-HSA-8963901	REAC	Chylomicron remodeling	0.000673073	10	103	4	0.038835	0.4	10835	349	REAC:R-HSA-8963899	REAC,REAC,REAC,REAC	APOA1,APOA2,APOA4,APOE
GO:0016209	GO:MF	antioxidant activity	0.000680246	82	134	7	0.0522388	0.0853659	20139	2741	GO:0003674	IDA IBA IEA,IDA IBA TAS IEA,IDA IBA TAS NAS IEA,IEA,IEA,IDA,IDA	SOD1,PRDX1,PRDX2,S100A9,HP,APOA4,APOE
GO:0009611	GO:BP	response to wounding	0.000683429	548	133	16	0.120301	0.0291971	21010	3596	GO:0006950	ISS IEA,IEA,ISS,IDA IBA IEA,HMP,IEA,IEA,IDA IBA,IDA IBA IEA,IDA IMP IBA IEA,NAS IEA,IEA,IDA IEA,IDA IMP IEA,IDA,IEA	SOD1,SERPINA1,PPIA,KNG1,CSRP1,PRDX2,SERPINC1,ANXA1,FGB,FGG,FN1,APOA4,STAT3,PLG,APOE,SPP1
GO:0050818	GO:BP	regulation of coagulation	0.000689663	73	133	7	0.0526316	0.0958904	21010	13938	GO:0050817,GO:0051239	IDA IBA,IEA,IEA,IDA,IDA,IDA IEA,IDA	KNG1,PRDX2,SERPINC1,FGB,FGG,PLG,APOE
KEGG:01230	KEGG	Biosynthesis of amino acids	0.000724621	74	82	7	0.0853659	0.0945946	8161	188	KEGG:00000	KEGG,KEGG,KEGG,KEGG,KEGG,KEGG,KEGG	PGAM1,PGAM2,PGAM4,ENO1,ENO3,GOT1,PGK1
GO:0043292	GO:CC	contractile fiber	0.000745023	245	133	10	0.075188	0.0408163	22090	1905	GO:0005737,GO:0043232,GO:0099512	IEA,IEA,IBA,IEA,IDA IBA IEA,TAS,TAS,TAS IEA,ISS TAS IEA,IBA	CALD1,ENO1,CSRP1,ACTA2,NEB,TPM3,TPM4,FLNC,MYH7,PDLIM5
GO:0006007	GO:BP	glucose catabolic process	0.000779906	25	133	5	0.037594	0.2	21010	1904	GO:0006006,GO:0019320	TAS,TAS IEA,IDA IMP TAS,TAS IEA,TAS IEA	PGAM1,PGAM2,ENO1,ENO3,PGK1
GO:0034384	GO:BP	high-density lipoprotein particle clearance	0.000843687	11	133	4	0.0300752	0.363636	21010	9001	GO:0034381	ISS,IC,IDA,IDA	GPLD1,APOA1,APOA2,APOE
GO:0003779	GO:MF	actin binding	0.000883282	444	134	14	0.104478	0.0315315	20139	361	GO:0008092	IBA TAS IEA,IDA IBA IEA,TAS,IBA TAS IEA,IDA IBA IEA,IBA IEA,IPI IEA,IBA IEA,ISS IBA IEA,IEA,IEA,IEA,IBA IEA,ISS IBA	CALD1,ACTR3,HCLS1,MARCKS,GSN,NEB,GC,TPM3,TPM4,S100A4,FLNC,SNTB2,MYH7,PDLIM5
GO:0048513	GO:BP	animal organ development	0.000884362	3068	133	42	0.315789	0.0136897	21010	13448	GO:0048856	TAS,HEP IEA,ISS NAS IEA,NAS,HEP,IBA TAS,TAS IEA,IEA,IEA,IEA,IEA,IDA IMP IEP IEA,IMP IEA,IMP,ISS,ISS IEA,ISS NAS IEA,IEA,ISS TAS IEA,ISS IEA,IEA,IEA,IEP ISS IEA,IBA TAS,ISS,IDA IMP IBA IEA,IDA IBA,TAS,IDA IMP IEP ISS,IDA IBA,ISS IEA,IEA,IEA,ISS IEA,HEP,IEA,IEA,IEA,IEA,TAS IEA,IMP IBA,ISS IBA	MYL6,YWHAE,SOD1,CDK5RAP1,ENO3,TEAD4,HSPG2,PPP1CA,TGFBI,NASP,CTSB,FBN1,LMNA,PHLDB1,GPLD1,NRP2,AHSG,PRDX2,PITX3,RIPK3,RIPOR2,BTBD1,ACTA2,NEB,ACTG2,COL1A1,ANXA1,S100A4,TFAP2A,FN1,ADIPOQ,APOA1,APOA2,STAT3,CKB,SERPINH1,HTRA1,RC3H2,MB,SPP1,MYH7,PDLIM5
GO:0000302	GO:BP	response to reactive oxygen species	0.000894962	197	133	10	0.075188	0.0507614	21010	93	GO:0006979,GO:1901700	IDA ISS IBA IC IEA,IBA IEA,IDA IBA IEA,IGI IEA,ISS IEA,IEA,IBA,IDA,IDA,NAS	SOD1,PRDX1,PRDX2,RACK1,RIPK3,COL1A1,ANXA1,HP,APOA4,APOE
GO:0048856	GO:BP	anatomical structure development	0.000945702	5862	133	64	0.481203	0.0109178	21010	13752	GO:0032502	TAS,HEP IEA,ISS NAS IEA,IBA,NAS,TAS,IEA,HEP,IBA TAS IEA,TAS IEA,IEA,IMP ISS IEA,IMP IEP,IEP IEA,IBA IEA,IEP,ISS IEA,IEP IEA,IDA IMP IEP IEA,IMP IEA,IMP IGI,IMP ISS,IBA,ISS IBA TAS NAS IEA,ISS NAS IEA,IBA,TAS,IEA,ISS IEA,ISS IBA TAS IEA,ISS IEA,IMP IEA,IBA IEA,IEP ISS IEA,IBA TAS NAS,ISS,IDA IMP IBA IEA,ISS IEA,IDA ISS IBA IEA,ISS IEA,IEA,TAS,ISS IBA,IDA IMP IEP ISS IBA,IDA IBA IEA,IEA,IMP IEA,IDA…	MYL6,YWHAE,SOD1,CALD1,CDK5RAP1,FABP5,POSTN,ENO3,TEAD4,HSPG2,PPP1CA,HCLS1,PGK1,TGFBI,MARCKS,THBS4,NASP,CTSB,FBN1,LMNA,PHLDB1,GPLD1,GSN,NRP2,AHSG,CSRP1,PRDX1,PRDX2,RACK1,PITX3,RIPK3,RIPOR2,BTBD1,ACTA2,NEB,ACTG2,COL1A1,C3,ANXA1,C1QA,FGG,S100A4,S100A9,TFAP2A,FN1,COL15A1,FLNC,ADIPOQ,APOA1,APOA2,APOA4,STAT3,CKB,TUBB,APOE,HSPA2,SERPINH1,GDA,HTRA1,RC3H2,MB,SPP1,MYH7,PDLIM5
GO:0012501	GO:BP	programmed cell death	0.000946354	1982	133	32	0.240602	0.0161453	21010	4656	GO:0008219	IMP ISS IC IEA,IEA,IEA,IDA IGI,IEA,IEA,IMP,IEA,TAS,IDA IMP IEA,IEA,IBA IEA,IDA NAS IEA,IEA,IDA,NAS,IMP,IMP TAS IEA,IDA IMP IGI IEA,IDA,IEA,IMP,IDA IMP ISS TAS IEA,IBA TAS IEA,IDA,IDA,IDA IEA,IDA,TAS,IDA,IBA IEA,IBA	SOD1,KIF1B,AKAP12,ENO1,LGALS13,PPP1CA,HCLS1,MARCKS,CTSB,PPIA,LMNA,CTSS,NPM1,LGALS14,GPLD1,KNG1,GSN,PRDX2,RACK1,ACAA2,PITX3,HMGN5,RIPK3,ANXA1,FGB,FGG,S100A9,TFAP2A,ARHGDIA,ADIPOQ,APOE,HTRA1
GO:1990777	GO:CC	lipoprotein particle	0.000974925	38	133	5	0.037594	0.131579	22090	4011	GO:0032994	IDA,IDA TAS IEA,IDA IBA TAS IEA,IDA IBA IEA,IDA IBA TAS IEA	HPR,APOA1,APOA2,APOA4,APOE
GO:0034358	GO:CC	plasma lipoprotein particle	0.000974925	38	133	5	0.037594	0.131579	22090	1470	GO:0005615,GO:1990777	IDA,IDA TAS IEA,IDA IBA TAS IEA,IDA IBA IEA,IDA IBA TAS IEA	HPR,APOA1,APOA2,APOA4,APOE
GO:0099080	GO:CC	supramolecular complex	0.000977292	1404	133	24	0.180451	0.017094	22090	3348	GO:0110165	IBA IEA,IEA,IEA,IDA IEA,TAS IEA,IBA IEA,TAS,IBA,IDA IBA IEA,IEA,IDA IBA IEA,ISS,IDA IPI IMP IBA IEA,IDA,IBA TAS,IBA TAS,TAS IEA,IBA TAS IEA,IDA IBA IEA,IEA,IDA IBA TAS IEA,IEA,IDA ISS IBA TAS IEA,IBA	KIF1B,CALD1,ENO1,FBN1,LMNA,TTK,PNN,CSRP1,BTBD1,ACTA2,NEB,ACTG2,COL1A1,ANXA1,TPM3,TPM4,FLNC,TUBA1C,TUBA4A,SNTB2,TUBB,RC3H2,MYH7,PDLIM5
GO:0030234	GO:MF	enzyme regulator activity	0.000978365	1319	134	25	0.186567	0.0189538	20139	3881	GO:0098772	IDA IBA NAS IEA,IEA,TAS IEA,TAS,IBA,IDA,IDA IBA IEA,IBA NAS IEA,IDA IEA,IDA IMP,IEA,IDA IBA IEA,NAS IEA,IEA,IDA IBA IEA,IEA,IEA,IEA,IBA TAS IEA,IEA,IDA,IDA IBA,IDA IBA,IDA IEA,IBA TAS IEA	SERPINA1,ITIH1,ITIH3,CTSA,CTSS,NPM1,KNG1,AHSG,DENND2B,RACK1,RIPK3,EVI5L,SERPINC1,C3,ANXA1,C4A,C4B,FN1,ARHGDIA,ADIPOQ,APOA1,APOA2,APOA4,APOE,SERPINH1
GO:0008219	GO:BP	cell death	0.00101198	1988	133	32	0.240602	0.0160966	21010	3199	GO:0009987	IMP ISS IC IEA,IEA,IEA,IDA IGI,IEA,IEA,IMP,IEA,TAS,IDA IMP IEA,IEA,IBA IEA,IDA NAS IEA,IEA,IDA,NAS,IMP,IMP TAS IEA,IDA IMP IGI IEA,IDA,IEA,IMP,IDA IMP ISS TAS IEA,IBA TAS IEA,IDA,IDA,IDA IEA,IDA,TAS,IDA,IBA IEA,IBA	SOD1,KIF1B,AKAP12,ENO1,LGALS13,PPP1CA,HCLS1,MARCKS,CTSB,PPIA,LMNA,CTSS,NPM1,LGALS14,GPLD1,KNG1,GSN,PRDX2,RACK1,ACAA2,PITX3,HMGN5,RIPK3,ANXA1,FGB,FGG,S100A9,TFAP2A,ARHGDIA,ADIPOQ,APOE,HTRA1
GO:0005829	GO:CC	cytosol	0.00102308	5457	133	57	0.428571	0.0104453	22090	380	GO:0005737,GO:0110165	TAS,IDA TAS,IDA IBA TAS,TAS,IBA,IDA IBA,IBA TAS,IDA,IBA TAS,IEA,IDA TAS,TAS IEA,IDA IBA TAS IEA,IDA IBA TAS IEA,IDA TAS,IBA TAS IEA,TAS,IDA,IBA TAS IEA,HDA TAS,TAS,TAS IEA,IDA,IDA TAS,IDA IBA TAS,IDA IBA,IBA TAS,IBA TAS,IDA IMP IBA TAS NAS,IDA TAS IEA,IDA IBA TAS,ISS,TAS,TAS,TAS,IDA,TAS,IDA TAS,TAS,IDA,TAS,IBA TAS,IDA TAS,TAS,TAS,TAS,TAS,IDA TAS,IDA TAS IEA,TAS,IDA IBA,IDA IEA,IBA TAS IEA,IEA,TAS…	MYL6,YWHAE,SOD1,CALD1,SGTB,CDK5RAP1,FABP5,AKAP12,FABP3,FH,PGAM1,PGAM2,ENO1,ENO3,PPP1CA,GOT1,ACTR3,HCLS1,PGK1,PPIA,LMNA,NPM1,PHLDB1,GSN,MDH1,LRCH3,PRDX1,PRDX2,RACK1,RIPK3,BTBD1,SCPEP1,ACTA2,NEB,ACTG2,ANXA1,GC,TPM3,TPM4,S100A4,S100A9,ARHGDIA,FLNC,TUBA4A,APOA1,APOA2,APOA4,STAT3,CKB,TUBB,HSPA2,KCTD5,GDA,HTRA1,MB,PDLIM5,COX4I1
GO:0009888	GO:BP	tissue development	0.00120829	2004	133	32	0.240602	0.0159681	21010	3806	GO:0048856	TAS,ISS IEA,TAS,IEA,IEA,IEP,IEA,IEA,IEP IEA,IEA,IMP,ISS,ISS IEA,ISS NAS IEA,IBA,IEA,IEA,IEP ISS,IBA,ISS,IDA IMP IEA,IEA,IDA IBA,TAS,IDA ISS,IDA,ISS IEA,IDA,IEA,TAS IEA,IMP,ISS	MYL6,SOD1,FABP5,POSTN,PPP1CA,PGK1,TGFBI,MARCKS,CTSB,LMNA,PHLDB1,GPLD1,NRP2,AHSG,CSRP1,PITX3,RIPOR2,ACTA2,NEB,ACTG2,COL1A1,C3,ANXA1,S100A4,TFAP2A,FN1,ADIPOQ,TUBB,SERPINH1,SPP1,MYH7,PDLIM5
GO:0034370	GO:BP	triglyceride-rich lipoprotein particle remodeling	0.00125932	12	133	4	0.0300752	0.333333	21010	8987	GO:0034369	IDA,IDA IBA,IDA IBA IC,IDA IGI IEA	APOA1,APOA2,APOA4,APOE
GO:0034372	GO:BP	very-low-density lipoprotein particle remodeling	0.00125932	12	133	4	0.0300752	0.333333	21010	8989	GO:0034370	IDA,IDA,IDA IBA,IDA IGI IEA	APOA1,APOA2,APOA4,APOE
GO:0048731	GO:BP	system development	0.00130211	3951	133	49	0.368421	0.0124019	21010	13640	GO:0007275,GO:0048856	HEP IEA,ISS NAS IEA,IBA,NAS,IEA,HEP,TAS,TAS IEA,IEA,IMP,IEP IEA,IBA IEA,IEP,IEA,IDA IMP IEP IEA,IEA,IMP ISS,IBA,ISS IBA TAS NAS IEA,NAS,TAS,IEA,ISS TAS IEA,ISS IEA,IEA,IBA,IEP IEA,IBA,IMP IBA IEA,ISS IEA,IDA IBA,ISS IEA,ISS IBA,IMP IEP ISS,IDA IBA IEA,IEA,ISS IEA,IEA,IEA,ISS TAS IEA,HEP,IDA ISS TAS IEA,IEA,TAS,IEA,IEA,IEA,IMP IBA,ISS IBA	YWHAE,SOD1,CALD1,CDK5RAP1,POSTN,ENO3,TEAD4,HSPG2,PPP1CA,PGK1,TGFBI,MARCKS,THBS4,NASP,FBN1,LMNA,GPLD1,GSN,NRP2,AHSG,PRDX1,PRDX2,PITX3,RIPK3,RIPOR2,BTBD1,ACTA2,NEB,COL1A1,C3,ANXA1,C1QA,S100A9,TFAP2A,FN1,COL15A1,ADIPOQ,APOA1,APOA4,STAT3,CKB,APOE,SERPINH1,GDA,RC3H2,MB,SPP1,MYH7,PDLIM5
GO:0010033	GO:BP	response to organic substance	0.00137903	2775	133	39	0.293233	0.0140541	21010	3903	GO:0042221	IDA ISS IEA,IEA,IDA IEA,IEP,IEA,IMP ISS IEA,IEA,IEA,IEP,IEA,IEP,IDA,IEA,IDA IMP ISS,IEA,IEA,NAS,IEA,IDA TAS,IEA,ISS IEA,IDA IEA,IEA,IDA IBA IEA,IDA,IEA,IDA IEA,IDA IEA,IBA,IDA,IDA ISS IEA,IDA,IDA IEA,IDA IEA,IDA IMP ISS IBA NAS IEA,IDA,TAS,TAS,IDA IEA	SOD1,AKAP12,POSTN,GOT1,ACTR3,HCLS1,THBS4,NASP,CTSB,FBN1,CTSS,NPM1,UQCRC1,GPLD1,GSN,NRP2,AHSG,PRDX2,RACK1,PITX3,RIPK3,RIPOR2,COL1A1,ANXA1,C4B,HADHA,FGB,FGG,S100A9,HP,ADIPOQ,APOA1,APOA2,APOA4,STAT3,APOE,HSPA2,SERPINH1,SPP1
GO:0098772	GO:MF	molecular function regulator activity	0.00140485	2125	134	33	0.246269	0.0155294	20139	9253	GO:0003674	IDA,IDA IBA NAS IEA,IEA,TAS IEA,IEA,TAS,IEA,IBA,IDA,ISS,IDA IBA IEA,IEA,IBA NAS IEA,IDA IEA,IDA IMP ISS IEA,IEA,IDA IBA IEA,NAS IEA,IEA,IDA IBA IEA,IEA,IEA,IDA,IEA,IBA TAS IEA,IDA NAS IEA,IDA,IDA IBA,IDA IBA,IDA IEA,IBA TAS IEA,EXP,IEA	YWHAE,SERPINA1,ITIH1,ITIH3,THBS4,CTSA,FBN1,CTSS,NPM1,GPLD1,KNG1,TTR,AHSG,DENND2B,RACK1,RIPK3,EVI5L,SERPINC1,C3,ANXA1,C4A,C4B,S100A4,FN1,ARHGDIA,ADIPOQ,APOA1,APOA2,APOA4,APOE,SERPINH1,HTRA1,SPP1
GO:0032994	GO:CC	protein-lipid complex	0.00143464	41	133	5	0.037594	0.121951	22090	1346	GO:0032991	IDA,IDA TAS IEA,IDA IBA TAS IEA,IDA IBA IEA,IDA IBA TAS IEA	HPR,APOA1,APOA2,APOA4,APOE
GO:0005996	GO:BP	monosaccharide metabolic process	0.00145069	260	133	11	0.0827068	0.0423077	21010	1893	GO:0005975,GO:0044281	IEA,TAS,TAS IEA,IDA IMP TAS,TAS IEA,IEA,IBA TAS IEA,ISS,TAS,TAS IEA,IDA ISS IEA	FABP5,PGAM1,PGAM2,ENO1,ENO3,GOT1,PGK1,GPLD1,MDH1,MDH2,ADIPOQ
REAC:R-HSA-975634	REAC	Retinoid metabolism and transport	0.00145971	44	103	6	0.0582524	0.136364	10835	1987	REAC:R-HSA-2187338,REAC:R-HSA-6806667	REAC,REAC,REAC,REAC,REAC,REAC	HSPG2,TTR,APOA1,APOA2,APOA4,APOE
GO:0032501	GO:BP	multicellular organismal process	0.00146586	7648	133	76	0.571429	0.00993724	21010	7975	GO:0008150	TAS,HEP NAS IC IEA,IDA ISS NAS IEA,IBA IEA,NAS,IMP ISS IEA,IEA,IEA,IEA,ISS IEA,IMP IEA,IGI,HEP,IBA TAS IEA,TAS IEA,IEA,IMP ISS IEA,IMP,IEP TAS IEA,IBA IEA,IEP ISS IEA,ISS IEA,IEA,IDA IMP IEP IEA,IDA ISS,ISS IEA,IMP IGI,IMP ISS,IDA IBA IEA,IEA,IMP ISS IBA IEA,ISS IBA TAS NAS IEA,ISS NAS IEA,HMP,IDA HEP IBA TAS IEA,IBA IEA,ISS IEA,ISS TAS IEA,IMP,ISS IEA,IMP TAS IEA,IBA,ISS IEA,IEP ISS IEA,IBA,ISS,…	MYL6,YWHAE,SOD1,CALD1,CDK5RAP1,FABP5,AKAP12,SERPINA1,POSTN,FH,PGAM2,ENO1,ENO3,TEAD4,HSPG2,PPP1CA,HCLS1,PGK1,TGFBI,MARCKS,THBS4,NASP,CTSB,FBN1,PPIA,LMNA,PHLDB1,GPLD1,KNG1,TTK,GSN,NRP2,AHSG,CSRP1,PRDX1,PRDX2,RACK1,PITX3,DYSF,RIPK3,RIPOR2,BTBD1,SCPEP1,ACTA2,NEB,ACTG2,COL1A1,SERPINC1,C3,ANXA1,C1QA,FGB,FGG,TPM3,TPM4,S100A9,TFAP2A,FN1,COL15A1,ADIPOQ,C5AR2,APOA1,APOA2,APOA4,STAT3,PLG,CKB,APOE,HSPA2,SERP…
GO:0043065	GO:BP	positive regulation of apoptotic process	0.0015124	511	133	15	0.112782	0.0293542	21010	11017	GO:0006915,GO:0042981,GO:0043068	IMP IC,IEA,IEA,IBA,IDA,NAS,IMP,IDA IMP,IEA,IEA,IBA IEA,IDA,IDA,IDA,IBA	SOD1,AKAP12,PPP1CA,CTSS,GPLD1,KNG1,GSN,RACK1,PITX3,RIPK3,ANXA1,S100A9,TFAP2A,ADIPOQ,HTRA1
GO:0016051	GO:BP	carbohydrate biosynthetic process	0.00153705	209	133	10	0.075188	0.0478469	21010	5169	GO:0005975,GO:1901576	TAS,TAS IEA,TAS,TAS,IEA,ISS IEA,IBA TAS IEA,TAS,TAS IEA,ISS IEA	PGAM1,PGAM2,ENO1,ENO3,PPP1CA,GOT1,PGK1,MDH1,MDH2,ADIPOQ
GO:0044283	GO:BP	small molecule biosynthetic process	0.00154795	583	133	16	0.120301	0.0274443	21010	11508	GO:0009058,GO:0044281	IDA,IEA,TAS,TAS IEA,TAS,TAS,ISS IBA IEA,IBA TAS IEA,TAS,TAS IEA,NAS,IBA,ISS IEA,IEA,IDA IBA,IDA	SOD1,FABP5,PGAM1,PGAM2,ENO1,ENO3,GOT1,PGK1,MDH1,MDH2,ACAA2,ANXA1,ADIPOQ,APOA1,APOA4,APOE
GO:0062012	GO:BP	regulation of small molecule metabolic process	0.00184482	324	133	12	0.0902256	0.037037	21010	16573	GO:0019222,GO:0044281	IDA,IEA,ISS IEA,IDA,IDA IGI,ISS,IBA,IDA ISS IEA,IDA,IDA IBA,IEA,IDA IGI IEA	SOD1,FABP5,FABP3,PGAM1,ENO1,GPLD1,ANXA1,ADIPOQ,APOA1,APOA4,STAT3,APOE
GO:2001233	GO:BP	regulation of apoptotic signaling pathway	0.00187071	386	133	13	0.0977444	0.0336788	21010	27519	GO:0009966,GO:0042981,GO:0097190	IMP,IDA IGI,IEA,IMP,IEA,IBA,IEA,IMP IGI IEA,IDA,IEA,IDA,IDA,IDA	SOD1,ENO1,PPP1CA,PPIA,LMNA,CTSS,PRDX2,RACK1,ACAA2,RIPK3,FGB,FGG,S100A9
GO:0060627	GO:BP	regulation of vesicle-mediated transport	0.00197167	522	133	15	0.112782	0.0287356	21010	15542	GO:0016192,GO:0050794,GO:0051049	IEA,IDA,IMP,IMP,IMP ISS IEA,IDA IMP IBA,IGI,IGI,IDA,IDA,IEA,IDA,IDA,IDA,IDA	SOD1,AHSG,RACK1,DYSF,C3,ANXA1,C4A,C4B,FGB,FGG,ARHGDIA,ADIPOQ,APOA1,APOA2,APOE
GO:0034361	GO:CC	very-low-density lipoprotein particle	0.002156	21	133	4	0.0300752	0.190476	22090	1473	GO:0034385	IDA,IDA IBA,IDA,IDA IEA	APOA1,APOA2,APOA4,APOE
GO:0034385	GO:CC	triglyceride-rich plasma lipoprotein particle	0.002156	21	133	4	0.0300752	0.190476	22090	1479	GO:0034358	IDA,IDA IBA,IDA,IDA IBA IEA	APOA1,APOA2,APOA4,APOE
GO:0032502	GO:BP	developmental process	0.0022203	6414	133	67	0.503759	0.0104459	21010	7976	GO:0008150	TAS,HEP IEA,ISS NAS IEA,IBA,NAS,TAS,IEA,IEA,IEA,HEP,IBA TAS IEA,TAS IEA,IEA,IMP ISS IEA,IMP IEP,IEP IEA,IBA IEA,IEP,ISS IEA,IEP IEA,IDA IMP IEP IEA,IMP IEA,IMP IGI,IMP ISS,IBA,ISS IBA TAS NAS IEA,ISS NAS IEA,IBA,TAS,IEA,ISS IEA,ISS IBA TAS IEA,ISS IEA,IMP IEA,IBA IEA,IEP ISS IEA,IBA TAS NAS,ISS,IDA IMP IBA IEA,ISS IEA,IDA ISS IBA IEA,ISS IEA,IEA,HDA,TAS,ISS IBA,IDA IMP IEP ISS IBA,IDA IBA IEA,IEA…	MYL6,YWHAE,SOD1,CALD1,CDK5RAP1,FABP5,FABP3,POSTN,PGAM2,ENO3,TEAD4,HSPG2,PPP1CA,HCLS1,PGK1,TGFBI,MARCKS,THBS4,NASP,CTSB,FBN1,LMNA,PHLDB1,GPLD1,GSN,NRP2,AHSG,CSRP1,PRDX1,PRDX2,RACK1,PITX3,RIPK3,RIPOR2,BTBD1,ACTA2,NEB,ACTG2,COL1A1,C3,ANXA1,C1QA,FGG,TPM4,S100A4,S100A9,TFAP2A,FN1,COL15A1,FLNC,ADIPOQ,APOA1,APOA2,APOA4,STAT3,CKB,TUBB,APOE,HSPA2,SERPINH1,GDA,HTRA1,RC3H2,MB,SPP1,MYH7,PDLIM5
GO:0032432	GO:CC	actin filament bundle	0.00237814	78	133	6	0.0451128	0.0769231	22090	1302	GO:0015629,GO:0110165	IBA IEA,IEA,IDA,IDA,IEA,IBA	MARCKS,ACTA2,TPM3,TPM4,MYH7,PDLIM5
GO:0061041	GO:BP	regulation of wound healing	0.00241489	126	133	8	0.0601504	0.0634921	21010	15910	GO:0042060,GO:1903034	IDA IBA,IEA,IEA,IDA IBA,IDA,IDA,IDA IEA,IDA	KNG1,PRDX2,SERPINC1,ANXA1,FGB,FGG,PLG,APOE
GO:0043068	GO:BP	positive regulation of programmed cell death	0.00243691	531	133	15	0.112782	0.0282486	21010	11020	GO:0012501,GO:0043067,GO:0048522	IMP IC,IEA,IEA,IBA,IDA,NAS,IMP,IDA IMP,IEA,IDA IMP IEA,IBA IEA,IDA,IDA,IDA,IBA	SOD1,AKAP12,PPP1CA,CTSS,GPLD1,KNG1,GSN,RACK1,PITX3,RIPK3,ANXA1,S100A9,TFAP2A,ADIPOQ,HTRA1
REAC:R-HSA-6806667	REAC	Metabolism of fat-soluble vitamins	0.0024608	48	103	6	0.0582524	0.125	10835	1356	REAC:R-HSA-196854	REAC,REAC,REAC,REAC,REAC,REAC	HSPG2,TTR,APOA1,APOA2,APOA4,APOE
GO:0033700	GO:BP	phospholipid efflux	0.0025217	14	133	4	0.0300752	0.285714	21010	8740	GO:0015914	IDA,IDA,IDA IBA,IDA	APOA1,APOA2,APOA4,APOE
GO:0052547	GO:BP	regulation of peptidase activity	0.00255617	397	133	13	0.0977444	0.0327456	21010	14860	GO:0030162,GO:0051336	IBA IEA,IEA,IEA,IDA,IBA,IBA IEA,IMP,IBA,IMP,IEA,IDA,IGI,IBA	SERPINA1,ITIH1,ITIH3,CTSB,CTSS,KNG1,GSN,AHSG,RACK1,SERPINC1,S100A9,STAT3,SERPINH1
GO:0042277	GO:MF	peptide binding	0.00270092	297	134	11	0.0820896	0.037037	20139	5614	GO:0033218	IC,IDA IMP IBA,IBA,IBA,IBA,IBA,IBA,IBA,TAS,IDA IPI,IDA IPI IBA	HSPG2,PPIA,PPIAL4A,PPIAL4C,PPIAL4D,PPIAL4E,PPIAL4F,PPIAL4G,C1QA,APOA1,APOE
GO:0005539	GO:MF	glycosaminoglycan binding	0.00283916	242	134	10	0.0746269	0.0413223	20139	1510	GO:0097367	ISS IEA,IDA,IDA IEA,IDA IEA,IDA,NAS,IEA,IEA,NAS IEA,IDA IEA	POSTN,ITIH1,THBS4,FBN1,PPIA,KNG1,NRP2,SERPINC1,FN1,APOE
GO:0006096	GO:BP	glycolytic process	0.00289265	90	133	7	0.0526316	0.0777778	21010	1985	GO:0006090,GO:0006091,GO:0016052	IDA TAS IEA,IMP TAS IEA,IMP NAS IEA,IDA IMP IBA TAS IEA,IBA TAS IEA,IMP IBA TAS IEA,IEA	PGAM1,PGAM2,PGAM4,ENO1,ENO3,PGK1,STAT3
GO:0031974	GO:CC	membrane-enclosed lumen	0.00295906	6656	133	64	0.481203	0.00961538	22090	1224	GO:0110165	IDA TAS NAS,IDA,TAS,TAS,TAS IEA,TAS,IDA IEA,IDA TAS,TAS,IDA IEA,TAS,TAS IEA,TAS,IDA IBA,TAS,TAS,TAS,TAS,IDA IBA TAS IEA,TAS,IDA IBA TAS IEA,IDA,TAS,TAS,TAS,TAS,IDA TAS IEA,IDA TAS,TAS IEA,IDA IBA IEA,IDA IEA,TAS,IDA,IDA,TAS,TAS,TAS,IDA,TAS,IDA IPI IBA IEA,TAS,TAS,TAS,IDA,TAS,IDA TAS,TAS,TAS IEA,TAS IEA,IDA,TAS,TAS,TAS,TAS,TAS,IDA,IDA TAS,TAS,IDA TAS,TAS,IEA,TAS IEA,TAS,IDA	SOD1,CDK5RAP1,FABP5,SERPINA1,FH,PGAM1,LGALS13,TEAD4,HSPG2,PPP1CA,ITIH3,ALDH2,BIN2,NASP,CTSB,CTSA,FBN1,PPIA,LMNA,CTSS,NPM1,LGALS14,KNG1,TTR,GSN,AHSG,PNN,U2SURP,MDH2,TOE1,RACK1,ACAA2,HMGN5,BTBD1,COL1A1,SERPINC1,C3,ANXA1,C4A,HADHA,GC,FGB,FGG,S100A4,S100A9,TFAP2A,FN1,COL14A1,COL15A1,CCNDBP1,HP,APOA1,APOA2,APOA4,FMOD,SNTB2,STAT3,PLG,TUBB,APOE,HSPA2,SERPINH1,SPP1,COX4I1
GO:0043233	GO:CC	organelle lumen	0.00295906	6656	133	64	0.481203	0.00961538	22090	1889	GO:0031974,GO:0043226	IDA TAS NAS,IDA,TAS,TAS,TAS IEA,TAS,IDA IEA,IDA TAS,TAS,IDA IEA,TAS,TAS IEA,TAS,IDA IBA,TAS,TAS,TAS,TAS,IDA IBA TAS IEA,TAS,IDA IBA TAS IEA,IDA,TAS,TAS,TAS,TAS,IDA TAS IEA,IDA TAS,TAS IEA,IDA IBA IEA,IDA IEA,TAS,IDA,IDA,TAS,TAS,TAS,IDA,TAS,IDA IPI IBA IEA,TAS,TAS,TAS,IDA,TAS,IDA TAS,TAS,TAS IEA,TAS IEA,IDA,TAS,TAS,TAS,TAS,TAS,IDA,IDA TAS,TAS,IDA TAS,TAS,IEA,TAS IEA,TAS,IDA	SOD1,CDK5RAP1,FABP5,SERPINA1,FH,PGAM1,LGALS13,TEAD4,HSPG2,PPP1CA,ITIH3,ALDH2,BIN2,NASP,CTSB,CTSA,FBN1,PPIA,LMNA,CTSS,NPM1,LGALS14,KNG1,TTR,GSN,AHSG,PNN,U2SURP,MDH2,TOE1,RACK1,ACAA2,HMGN5,BTBD1,COL1A1,SERPINC1,C3,ANXA1,C4A,HADHA,GC,FGB,FGG,S100A4,S100A9,TFAP2A,FN1,COL14A1,COL15A1,CCNDBP1,HP,APOA1,APOA2,APOA4,FMOD,SNTB2,STAT3,PLG,TUBB,APOE,HSPA2,SERPINH1,SPP1,COX4I1
GO:0070013	GO:CC	intracellular organelle lumen	0.00295906	6656	133	64	0.481203	0.00961538	22090	2404	GO:0043229,GO:0043233	IDA TAS NAS,IDA,TAS,TAS,TAS IEA,TAS,IDA IEA,IDA TAS,TAS,IDA IEA,TAS,TAS IEA,TAS,IDA IBA,TAS,TAS,TAS,TAS,IDA IBA TAS IEA,TAS,IDA IBA TAS IEA,IDA,TAS,TAS,TAS,TAS,IDA TAS IEA,IDA TAS,TAS IEA,IDA IBA IEA,IDA IEA,TAS,IDA,IDA,TAS,TAS,TAS,IDA,TAS,IDA IPI IBA IEA,TAS,TAS,TAS,IDA,TAS,IDA TAS,TAS,TAS IEA,TAS IEA,IDA,TAS,TAS,TAS,TAS,TAS,IDA,IDA TAS,TAS,IDA TAS,TAS,IEA,TAS IEA,TAS,IDA	SOD1,CDK5RAP1,FABP5,SERPINA1,FH,PGAM1,LGALS13,TEAD4,HSPG2,PPP1CA,ITIH3,ALDH2,BIN2,NASP,CTSB,CTSA,FBN1,PPIA,LMNA,CTSS,NPM1,LGALS14,KNG1,TTR,GSN,AHSG,PNN,U2SURP,MDH2,TOE1,RACK1,ACAA2,HMGN5,BTBD1,COL1A1,SERPINC1,C3,ANXA1,C4A,HADHA,GC,FGB,FGG,S100A4,S100A9,TFAP2A,FN1,COL14A1,COL15A1,CCNDBP1,HP,APOA1,APOA2,APOA4,FMOD,SNTB2,STAT3,PLG,TUBB,APOE,HSPA2,SERPINH1,SPP1,COX4I1
GO:0007596	GO:BP	blood coagulation	0.00312021	226	133	10	0.075188	0.0442478	21010	3108	GO:0007599,GO:0042060,GO:0050817	IEA,ISS,IDA IBA IEA,HMP,IEA,IEA,IDA IBA IEA,IDA IMP IBA IEA,IDA IMP IEA,IDA	SERPINA1,PPIA,KNG1,CSRP1,PRDX2,SERPINC1,FGB,FGG,PLG,APOE
GO:1904813	GO:CC	ficolin-1-rich granule lumen	0.0031871	124	133	7	0.0526316	0.0564516	22090	3705	GO:0070013,GO:0101002	TAS,TAS,TAS,TAS,TAS,TAS,TAS	SERPINA1,PGAM1,BIN2,CTSB,PPIA,CTSS,GSN
GO:0051604	GO:BP	protein maturation	0.0032102	543	133	15	0.112782	0.0276243	21010	14517	GO:0010467,GO:0019538	IMP,IMP,IBA TAS IEA,IBA IEA,IDA,IBA IEA,IBA IEA,IBA IEA,IBA IEA,IBA IEA,ISS IEA,IDA IBA,IDA IMP,IDA IBA IEA,IEA	ENO1,PGK1,PPIA,PPIAL4A,CTSS,PPIAL4C,PPIAL4D,PPIAL4E,PPIAL4F,PPIAL4G,GSN,FGB,FGG,HSPA2,SERPINH1
GO:0050790	GO:BP	regulation of catalytic activity	0.00335156	1788	133	29	0.218045	0.0162192	21010	13917	GO:0065009	IDA,IDA IBA TAS,IBA IEA,IEA,IEA,IDA IEA,IDA,IBA,IDA IEA,IBA,ISS,IBA IEA,IMP,IBA,IDA IMP,IMP IEA,IMP ISS IEA,IDA IBA,IEA,IBA,IDA,IDA,IDA ISS IEA,IDA IEA,IDA IBA IEA,IDA IBA,IGI,IDA IBA IEA,IBA	SOD1,CDK5RAP1,SERPINA1,ITIH1,ITIH3,CTSB,PPIA,CTSS,NPM1,PPM1J,GPLD1,KNG1,GSN,AHSG,RACK1,RIPK3,RIPOR2,EVI5L,SERPINC1,ANXA1,S100A9,HP,ADIPOQ,APOA1,APOA2,APOA4,STAT3,APOE,SERPINH1
GO:0015629	GO:CC	actin cytoskeleton	0.00335554	501	133	13	0.0977444	0.0259481	22090	709	GO:0005856	IBA TAS IEA,IDA IBA IEA,IDA IBA TAS,IBA TAS IEA,IDA IBA,IDA IBA TAS,IEA,TAS,IDA,IDA IBA TAS,IDA IBA TAS IEA,IBA TAS IEA,IDA IBA	MYL6,CALD1,ACTR3,MARCKS,BIN2,GSN,ACTA2,NEB,ANXA1,TPM3,TPM4,MYH7,PDLIM5
GO:1903035	GO:BP	negative regulation of response to wounding	0.00335639	92	133	7	0.0526316	0.076087	21010	23639	GO:0009611,GO:0048585,GO:1903034	IDA IBA,IDA,IDA,IDA IEA,IDA IEA,IDA,IEA	KNG1,FGB,FGG,STAT3,PLG,APOE,SPP1
GO:0030100	GO:BP	regulation of endocytosis	0.00355161	285	133	11	0.0827068	0.0385965	21010	6993	GO:0006897,GO:0051128,GO:0060627	IEA,IDA,IMP,IMP,IMP ISS IEA,IGI,IGI,IDA,IDA,IDA,IDA	SOD1,AHSG,RACK1,DYSF,C3,C4A,C4B,ADIPOQ,APOA1,APOA2,APOE
GO:0098869	GO:BP	cellular oxidant detoxification	0.00361061	93	133	7	0.0526316	0.0752688	21010	19820	GO:1990748	ISS IBA IC IEA,IBA IEA,IDA IBA IEA,IEA,IEA,IDA,IEA	SOD1,PRDX1,PRDX2,S100A9,HP,APOA4,APOE
GO:0005577	GO:CC	fibrinogen complex	0.00362994	8	133	3	0.0225564	0.375	22090	199	GO:0005615,GO:0032991	IDA IEA,IDA IEA,IDA IPI	FGB,FGG,FN1
GO:0034366	GO:CC	spherical high-density lipoprotein particle	0.00362994	8	133	3	0.0225564	0.375	22090	1478	GO:0034364	IDA,IDA,IDA IBA	HPR,APOA1,APOA2
GO:0019752	GO:BP	carboxylic acid metabolic process	0.00376419	948	133	20	0.150376	0.021097	21010	6321	GO:0043436	IEA,ISS IEA,IDA IBA TAS IEA,IDA TAS IEA,IMP TAS IEA,IMP NAS IEA,IDA IMP IBA TAS IEA,IBA TAS IEA,IDA ISS IBA IEA,IMP IBA TAS IEA,IBA IEA,IDA IMP IEA,IBA IEA,ISS,IEA,IBA,IDA IBA IEA,ISS IEA,IDA IBA,IEA	FABP5,FABP3,FH,PGAM1,PGAM2,PGAM4,ENO1,ENO3,GOT1,PGK1,MDH1,MDH2,ACAA2,SCPEP1,C3,ANXA1,HADHA,ADIPOQ,APOA4,STAT3
GO:0050817	GO:BP	coagulation	0.0037981	231	133	10	0.075188	0.04329	21010	13937	GO:0032501	IEA,ISS,IDA IBA IEA,HMP,IEA,IEA,IDA IBA IEA,IDA IMP IBA IEA,IDA IMP IEA,IDA	SERPINA1,PPIA,KNG1,CSRP1,PRDX2,SERPINC1,FGB,FGG,PLG,APOE
GO:0032787	GO:BP	monocarboxylic acid metabolic process	0.00381974	625	133	16	0.120301	0.0256	21010	8193	GO:0019752	IEA,ISS IEA,IDA TAS IEA,IMP TAS IEA,IMP NAS IEA,IDA IMP IBA TAS IEA,IBA TAS IEA,IMP IBA TAS IEA,IBA IEA,ISS,IEA,IBA,IDA IBA IEA,ISS IEA,IDA IBA,IEA	FABP5,FABP3,PGAM1,PGAM2,PGAM4,ENO1,ENO3,PGK1,ACAA2,SCPEP1,C3,ANXA1,HADHA,ADIPOQ,APOA4,STAT3
GO:0007599	GO:BP	hemostasis	0.00410318	233	133	10	0.075188	0.0429185	21010	3111	GO:0050878	IEA,ISS,IDA IBA IEA,HMP,IEA,IEA,IDA IBA IEA,IDA IMP IBA IEA,IDA IMP IEA,IDA	SERPINA1,PPIA,KNG1,CSRP1,PRDX2,SERPINC1,FGB,FGG,PLG,APOE
GO:0030016	GO:CC	myofibril	0.00417124	236	133	9	0.0676692	0.0381356	22090	867	GO:0043292	IEA,IEA,IBA,IDA IBA IEA,TAS,TAS,TAS IEA,ISS TAS IEA,IBA	CALD1,ENO1,CSRP1,NEB,TPM3,TPM4,FLNC,MYH7,PDLIM5
GO:0040011	GO:BP	locomotion	0.0043289	1225	133	23	0.172932	0.0187755	21010	10391	GO:0008150	IEA,IEA,NAS,IDA,IMP,IDA IMP,ISS IEA,IMP,TAS IEA,IDA,ISS IEA,IMP ISS IEA,IEA,IDA,IDA ISS IBA IEA,IEA,IDA IBA IEA,IDA,IDA ISS IEA,IMP IEA,IDA,IMP IEA,IDA IMP	AKAP12,POSTN,PGAM4,THBS4,BIN2,PPIA,LMNA,GPLD1,NRP2,RACK1,RIPK3,RIPOR2,ACTA2,COL1A1,ANXA1,S100A4,S100A9,FN1,ADIPOQ,C5AR2,APOA1,STAT3,APOE
GO:0033218	GO:MF	amide binding	0.00451139	376	134	12	0.0895522	0.0319149	20139	4539	GO:0005488	IC,IDA IMP IBA,IBA,IBA,IBA,IBA,IBA,IBA,IEA,TAS,IDA IPI,IDA IPI IBA	HSPG2,PPIA,PPIAL4A,PPIAL4C,PPIAL4D,PPIAL4E,PPIAL4F,PPIAL4G,HADHA,C1QA,APOA1,APOE
GO:0034375	GO:BP	high-density lipoprotein particle remodeling	0.00454005	16	133	4	0.0300752	0.25	21010	8992	GO:0034369	IDA,IDA IBA,IDA,IGI	APOA1,APOA2,APOA4,APOE
GO:0097435	GO:BP	supramolecular fiber organization	0.00516861	799	133	18	0.135338	0.0225282	21010	19546	GO:0016043	IBA,IDA IBA,IDA IMP,IBA IEA,IDA IMP IGI ISS IBA TAS IEA,IBA,IMP,IBA,IMP NAS,IBA,IBA,NAS,IMP,IDA,IEA,IDA ISS TAS IEA,IBA IEA,IBA	CALD1,ACTR3,HCLS1,MARCKS,GSN,CSRP1,RIPK3,NEB,COL1A1,TPM3,TPM4,COL14A1,FLNC,APOA1,FMOD,APOE,SERPINH1,MYH7
GO:0043436	GO:BP	oxoacid metabolic process	0.005326	970	133	20	0.150376	0.0206186	21010	11204	GO:0006082	IEA,ISS IEA,IDA IBA TAS IEA,IDA TAS IEA,IMP TAS IEA,IMP NAS IEA,IDA IMP IBA TAS IEA,IBA TAS IEA,IDA ISS IBA IEA,IMP IBA TAS IEA,IBA IEA,IDA IMP IEA,IBA IEA,ISS,IEA,IBA,IDA IBA IEA,ISS IEA,IDA IBA,IEA	FABP5,FABP3,FH,PGAM1,PGAM2,PGAM4,ENO1,ENO3,GOT1,PGK1,MDH1,MDH2,ACAA2,SCPEP1,C3,ANXA1,HADHA,ADIPOQ,APOA4,STAT3
GO:0008092	GO:MF	cytoskeletal protein binding	0.00543362	998	134	20	0.149254	0.0200401	20139	1547	GO:0005515	IBA TAS IEA,IBA TAS IEA,IPI,IDA IBA IEA,TAS,IBA TAS IEA,IDA IPI IBA IEA,IBA,IBA IEA,IPI IEA,IBA IEA,ISS IBA IEA,IEA,TAS,IPI IEA,IEA,IPI,IEA,IBA IEA,ISS IBA	KIF1B,CALD1,FABP3,ACTR3,HCLS1,MARCKS,GSN,CSRP1,NEB,GC,TPM3,TPM4,S100A4,S100A9,FLNC,SNTB2,APOE,HSPA2,MYH7,PDLIM5
GO:0140678	GO:MF	molecular function inhibitor activity	0.00554362	521	134	14	0.104478	0.0268714	20139	10670	GO:0098772	IDA IBA NAS IEA,IEA,TAS IEA,IDA,IDA IBA IEA,IBA NAS IEA,IDA ISS IEA,NAS IEA,IEA,IDA IBA IEA,IEA,IEA,IDA IBA,IBA TAS IEA	SERPINA1,ITIH1,ITIH3,NPM1,KNG1,AHSG,RACK1,SERPINC1,C3,ANXA1,C4A,C4B,APOA2,SERPINH1
GO:0006082	GO:BP	organic acid metabolic process	0.00584392	976	133	20	0.150376	0.0204918	21010	1976	GO:0044237,GO:0044281,GO:0071704	IEA,ISS IEA,IDA IBA TAS IEA,IDA TAS IEA,IMP TAS IEA,IMP NAS IEA,IDA IMP IBA TAS IEA,IBA TAS IEA,IDA ISS IBA IEA,IMP IBA TAS IEA,IBA IEA,IDA IMP IEA,IBA IEA,ISS,IEA,IBA,IDA IBA IEA,ISS IEA,IDA IBA,IEA	FABP5,FABP3,FH,PGAM1,PGAM2,PGAM4,ENO1,ENO3,GOT1,PGK1,MDH1,MDH2,ACAA2,SCPEP1,C3,ANXA1,HADHA,ADIPOQ,APOA4,STAT3
GO:0048583	GO:BP	regulation of response to stimulus	0.00609919	3909	133	47	0.353383	0.0120235	21010	13506	GO:0050789,GO:0050896	IMP ISS IEA,IEA,IMP IBA IEA,IEA,IDA IGI,IC IEA,IMP,IDA,ISS IEA,IDA IMP,ISS IEA,IBA TAS,IDA IEA,IDA,IDA IBA,IMP NAS,IDA IBA,IEA,IEA,IDA IMP IGI ISS TAS IEA,IDA,ISS IEA,IMP ISS IEA,IEA,IDA,IEA,IDA IMP IBA IEA,IDA ISS IBA IEA,IGI IBA IEA,IGI IBA IEA,IDA TAS NAS IEA,IDA,IDA,IDA IBA,IDA,IDA,IMP,IDA ISS NAS IEA,IMP IBA IEA,IDA,IDA ISS IEA,IDA IEA,IDA IMP IGI TAS IC IEA,IEA,ISS IEA,IEA,IEA	SOD1,FABP5,AKAP12,POSTN,ENO1,PPP1CA,HCLS1,THBS4,FBN1,PPIA,LMNA,CTSS,NPM1,GPLD1,KNG1,AHSG,DENND2B,PRDX1,PRDX2,RACK1,ACAA2,RIPK3,RIPOR2,ACTA2,COL1A1,SERPINC1,C3,ANXA1,C4A,C4B,C1QA,FGB,FGG,S100A4,S100A9,FN1,ARHGDIA,ADIPOQ,C5AR2,APOA1,STAT3,PLG,APOE,HTRA1,RC3H2,SPP1,MYH7
GO:0043226	GO:CC	organelle	0.00617383	16766	133	120	0.902256	0.00715734	22090	1882	GO:0110165	HDA IBA TAS IEA,IDA HDA IEA,IDA HDA ISS IBA TAS NAS IEA,ISS IBA IEA,IDA IBA TAS IEA,IDA IBA IEA,IDA HDA ISS IBA TAS IEA,IEA,IDA HDA TAS IEA,HDA IBA,IDA IEA,IDA HDA IBA TAS IEA,HDA TAS,HDA,IDA HDA,IDA HDA IC IEA,HDA,IDA IEA,IDA ISA TAS IEA,HDA TAS,IDA HDA IBA IEA,HDA,HDA TAS,HDA,IDA HDA ISS IBA TAS IEA,IDA ISS IBA IEA,HDA,IDA HDA,HDA ISS TAS IEA,HDA IBA TAS IEA,HDA,HDA ISS IEA,IDA IBA TAS IEA,IDA …	MYL6,YWHAE,SOD1,KIF1B,CALD1,CDK5RAP1,FABP5,AKAP12,SERPINA1,FABP3,POSTN,FH,PGAM1,PGAM2,PGAM4,ENO1,ENO3,LGALS13,TEAD4,HSPG2,PPP1CA,ITIH1,ITIH3,GOT1,ACTR3,HCLS1,PGK1,TGFBI,ALDH2,MARCKS,FBLN2,THBS4,BIN2,NASP,CTSB,CTSA,FBN1,PPIA,LMNA,PPIAL4A,CTSS,NPM1,LGALS14,UQCRC1,PHLDB1,GPLD1,KNG1,TTR,TTK,GSN,AHSG,PNN,U2SURP,MDH1,MDH2,DENND2B,TOE1,CSRP1,PRDX1,PRDX2,RACK1,ACAA2,GNG12,PITX3,DYSF,HMGN5,RIPK3,RIPOR2,BT…
REAC:R-HSA-216083	REAC	Integrin cell surface interactions	0.00617703	84	103	7	0.0679612	0.0833333	10835	1164	REAC:R-HSA-1474244	REAC,REAC,REAC,REAC,REAC,REAC,REAC	HSPG2,FBN1,COL1A1,FGB,FGG,FN1,SPP1
GO:0005975	GO:BP	carbohydrate metabolic process	0.00619092	573	133	15	0.112782	0.026178	21010	1872	GO:0044238,GO:0071704	IEA,IDA TAS IEA,IMP TAS IEA,IMP NAS IEA,IDA IMP IBA TAS IEA,IBA TAS IEA,IEA,ISS IEA,IMP IBA TAS IEA,TAS,ISS,TAS,TAS IEA,IDA ISS IEA,IEA	FABP5,PGAM1,PGAM2,PGAM4,ENO1,ENO3,PPP1CA,GOT1,PGK1,ALDH2,GPLD1,MDH1,MDH2,ADIPOQ,STAT3
GO:0051015	GO:MF	actin filament binding	0.00638801	210	134	9	0.0671642	0.0428571	20139	7986	GO:0003779,GO:0044877	IDA IBA,TAS,IBA TAS IEA,IBA IEA,IBA,IBA,ISS IBA IEA,IEA,IBA IEA	ACTR3,HCLS1,MARCKS,GSN,NEB,TPM3,TPM4,FLNC,MYH7
GO:0005938	GO:CC	cell cortex	0.00654433	314	133	10	0.075188	0.0318471	22090	462	GO:0005737,GO:0071944	IEA,IEA,IDA,IEA,IEA,IDA IBA,IDA,IEA,IEA,IEA	CALD1,AKAP12,ENO1,MARCKS,BIN2,PHLDB1,GSN,DENND2B,FGB,TPM4
GO:0005581	GO:CC	collagen trimer	0.00655591	93	133	6	0.0451128	0.0645161	22090	201	GO:0032991	IDA IPI IMP IBA IEA,IEA,NAS IEA,TAS IEA,IEA,IEA	COL1A1,C1QA,COL14A1,COL15A1,ADIPOQ,SERPINH1
GO:0030154	GO:BP	cell differentiation	0.00714299	4310	133	50	0.37594	0.0116009	21010	7002	GO:0048869	IEA,ISS NAS IEA,NAS,IEA,IEA,IEA,TAS IEA,IMP ISS IEA,IEP,IEA,IEA,IEP,IDA IEA,IEA,IMP,ISS,ISS IBA TAS NAS IEA,IBA,IEA,ISS TAS IEA,ISS IEA,IMP IEA,IBA IEA,IEP,IBA,IDA IEA,ISS IEA,IDA ISS IBA IEA,ISS IEA,IEA,HDA,TAS,ISS IBA,IDA,IDA IEA,IEA,IMP IEA,IDA ISS IEA,IEA,IDA IMP ISS IEA,IDA,IDA ISS TAS IEA,TAS IEA,IEA,IEA,ISS IEA,IEA,IBA IEA,IBA,ISS	YWHAE,SOD1,CDK5RAP1,FABP3,POSTN,TEAD4,HSPG2,HCLS1,PGK1,TGFBI,MARCKS,CTSB,FBN1,LMNA,PHLDB1,GPLD1,NRP2,CSRP1,PRDX2,PITX3,RIPK3,RIPOR2,BTBD1,ACTA2,NEB,COL1A1,C3,ANXA1,C1QA,FGG,TPM4,S100A4,S100A9,TFAP2A,FN1,COL15A1,FLNC,ADIPOQ,APOA4,STAT3,TUBB,APOE,HSPA2,SERPINH1,HTRA1,RC3H2,MB,SPP1,MYH7,PDLIM5
GO:0048869	GO:BP	cellular developmental process	0.00719231	4311	133	50	0.37594	0.0115982	21010	13764	GO:0009987,GO:0032502	IEA,ISS NAS IEA,NAS,IEA,IEA,IEA,TAS IEA,IMP ISS IEA,IEP,IEA,IEA,IEP,IDA IEA,IEA,IMP,ISS,ISS IBA TAS NAS IEA,IBA,IEA,ISS TAS IEA,ISS IEA,IMP IEA,IBA IEA,IEP,IBA,IDA IEA,ISS IEA,IDA ISS IBA IEA,ISS IEA,IEA,HDA,TAS,ISS IBA,IDA,IDA IEA,IEA,IMP IEA,IDA ISS IEA,IEA,IDA IMP ISS IEA,IDA,IDA ISS TAS IEA,TAS IEA,IEA,IEA,ISS IEA,IEA,IBA IEA,IBA,ISS	YWHAE,SOD1,CDK5RAP1,FABP3,POSTN,TEAD4,HSPG2,HCLS1,PGK1,TGFBI,MARCKS,CTSB,FBN1,LMNA,PHLDB1,GPLD1,NRP2,CSRP1,PRDX2,PITX3,RIPK3,RIPOR2,BTBD1,ACTA2,NEB,COL1A1,C3,ANXA1,C1QA,FGG,TPM4,S100A4,S100A9,TFAP2A,FN1,COL15A1,FLNC,ADIPOQ,APOA4,STAT3,TUBB,APOE,HSPA2,SERPINH1,HTRA1,RC3H2,MB,SPP1,MYH7,PDLIM5
GO:1901681	GO:MF	sulfur compound binding	0.00739769	270	134	10	0.0746269	0.037037	20139	10969	GO:0005488	ISS IEA,IDA IEA,IDA IEA,IDA,NAS,IEA,IEA,IEA,NAS IEA,IDA IEA	POSTN,THBS4,FBN1,PPIA,KNG1,NRP2,SERPINC1,HADHA,FN1,APOE
GO:0090066	GO:BP	regulation of anatomical structure size	0.00742856	508	133	14	0.105263	0.0275591	21010	18845	GO:0065008	ISS IEA,ISS,IMP,IEA,IDA IEA,IMP ISS IBA TAS IEA,ISS IEA,IEA,NAS,IDA,IDA,IEA,TAS IEA,IEA	SOD1,PPP1CA,HCLS1,NPM1,KNG1,GSN,SCPEP1,ACTA2,NEB,FGB,FGG,FN1,APOE,SPP1
GO:0043691	GO:BP	reverse cholesterol transport	0.0075586	18	133	4	0.0300752	0.222222	21010	11360	GO:0030301	IMP,IDA,IDA IBA,IDA	APOA1,APOA2,APOA4,APOE
GO:0007010	GO:BP	cytoskeleton organization	0.00776801	1461	133	25	0.18797	0.0171116	21010	2665	GO:0006996	ISS IEA,IBA,IDA IBA,IDA IMP,IBA IEA,ISS IEA,IMP IBA IEA,IGI IBA,TAS,IDA IMP IGI ISS IBA TAS IEA,IMP,IBA,IMP,IBA NAS,IBA,IBA,TAS,IMP IEA,IBA IEA,IBA IEA,IDA,IBA IEA,TAS,IBA,IBA	SOD1,CALD1,ACTR3,HCLS1,MARCKS,LMNA,NPM1,PHLDB1,TTK,GSN,LRCH3,CSRP1,RIPOR2,NEB,TPM3,TPM4,S100A9,FLNC,TUBA1C,TUBA4A,APOA1,TUBB,APOE,MYH7,PDLIM5
GO:0051346	GO:BP	negative regulation of hydrolase activity	0.00821014	311	133	11	0.0827068	0.0353698	21010	14354	GO:0043086,GO:0051336	IBA IEA,IEA,IEA,IDA,IBA IEA,IBA,IEA,IBA,IEA,IDA IBA IEA,IBA	SERPINA1,ITIH1,ITIH3,CTSB,KNG1,AHSG,SERPINC1,ANXA1,APOA1,APOA2,SERPINH1
GO:0120020	GO:MF	cholesterol transfer activity	0.00826483	23	134	4	0.0298507	0.173913	20139	10440	GO:0120015	IDA IMP IEA,IDA IEA,IDA,IEA	APOA1,APOA2,APOA4,APOE
GO:0006952	GO:BP	defense response	0.00837396	1769	133	28	0.210526	0.0158282	21010	2625	GO:0006950	IEA,IEA,TAS,IEA,TAS,IEA,IEA,IDA IMP,IEA,IMP IEA,ISS IEA,IEA,ISS IBA TAS IEA,IEA,IEA,ISS IEA,IDA IEA,IDA IBA TAS IEA,IEA,IBA,IBA TAS IEA,ISS NAS IEA,IBA,IDA,IDA IEA,IDA IGI ISS IBA IEA,NAS,IMP IC IEA	SOD1,SERPINA1,HSPG2,ACTR3,CTSS,KNG1,GSN,AHSG,PRDX1,PRDX2,RIPK3,C3,ANXA1,C4A,C4B,C1QA,FGB,S100A9,FN1,HPR,HP,ADIPOQ,C5AR2,APOA1,APOA4,STAT3,TUBB,APOE
GO:0065009	GO:BP	regulation of molecular function	0.00852787	2526	133	35	0.263158	0.0138559	21010	16684	GO:0065007	IDA,IDA,IDA IBA TAS,IBA IEA,ISS,IEA,IEA,IMP,IDA IEA,IDA,IDA IBA,IDA IMP IEA,IBA,ISS,IBA IEA,IMP,IBA,IEA,IDA IMP,IDA IMP IEA,IMP ISS IEA,NAS,IDA IBA,IEA,IBA,IDA TAS,IDA,IDA ISS IEA,IDA IEA,IDA IBA IEA,IDA IBA,IGI ISS,IDA IBA IEA,IEA,IBA	YWHAE,SOD1,CDK5RAP1,SERPINA1,PPP1CA,ITIH1,ITIH3,HCLS1,CTSB,PPIA,CTSS,NPM1,PPM1J,GPLD1,KNG1,GSN,AHSG,PRDX2,RACK1,RIPK3,RIPOR2,BTBD1,EVI5L,SERPINC1,ANXA1,S100A9,HP,ADIPOQ,APOA1,APOA2,APOA4,STAT3,APOE,HSPA2,SERPINH1
GO:1901564	GO:BP	organonitrogen compound metabolic process	0.00874886	6362	133	65	0.488722	0.0102169	21010	22437	GO:0006807,GO:0071704	IDA IEA,IDA,IDA IBA TAS IEA,IEA,IBA IEA,IEA,IDA,IDA IMP IGI,IMP ISS TAS IEA,IEA,IEA,IDA ISS IBA IEA,IMP ISS IEA,IMP,ISS IEA,IDA,IDA IBA TAS IEA,IDA IGI TAS IEA,IDA IMP IBA TAS IEA,IBA IEA,IDA IBA TAS IEA,IBA IEA,IDA IEA,IBA IEA,IBA IEA,IBA IEA,IBA IEA,IBA IEA,IDA ISS TAS,IDA IBA IEA,IBA,IBA IEA,IMP ISS IEA,IBA,IDA IBA,IEA,IDA IMP ISS IBA NAS IEA,IDA IMP TAS IEA,IEA,IEA,IEA,IDA,IDA,IDA IBA,IDA IMP…	YWHAE,SOD1,CDK5RAP1,FABP5,SERPINA1,FABP3,PGAM1,ENO1,PPP1CA,ITIH1,ITIH3,GOT1,HCLS1,PGK1,ALDH2,THBS4,CTSB,CTSA,PPIA,PPIAL4A,CTSS,PPIAL4C,NPM1,PPIAL4D,PPIAL4E,PPIAL4F,PPIAL4G,PPM1J,GPLD1,KNG1,TTR,TTK,GSN,AHSG,MDH1,MDH2,RACK1,RIPK3,BTBD1,SCPEP1,SERPINC1,C3,ANXA1,FGB,FGG,S100A9,ATP5PO,FN1,HPR,HP,ADIPOQ,APOA1,APOA2,APOA4,STAT3,PLG,CKB,APOE,HSPA2,SERPINH1,KCTD5,GDA,HTRA1,RC3H2,MYH7
GO:0034381	GO:BP	plasma lipoprotein particle clearance	0.00895086	40	133	5	0.037594	0.125	21010	8998	GO:0032501,GO:0097006	ISS,IDA,IC,IDA,IDA IMP IEA	GPLD1,ADIPOQ,APOA1,APOA2,APOE
REAC:R-HSA-8963898	REAC	Plasma lipoprotein assembly	0.00924957	18	103	4	0.038835	0.222222	10835	1674	REAC:R-HSA-174824	REAC,REAC,REAC,REAC	APOA1,APOA2,APOA4,APOE
GO:0044282	GO:BP	small molecule catabolic process	0.00930011	379	133	12	0.0902256	0.0316623	21010	11507	GO:0009056,GO:0044281	TAS,TAS IEA,IDA IMP TAS,TAS IEA,IDA IEA,TAS IEA,IEA,IBA IEA,IDA IBA IEA,ISS IEA,IBA IEA,IEA	PGAM1,PGAM2,ENO1,ENO3,GOT1,PGK1,ALDH2,ACAA2,HADHA,ADIPOQ,APOE,GDA
GO:0007275	GO:BP	multicellular organism development	0.00947842	4610	133	52	0.390977	0.0112798	21010	2853	GO:0032501,GO:0048856	HEP IEA,ISS NAS IEA,IBA,NAS,IEA,HEP,IBA TAS IEA,TAS IEA,IEA,IMP IEA,IMP,IEP IEA,IBA IEA,IEP,ISS IEA,IDA IMP IEP IEA,IEA,IMP IGI,IMP ISS,IBA,ISS IBA TAS NAS IEA,ISS NAS IEA,TAS,IEA,ISS IEA,ISS TAS IEA,ISS IEA,IEA,IBA,IEP IEA,IBA,IMP IBA IEA,ISS IEA,IDA IBA,ISS IEA,ISS IBA,IDA IMP IEP ISS,IDA IBA IEA,IEA,IDA ISS IEA,IDA IEA,IEA,IMP ISS TAS IEA,HEP,IDA ISS TAS IEA,IEA,TAS,ISS IEA,IEA,TAS IEA,IMP IBA…	YWHAE,SOD1,CALD1,CDK5RAP1,POSTN,ENO3,TEAD4,HSPG2,PPP1CA,HCLS1,PGK1,TGFBI,MARCKS,THBS4,NASP,FBN1,LMNA,PHLDB1,GPLD1,GSN,NRP2,AHSG,PRDX1,PRDX2,RACK1,PITX3,RIPK3,RIPOR2,BTBD1,ACTA2,NEB,COL1A1,C3,ANXA1,C1QA,S100A9,TFAP2A,FN1,COL15A1,ADIPOQ,APOA1,APOA4,STAT3,CKB,APOE,SERPINH1,GDA,RC3H2,MB,SPP1,MYH7,PDLIM5
GO:0019430	GO:BP	removal of superoxide radicals	0.0095273	19	133	4	0.0300752	0.210526	21010	6045	GO:0006801,GO:0071451,GO:0098869	ISS IBA IC IEA,IBA IEA,IDA IBA IEA,IDA	SOD1,PRDX1,PRDX2,APOA4
GO:0070161	GO:CC	anchoring junction	0.00954092	903	133	17	0.12782	0.0188261	22090	2445	GO:0030054	HDA,HDA,HDA,IDA,HDA IEA,HDA,IEA,HDA,HDA,HDA IEA,TAS IEA,HDA,HDA,HDA,HDA,HDA IEA,HDA IBA	YWHAE,AKAP12,HSPG2,PPP1CA,ACTR3,MARCKS,BIN2,PPIA,NPM1,GSN,PNN,CSRP1,ANXA1,TPM4,FLNC,SNTB2,PDLIM5
REAC:R-HSA-397014	REAC	Muscle contraction	0.00963076	203	103	10	0.0970874	0.0492611	10835	1423	REAC:0000000	REAC,REAC,REAC,REAC,REAC,REAC,REAC,REAC,REAC,REAC	MYL6,CALD1,ALDH2,DYSF,ACTA2,NEB,ACTG2,ANXA1,TPM3,TPM4
GO:0005856	GO:CC	cytoskeleton	0.00983067	2407	133	31	0.233083	0.0128791	22090	401	GO:0043232	IBA TAS IEA,ISS IBA IEA,IDA IBA TAS IEA,IEA,IDA IBA TAS IEA,IBA TAS IEA,IDA IBA,TAS IEA,IDA IBA IEA,TAS,IDA IBA TAS IEA,TAS,IDA,IDA,IDA IEA,IEA,TAS IEA,IEA,IDA,IDA IBA TAS NAS IEA,IDA IBA TAS IEA,TAS IEA,TAS,IEA,IDA IBA TAS IEA,IDA IBA IEA,IEA,IDA IBA TAS IEA,ISS IEA,IBA TAS IEA,IDA IBA	MYL6,KIF1B,CALD1,AKAP12,ACTR3,MARCKS,BIN2,LMNA,NPM1,TTK,GSN,PNN,MDH1,DYSF,RIPOR2,ACTA2,NEB,ACTG2,ANXA1,TPM3,TPM4,S100A9,ARHGDIA,FLNC,TUBA1C,TUBA4A,SNTB2,TUBB,HSPA2,MYH7,PDLIM5
GO:0120015	GO:MF	sterol transfer activity	0.00986674	24	134	4	0.0298507	0.166667	20139	10436	GO:0015248,GO:0120013	IDA IMP IEA,IDA IEA,IDA,IEA	APOA1,APOA2,APOA4,APOE
GO:0043202	GO:CC	lysosomal lumen	0.00990615	100	133	6	0.0451128	0.06	22090	1873	GO:0005764,GO:0005775	TAS,TAS,TAS,TAS,TAS,TAS	HSPG2,CTSB,CTSA,CTSS,GC,FMOD
GO:0048584	GO:BP	positive regulation of response to stimulus	0.0100965	2212	133	32	0.240602	0.0144665	21010	13507	GO:0048518,GO:0048583,GO:0050896	IMP ISS IEA,IEA,IEA,IEA,IMP,IDA,IDA,IBA TAS,IDA,IDA IBA,IEA,IMP,IEA,ISS IEA,IEA,IDA,IDA IMP IBA IEA,IDA IBA,IGI IBA IEA,IGI IBA IEA,IDA TAS NAS IEA,IDA,IDA,IDA IBA,IDA,IDA ISS IEA,IBA IEA,IDA,ISS IEA,IDA,IMP,ISS IEA	SOD1,FABP5,AKAP12,PPP1CA,HCLS1,THBS4,PPIA,CTSS,GPLD1,DENND2B,PRDX2,RACK1,RIPK3,RIPOR2,ACTA2,COL1A1,C3,ANXA1,C4A,C4B,C1QA,FGB,FGG,S100A4,S100A9,ADIPOQ,C5AR2,APOA1,STAT3,PLG,APOE,RC3H2
GO:0045834	GO:BP	positive regulation of lipid metabolic process	0.0103078	153	133	8	0.0601504	0.0522876	21010	12267	GO:0006629,GO:0009893,GO:0019216	IC,ISS,IBA,ISS IEA,IDA,IDA,IDA IBA,IDA IEA	FABP3,GPLD1,ANXA1,ADIPOQ,APOA1,APOA2,APOA4,APOE
GO:0030198	GO:BP	extracellular matrix organization	0.0107638	320	133	11	0.0827068	0.034375	21010	7022	GO:0043062,GO:0045229	IBA IEA,IBA IEA,NAS,IDA TAS,IMP IGI,IMP IBA NAS,NAS,IBA,IEA,IDA,IBA IEA	POSTN,TGFBI,MATN2,CTSS,PHLDB1,COL1A1,COL14A1,COL15A1,FMOD,PLG,SERPINH1
GO:0097006	GO:BP	regulation of plasma lipoprotein particle levels	0.0109889	72	133	6	0.0451128	0.0833333	21010	19317	GO:0050789	ISS,IDA,IDA IC,IDA IBA,IDA IBA TAS IC,IDA IMP IGI IEA	GPLD1,ADIPOQ,APOA1,APOA2,APOA4,APOE
GO:0043062	GO:BP	extracellular structure organization	0.0110864	321	133	11	0.0827068	0.0342679	21010	11015	GO:0016043	IBA IEA,IBA IEA,NAS,IDA TAS,IMP IGI,IMP IBA NAS,NAS,IBA,IEA,IDA,IBA IEA	POSTN,TGFBI,MATN2,CTSS,PHLDB1,COL1A1,COL14A1,COL15A1,FMOD,PLG,SERPINH1
GO:0045807	GO:BP	positive regulation of endocytosis	0.0113439	155	133	8	0.0601504	0.0516129	21010	12246	GO:0006897,GO:0030100,GO:0051050,GO:0051130	IEA,IDA,IMP ISS IEA,IGI,IGI,IDA,IDA,IDA	SOD1,AHSG,C3,C4A,C4B,APOA1,APOA2,APOE
GO:0008201	GO:MF	heparin binding	0.0115154	173	134	8	0.0597015	0.0462428	20139	1613	GO:0005539,GO:1901681	ISS IEA,IDA IEA,IDA IEA,NAS,IEA,IEA,NAS IEA,IDA IEA	POSTN,THBS4,FBN1,KNG1,NRP2,SERPINC1,FN1,APOE
GO:0045229	GO:BP	external encapsulating structure organization	0.0117569	323	133	11	0.0827068	0.0340557	21010	11950	GO:0016043	IBA IEA,IBA IEA,NAS,IDA TAS,IMP IGI,IMP IBA NAS,NAS,IBA,IEA,IDA,IBA IEA	POSTN,TGFBI,MATN2,CTSS,PHLDB1,COL1A1,COL14A1,COL15A1,FMOD,PLG,SERPINH1
GO:0010035	GO:BP	response to inorganic substance	0.0120468	530	133	14	0.105263	0.0264151	21010	3905	GO:0042221	IDA ISS IBA IC IEA,IEA,ISS IEA,IDA,IBA IEA,IDA IBA IEA,ISS IEA,IEA,IBA,IDA,IDA,IDA,IDA,IDA	SOD1,PGAM2,PPP1CA,GPLD1,PRDX1,PRDX2,RIPK3,COL1A1,ANXA1,FGB,FGG,TFAP2A,HP,APOA4
GO:0043227	GO:CC	membrane-bounded organelle	0.0120841	15624	133	114	0.857143	0.00729647	22090	1883	GO:0043226	HDA,IDA HDA IEA,IDA HDA ISS IBA TAS NAS IEA,ISS IBA IEA,IDA IBA IEA,IDA HDA IBA TAS IEA,IDA HDA TAS IEA,HDA IBA,IDA IEA,IDA HDA IBA TAS IEA,HDA TAS,HDA,IDA HDA,IDA HDA IC IEA,HDA,IDA IEA,IDA TAS IEA,HDA TAS,IDA HDA IBA IEA,HDA,HDA TAS,HDA,IDA HDA IEA,IDA ISS IBA IEA,HDA,IDA HDA,HDA ISS TAS IEA,HDA IEA,HDA,HDA ISS IEA,TAS,IDA ISS IBA IEA,IDA HDA TAS IEA,IDA HDA TAS NAS IEA,TAS,IDA HDA TAS IEA,IDA …	MYL6,YWHAE,SOD1,KIF1B,CDK5RAP1,FABP5,SERPINA1,FABP3,POSTN,FH,PGAM1,PGAM2,PGAM4,ENO1,ENO3,LGALS13,TEAD4,HSPG2,PPP1CA,ITIH1,ITIH3,GOT1,ACTR3,HCLS1,PGK1,TGFBI,ALDH2,MARCKS,FBLN2,THBS4,BIN2,NASP,CTSB,CTSA,FBN1,PPIA,LMNA,PPIAL4A,CTSS,NPM1,LGALS14,UQCRC1,PHLDB1,GPLD1,KNG1,TTR,TTK,GSN,AHSG,PNN,U2SURP,MDH1,MDH2,DENND2B,TOE1,CSRP1,PRDX1,PRDX2,RACK1,ACAA2,GNG12,PITX3,DYSF,HMGN5,RIPK3,BTBD1,SCPEP1,ACTA2,NEB…
REAC:R-HSA-174577	REAC	Activation of C3 and C5	0.0123501	7	103	3	0.0291262	0.428571	10835	77	REAC:R-HSA-166658	REAC,REAC,REAC	C3,C4A,C4B
GO:0050896	GO:BP	response to stimulus	0.0124814	8955	133	82	0.616541	0.0091569	21010	14004	GO:0008150	IDA IBA TAS,IDA IMP ISS IBA IC IEA,IEA,IMP IBA TAS IEA,IEA,IDA IEA,IEA,IEA,IDA IGI IEP,IDA IBA IEA,TAS IEA,ISS IC IEA,IEP IEA,IEA,IMP ISS IBA TAS IEA,IDA,IEA,IEA,IDA ISS IBA IEA,IMP,IEA,IEP,ISS IEA,IDA IMP ISS,IDA IEP ISS IEA,IDA IEP IBA TAS,IDA IMP NAS IEA,IEA,IDA IMP ISS,IDA IBA IEA,IEA,IBA TAS IEA,IMP ISS IEA,ISS IEA,IDA IMP NAS,IDA IBA,HMP,IBA IEA,IDA IMP IBA NAS IEA,IDA IMP IGI ISS TAS IEA,I…	YWHAE,SOD1,FABP5,AKAP12,SERPINA1,POSTN,FH,PGAM2,ENO1,TEAD4,HSPG2,PPP1CA,GOT1,ACTR3,HCLS1,PGK1,TGFBI,MARCKS,THBS4,BIN2,NASP,CTSB,FBN1,PPIA,LMNA,CTSS,NPM1,UQCRC1,GPLD1,KNG1,TTR,TTK,GSN,NRP2,AHSG,DENND2B,CSRP1,PRDX1,PRDX2,RACK1,ACAA2,GNG12,PITX3,DYSF,RIPK3,RIPOR2,ACTA2,COL1A1,SERPINC1,C3,ANXA1,C4A,C4B,HADHA,C1QA,FGB,FGG,S100A4,S100A9,TFAP2A,FN1,ARHGDIA,COL15A1,HPR,HP,ADIPOQ,C5AR2,APOA1,APOA2,APOA4,F…
GO:0072359	GO:BP	circulatory system development	0.0126555	1119	133	21	0.157895	0.0187668	21010	18204	GO:0048731	IBA,TAS IEA,IMP,IEP,IEP,IMP,IEA,IMP,ISS NAS IEA,IEP,IBA,IMP IBA IEA,IEA,IDA IBA,IBA IEA,IEA,IEA,IEA,IEA,IMP IBA,ISS IBA	CALD1,HSPG2,PGK1,TGFBI,THBS4,FBN1,LMNA,GPLD1,NRP2,ACTA2,NEB,COL1A1,C3,ANXA1,FN1,COL15A1,STAT3,APOE,MB,MYH7,PDLIM5
GO:0019320	GO:BP	hexose catabolic process	0.0128965	43	133	5	0.037594	0.116279	21010	5940	GO:0019318,GO:0046365	TAS,TAS IEA,IDA IMP TAS,TAS IEA,TAS IEA	PGAM1,PGAM2,ENO1,ENO3,PGK1
GO:1990748	GO:BP	cellular detoxification	0.0132546	113	133	7	0.0526316	0.0619469	21010	26328	GO:0009987,GO:0097237,GO:0098754	ISS IBA IC IEA,IBA IEA,IDA IBA IEA,IEA,IEA,IDA,IEA	SOD1,PRDX1,PRDX2,S100A9,HP,APOA4,APOE
GO:0006979	GO:BP	response to oxidative stress	0.0134204	393	133	12	0.0902256	0.0305344	21010	2646	GO:0006950	IDA ISS IBA IC IEA,IDA,IBA IEA,IDA IMP IBA NAS IEA,IGI IEA,ISS IEA,IEA,IBA,IDA,ISS IEA,IDA,NAS IEA	SOD1,PPIA,PRDX1,PRDX2,RACK1,RIPK3,COL1A1,ANXA1,HP,ADIPOQ,APOA4,APOE
GO:0030054	GO:CC	cell junction	0.0138906	2214	133	29	0.218045	0.0130985	22090	871	GO:0110165	HDA,IEA,ISS IEA,HDA IEA,IEA,HDA,IDA IEA,HDA IEA,HDA,IEA,HDA,HDA,HDA IEA,IBA IEA,TAS IEA,HDA,IBA,HDA,IDA IEA,IEA,ISS IEA,IEA,HDA,IEA,HDA,IEA,HDA IBA IEA,IDA IEP IEA,HDA ISS IBA IEA	YWHAE,KIF1B,FABP5,AKAP12,POSTN,HSPG2,PPP1CA,ACTR3,MARCKS,BIN2,PPIA,NPM1,GSN,NRP2,PNN,CSRP1,DYSF,ANXA1,C4A,C4B,C1QA,FGB,TPM4,ARHGDIA,FLNC,APOA4,SNTB2,APOE,PDLIM5
GO:0030162	GO:BP	regulation of proteolysis	0.0141398	693	133	16	0.120301	0.023088	21010	7005	GO:0006508,GO:0051246	IBA IEA,IMP,IEA,IEA,IDA,IBA,IDA,IDA IBA IEA,IMP ISS IEA,IBA,IDA IMP,IEA,IDA,IGI,IDA IMP IGI,IBA	SERPINA1,ENO1,ITIH1,ITIH3,CTSB,CTSS,GPLD1,KNG1,GSN,AHSG,RACK1,SERPINC1,S100A9,STAT3,APOE,SERPINH1
GO:0071450	GO:BP	cellular response to oxygen radical	0.0145675	21	133	4	0.0300752	0.190476	21010	17495	GO:0000305,GO:0034614	ISS IBA IC IEA,IBA IEA,IDA IBA IEA,IDA	SOD1,PRDX1,PRDX2,APOA4
GO:0071451	GO:BP	cellular response to superoxide	0.0145675	21	133	4	0.0300752	0.190476	21010	17496	GO:0000303,GO:0071450	ISS IBA IC IEA,IBA IEA,IDA IBA IEA,IDA	SOD1,PRDX1,PRDX2,APOA4
GO:1905952	GO:BP	regulation of lipid localization	0.0149959	161	133	8	0.0601504	0.0496894	21010	26082	GO:0010876,GO:0032879	ISS IEA,IDA,IDA,IDA IBA IEA,IDA IMP IEA,IDA IBA IEA,IDA IGI IEA,IDA	FABP3,C3,ADIPOQ,APOA1,APOA2,APOA4,APOE,SPP1
GO:0046470	GO:BP	phosphatidylcholine metabolic process	0.0150615	76	133	6	0.0451128	0.0789474	21010	12802	GO:0006650,GO:1901564	IEA,IEA,ISS TAS,IDA IBA,IDA,IDA IBA	FABP5,FABP3,GPLD1,APOA1,APOA2,APOA4
GO:0030017	GO:CC	sarcomere	0.01518	215	133	8	0.0601504	0.0372093	22090	868	GO:0030016,GO:0110165	IEA,IBA,IDA IBA IEA,TAS,TAS,IEA,ISS TAS IEA,IBA	ENO1,CSRP1,NEB,TPM3,TPM4,FLNC,MYH7,PDLIM5
GO:0016052	GO:BP	carbohydrate catabolic process	0.0164148	163	133	8	0.0601504	0.0490798	21010	5170	GO:0005975,GO:1901575	IDA TAS IEA,IMP TAS IEA,IMP NAS IEA,IDA IMP IBA TAS IEA,IBA TAS IEA,IEA,IMP IBA TAS IEA,IEA	PGAM1,PGAM2,PGAM4,ENO1,ENO3,PPP1CA,PGK1,STAT3
REAC:R-HSA-6798695	REAC	Neutrophil degranulation	0.0176797	476	103	15	0.145631	0.0315126	10835	1519	REAC:R-HSA-168249	REAC,REAC,REAC,REAC,REAC,REAC,REAC,REAC,REAC,REAC,REAC,REAC,REAC,REAC,REAC	FABP5,SERPINA1,PGAM1,BIN2,CTSB,CTSA,PPIA,CTSS,TTR,GSN,AHSG,C3,S100A9,HP,TUBB
GO:0042627	GO:CC	chylomicron	0.0181338	13	133	3	0.0225564	0.230769	22090	1816	GO:0034358	IDA IBA,IDA IBA IEA,IDA IEA	APOA2,APOA4,APOE
GO:0006090	GO:BP	pyruvate metabolic process	0.0186307	119	133	7	0.0526316	0.0588235	21010	1982	GO:0032787	IDA TAS IEA,IMP TAS IEA,IMP NAS IEA,IDA IMP IBA TAS IEA,IBA TAS IEA,IMP IBA TAS IEA,IEA	PGAM1,PGAM2,PGAM4,ENO1,ENO3,PGK1,STAT3
GO:0044057	GO:BP	regulation of system process	0.0186744	551	133	14	0.105263	0.0254083	21010	11436	GO:0003008,GO:0051239	NAS IC,ISS IEA,IEA,IGI,ISS IEA,IDA,IDA,IDA IEA,IBA IEA,IEA,IBA IEA,IDA,IDA,IDA IMP IEA	YWHAE,SOD1,FABP5,ENO1,LMNA,FGB,FGG,ADIPOQ,APOA1,APOA2,APOA4,APOE,SPP1,MYH7
KEGG:05150	KEGG	Staphylococcus aureus infection	0.0196073	87	82	6	0.0731707	0.0689655	8161	432	KEGG:00000	KEGG,KEGG,KEGG,KEGG,KEGG,KEGG	C3,C4A,C4B,C1QA,FGG,PLG
GO:0001725	GO:CC	stress fiber	0.0201496	70	133	5	0.037594	0.0714286	22090	154	GO:0042641,GO:0097517	IEA,IDA,IDA,IEA,IBA	ACTA2,TPM3,TPM4,MYH7,PDLIM5
GO:0097517	GO:CC	contractile actin filament bundle	0.0201496	70	133	5	0.037594	0.0714286	22090	3045	GO:0032432	IEA,IDA,IDA,IEA,IBA	ACTA2,TPM3,TPM4,MYH7,PDLIM5
GO:0032101	GO:BP	regulation of response to external stimulus	0.0203828	1062	133	20	0.150376	0.0188324	21010	7724	GO:0009605,GO:0048583	IEA,IDA,TAS,IDA IBA,IMP,IEA,ISS IEA,IEA,IEA,ISS IBA IEA,IDA,IDA,IDA,ISS NAS IEA,IMP,IDA,IDA ISS IEA,IDA IEA,IDA IC IEA,IEA	SOD1,THBS4,CTSS,KNG1,AHSG,PRDX2,RIPOR2,SERPINC1,C3,ANXA1,FGB,FGG,S100A9,ADIPOQ,C5AR2,APOA1,STAT3,PLG,APOE,SPP1
GO:0019216	GO:BP	regulation of lipid metabolic process	0.0212377	344	133	11	0.0827068	0.0319767	21010	5849	GO:0006629,GO:0080090	IDA,IEA,ISS IC IEA,ISS,IDA,IBA,ISS IEA,IDA,IDA,IDA IBA,IDA IGI IEA	SOD1,FABP5,FABP3,GPLD1,C3,ANXA1,ADIPOQ,APOA1,APOA2,APOA4,APOE
GO:0070325	GO:MF	lipoprotein particle receptor binding	0.0214924	29	134	4	0.0298507	0.137931	20139	8710	GO:0005102	TAS,IPI IBA,IPI IBA,IDA IPI IBA NAS	HSPG2,APOA1,APOA2,APOE
GO:0097237	GO:BP	cellular response to toxic substance	0.0219308	122	133	7	0.0526316	0.057377	21010	19434	GO:0009636,GO:0070887	ISS IBA IC IEA,IBA IEA,IDA IBA IEA,IEA,IEA,IDA,IEA	SOD1,PRDX1,PRDX2,S100A9,HP,APOA4,APOE
GO:0030195	GO:BP	negative regulation of blood coagulation	0.0223666	48	133	5	0.037594	0.104167	21010	7021	GO:0007596,GO:0030193,GO:0050819,GO:0061045,GO:1900047	IDA IBA,IDA,IDA,IDA IEA,IDA	KNG1,FGB,FGG,PLG,APOE
GO:2000427	GO:BP	positive regulation of apoptotic cell clearance	0.0233961	8	133	3	0.0225564	0.375	21010	26825	GO:0043277,GO:0050766,GO:2000425	IMP,IGI,IGI	C3,C4A,C4B
GO:0006508	GO:BP	proteolysis	0.0240786	1766	133	27	0.203008	0.0152888	21010	2270	GO:0019538	IBA IEA,IMP,IEA,IEA,IMP,IDA IBA TAS IEA,IDA IEA,IDA IBA TAS IEA,IDA,IDA IBA IEA,IMP ISS IEA,IBA,IDA IMP,IEA,IEA,IDA,IDA,IDA,IEA,IEA,IGI,IDA IMP IBA IEA,IDA IMP IGI,IBA,IBA,ISS IEA,IBA	SERPINA1,ENO1,ITIH1,ITIH3,PGK1,CTSB,CTSA,CTSS,GPLD1,KNG1,GSN,AHSG,RACK1,SCPEP1,SERPINC1,FGB,FGG,S100A9,HPR,HP,STAT3,PLG,APOE,SERPINH1,KCTD5,HTRA1,RC3H2
GO:1900047	GO:BP	negative regulation of hemostasis	0.0247824	49	133	5	0.037594	0.102041	21010	21148	GO:0007599,GO:0048519,GO:1900046	IDA IBA,IDA,IDA,IDA IEA,IDA	KNG1,FGB,FGG,PLG,APOE
GO:0016868	GO:MF	intramolecular transferase activity, phosphotransferases	0.0251141	11	134	3	0.0223881	0.272727	20139	3057	GO:0016866	EXP IDA IMP NAS IEA,EXP IMP IEA,IMP NAS IEA	PGAM1,PGAM2,PGAM4
GO:0042060	GO:BP	wound healing	0.0254597	419	133	12	0.0902256	0.0286396	21010	10441	GO:0009611	IEA,ISS,IDA IBA IEA,HMP,IEA,IEA,IDA IBA,IDA IBA IEA,IDA IMP IBA IEA,IEA,IDA IMP IEA,IDA	SERPINA1,PPIA,KNG1,CSRP1,PRDX2,SERPINC1,ANXA1,FGB,FGG,FN1,PLG,APOE
GO:0048646	GO:BP	anatomical structure formation involved in morphogenesis	0.0254847	1172	133	21	0.157895	0.0179181	21010	13556	GO:0009653,GO:0032502	IBA,IEA,TAS IEA,IMP,IEP,IEP,IMP IGI,IMP,NAS IEA,IBA,IMP,IBA,IEA,IEA,IDA IBA,IEP ISS,IDA IEA,IEA,IMP,IEA,IBA	CALD1,TEAD4,HSPG2,PGK1,TGFBI,THBS4,PHLDB1,GPLD1,NRP2,CSRP1,RIPOR2,NEB,COL1A1,C3,ANXA1,TFAP2A,FN1,COL15A1,FLNC,STAT3,MYH7
GO:0034114	GO:BP	regulation of heterotypic cell-cell adhesion	0.0254854	24	133	4	0.0300752	0.166667	21010	8806	GO:0022407,GO:0034113	IDA,IDA,IDA,IDA	FGB,FGG,ADIPOQ,APOA1
GO:0000303	GO:BP	response to superoxide	0.0254854	24	133	4	0.0300752	0.166667	21010	94	GO:0000305	IDA ISS IBA IC IEA,IBA IEA,IDA IBA IEA,IDA	SOD1,PRDX1,PRDX2,APOA4
GO:0098754	GO:BP	detoxification	0.0270705	126	133	7	0.0526316	0.0555556	21010	19766	GO:0008150,GO:0009636	ISS IBA IC IEA,IBA IEA,IDA IBA IEA,IEA,IEA,IDA,IEA	SOD1,PRDX1,PRDX2,S100A9,HP,APOA4,APOE
GO:0003012	GO:BP	muscle system process	0.0273251	422	133	12	0.0902256	0.028436	21010	1477	GO:0003008	TAS,ISS IEA,IEA,IMP,IGI,ISS IEA,IMP ISS IEA,IEA,IBA,IBA,IDA IMP IBA TAS IEA,ISS	MYL6,SOD1,CALD1,PGAM2,ENO1,LMNA,GSN,ACTA2,TPM3,TPM4,MYH7,PDLIM5
GO:0046890	GO:BP	regulation of lipid biosynthetic process	0.0275295	175	133	8	0.0601504	0.0457143	21010	13058	GO:0008610,GO:0009889,GO:0019216	IDA,IEA,IC IEA,ISS,IDA,IBA,IDA IBA,IDA	SOD1,FABP5,FABP3,GPLD1,C3,ANXA1,APOA4,APOE
GO:0000305	GO:BP	response to oxygen radical	0.0301913	25	133	4	0.0300752	0.16	21010	96	GO:0000302,GO:0010035	IDA ISS IBA IC IEA,IBA IEA,IDA IBA IEA,IDA	SOD1,PRDX1,PRDX2,APOA4
GO:0046365	GO:BP	monosaccharide catabolic process	0.0302212	51	133	5	0.037594	0.0980392	21010	12714	GO:0005996,GO:0016052,GO:0044282	TAS,TAS IEA,IDA IMP TAS,TAS IEA,TAS IEA	PGAM1,PGAM2,ENO1,ENO3,PGK1
GO:0042641	GO:CC	actomyosin	0.0318053	77	133	5	0.037594	0.0649351	22090	1818	GO:0015629,GO:0110165	IEA,IDA,IDA,IEA,IBA	ACTA2,TPM3,TPM4,MYH7,PDLIM5
GO:0009653	GO:BP	anatomical structure morphogenesis	0.0321329	2683	133	35	0.263158	0.0130451	21010	3628	GO:0032502,GO:0048856	ISS IEA,IBA,IEA,IEA,TAS IEA,IEA,IMP,IEP,IEP,IEP,IMP IGI,IMP,ISS IBA TAS NAS IEA,IBA,ISS IEA,ISS IBA TAS IEA,IMP IEA,ISS,IBA,ISS,IMP IEA,IEA,IDA IBA,IDA IMP IEP ISS,IDA IEA,IEA,IMP,IDA,IDA,ISS IEA,TAS IEA,IEA,IEA,IMP IBA,ISS	SOD1,CALD1,POSTN,TEAD4,HSPG2,PPP1CA,PGK1,TGFBI,THBS4,FBN1,PHLDB1,GPLD1,NRP2,CSRP1,RACK1,PITX3,RIPOR2,ACTA2,NEB,ACTG2,COL1A1,C3,ANXA1,TFAP2A,FN1,COL15A1,FLNC,ADIPOQ,APOA1,STAT3,APOE,SERPINH1,SPP1,MYH7,PDLIM5
GO:0032102	GO:BP	negative regulation of response to external stimulus	0.0321494	429	133	12	0.0902256	0.027972	21010	7725	GO:0009605,GO:0032101,GO:0048585	IEA,IDA IBA,IEA,IDA,IDA,ISS NAS IEA,IMP,IDA,IDA ISS IEA,IDA IEA,IDA IC IEA,IEA	SOD1,KNG1,PRDX2,FGB,FGG,ADIPOQ,C5AR2,APOA1,STAT3,PLG,APOE,SPP1
GO:0008015	GO:BP	blood circulation	0.0327936	503	133	13	0.0977444	0.0258449	21010	3149	GO:0003013	NAS IC,IDA ISS IEA,IEA,IEA,IDA IEA,ISS IEA,ISS IEA,IEA,IDA,IDA,IDA,IDA IEA,IDA IMP IBA	YWHAE,SOD1,AKAP12,POSTN,KNG1,GSN,SCPEP1,ACTA2,FGB,FGG,ADIPOQ,APOE,MYH7
GO:0050819	GO:BP	negative regulation of coagulation	0.0332673	52	133	5	0.037594	0.0961538	21010	13939	GO:0050817,GO:0050818,GO:0051241	IDA IBA,IDA,IDA,IDA IEA,IDA	KNG1,FGB,FGG,PLG,APOE
GO:0032879	GO:BP	regulation of localization	0.0336364	2123	133	30	0.225564	0.0141309	21010	8247	GO:0050789,GO:0051179	IDA,IEA,IEA,ISS IEA,IMP,IMP,IEA,IDA,IEA,ISS,IMP,IDA,IMP ISS,IDA,IMP IBA,ISS IEA,IDA IMP ISS IEA,IDA IMP IBA,IGI,IGI,IDA,IDA,IEA,IDA ISS IEA,IDA IBA IEA,IDA IMP IEA,IDA IBA IEA,IDA IMP IGI IEA,IEA,IDA	YWHAE,SOD1,FABP5,FABP3,HCLS1,PPIA,LMNA,CTSS,NPM1,GPLD1,GSN,AHSG,RACK1,ACAA2,DYSF,RIPOR2,C3,ANXA1,C4A,C4B,FGB,FGG,ARHGDIA,ADIPOQ,APOA1,APOA2,APOA4,APOE,HSPA2,SPP1
GO:0006108	GO:BP	malate metabolic process	0.0349316	9	133	3	0.0225564	0.333333	21010	1996	GO:0043648	IDA IBA IEA,IBA IEA,IDA IMP IEA	FH,MDH1,MDH2
GO:0006107	GO:BP	oxaloacetate metabolic process	0.0349316	9	133	3	0.0225564	0.333333	21010	1995	GO:0043648	IEA,IBA,IEA	GOT1,MDH1,MDH2
GO:0030300	GO:BP	regulation of intestinal cholesterol absorption	0.0349316	9	133	3	0.0225564	0.333333	21010	7074	GO:0030299,GO:0032374,GO:1904729	IBA IEA,IEA,IBA IEA	APOA1,APOA2,APOA4
GO:0006796	GO:BP	phosphate-containing compound metabolic process	0.0350897	2694	133	35	0.263158	0.0129918	21010	2521	GO:0006793	IDA IEA,IDA,IDA IBA TAS,IEA,IC IEA,IDA,IDA IGI,TAS,IDA IMP ISS TAS IEA,IMP ISS IEA,ISS IEA,IDA,IDA IMP,IDA IEA,IBA IEA,IDA IMP ISS IBA TAS,IBA IEA,IDA IBA,IEA,IDA IMP IBA,IDA IMP IEA,IDA,IDA,IMP IBA NAS IEA,IDA,IDA ISS IEA,IDA IBA IEA,IDA,IDA IBA,ISS IEA,IBA IEA,IDA,IEA,IEA,IDA	YWHAE,SOD1,CDK5RAP1,FABP5,FABP3,PGAM1,ENO1,LGALS13,PPP1CA,HCLS1,PGK1,THBS4,PPIA,NPM1,PPM1J,GPLD1,TTK,MDH1,MDH2,RACK1,RIPK3,C3,HADHA,ATP5PO,FN1,ADIPOQ,APOA1,APOA2,APOA4,STAT3,CKB,APOE,HSPA2,GDA,MYH7
REAC:R-HSA-977225	REAC	Amyloid fiber formation	0.0354763	110	103	7	0.0679612	0.0636364	10835	140	REAC:R-HSA-392499	REAC,REAC,REAC,REAC,REAC,REAC,REAC	HSPG2,TGFBI,TTR,GSN,APOA1,APOA4,APOE
GO:0034377	GO:BP	plasma lipoprotein particle assembly	0.0355059	26	133	4	0.0300752	0.153846	21010	8994	GO:0065005,GO:0071827,GO:0097006	IDA,IDA IBA,TAS,IDA	APOA1,APOA2,APOA4,APOE
GO:0009628	GO:BP	response to abiotic stimulus	0.0366106	1106	133	20	0.150376	0.0180832	21010	3606	GO:0050896	IDA,ISS IEA,IEA,IEA,IDA IGI,IEA,ISS IEA,IDA,IEP,IDA,IDA IMP,IDA,ISS IEA,IDA,IEA,IBA IEA,IBA,IEA,ISS,IEA	YWHAE,SOD1,AKAP12,POSTN,ENO1,HSPG2,PPP1CA,PGK1,LMNA,CTSS,NPM1,GPLD1,GSN,ACAA2,RIPOR2,COL1A1,ANXA1,ADIPOQ,HSPA2,MB
REAC:R-HSA-9636667	REAC	Manipulation of host energy metabolism	0.0389127	2	103	2	0.0194175	1	10835	1328	REAC:R-HSA-9637690	REAC,REAC	ENO1,PGK1
GO:0003013	GO:BP	circulatory system process	0.0391883	589	133	14	0.105263	0.0237691	21010	1478	GO:0003008	NAS IC,IDA ISS IEA,IMP,IEA,IEA,IDA IEA,ISS IEA,ISS IEA,IEA,IDA,IDA,IDA,IDA IEA,IDA IMP IBA	YWHAE,SOD1,FABP5,AKAP12,POSTN,KNG1,GSN,SCPEP1,ACTA2,FGB,FGG,ADIPOQ,APOE,MYH7
GO:0101002	GO:CC	ficolin-1-rich granule	0.0396585	184	133	7	0.0526316	0.0380435	22090	3390	GO:0030141	TAS,TAS,TAS,TAS,TAS,TAS,TAS	SERPINA1,PGAM1,BIN2,CTSB,PPIA,CTSS,GSN
GO:0032368	GO:BP	regulation of lipid transport	0.0403578	134	133	7	0.0526316	0.0522388	21010	7886	GO:0006869,GO:0051049,GO:1905952	ISS IEA,IDA,IDA IBA IEA,IDA IMP IEA,IDA IBA IEA,IDA IGI IEA,IDA	FABP3,ADIPOQ,APOA1,APOA2,APOA4,APOE,SPP1
GO:0031639	GO:BP	plasminogen activation	0.0414768	27	133	4	0.0300752	0.148148	21010	7600	GO:0031638	IMP,IMP,IDA,IDA	ENO1,PGK1,FGB,FGG
GO:0006793	GO:BP	phosphorus metabolic process	0.0427635	2719	133	35	0.263158	0.0128724	21010	2518	GO:0044237	IDA IEA,IDA,IDA IBA TAS,IEA,IC IEA,IDA,IDA IGI,TAS,IDA IMP ISS TAS IEA,IMP ISS IEA,ISS IEA,IDA,IDA IMP,IDA IEA,IBA IEA,IDA IMP ISS IBA TAS,IBA IEA,IDA IBA,IEA,IDA IMP IBA,IDA IMP IEA,IDA,IDA,IMP IBA NAS IEA,IDA,IDA ISS IEA,IDA IBA IEA,IDA,IDA IBA,ISS IEA,IBA IEA,IDA,IEA,IEA,IDA	YWHAE,SOD1,CDK5RAP1,FABP5,FABP3,PGAM1,ENO1,LGALS13,PPP1CA,HCLS1,PGK1,THBS4,PPIA,NPM1,PPM1J,GPLD1,TTK,MDH1,MDH2,RACK1,RIPK3,C3,HADHA,ATP5PO,FN1,ADIPOQ,APOA1,APOA2,APOA4,STAT3,CKB,APOE,HSPA2,GDA,MYH7
GO:0042743	GO:BP	hydrogen peroxide metabolic process	0.0438575	55	133	5	0.037594	0.0909091	21010	10839	GO:0071704,GO:0072593	IDA ISS IEA,IDA IBA,IBA TAS IEA,IDA,IDA	SOD1,PRDX1,PRDX2,HP,APOA4
GO:0019899	GO:MF	enzyme binding	0.0463798	2075	134	29	0.216418	0.0139759	20139	3750	GO:0005515	IPI IEA,IDA,NAS,IPI,IPI,IPI,IPI,IEA,IPI,IEA,IPI,IPI,IPI IEA,IDA IPI IBA,ISS IEA,IPI,IPI,IPI,IPI,IPI,IPI,IPI,IPI ISS IEA,IPI,IPI,IPI,IPI,IPI,ISS	YWHAE,SOD1,CDK5RAP1,AKAP12,SERPINA1,PGAM1,ENO1,PPP1CA,HCLS1,MARCKS,NPM1,UQCRC1,GSN,RACK1,ACTA2,EVI5L,COL1A1,SERPINC1,FN1,TUBA4A,APOA1,APOA2,STAT3,PLG,CKB,TUBB,APOE,HSPA2,PDLIM5
GO:0033344	GO:BP	cholesterol efflux	0.0479141	56	133	5	0.037594	0.0892857	21010	8533	GO:0030301	IDA,IDA IMP IEA,IDA,IDA IBA,IDA IGI IEA	ADIPOQ,APOA1,APOA2,APOA4,APOE
GO:0051246	GO:BP	regulation of protein metabolic process	0.0485677	2389	133	32	0.240602	0.0133947	21010	14274	GO:0019538,GO:0051171,GO:0060255,GO:0080090	IDA IEA,IDA,IDA IBA TAS IEA,IBA IEA,IMP,ISS,IEA,IEA,IMP ISS IEA,IDA,IDA,IGI TAS,IDA IMP,IBA,IDA IEA,IDA,IDA IBA IEA,IMP ISS IEA,IBA,IDA IMP ISS IBA IEA,IMP,IEA,IDA,IDA,IDA,IDA ISS IEA,IEA,IGI,IDA IMP IGI ISS TAS IEA,IEA,IBA,IBA	YWHAE,SOD1,CDK5RAP1,SERPINA1,ENO1,PPP1CA,ITIH1,ITIH3,HCLS1,THBS4,CTSB,CTSA,PPIA,CTSS,NPM1,GPLD1,KNG1,GSN,AHSG,RACK1,RIPK3,SERPINC1,C3,S100A9,FN1,ADIPOQ,APOA1,STAT3,APOE,HSPA2,SERPINH1,RC3H2
GO:2000425	GO:BP	regulation of apoptotic cell clearance	0.049671	10	133	3	0.0225564	0.3	21010	26823	GO:0043277,GO:0050764	IMP,IGI,IGI	C3,C4A,C4B
GO:1904729	GO:BP	regulation of intestinal lipid absorption	0.049671	10	133	3	0.0225564	0.3	21010	25053	GO:0032368,GO:0098856,GO:1904478	IBA IEA,IEA,IBA IEA	APOA1,APOA2,APOA4

## Sheet: Liquid-Biopsy
term_id	source	term_name	p_value	term_size	query_size	intersection_size	precision	recall	effective_domain_size	source_order	parents	evidence_codes	intersection
GO:0005615	GO:CC	extracellular space	1.40401e-18	3284	45	35	0.777778	0.0106577	22090	232	GO:0005576,GO:0110165	HDA,HDA,HDA,HDA,HDA,HDA NAS IEA,IDA HDA IBA,IDA HDA IBA,HDA,HDA,IDA HDA IBA TAS,IBA IEA,IDA IMP IBA IEA,IDA HDA ISS TAS IEA,IDA HDA IEA,HDA,IDA IMP HDA IBA IEA,HDA,IDA HDA IBA IEA,HDA,HDA IBA IEA,HDA,IDA HDA IBA IEA,IDA HDA IBA IEA,HDA,IDA HDA IBA,HDA TAS IEA,IBA TAS IEA,IBA TAS IEA,IEA,HDA IBA,HDA,HDA IEA,HDA IEA,HDA IBA	YWHAE,ALDH2,YWHAZ,FERMT3,TAGLN2,AHSG,ELANE,HP,FLNA,ESD,LGALS3BP,PF4,IL1B,APOA1,KNG1,B2M,SERPINA1,CHL1,SERPINF2,PTPRA,A2M,PFN1,SERPINC1,C3,PKM,C9,C5,CPN1,CXCL8,CTRB1,C7,TPM4,ITIH4,CFD,VWF
GO:0070062	GO:CC	extracellular exosome	3.84158e-18	2109	45	30	0.666667	0.0142248	22090	2423	GO:0005615,GO:1903561	HDA,HDA,HDA,HDA,HDA,HDA,HDA,HDA,HDA,HDA,HDA,HDA,HDA,HDA,HDA,HDA,HDA,HDA,HDA,HDA,HDA,HDA,HDA,HDA,HDA,HDA,HDA,HDA,HDA,HDA	YWHAE,ALDH2,YWHAZ,FERMT3,TAGLN2,AHSG,ELANE,HP,FLNA,ESD,LGALS3BP,APOA1,KNG1,B2M,SERPINA1,CHL1,SERPINF2,PTPRA,A2M,PFN1,SERPINC1,C3,PKM,C9,C5,C7,TPM4,ITIH4,CFD,VWF
GO:1903561	GO:CC	extracellular vesicle	5.3139e-18	2133	45	30	0.666667	0.0140647	22090	3686	GO:0031982,GO:0065010	HDA,HDA,HDA,HDA,HDA,HDA,HDA,HDA,HDA,HDA,HDA,HDA,HDA,HDA,HDA,HDA,HDA,HDA,HDA,HDA,HDA,HDA,HDA,HDA,HDA,HDA,HDA,HDA,HDA,HDA	YWHAE,ALDH2,YWHAZ,FERMT3,TAGLN2,AHSG,ELANE,HP,FLNA,ESD,LGALS3BP,APOA1,KNG1,B2M,SERPINA1,CHL1,SERPINF2,PTPRA,A2M,PFN1,SERPINC1,C3,PKM,C9,C5,C7,TPM4,ITIH4,CFD,VWF
GO:0043230	GO:CC	extracellular organelle	5.38577e-18	2134	45	30	0.666667	0.0140581	22090	1886	GO:0005576,GO:0043226	HDA,HDA,HDA,HDA,HDA,HDA,HDA,HDA,HDA,HDA,HDA,HDA,HDA,HDA,HDA,HDA,HDA,HDA,HDA,HDA,HDA,HDA,HDA,HDA,HDA,HDA,HDA,HDA,HDA,HDA	YWHAE,ALDH2,YWHAZ,FERMT3,TAGLN2,AHSG,ELANE,HP,FLNA,ESD,LGALS3BP,APOA1,KNG1,B2M,SERPINA1,CHL1,SERPINF2,PTPRA,A2M,PFN1,SERPINC1,C3,PKM,C9,C5,C7,TPM4,ITIH4,CFD,VWF
GO:0065010	GO:CC	extracellular membrane-bounded organelle	5.38577e-18	2134	45	30	0.666667	0.0140581	22090	2403	GO:0043227,GO:0043230	HDA,HDA,HDA,HDA,HDA,HDA,HDA,HDA,HDA,HDA,HDA,HDA,HDA,HDA,HDA,HDA,HDA,HDA,HDA,HDA,HDA,HDA,HDA,HDA,HDA,HDA,HDA,HDA,HDA,HDA	YWHAE,ALDH2,YWHAZ,FERMT3,TAGLN2,AHSG,ELANE,HP,FLNA,ESD,LGALS3BP,APOA1,KNG1,B2M,SERPINA1,CHL1,SERPINF2,PTPRA,A2M,PFN1,SERPINC1,C3,PKM,C9,C5,C7,TPM4,ITIH4,CFD,VWF
GO:0034774	GO:CC	secretory granule lumen	6.15969e-18	320	45	17	0.377778	0.053125	22090	1570	GO:0030141,GO:0060205	TAS,TAS,TAS,TAS,TAS,TAS,TAS,TAS,TAS,TAS,TAS,TAS,TAS,TAS,TAS,TAS,TAS	FERMT3,AHSG,ELANE,HP,LGALS3BP,PF4,APOA1,KNG1,B2M,SERPINA1,SERPINF2,A2M,C3,PKM,ITIH4,CFD,VWF
GO:0060205	GO:CC	cytoplasmic vesicle lumen	7.22182e-18	323	45	17	0.377778	0.0526316	22090	2291	GO:0031410,GO:0031983,GO:0070013	TAS,TAS,TAS,TAS,TAS,TAS,TAS,TAS,TAS,TAS,TAS,TAS,TAS,TAS,TAS,TAS,TAS	FERMT3,AHSG,ELANE,HP,LGALS3BP,PF4,APOA1,KNG1,B2M,SERPINA1,SERPINF2,A2M,C3,PKM,ITIH4,CFD,VWF
GO:0031983	GO:CC	vesicle lumen	7.61248e-18	324	45	17	0.377778	0.0524691	22090	1232	GO:0031982,GO:0043233	TAS,TAS,TAS,TAS,TAS,TAS,TAS,TAS,TAS,TAS,TAS,TAS,TAS,TAS,TAS,TAS,TAS	FERMT3,AHSG,ELANE,HP,LGALS3BP,PF4,APOA1,KNG1,B2M,SERPINA1,SERPINF2,A2M,C3,PKM,ITIH4,CFD,VWF
GO:0005576	GO:CC	extracellular region	1.87814e-17	4206	45	37	0.822222	0.00879696	22090	198	GO:0110165	HDA,HDA,HDA,HDA TAS,HDA TAS,HDA IBA TAS NAS IEA,IDA HDA IBA TAS NAS,IDA HDA IBA TAS NAS IEA,HDA TAS,HDA,IDA HDA IBA TAS IEA,IBA TAS NAS IEA,IEA,IDA IMP IBA TAS NAS IEA,IDA HDA ISS TAS IEA,IDA HDA IBA TAS NAS IEA,HDA TAS IEA,IDA IMP HDA IBA TAS NAS IEA,IEA,HDA IEA,IDA HDA IBA TAS NAS IEA,HDA,HDA IBA TAS NAS IEA,HDA,IDA HDA IBA TAS NAS IEA,IDA HDA IBA TAS IEA,HDA TAS,IDA HDA IBA TAS IEA,HDA TAS IEA…	YWHAE,ALDH2,YWHAZ,FERMT3,TAGLN2,AHSG,ELANE,HP,FLNA,ESD,LGALS3BP,PF4,IL1RAP,IL1B,APOA1,KNG1,B2M,SERPINA1,FNDC1,CHL1,SERPINF2,PTPRA,A2M,PFN1,SERPINC1,C3,PKM,C9,C5,CPN1,CXCL8,CTRB1,C7,TPM4,ITIH4,CFD,VWF
REAC:R-HSA-114608	REAC	Platelet degranulation	9.37736e-17	125	42	15	0.357143	0.12	10835	1683	REAC:R-HSA-76005	REAC,REAC,REAC,REAC,REAC,REAC,REAC,REAC,REAC,REAC,REAC,REAC,REAC,REAC,REAC	FERMT3,TAGLN2,AHSG,FLNA,LGALS3BP,PF4,APOA1,KNG1,SERPINA1,SERPINF2,A2M,PFN1,ITIH4,CFD,VWF
GO:0072562	GO:CC	blood microparticle	1.41824e-16	136	45	13	0.288889	0.0955882	22090	2820	GO:0005615,GO:0110165	HDA,HDA,HDA,HDA,HDA,HDA,HDA,HDA,HDA,HDA,HDA,HDA,HDA	YWHAZ,AHSG,HP,LGALS3BP,APOA1,KNG1,SERPINF2,A2M,PFN1,SERPINC1,C3,C9,ITIH4
REAC:R-HSA-76005	REAC	Response to elevated platelet cytosolic Ca2+	1.7284e-16	130	42	15	0.357143	0.115385	10835	1984	REAC:R-HSA-76002	REAC,REAC,REAC,REAC,REAC,REAC,REAC,REAC,REAC,REAC,REAC,REAC,REAC,REAC,REAC	FERMT3,TAGLN2,AHSG,FLNA,LGALS3BP,PF4,APOA1,KNG1,SERPINA1,SERPINF2,A2M,PFN1,ITIH4,CFD,VWF
REAC:R-HSA-76002	REAC	Platelet activation, signaling and aggregation	2.20326e-13	258	42	16	0.380952	0.0620155	10835	1681	REAC:R-HSA-109582	REAC,REAC,REAC,REAC,REAC,REAC,REAC,REAC,REAC,REAC,REAC,REAC,REAC,REAC,REAC,REAC	YWHAZ,FERMT3,TAGLN2,AHSG,FLNA,LGALS3BP,PF4,APOA1,KNG1,SERPINA1,SERPINF2,A2M,PFN1,ITIH4,CFD,VWF
KEGG:04610	KEGG	Complement and coagulation cascades	1.10845e-12	86	33	11	0.333333	0.127907	8161	314	KEGG:00000	KEGG,KEGG,KEGG,KEGG,KEGG,KEGG,KEGG,KEGG,KEGG,KEGG,KEGG	KNG1,SERPINA1,SERPINF2,A2M,SERPINC1,C3,C9,C5,C7,CFD,VWF
GO:0031982	GO:CC	vesicle	1.85127e-12	3976	45	32	0.711111	0.00804829	22090	1231	GO:0043227	HDA IEA,HDA,HDA IEA,HDA TAS,HDA,HDA TAS,IDA HDA TAS IEA,HDA TAS,HDA,HDA IEA,HDA TAS,TAS,IEA,IDA HDA TAS,HDA TAS,HDA TAS,HDA TAS,HDA,HDA TAS,HDA,HDA TAS,HDA,HDA,HDA TAS,HDA TAS,HDA,HDA,HDA,HDA,HDA TAS,HDA TAS,IDA HDA TAS NAS	YWHAE,ALDH2,YWHAZ,FERMT3,TAGLN2,AHSG,ELANE,HP,FLNA,ESD,LGALS3BP,PF4,IL1B,APOA1,KNG1,B2M,SERPINA1,CHL1,SERPINF2,PTPRA,A2M,PFN1,SERPINC1,C3,PKM,C9,C5,C7,TPM4,ITIH4,CFD,VWF
GO:0031093	GO:CC	platelet alpha granule lumen	1.98058e-12	66	45	9	0.2	0.136364	22090	1051	GO:0031091,GO:0034774	TAS,TAS,TAS,TAS,TAS,TAS,TAS,TAS,TAS	FERMT3,AHSG,PF4,KNG1,SERPINA1,SERPINF2,A2M,CFD,VWF
GO:0030141	GO:CC	secretory granule	6.35457e-12	871	45	18	0.4	0.0206659	22090	919	GO:0012505,GO:0099503	TAS,TAS,IDA TAS,TAS,TAS,TAS,IEA,TAS,TAS,TAS,TAS,TAS,TAS,TAS,TAS,TAS,TAS,IDA TAS NAS	FERMT3,AHSG,ELANE,HP,LGALS3BP,PF4,IL1B,APOA1,KNG1,B2M,SERPINA1,SERPINF2,A2M,C3,PKM,ITIH4,CFD,VWF
GO:0031091	GO:CC	platelet alpha granule	3.64797e-11	90	45	9	0.2	0.1	22090	1049	GO:0030141	TAS,TAS,TAS,TAS,TAS,TAS,TAS,TAS,TAS NAS	FERMT3,AHSG,PF4,KNG1,SERPINA1,SERPINF2,A2M,CFD,VWF
GO:0099503	GO:CC	secretory vesicle	1.27783e-10	1039	45	18	0.4	0.0173244	22090	3371	GO:0031410	TAS,TAS,IDA TAS,TAS,TAS,TAS,IEA,TAS,TAS,TAS,TAS,TAS,TAS,TAS,TAS,TAS,TAS,IDA TAS NAS	FERMT3,AHSG,ELANE,HP,LGALS3BP,PF4,IL1B,APOA1,KNG1,B2M,SERPINA1,SERPINF2,A2M,C3,PKM,ITIH4,CFD,VWF
GO:0062023	GO:CC	collagen-containing extracellular matrix	3.25731e-10	419	45	13	0.288889	0.0310263	22090	2365	GO:0031012	HDA,HDA,HDA,HDA,HDA,HDA,HDA,HDA,HDA,HDA,HDA,HDA,IDA HDA	AHSG,ELANE,LGALS3BP,PF4,APOA1,KNG1,SERPINA1,SERPINF2,A2M,SERPINC1,PKM,ITIH4,VWF
GO:0002526	GO:BP	acute inflammatory response	2.69301e-09	111	44	9	0.204545	0.0810811	21010	1062	GO:0006954	IDA,IBA IEA,IBA IEA,ISS IEA,IEA,IEA,IEA,IEA,IEP IEA	AHSG,ELANE,HP,IL1B,SERPINA1,SERPINF2,A2M,C3,ITIH4
GO:0031012	GO:CC	extracellular matrix	1.04651e-08	553	45	13	0.288889	0.0235081	22090	1031	GO:0030312	HDA IBA,HDA,HDA,HDA,HDA,HDA,HDA,HDA,HDA,HDA,HDA,HDA,IDA HDA IBA	AHSG,ELANE,LGALS3BP,PF4,APOA1,KNG1,SERPINA1,SERPINF2,A2M,SERPINC1,PKM,ITIH4,VWF
GO:0030312	GO:CC	external encapsulating structure	1.07019e-08	554	45	13	0.288889	0.0234657	22090	930	GO:0071944,GO:0110165	HDA IBA,HDA,HDA,HDA,HDA,HDA,HDA,HDA,HDA,HDA,HDA,HDA,IDA HDA IBA	AHSG,ELANE,LGALS3BP,PF4,APOA1,KNG1,SERPINA1,SERPINF2,A2M,SERPINC1,PKM,ITIH4,VWF
GO:0006953	GO:BP	acute-phase response	1.92305e-08	50	44	7	0.159091	0.14	21010	2626	GO:0002526	IDA,IEA,ISS IEA,IEA,IEA,IEA,IEP IEA	AHSG,HP,IL1B,SERPINA1,SERPINF2,A2M,ITIH4
GO:0006956	GO:BP	complement activation	4.42387e-08	56	44	7	0.159091	0.125	21010	2629	GO:0002252,GO:0002253,GO:0006959	IGI,IDA,IMP IBA IEA,IBA IEA,IEA,IBA TAS IEA,TAS IEA	IL1B,A2M,C3,C9,C5,C7,CFD
REAC:R-HSA-109582	REAC	Hemostasis	4.92205e-08	672	42	17	0.404762	0.0252976	10835	1067	REAC:0000000	REAC,REAC,REAC,REAC,REAC,REAC,REAC,REAC,REAC,REAC,REAC,REAC,REAC,REAC,REAC,REAC,REAC	YWHAZ,FERMT3,TAGLN2,AHSG,FLNA,LGALS3BP,PF4,APOA1,KNG1,SERPINA1,SERPINF2,A2M,PFN1,SERPINC1,ITIH4,CFD,VWF
GO:0004866	GO:MF	endopeptidase inhibitor activity	6.22374e-08	165	47	9	0.191489	0.0545455	20139	1138	GO:0030414,GO:0061135	IBA IEA,IDA IBA IEA,IDA IBA NAS IEA,IDA IBA TAS NAS IEA,IDA IBA IEA,NAS IEA,IEA,IEA,TAS IEA	AHSG,KNG1,SERPINA1,SERPINF2,A2M,SERPINC1,C3,C5,ITIH4
GO:0030414	GO:MF	peptidase inhibitor activity	9.02093e-08	172	47	9	0.191489	0.0523256	20139	3950	GO:0004857,GO:0061134	IBA IEA,IDA IBA IEA,IDA IBA NAS IEA,IDA IBA TAS NAS IEA,IDA IBA IEA,NAS IEA,IEA,IEA,TAS IEA	AHSG,KNG1,SERPINA1,SERPINF2,A2M,SERPINC1,C3,C5,ITIH4
GO:0006954	GO:BP	inflammatory response	1.07621e-07	824	44	15	0.340909	0.0182039	21010	2627	GO:0006952	IDA IMP,IBA NAS IEA,IBA IEA,IBA,TAS IEA,IDA IGI ISS IBA TAS NAS IEA,IDA,IEA,IEA,IEA,IEA,IEA,TAS IEA,IBA TAS IEA,IEP IEA	AHSG,ELANE,HP,PF4,IL1RAP,IL1B,APOA1,KNG1,SERPINA1,SERPINF2,A2M,C3,C5,CXCL8,ITIH4
GO:0006952	GO:BP	defense response	1.35759e-07	1769	44	20	0.454545	0.0113058	21010	2625	GO:0006950	IDA,IDA IMP,IDA IBA NAS IEA,IBA TAS IEA,TAS,IDA IBA IEA,TAS IEA,IDA IGI ISS IBA TAS NAS IEA,IDA,IEA,IEA,IEA,IDA IEA,IEA,IEA,TAS IEA,IBA TAS IEA,IEA,IEP IEA,TAS IEA	YWHAZ,AHSG,ELANE,HP,LGALS3BP,PF4,IL1RAP,IL1B,APOA1,KNG1,SERPINA1,SERPINF2,A2M,C3,C9,C5,CXCL8,C7,ITIH4,CFD
GO:0061135	GO:MF	endopeptidase regulator activity	1.42101e-07	181	47	9	0.191489	0.0497238	20139	8464	GO:0061134	IBA IEA,IDA IBA IEA,IDA IBA NAS IEA,IDA IBA TAS NAS IEA,IDA IBA IEA,NAS IEA,IEA,IEA,TAS IEA	AHSG,KNG1,SERPINA1,SERPINF2,A2M,SERPINC1,C3,C5,ITIH4
GO:0006959	GO:BP	humoral immune response	1.52888e-07	249	44	10	0.227273	0.0401606	21010	2632	GO:0006955	IDA,IDA IBA,IGI,IDA,IMP IBA IEA,IBA IEA,IEA,IBA,IBA TAS IEA,TAS IEA	ELANE,PF4,IL1B,A2M,C3,C9,C5,CXCL8,C7,CFD
GO:0006957	GO:BP	complement activation, alternative pathway	2.6301e-07	16	44	5	0.113636	0.3125	21010	2630	GO:0006956,GO:0045087	IEA,IEA,IEA,IEA,TAS IEA	C3,C9,C5,C7,CFD
GO:0031410	GO:CC	cytoplasmic vesicle	5.91939e-07	2476	45	21	0.466667	0.00848142	22090	1109	GO:0005737,GO:0097708	IEA,IEA,TAS,TAS,IDA TAS IEA,TAS,IEA,TAS,TAS,IEA,IDA TAS,TAS,TAS,TAS,TAS,TAS,TAS,TAS,TAS,TAS,IDA TAS NAS	YWHAE,YWHAZ,FERMT3,AHSG,ELANE,HP,ESD,LGALS3BP,PF4,IL1B,APOA1,KNG1,B2M,SERPINA1,SERPINF2,A2M,C3,PKM,ITIH4,CFD,VWF
GO:0097708	GO:CC	intracellular vesicle	6.14107e-07	2481	45	21	0.466667	0.00846433	22090	3144	GO:0031982,GO:0043231	IEA,IEA,TAS,TAS,IDA TAS IEA,TAS,IEA,TAS,TAS,IEA,IDA TAS,TAS,TAS,TAS,TAS,TAS,TAS,TAS,TAS,TAS,IDA TAS NAS	YWHAE,YWHAZ,FERMT3,AHSG,ELANE,HP,ESD,LGALS3BP,PF4,IL1B,APOA1,KNG1,B2M,SERPINA1,SERPINF2,A2M,C3,PKM,ITIH4,CFD,VWF
GO:0006950	GO:BP	response to stress	8.34562e-07	3909	44	27	0.613636	0.00690714	21010	2624	GO:0050896	IDA,IDA,HMP ISS IBA IEA,IDA IMP,IDA IBA NAS IEA,IDA IBA TAS IEA,IDA HMP NAS IEA,TAS,IEA,IDA IBA IEA,TAS IEA,IDA IGI ISS IBA TAS NAS IEA,IDA,IDA IBA IEA,IDA,IEA,IDA TAS IEA,IDA IEA,IEA,IEA,IEA,TAS IEA,IDA IBA TAS IEA,IEA,IEP IEA,TAS IEA,IDA IMP IBA TAS NAS IEA	YWHAE,YWHAZ,FERMT3,AHSG,ELANE,HP,FLNA,LGALS3BP,PITX3,PF4,IL1RAP,IL1B,APOA1,KNG1,B2M,SERPINA1,SERPINF2,A2M,SERPINC1,C3,C9,C5,CXCL8,C7,ITIH4,CFD,VWF
GO:0061134	GO:MF	peptidase regulator activity	9.35113e-07	224	47	9	0.191489	0.0401786	20139	8463	GO:0030234	IBA IEA,IDA IBA IEA,IDA IBA NAS IEA,IDA IBA TAS NAS IEA,IDA IBA IEA,NAS IEA,IEA,IEA,TAS IEA	AHSG,KNG1,SERPINA1,SERPINF2,A2M,SERPINC1,C3,C5,ITIH4
GO:0002020	GO:MF	protease binding	1.65651e-05	142	47	7	0.148936	0.0492958	20139	288	GO:0019899	IPI,IPI,IEA,IPI,IPI IBA,IPI,IDA IPI	ELANE,SERPINA1,CHL1,SERPINF2,A2M,SERPINC1,VWF
GO:0007596	GO:BP	blood coagulation	3.86755e-05	226	44	8	0.181818	0.0353982	21010	3108	GO:0007599,GO:0042060,GO:0050817	HMP ISS IBA IEA,HMP NAS,IDA,IDA IBA IEA,IEA,IDA TAS IEA,IEA,IDA IMP IBA NAS IEA	FERMT3,FLNA,PF4,KNG1,SERPINA1,SERPINF2,SERPINC1,VWF
GO:0030055	GO:CC	cell-substrate junction	4.05728e-05	431	45	9	0.2	0.0208817	22090	872	GO:0070161	HDA,HDA,IBA,HDA,HDA,ISS IEA,IDA HDA IBA IEA,HDA,HDA	YWHAE,YWHAZ,FERMT3,FLNA,B2M,PTPRA,LIMS1,PFN1,TPM4
GO:0050817	GO:BP	coagulation	4.58487e-05	231	44	8	0.181818	0.034632	21010	13937	GO:0032501	HMP ISS IBA IEA,HMP NAS,IDA,IDA IBA IEA,IEA,IDA TAS IEA,IEA,IDA IMP IBA NAS IEA	FERMT3,FLNA,PF4,KNG1,SERPINA1,SERPINF2,SERPINC1,VWF
GO:0005788	GO:CC	endoplasmic reticulum lumen	4.59438e-05	313	45	8	0.177778	0.0255591	22090	353	GO:0005783,GO:0070013	TAS,TAS,TAS,TAS,TAS,TAS,TAS,TAS	AHSG,ESD,APOA1,KNG1,B2M,SERPINA1,SERPINC1,C3
GO:0007599	GO:BP	hemostasis	4.9024e-05	233	44	8	0.181818	0.0343348	21010	3111	GO:0050878	HMP ISS IBA IEA,HMP NAS,IDA,IDA IBA IEA,IEA,IDA TAS IEA,IEA,IDA IMP IBA NAS IEA	FERMT3,FLNA,PF4,KNG1,SERPINA1,SERPINF2,SERPINC1,VWF
GO:0005579	GO:CC	membrane attack complex	6.21974e-05	7	45	3	0.0666667	0.428571	22090	200	GO:0046930,GO:0098797	IDA IPI IBA IEA,IDA IEA,IDA IPI IBA TAS IEA	C9,C5,C7
REAC:R-HSA-166658	REAC	Complement cascade	6.72903e-05	111	42	7	0.166667	0.0630631	10835	374	REAC:R-HSA-168249	REAC,REAC,REAC,REAC,REAC,REAC,REAC	ELANE,C3,C9,C5,CPN1,C7,CFD
GO:0044092	GO:BP	negative regulation of molecular function	8.86967e-05	956	44	13	0.295455	0.0135983	21010	11465	GO:0065009	IDA,IBA,IDA,IDA,ISS IEA,IEA,IBA IEA,IDA,IBA IEA,IBA IEA,IEA,IEA,IEA	YWHAE,AHSG,HP,FLNA,IL1B,APOA1,KNG1,B2M,SERPINA1,SERPINF2,A2M,SERPINC1,ITIH4
GO:0004857	GO:MF	enzyme inhibitor activity	0.000118296	393	47	9	0.191489	0.0229008	20139	1130	GO:0030234,GO:0140678	IBA NAS IEA,IDA IBA IEA,IDA IBA NAS IEA,IDA IBA TAS NAS IEA,IDA IBA IEA,NAS IEA,IEA,IEA,TAS IEA	AHSG,KNG1,SERPINA1,SERPINF2,A2M,SERPINC1,C3,C5,ITIH4
REAC:R-HSA-140877	REAC	Formation of Fibrin Clot (Clotting Cascade)	0.000122449	39	42	5	0.119048	0.128205	10835	903	REAC:R-HSA-109582	REAC,REAC,REAC,REAC,REAC	PF4,KNG1,A2M,SERPINC1,VWF
GO:0009605	GO:BP	response to external stimulus	0.000198398	2686	44	20	0.454545	0.00744602	21010	3590	GO:0050896	IDA,IMP,IDA NAS IEA,IEA,IEA,IDA IBA IEA,IEA,IDA IGI IEP ISS IBA TAS IEA,IDA,IDA IBA,IEA,IDA TAS IEA,IDA IEA,IEA,IEA,IEA,IDA TAS IEA,IDA IGI IBA TAS IEA,IEA,TAS IEA	YWHAZ,AHSG,ELANE,HP,FLNA,PF4,IL1RAP,IL1B,APOA1,KNG1,B2M,SERPINF2,A2M,SERPINC1,C3,C9,C5,CXCL8,C7,CFD
KEGG:05171	KEGG	Coronavirus disease - COVID-19	0.00020639	231	33	8	0.242424	0.034632	8161	445	KEGG:00000	KEGG,KEGG,KEGG,KEGG,KEGG,KEGG,KEGG,KEGG	IL1B,C3,C9,C5,CXCL8,C7,CFD,VWF
GO:0032101	GO:BP	regulation of response to external stimulus	0.000301721	1062	44	13	0.295455	0.0122411	21010	7724	GO:0009605,GO:0048583	IDA,IMP,NAS,IEA,IGI ISS TAS IEA,IDA,IDA IBA,IDA TAS IEA,IDA,IEA,IEA,IDA,IGI TAS	YWHAZ,AHSG,ELANE,FLNA,IL1B,APOA1,KNG1,SERPINF2,A2M,SERPINC1,C3,C5,CXCL8
GO:0010033	GO:BP	response to organic substance	0.000342062	2775	44	20	0.454545	0.00720721	21010	3903	GO:0042221	NAS,IEA,IDA,IMP,IEA,IEA,IDA IBA,IDA IEA,IDA ISS IBA IEA,IDA,IEA,IEA,IEA,IEA,IEA,IMP,IBA,IEA,IDA IEP IBA,IEP	AHSG,ELANE,HP,FLNA,ESD,PITX3,PF4,IL1RAP,IL1B,APOA1,RAE1,B2M,SERPINF2,PTPRA,A2M,LIMS1,PKM,CPN1,CXCL8,ITIH4
GO:0007155	GO:BP	cell adhesion	0.000376967	1504	44	15	0.340909	0.0099734	21010	2766	GO:0009987	IDA IMP HMP ISS IBA IEA,IEA,IMP HMP,IEA,IEA,IDA IBA NAS,IDA,IDA,IBA,TAS IEA,TAS,ISS IEA,IMP IBA,IDA,IDA IBA IEA	FERMT3,ELANE,FLNA,LGALS3BP,IL1RAP,IL1B,APOA1,KNG1,B2M,CHL1,SERPINF2,PTPRA,LIMS1,CXCL8,VWF
GO:0005925	GO:CC	focal adhesion	0.000428349	421	45	8	0.177778	0.0190024	22090	453	GO:0030055	HDA,HDA,HDA,HDA,ISS IEA,IDA HDA IBA IEA,HDA,HDA	YWHAE,YWHAZ,FLNA,B2M,PTPRA,LIMS1,PFN1,TPM4
GO:0051346	GO:BP	negative regulation of hydrolase activity	0.000451875	311	44	8	0.181818	0.0257235	21010	14354	GO:0043086,GO:0051336	IBA,IEA,IBA IEA,IBA IEA,IBA IEA,IEA,IEA,IEA	AHSG,APOA1,KNG1,SERPINA1,SERPINF2,A2M,SERPINC1,ITIH4
GO:0010466	GO:BP	negative regulation of peptidase activity	0.000517824	212	44	7	0.159091	0.0330189	21010	4228	GO:0045861,GO:0051346,GO:0052547	IBA,IBA IEA,IBA IEA,IBA IEA,IEA,IEA,IEA	AHSG,KNG1,SERPINA1,SERPINF2,A2M,SERPINC1,ITIH4
REAC:R-HSA-140837	REAC	Intrinsic Pathway of Fibrin Clot Formation	0.000560666	23	42	4	0.0952381	0.173913	10835	1217	REAC:R-HSA-140877	REAC,REAC,REAC,REAC	KNG1,A2M,SERPINC1,VWF
GO:0012505	GO:CC	endomembrane system	0.000614542	4742	45	24	0.533333	0.00506116	22090	689	GO:0110165	TAS,IMP IBA IEA,IDA TAS,IDA TAS,TAS,ISS TAS IEA,IEA,TAS,TAS,TAS,IEA,TAS,IDA IBA TAS NAS IEA,TAS,IDA TAS,IDA TAS IEA,TAS,TAS,TAS,TAS,ISS TAS IEA,TAS,TAS,IDA TAS NAS	FERMT3,GDPD1,AHSG,ELANE,HP,PITPNB,FLNA,ESD,LGALS3BP,PF4,IL1B,APOA1,RAE1,KNG1,B2M,SERPINA1,SERPINF2,A2M,SERPINC1,C3,PKM,ITIH4,CFD,VWF
GO:0001906	GO:BP	cell killing	0.000625463	218	44	7	0.159091	0.0321101	21010	535	GO:0009987	IDA IEA,IDA,IEA,IEA,IDA IEA,IEA,IEA	ELANE,PF4,B2M,C3,C9,C5,C7
GO:0030155	GO:BP	regulation of cell adhesion	0.000747089	772	44	11	0.25	0.0142487	21010	7003	GO:0007155,GO:0050794	IDA IBA IEA,IEA,IMP,IDA IBA NAS,IDA,IDA,IBA,TAS,ISS IEA,IMP IBA,IDA	FERMT3,ELANE,FLNA,IL1B,APOA1,KNG1,B2M,SERPINF2,PTPRA,LIMS1,CXCL8
REAC:R-HSA-977606	REAC	Regulation of Complement cascade	0.000773462	101	42	6	0.142857	0.0594059	10835	1887	REAC:R-HSA-166658	REAC,REAC,REAC,REAC,REAC,REAC	ELANE,C3,C9,C5,CPN1,C7
GO:0043086	GO:BP	negative regulation of catalytic activity	0.000798125	612	44	10	0.227273	0.0163399	21010	11025	GO:0044092,GO:0050790	IBA,IDA,ISS IEA,IEA,IBA IEA,IBA IEA,IBA IEA,IEA,IEA,IEA	AHSG,HP,IL1B,APOA1,KNG1,SERPINA1,SERPINF2,A2M,SERPINC1,ITIH4
GO:0060353	GO:BP	regulation of cell adhesion molecule production	0.000916133	8	44	3	0.0681818	0.375	21010	15296	GO:0050794,GO:0060352	NAS,IDA,IDA	IL1B,APOA1,CXCL8
GO:0002252	GO:BP	immune effector process	0.00101053	628	44	10	0.227273	0.0159236	21010	798	GO:0002376	IDA IEA,IDA IGI IC,IDA,IDA IEA,IDA,IMP IBA IEA,IBA IEA,IEA,IBA TAS IEA,TAS IEA	ELANE,IL1B,APOA1,B2M,A2M,C3,C9,C5,C7,CFD
REAC:R-HSA-166665	REAC	Terminal pathway of complement	0.00102485	8	42	3	0.0714286	0.375	10835	2373	REAC:R-HSA-166658	REAC,REAC,REAC	C9,C5,C7
REAC:R-HSA-8957275	REAC	Post-translational protein phosphorylation	0.00108421	107	42	6	0.142857	0.0560748	10835	1696	REAC:R-HSA-597592	REAC,REAC,REAC,REAC,REAC,REAC	AHSG,APOA1,KNG1,SERPINA1,SERPINC1,C3
GO:0098542	GO:BP	defense response to other organism	0.00117728	1196	44	13	0.295455	0.0108696	21010	19686	GO:0006952,GO:0051707	IDA,IDA IEA,IEA,IDA IBA,IEA,IDA IEA,IDA,IEA,IEA,IEA,IBA,IEA,TAS IEA	YWHAZ,ELANE,HP,PF4,IL1RAP,IL1B,A2M,C3,C9,C5,CXCL8,C7,CFD
GO:0140678	GO:MF	molecular function inhibitor activity	0.00122805	521	47	9	0.191489	0.0172745	20139	10670	GO:0098772	IBA NAS IEA,IDA IBA IEA,IDA IBA NAS IEA,IDA IBA TAS NAS IEA,IDA IBA IEA,NAS IEA,IEA,IEA,TAS IEA	AHSG,KNG1,SERPINA1,SERPINF2,A2M,SERPINC1,C3,C5,ITIH4
GO:0006958	GO:BP	complement activation, classical pathway	0.00125925	33	44	4	0.0909091	0.121212	21010	2631	GO:0002455,GO:0006956	IEA,IEA,IEA,IEA	C3,C9,C5,C7
KEGG:04936	KEGG	Alcoholic liver disease	0.00140954	142	33	6	0.181818	0.0422535	8161	386	KEGG:00000	KEGG,KEGG,KEGG,KEGG,KEGG,KEGG	ALDH2,IL1B,C3,C5,CXCL8,ALDH1B1
GO:0050878	GO:BP	regulation of body fluid levels	0.00151747	365	44	8	0.181818	0.0219178	21010	13988	GO:0065008	HMP ISS IBA IEA,HMP NAS,IDA,IDA IBA IEA,IEA,IDA TAS IEA,IEA,IDA IMP IBA NAS IEA	FERMT3,FLNA,PF4,KNG1,SERPINA1,SERPINF2,SERPINC1,VWF
GO:0004867	GO:MF	serine-type endopeptidase inhibitor activity	0.00158392	100	47	5	0.106383	0.05	20139	1139	GO:0004866	IDA IBA NAS IEA,IDA IBA TAS NAS IEA,IDA IEA,NAS IEA,IEA	SERPINA1,SERPINF2,A2M,SERPINC1,ITIH4
GO:0050839	GO:MF	cell adhesion molecule binding	0.00217764	559	47	9	0.191489	0.0161002	20139	7974	GO:0005515	HDA,HDA,ISS IBA IEA,HDA,HDA,IDA,HDA,HDA,IPI	YWHAE,YWHAZ,FERMT3,TAGLN2,FLNA,IL1B,PFN1,PKM,VWF
REAC:R-HSA-381426	REAC	Regulation of Insulin-like Growth Factor (IGF) transport and uptake by Insulin-like Growth Factor Binding Proteins (IGFBPs)	0.00255184	124	42	6	0.142857	0.0483871	10835	1897	REAC:R-HSA-392499	REAC,REAC,REAC,REAC,REAC,REAC	AHSG,APOA1,KNG1,SERPINA1,SERPINC1,C3
GO:0060352	GO:BP	cell adhesion molecule production	0.00268749	11	44	3	0.0681818	0.272727	21010	15295	GO:0009987	NAS,IDA,IDA	IL1B,APOA1,CXCL8
GO:0031640	GO:BP	killing of cells of another organism	0.00277768	93	44	5	0.113636	0.0537634	21010	7601	GO:0001906,GO:0141061	IDA IEA,IDA,IEA,IEA,IEA	ELANE,PF4,C9,C5,C7
GO:0141061	GO:BP	disruption of cell in another organism	0.00277768	93	44	5	0.113636	0.0537634	21010	20926	GO:0141060	IDA IEA,IDA,IEA,IEA,IEA	ELANE,PF4,C9,C5,C7
REAC:R-HSA-430116	REAC	GP1b-IX-V activation signalling	0.00299527	11	42	3	0.0714286	0.272727	10835	970	REAC:R-HSA-76002	REAC,REAC,REAC	YWHAZ,FLNA,VWF
GO:0051707	GO:BP	response to other organism	0.0030007	1527	44	14	0.318182	0.0091683	21010	14600	GO:0043207,GO:0044419	IDA,IDA IEA,IEA,IDA IBA,IEA,IDA IBA IEA,IEA,IDA,IEA,IEA,IEA,IDA IBA,IEA,TAS IEA	YWHAZ,ELANE,HP,PF4,IL1RAP,IL1B,B2M,A2M,C3,C9,C5,CXCL8,C7,CFD
GO:0043207	GO:BP	response to external biotic stimulus	0.0030716	1530	44	14	0.318182	0.00915033	21010	11085	GO:0009605,GO:0009607	IDA,IDA IEA,IEA,IDA IBA,IEA,IDA IBA IEA,IEA,IDA,IEA,IEA,IEA,IDA IBA,IEA,TAS IEA	YWHAZ,ELANE,HP,PF4,IL1RAP,IL1B,B2M,A2M,C3,C9,C5,CXCL8,C7,CFD
GO:0141060	GO:BP	disruption of anatomical structure in another organism	0.00342316	97	44	5	0.113636	0.0515464	21010	20925	GO:0044419	IDA IEA,IDA,IEA,IEA,IEA	ELANE,PF4,C9,C5,C7
GO:0009607	GO:BP	response to biotic stimulus	0.00401741	1565	44	14	0.318182	0.00894569	21010	3592	GO:0050896	IDA,IDA IEA,IEA,IDA IBA,IEA,IDA IBA IEA,IEA,IDA,IEA,IEA,IEA,IDA IBA,IEA,TAS IEA	YWHAZ,ELANE,HP,PF4,IL1RAP,IL1B,B2M,A2M,C3,C9,C5,CXCL8,C7,CFD
GO:0042060	GO:BP	wound healing	0.00425372	419	44	8	0.181818	0.0190931	21010	10441	GO:0009611	HMP ISS IBA IEA,IDA HMP NAS,IDA,IDA IBA IEA,IEA,IDA TAS IEA,IEA,IDA IMP IBA NAS IEA	FERMT3,FLNA,PF4,KNG1,SERPINA1,SERPINF2,SERPINC1,VWF
GO:0046930	GO:CC	pore complex	0.00449687	26	45	3	0.0666667	0.115385	22090	2219	GO:0098796	IDA IPI IBA IEA,IDA IEA,IDA IPI IBA TAS IEA	C9,C5,C7
GO:0002455	GO:BP	humoral immune response mediated by circulating immunoglobulin	0.00492331	46	44	4	0.0909091	0.0869565	21010	992	GO:0006959,GO:0016064	IEA,IEA,IEA,IEA	C3,C9,C5,C7
GO:0050896	GO:BP	response to stimulus	0.00581042	8955	44	34	0.772727	0.00379676	21010	14004	GO:0008150	IDA IBA TAS,IDA IMP IBA TAS,IMP HMP ISS IBA IEA,IDA IMP NAS,IDA IBA NAS IEA,IDA IBA TAS IEA,IDA IMP IGI HMP NAS IEA,IEA,TAS,IEA,IDA IBA IEA,IDA TAS IEA,IDA IMP IGI IEP ISS IBA TAS NAS IC IEA,IDA,IEA,IDA IBA IEA,IDA IMP IGI NAS IEA,IEA,TAS,IDA TAS IEA,ISS IEA,IDA IEA,IMP IEP IBA,IEA,IDA IMP IBA TAS IEA,IBA,IBA NAS IEA,IDA TAS IEA,IEA,IDA IGI IEP IBA TAS IEA,IBA TAS NAS IEA,IEP IEA,TAS IEA,IDA IMP …	YWHAE,YWHAZ,FERMT3,AHSG,ELANE,HP,FLNA,ESD,LGALS3BP,PITX3,PF4,IL1RAP,IL1B,APOA1,RAE1,KNG1,B2M,SERPINA1,CHL1,SERPINF2,PTPRA,A2M,LIMS1,SERPINC1,C3,PKM,C9,C5,CPN1,CXCL8,C7,ITIH4,CFD,VWF
GO:0098772	GO:MF	molecular function regulator activity	0.00613919	2125	47	16	0.340426	0.00752941	20139	9253	GO:0003674	IDA,IBA NAS IEA,IDA IEA,IBA TAS IEA,IDA IMP IBA TAS IEA,IDA,IDA IBA IEA,IDA IBA NAS IEA,IDA IBA TAS NAS IEA,IDA IBA IEA,IDA,NAS IEA,IEA,TAS IEA,IDA IBA TAS IEA,TAS IEA	YWHAE,AHSG,FLNA,PF4,IL1B,APOA1,KNG1,SERPINA1,SERPINF2,A2M,PFN1,SERPINC1,C3,C5,CXCL8,ITIH4
GO:0071944	GO:CC	cell periphery	0.00638527	6202	45	26	0.577778	0.0041922	22090	2799	GO:0110165	IDA,HDA IBA,HDA,IDA NAS IEA,HDA,HDA,TAS IC IEA,HDA TAS,HDA TAS,IDA IBA TAS NAS IEA,HDA,IEA,HDA,TAS IEA,HDA,IEA,IDA,HDA TAS,TAS,HDA,IDA IPI IBA IEA,IDA IEA,IDA IPI IBA TAS IEA,IEA,HDA IEA,IDA HDA IBA	YWHAE,AHSG,ELANE,FLNA,LGALS3BP,PF4,IL1RAP,APOA1,KNG1,B2M,SERPINA1,CHL1,SERPINF2,PTPRA,A2M,LIMS1,PFN1,SERPINC1,C3,PKM,C9,C5,C7,TPM4,ITIH4,VWF
GO:0045861	GO:BP	negative regulation of proteolysis	0.00642721	309	44	7	0.159091	0.0226537	21010	12290	GO:0006508,GO:0030162,GO:0051248	IBA,IDA IBA IEA,IBA IEA,IDA IBA IEA,IEA,IEA,IEA	AHSG,KNG1,SERPINA1,SERPINF2,A2M,SERPINC1,ITIH4
GO:0007229	GO:BP	integrin-mediated signaling pathway	0.00827247	116	44	5	0.113636	0.0431034	21010	2830	GO:0007166	IMP IEA,IMP,IDA,ISS IEA,IBA	FERMT3,FLNA,APOA1,PTPRA,LIMS1
GO:0023026	GO:MF	MHC class II protein complex binding	0.0104	24	47	3	0.0638298	0.125	20139	3844	GO:0023023	HDA,IBA,HDA	YWHAE,B2M,PKM
GO:0044419	GO:BP	biological process involved in interspecies interaction between organisms	0.010467	1698	44	14	0.318182	0.00824499	21010	11569	GO:0008150	IDA,IDA IEA,IEA,IDA IBA,IEA,IDA IBA IEA,IEA,IDA,IEA,IEA,IEA,IDA IMP IBA,IEA,TAS IEA	YWHAZ,ELANE,HP,PF4,IL1RAP,IL1B,B2M,A2M,C3,C9,C5,CXCL8,C7,CFD
GO:0065009	GO:BP	regulation of molecular function	0.0115676	2526	44	17	0.386364	0.00673001	21010	16684	GO:0065007	IDA,IBA,NAS,IDA,IDA,IBA IEA,IDA ISS IBA IEA,IDA IEA,IBA IEA,IDA IGI,IBA IEA,IBA IEA,IEA,IMP,IDA,IEA,IEA	YWHAE,AHSG,ELANE,HP,FLNA,IL1RAP,IL1B,APOA1,KNG1,B2M,SERPINA1,SERPINF2,A2M,LIMS1,PFN1,SERPINC1,ITIH4
KEGG:05322	KEGG	Systemic lupus erythematosus	0.0118268	130	33	5	0.151515	0.0384615	8161	477	KEGG:00000	KEGG,KEGG,KEGG,KEGG,KEGG	ELANE,C3,C9,C5,C7
GO:0002684	GO:BP	positive regulation of immune system process	0.0127142	1033	44	11	0.25	0.0106486	21010	1216	GO:0002376,GO:0002682,GO:0048518	IEA,IDA,IDA IGI IBA IC,IDA IBA IEA,IDA,IMP IBA IEA,IBA NAS IEA,IEA,TAS,IBA TAS NAS IEA,TAS IEA	ELANE,PF4,IL1B,B2M,A2M,C3,C9,C5,CXCL8,C7,CFD
GO:0002682	GO:BP	regulation of immune system process	0.0128215	1482	44	13	0.295455	0.00877193	21010	1214	GO:0002376,GO:0050789	IDA,IEA,IDA,IDA IGI IBA IC,IDA,IDA IBA IEA,IDA,IMP IBA IEA,IBA NAS IEA,IDA IEA,TAS,IBA TAS NAS IEA,TAS IEA	YWHAZ,ELANE,PF4,IL1B,APOA1,B2M,A2M,C3,C9,C5,CXCL8,C7,CFD
GO:0001819	GO:BP	positive regulation of cytokine production	0.0134707	490	44	8	0.181818	0.0163265	21010	486	GO:0001816,GO:0001817,GO:0010628,GO:0051240	IDA,IDA,IEA,IDA IMP IGI ISS TAS IEA,IDA,IDA IEA,IDA,IDA	ELANE,PF4,IL1RAP,IL1B,B2M,SERPINF2,C3,C5
GO:0070161	GO:CC	anchoring junction	0.016305	903	45	9	0.2	0.00996678	22090	2445	GO:0030054	HDA,HDA,IBA IEA,IDA HDA,HDA,ISS IEA,IDA IMP HDA IBA IEA,HDA,HDA	YWHAE,YWHAZ,FERMT3,FLNA,B2M,PTPRA,LIMS1,PFN1,TPM4
GO:0032233	GO:BP	positive regulation of actin filament bundle assembly	0.0164252	62	44	4	0.0909091	0.0645161	21010	7786	GO:0032231,GO:0044089,GO:0051017,GO:0051495,GO:1902905	IEA,IDA,IDA,IBA	FLNA,APOA1,SERPINF2,PFN1
GO:1901681	GO:MF	sulfur compound binding	0.0166032	270	47	6	0.12766	0.0222222	20139	10969	GO:0005488	IBA,IDA,IDA IEA,NAS,IEA,IDA	TKTL2,ELANE,PF4,KNG1,SERPINC1,CXCL8
KEGG:05133	KEGG	Pertussis	0.0173863	76	33	4	0.121212	0.0526316	8161	423	KEGG:00000	KEGG,KEGG,KEGG,KEGG	IL1B,C3,C5,CXCL8
GO:0050776	GO:BP	regulation of immune response	0.0196025	875	44	10	0.227273	0.0114286	21010	13908	GO:0002682,GO:0006955,GO:0048583	IDA,IEA,IDA IGI IC,IDA IEA,IDA,IMP IBA IEA,IBA NAS IEA,IEA,IBA TAS NAS IEA,TAS IEA	YWHAZ,ELANE,IL1B,B2M,A2M,C3,C9,C5,C7,CFD
GO:0010951	GO:BP	negative regulation of endopeptidase activity	0.0200127	139	44	5	0.113636	0.0359712	21010	4613	GO:0010466,GO:0052548	IBA,IBA,IBA,IBA,IEA	AHSG,KNG1,SERPINA1,SERPINF2,A2M
GO:0030449	GO:BP	regulation of complement activation	0.021348	21	44	3	0.0681818	0.142857	21010	7124	GO:0002697,GO:0002920,GO:0006956	IGI,IDA,IEA	IL1B,A2M,C3
GO:0008201	GO:MF	heparin binding	0.0225757	173	47	5	0.106383	0.0289017	20139	1613	GO:0005539,GO:1901681	IDA,IDA IEA,NAS,IEA,IDA	ELANE,PF4,KNG1,SERPINC1,CXCL8
GO:0050778	GO:BP	positive regulation of immune response	0.0227672	699	44	9	0.204545	0.0128755	21010	13910	GO:0002684,GO:0006955,GO:0048584,GO:0050776	IEA,IDA IGI IC,IDA IEA,IDA,IMP IBA IEA,IBA NAS IEA,IEA,IBA TAS NAS IEA,TAS IEA	ELANE,IL1B,B2M,A2M,C3,C9,C5,C7,CFD
GO:0051239	GO:BP	regulation of multicellular organismal process	0.0236716	2968	44	18	0.409091	0.00606469	21010	14270	GO:0032501,GO:0050789	NAS IC,ISS NAS IEA,IDA,NAS IC,IEA,IDA,ISS IEA,IDA IMP IGI ISS IBA TAS IEA,IDA IBA IEA,IDA IBA,IDA IBA IEA,IDA TAS IEA,IMP,IEA,IDA IEA,IMP,IDA,IDA	YWHAE,AHSG,ELANE,FLNA,PITX3,PF4,IL1RAP,IL1B,APOA1,KNG1,B2M,SERPINF2,PFN1,SERPINC1,C3,PKM,C5,CXCL8
GO:0023023	GO:MF	MHC protein complex binding	0.0251545	32	47	3	0.0638298	0.09375	20139	3841	GO:0044877	HDA,IBA,HDA	YWHAE,B2M,PKM
GO:0042221	GO:BP	response to chemical	0.0260312	3975	44	21	0.477273	0.00528302	21010	10548	GO:0050896	NAS,NAS IEA,IDA IEA,IMP,IEA,IEA,IDA IBA IEA,IDA IEA,IDA ISS IBA IEA,IDA,IEA,IMP IGI IEA,IEA,IEA,IEA,IMP,IBA,IDA TAS IEA,IEA,IDA IGI IEP IBA TAS IEA,IEP	AHSG,ELANE,HP,FLNA,ESD,PITX3,PF4,IL1RAP,IL1B,APOA1,RAE1,B2M,SERPINF2,PTPRA,A2M,LIMS1,PKM,C5,CPN1,CXCL8,ITIH4
GO:0002443	GO:BP	leukocyte mediated immunity	0.0279105	387	44	7	0.159091	0.0180879	21010	980	GO:0002252	IDA IEA,IDA IC,IDA IEA,IEA,IEA,IEA,IEA	ELANE,IL1B,B2M,C3,C9,C5,C7
GO:0050766	GO:BP	positive regulation of phagocytosis	0.0282195	71	44	4	0.0909091	0.056338	21010	13898	GO:0006909,GO:0045807,GO:0050764	IDA,IMP,IDA,IMP ISS IEA	AHSG,IL1B,APOA1,C3
KEGG:05143	KEGG	African trypanosomiasis	0.0294865	36	33	3	0.0909091	0.0833333	8161	428	KEGG:00000	KEGG,KEGG,KEGG	IL1B,APOA1,KNG1
GO:0009611	GO:BP	response to wounding	0.03033	548	44	8	0.181818	0.0145985	21010	3596	GO:0006950	HMP ISS IBA IEA,IDA HMP NAS IEA,IDA,IDA IBA IEA,IEA,IDA TAS IEA,IEA,IDA IMP IBA TAS NAS IEA	FERMT3,FLNA,PF4,KNG1,SERPINA1,SERPINF2,SERPINC1,VWF
GO:0052547	GO:BP	regulation of peptidase activity	0.0328991	397	44	7	0.159091	0.0176322	21010	14860	GO:0030162,GO:0051336	IBA,IBA IEA,IBA IEA,IBA IEA,IEA,IEA,IEA	AHSG,KNG1,SERPINA1,SERPINF2,A2M,SERPINC1,ITIH4
GO:0045807	GO:BP	positive regulation of endocytosis	0.0339181	155	44	5	0.113636	0.0322581	21010	12246	GO:0006897,GO:0030100,GO:0051050,GO:0051130	IDA,IMP,IDA,IGI,IMP ISS IEA	AHSG,IL1B,APOA1,B2M,C3
GO:0010628	GO:BP	positive regulation of gene expression	0.0454599	1183	44	11	0.25	0.00929839	21010	4346	GO:0010467,GO:0010468,GO:0010557	IDA,IDA,IEA,IDA IMP IGI ISS IBA TAS IEA,IDA,IDA IEA,IMP,IDA,ISS IEA,IDA,IDA	ELANE,PF4,IL1RAP,IL1B,B2M,SERPINF2,LIMS1,C3,PKM,C5,CXCL8
GO:0002438	GO:BP	acute inflammatory response to antigenic stimulus	0.0465392	27	44	3	0.0681818	0.111111	21010	975	GO:0002437,GO:0002526	IBA IEA,IEA,IEA	ELANE,A2M,C3
GO:0048584	GO:BP	positive regulation of response to stimulus	0.0468004	2212	44	15	0.340909	0.00678119	21010	13507	GO:0048518,GO:0048583,GO:0050896	NAS IEA,IMP HMP IEA,IDA IGI ISS TAS IC IEA,IDA,IDA IEA,IDA IEA,IDA,IMP IBA,IDA IMP IBA IEA,IBA NAS IEA,IEA,IGI TAS,IBA TAS NAS IEA,TAS IEA,IDA	ELANE,FLNA,IL1B,APOA1,B2M,SERPINF2,A2M,LIMS1,C3,C9,C5,CXCL8,C7,CFD,VWF
GO:0001817	GO:BP	regulation of cytokine production	0.0485163	769	44	9	0.204545	0.0117035	21010	484	GO:0001816,GO:0010468,GO:0051239	IDA,IDA,IEA,IDA IMP IGI ISS TAS IEA,IDA,IDA,IDA IEA,IDA,IDA	ELANE,PF4,IL1RAP,IL1B,APOA1,B2M,SERPINF2,C3,C5
GO:0043878	GO:MF	glyceraldehyde-3-phosphate dehydrogenase (NAD+) (non-phosphorylating) activity	0.0496062	7	47	2	0.0425532	0.285714	20139	5954	GO:0016620	IEA,IEA	ALDH2,ALDH1B1
REAC:R-HSA-173736	REAC	Alternative complement activation	0.049868	5	42	2	0.047619	0.4	10835	132	REAC:R-HSA-166663	REAC,REAC	C3,CFD
