# Supplementary material for: Meta-analysis of proteomics data from osteoblasts, bone, and blood: Insights into druggable targets, active factors, and potential biomarkers for bone biomaterial design
Source: J Tissue Eng. 2024 Nov 29;15:20417314241295332. doi: 10.1177/20417314241295332 (PMC11605762; doi:10.1177/20417314241295332)
Supplement: sj-xlsx-7-tej-10.1177_20417314241295332 – Supplemental material for Meta-analysis of proteomics data from osteoblasts, bone, and blood: Insights into druggable targets, active factors, and potential biomarkers for bone biomaterial design [file sj-xlsx-7-tej-10.1177_20417314241295332.xlsx]

## Sheet: README
Supplementary Table 2: Networks
Sheet name:	Description:
Cells	Network of cellular origin (Supplementary Figure 7). The commonly affected proteins (CAPs) of cellular origin were used as seeds in network enrichment to construct a single connected network. The added proteins, i.e. exception nodes, necessary to connect the seeds are further separated into three categories: proteins that were determined to be non-CAPs and eliminate during WSI filtering (filtered…
EVs	Network of EV-focused in vitro analysis (Supplementary Figure 8)
ECM	Network of ECM-focused analysis (Supplementary Figure 9)
Bone	Network of in vivo analysis of bone healing (Supplementary Figure 10)
Liquid-Biopsy	Network of liquid biopsy studies (Supplementary Figure 11)
Core Network	Core network of shared commonly affected single tissue proteins (Figure 5)

## Sheet: Cells
Gene	Node Type	Node Attributes
HP1BP3	seed	circle
NPM1	seed	circle
EEF1D	seed	circle
RPL18	seed	circle
HMGB1	seed	circle
RPS9	seed	circle
ACTB	seed	circle
MAP1B	seed	circle
CYP1A1	new	triangle
GSTK1	seed	circle
RPL12	seed	circle
EEF1A1	seed	circle
RPS5	seed	circle
PHB1	seed	circle
RPL34	seed	circle
RPL13	seed	circle
RPL4	seed	circle
RPS3	seed	circle
CSRP2	seed	circle
HSPB1	seed	circle
RPL5	seed	circle
RPSA	seed	circle
SERPINE2	seed	circle
SQSTM1	seed	circle
SEPTIN7	seed	circle
ANXA1	seed	circle
TGM2	filtered out after WSI	triangle
RPS8	seed	circle
ANXA7	seed	circle
HNRNPD	seed	circle
PCBP2	seed	circle
LMNA	seed	circle
RPL7A	seed	circle
PDHB	seed	circle
ANXA2	seed	circle
HMGA1	seed	circle
RPL27	seed	circle
TFAP2A	new	triangle
AK2	seed	circle
SERPINH1	seed	circle
ATP5F1A	seed	circle
RPL14	seed	circle
TCP1	seed	circle
DBN1	seed	circle
SPTBN1	seed	circle
HMGA2	seed	circle
PPP1R12A	seed	circle
VMP1	new	triangle
GAPDH	seed	circle
H2BC5	seed	circle
CALD1	seed	circle
AKR1C3	seed	circle
CCN1	seed	circle
TMEM192	new	triangle
CTSA	seed	circle
RPL24	seed	circle
TPM1	seed	circle
HSP90B1	seed	circle
TRIM68	new	triangle
NPC2	seed	circle
B2M	seed	circle
CRYAB	seed	circle
LLCFC1	new	triangle
COL1A1	seed	circle
LGALS3	seed	circle
LIMA1	seed	circle
VCL	seed	circle
TCEA1	seed	circle
RPL9	seed	circle
PLG	significant in other tissues	triangle
COL5A1	seed	circle
S100A4	seed	circle
CCDC80	seed	circle
LTBP2	seed	circle
GBE1	seed	circle
PYGB	seed	circle
MYL12A	seed	circle
TIMP3	seed	circle
AHNAK2	seed	circle
CAPG	seed	circle
CRIP1	new	triangle
MMP2	seed	circle
PKM	seed	circle
ACTR1A	seed	circle
PDLIM7	seed	circle
HNRNPA3	seed	circle
ARCN1	seed	circle
PDP1	filtered out after WSI	triangle
THBS2	seed	circle
ZNF696	new	triangle
MMAB	seed	circle
RP9	filtered out after WSI	triangle
COL8A1	seed	circle
P4HA1	seed	circle
CTSD	seed	circle
DBI	seed	circle
CLIP1	seed	circle
AHSG	seed	circle
ITPA	new	triangle
BMP1	filtered out after WSI	triangle
COL5A2	seed	circle
CCN2	seed	circle
PDLIM1	seed	circle
FH	seed	circle
FGF2	seed	circle
CAPNS1	seed	circle
FBN1	seed	circle
IGFBP7	seed	circle
FTH1	seed	circle
CAPNS2	seed	circle
PRKAR2A	seed	circle
SERPINB6	seed	circle
AARS1	seed	circle
CDH13	seed	circle
APOL2	seed	circle

## Sheet: EVs
Gene	Node Type	Node Attributes
APP	seed	circle
DCN	seed	circle
FN1	seed	circle
EXT2	seed	circle
SFTPC	filtered out after WSI	triangle
AGRN	seed	circle
LDHA	seed	circle
MMP2	seed	circle
COL1A1	seed	circle
COL11A1	seed	circle
THBS1	seed	circle
CCN1	seed	circle
LOXL2	seed	circle
COL3A1	seed	circle
COL7A1	seed	circle
PRKAA1	filtered out after WSI	triangle
YWHAZ	seed	circle
NID1	seed	circle
NID2	seed	circle
GAPDH	seed	circle
MSN	seed	circle
ITGA5	filtered out after WSI	triangle
KLK2	new	triangle
SERPINE2	seed	circle
CFH	seed	circle
TFAP2C	new	triangle
ABI3	filtered out after WSI	triangle
EMILIN1	seed	circle
IGFBP7	seed	circle
HEL-S-45	new	triangle
MVP	seed	circle
CLIC1	seed	circle
ANXA5	seed	circle
ITGB5	filtered out after WSI	triangle
HSPG2	seed	circle
LTBP2	seed	circle
TUBA1C	seed	circle
TUBA4A	seed	circle
COL14A1	seed	circle
ITGA3	seed	circle
COL1A2	seed	circle
HSPA1A	seed	circle
CCDC80	seed	circle
ITGAV	filtered out after WSI	triangle
EFEMP1	seed	circle
HTRA1	seed	circle
COL18A1	seed	circle
MAPRE2	seed	circle
COL4A1	seed	circle
FBN1	seed	circle
CEP57	new	triangle
TGFBI	seed	circle
PRG3	new	triangle
FLNA	seed	circle
LTBP1	seed	circle
LGALS1	seed	circle
STC2	seed	circle
NEO1	seed	circle
PCOLCE	seed	circle
MFGE8	seed	circle
VASN	seed	circle
THBS2	seed	circle
CD44	seed	circle
COL6A1	seed	circle
C1R	seed	circle
LRRC15	filtered out after WSI	triangle
SEMA3C	seed	circle
ST14	new	triangle
CCN2	seed	circle
LRP1	seed	circle
PAPPA	seed	circle
SKIL	new	triangle
CD248	seed	circle
ANGPTL4	seed	circle
CEMIP	seed	circle
MFAP4	new	triangle
COL6A2	seed	circle
CRACD	new	triangle
SPOCK1	seed	circle
QSOX1	seed	circle
LAMC1	seed	circle
PTX3	seed	circle
ABI3BP	seed	circle
COL12A1	seed	circle
HSPA1B	seed	circle
IGFBP2	seed	circle
CXCL6	seed	circle
MYO5C	filtered out after WSI	triangle
POSTN	seed	circle
HAPLN1	seed	circle
PTPRF	seed	circle
COL5A2	seed	circle
CXCL1	seed	circle
PXDN	seed	circle

## Sheet: ECM
Gene	Node Type	Node Attributes
FAM24B	new	triangle
LGALS1	seed	circle
ANXA1	seed	circle
S100A11	seed	circle
S100A10	seed	circle
SLC8A1	new	triangle
TRPM4	new	triangle
CD4	filtered out after WSI	triangle

## Sheet: Bone
Gene	Node Type	Node Attributes
LMNA	seed	circle
SOD1	seed	circle
CTSB	seed	circle
GC	seed	circle
AHSG	seed	circle
DYSF	filtered out after WSI	triangle
RIPOR2	seed	circle
ACTA2	seed	circle
TEAD4	new	triangle
ENO1	seed	circle
FH	significant in other tissues	triangle
PGK1	seed	circle
HPR	seed	circle
MATN2	filtered out after WSI	triangle
PGAM2	seed	circle
TUBA4A	seed	circle
BTBD1	new	triangle
PPIA	seed	circle
TTK	seed	circle
TUBB	seed	circle
FN1	seed	circle
HSPG2	seed	circle
NPM1	seed	circle
ADIPOQ	seed	circle
COL14A1	seed	circle
APOA1	seed	circle
PGAM4	seed	circle
C3	seed	circle
YWHAE	seed	circle
DENND2B	seed	circle
GDA	seed	circle
GOT1	seed	circle
FABP5	seed	circle
MDH1	seed	circle
PLG	seed	circle
SERPINC1	seed	circle
C4A	seed	circle
C5AR2	new	triangle
FLNC	seed	circle
PDLIM5	seed	circle
PGAM1	seed	circle
PPP1CA	seed	circle
CKB	seed	circle
TPM4	seed	circle
ENO3	seed	circle
C1QA	filtered out after WSI	triangle
MDH2	seed	circle
APOE	seed	circle
PITX3	new	triangle
FBLN2	seed	circle
FBN1	seed	circle
STAT3	seed	circle
HADHA	seed	circle
KIF1B	filtered out after WSI	triangle
SERPINA1	seed	circle
TTR	seed	circle
MARCKS	seed	circle
ANXA1	seed	circle
COL1A1	seed	circle
C4B	seed	circle
KCTD5	new	triangle
FGB	seed	circle
LRCH3	filtered out after WSI	triangle
SNTB2	seed	circle
RC3H2	seed	circle
PRDX1	seed	circle
ALDH2	seed	circle
RACK1	seed	circle
CTSS	seed	circle
ATP5PO	seed	circle
ACTR3	seed	circle
CALD1	seed	circle
COX4I1	seed	circle
KNG1	seed	circle
ITIH1	seed	circle
SGTB	new	triangle
PPIAL4A	seed	circle
PPIAL4G	seed	circle
HP	seed	circle
UQCRC1	seed	circle
HTRA1	seed	circle
PRDX2	seed	circle
FGG	seed	circle
LGALS13	seed	circle
ACAA2	seed	circle
COL15A1	seed	circle
TFAP2A	new	triangle
RIPK3	new	triangle
TPM3	seed	circle
GSN	seed	circle
MYH7	seed	circle
SPP1	seed	circle
BIN2	seed	circle
CCNDBP1	seed	circle
TUBA1C	seed	circle
GPLD1	filtered out after WSI	triangle
PPIAL4E	seed	circle
SERPINH1	seed	circle
S100A9	seed	circle
GNG12	seed	circle
APOA4	seed	circle
EVI5L	seed	circle
APOA2	seed	circle
NASP	seed	circle
SCPEP1	seed	circle
S100A4	seed	circle
ARHGDIA	seed	circle
HMGN5	seed	circle
HSPA2	seed	circle
MYL6	seed	circle
U2SURP	seed	circle
THBS4	seed	circle
NEB	filtered out after WSI	triangle
CSRP1	seed	circle
TGFBI	significant in other tissues	triangle
PHLDB1	seed	circle
CTSA	seed	circle
FABP3	seed	circle
PPIAL4C	seed	circle
FMOD	seed	circle
ACTG2	seed	circle
PNN	filtered out after WSI	triangle
TOE1	new	triangle
CDK5RAP1	new	triangle
AKAP12	seed	circle
LGALS14	seed	circle
PPM1J	filtered out after WSI	triangle
MB	seed	circle
PPIAL4F	seed	circle
PPIAL4D	seed	circle
DKFZp761H172	new	triangle
POSTN	seed	circle
ITIH3	seed	circle
HCLS1	seed	circle
NRP2	seed	circle

## Sheet: Liquid-Biopsy
Gene	Node Type	Node Attributes
A2M	seed	circle
PITX3	new	triangle
TAGLN2	seed	circle
TKTL2	filtered out after WSI	triangle
FLNA	seed	circle
TPM4	seed	circle
ALDH2	significant in other tissues	triangle
APOA1	seed	circle
CTRB1	new	triangle
SERPINA1	seed	circle
GDPD1	filtered out after WSI	triangle
KNG1	seed	circle
HP	seed	circle
C3	seed	circle
UBE2U	new	triangle
C5	filtered out after WSI	triangle
C7	seed	circle
ESD	seed	circle
ALDH1B1	filtered out after WSI	triangle
YWHAZ	seed	circle
ELANE	filtered out after WSI	triangle
SERPINF2	seed	circle
SERPINC1	seed	circle
DKFZp686M24262	new	triangle
LIMS1	seed	circle
C9	seed	circle
IL1B	filtered out after WSI	triangle
AHSG	seed	circle
FNDC1	filtered out after WSI	triangle
CXCL8	new	triangle
CFD	seed	circle
H4C1	seed	circle
YWHAE	seed	circle
PFN1	seed	circle
MIS12	new	triangle
PKM	seed	circle
CPN1	filtered out after WSI	triangle
RAE1	filtered out after WSI	triangle
PF4	seed	circle
VWF	seed	circle
PITPNB	filtered out after WSI	triangle
FERMT3	seed	circle
CHL1	seed	circle
PTPRA	filtered out after WSI	triangle
ITIH4	seed	circle
FCGBP	seed	circle
LGALS3BP	seed	circle
IL1RAP	seed	circle
B2M	seed	circle

## Sheet: Core Network
Gene	Node Type	Node Attributes
APOA1	seed	circle
PITX3	new	triangle
COL1A1	seed	circle
HEL-S-45	new	triangle
GAPDH	seed	circle
PREP	new	triangle
TUBA1C	seed	circle
TUBA4A	seed	circle
FN1	seed	circle
NPM1	seed	circle
LGALS1	seed	circle
SERPINH1	seed	circle
HP	seed	circle
HSPG2	seed	circle
LTBP2	seed	circle
TPM4	seed	circle
YWHAZ	seed	circle
CCN2	seed	circle
CCN1	seed	circle
TMEM192	new	triangle
FLNA	seed	circle
NOV	new	triangle
LMNA	seed	circle
CTSA	seed	circle
FBN1	seed	circle
COL14A1	seed	circle
MMP2	seed	circle
HTRA1	seed	circle
PKM	seed	circle
CALD1	seed	circle
C3	seed	circle
ANXA1	seed	circle
CCN3	filtered out for single tissue	triangle
YWHAE	seed	circle
COL5A2	seed	circle
SERPINA1	seed	circle
KNG1	seed	circle
AGL	new	triangle
SERPINE2	seed	circle
CDCA2	new	triangle
RXFP4	new	triangle
B2M	seed	circle
SERPINC1	seed	circle
CCDC80	seed	circle
PRKAA1	filtered out for single tissue	triangle
POSTN	seed	circle
TGFBI	significant only in single tissue	triangle
S100A4	seed	circle
IGFBP7	seed	circle
THBS2	seed	circle
AHSG	seed	circle
