# Supplementary material for: Meta-analysis of proteomics data from osteoblasts, bone, and blood: Insights into druggable targets, active factors, and potential biomarkers for bone biomaterial design
Source: J Tissue Eng. 2024 Nov 29;15:20417314241295332. doi: 10.1177/20417314241295332 (PMC11605762; doi:10.1177/20417314241295332)
Supplement: sj-xlsx-8-tej-10.1177_20417314241295332 – Supplemental material for Meta-analysis of proteomics data from osteoblasts, bone, and blood: Insights into druggable targets, active factors, and potential biomarkers for bone biomaterial design [file sj-xlsx-8-tej-10.1177_20417314241295332.xlsx]

## Sheet: README
Supplementary Table 1: Study Lists
Sheet name:	Description:
Study Overview	Summary of final selected studies. Studies with an indicated PXD identifier were used for raw data re-analysis whereas missing PXD identifiers indicate a direct extraction of DAPs from studies. Number of differential abundant proteins (DAPs) indicates the number of extracted affected proteins that were used for subsequent weighted scoring intersection analysis. BMSC: bone marrow stromal cells, DP…
Original Study Data (Protein IDs)	List of differentially abundant proteins on protein ID level of the final selected 29 studies
Original Study Data (Gene Names)	List of differentially abundant proteins on gene name level of the final selected 29 studies
Harmonized Study Data	List of differentially abundant proteins on gene name level after harmonization using ProHarMeD

## Sheet: Study Overview
Reference	PXD identifier	Species	Testing approach	Cell or tissue type	Number of DAPs
Li et al. (1)	PXD020908	Homo sapiens	in vitro	PDLSC	974
Kliemt et al. (2)	PXD000058	Homo sapiens	in vitro	BMSC	139
Schmidt et al. (3)	PXD002498	Homo sapiens	in vitro	BMSC	78
Simunovic et al. (4)	PXD011844	Homo sapiens	in vitro	primary OB	318
Schmidt et al. (5)	PXD009434	Homo sapiens	in vitro	BMSC	328
He et al. (6)	-	Homo sapiens	in vitro	BMSC	185
Merker et al. (7)	-	Homo sapiens	in vitro	MG63 cell line	276
Nováková et al. (8)	-	Homo sapiens	in vitro	DPSC	584
Aswamenakul et al. (9)	-	Homo sapiens	in vitro	BMSC	12
Othman et al. (10)	-	Homo sapiens	in vitro	BMSC	672
Costa et al. (11)	-	Homo sapiens	in vitro	MSC	232
Morhayim et al. (12)	PXD017172	Homo sapiens	in vitro	MSC/OB-derived EVs	197
Hovey et al. (13)	PXD017372	Homo sapiens	in vitro	MSC/OB-derived EVs	16
Ghebes et al. (14)	PXD022851	Homo sapiens	in vitro	BMSC-derived EVs	167
Schmidt et al. (3)	PXD002498	Homo sapiens	in vitro	BMSC-derived EVs	24
Schmidt et al. (5)	PXD009434	Homo sapiens	in vitro	BMSC-derived EVs	45
Hu et al. (15)	-	Homo sapiens	in vitro	UCMSC-derived EVs	61
Wangler et al. (16)	-	Homo sapiens	in vitro	MSC-derived EVs	349
Davies et al. (17)	-	Homo sapiens	in vitro	OB-derived EVs	163
Nielson et al. (18)	-	Homo sapiens	in vivo	Blood serum	20
Huang et al. (19)	-	Homo sapiens	in vivo	Blood plasma	77
Martínez-Aguilar et al. (20)	-	Homo sapiens	in vivo	Blood serum	8
Xie et al. (21)	PXD006463	Homo sapiens	in vivo	Serum-derived EVs	650
Huo et al. (22)	-	Homo sapiens	in vivo	Serum-derived EVs	37
Li et al. (23)	-	Mus musculus	in vitro	OB/FB-derived ECM	14
Dong et al. (24)	-	Mus musculus	in vitro	MSC/OB-derived ECM	577
Hussein et al. (25)	-	Mus musculus	in vivo	Blood serum	849
Boteanu et al. (26)	PXD016135	Rattus norvegicus	in vivo	Bone	196
Calciolari et al. (27)	-	Rattus norvegicus	in vivo	Bone	125
Yang et al. (28)	-	Rattus norvegicus	in vivo	Bone	31
Calciolari et al. (29)	-	Oryctolagus cuniculus	in vivo	Bone	3348
1. Li J, Wang Z, Huang X, Wang Z, Chen Z, Wang R, et al. Dynamic proteomic profiling of human periodontal ligament stem cells during osteogenic differentiation. Stem Cell Res Ther. 2021 Feb 3;12(1):98.
2. Kliemt S, Lange C, Otto W, Hintze V, Möller S, von Bergen M, et al. Sulfated Hyaluronan Containing Collagen Matrices Enhance Cell-Matrix-Interaction, Endocytosis, and Osteogenic Differentiation of Human Mesenchymal Stromal Cells. J Proteome Res. 2013 Jan 4;12(1):378–89.
3. Schmidt JR, Kliemt S, Preissler C, Moeller S, von Bergen M, Hempel U, et al. Osteoblast-released Matrix Vesicles, Regulation of Activity and Composition by Sulfated and Non-sulfated Glycosaminoglycans. Mol Cell Proteomics MCP. 2016 Feb;15(2):558–72.
4. Simunovic F, Winninger O, Strassburg S, Koch HG, Finkenzeller G, Stark GB, et al. Increased differentiation and production of extracellular matrix components of primary human osteoblasts after cocultivation with endothelial cells: A quantitative proteomics approach. J Cell Biochem. 2019;120(1):396–404.
5. Schmidt JR, Vogel S, Moeller S, Kalkhof S, Schubert K, von Bergen M, et al. Sulfated hyaluronic acid and dexamethasone possess a synergistic potential in the differentiation of osteoblasts from human bone marrow stromal cells. J Cell Biochem. 2019 May;120(5):8706–22.
6. He Y, Yu L, Liu J, Li Y, Wu Y, Huang Z, et al. Enhanced osteogenic differentiation of human bone-derived mesenchymal stem cells in 3-dimensional printed porous titanium scaffolds by static magnetic field through up-regulating Smad4. FASEB J Off Publ Fed Am Soc Exp Biol. 2019 May;33(5):6069–81.
7. Merker D, Handzhiyski Y, Merz R, Kopnarski M, Reithmaier JP, Popov C, et al. Influence of surface termination of ultrananocrystalline diamond films coated on titanium on response of human osteoblast cells: A proteome study. Mater Sci Eng C. 2021 Sep 1;128:112289.
8. Nováková S, Danchenko M, Okajčeková T, Baranovičová E, Kováč A, Grendár M, et al. Comparative Proteomic and Metabolomic Analysis of Human Osteoblasts, Differentiated from Dental Pulp Stem Cells, Hinted Crucial Signaling Pathways Promoting Osteogenesis. Int J Mol Sci. 2021 Jul 24;22(15):7908.
9. Aswamenakul K, Klabklai P, Pannengpetch S, Tawonsawatruk T, Isarankura-Na-Ayudhya C, Roytrakul S, et al. Proteomic study of in vitro osteogenic differentiation of mesenchymal stem cells in high glucose condition. Mol Biol Rep. 2020 Oct;47(10):7505–16.
10. Othman Z, Mohren RJC, Cillero-Pastor B, Shen Z, Lacroix YSNW, Guttenplan APM, et al. Comparative proteomic analysis of human mesenchymal stromal cell behavior on calcium phosphate ceramics with different osteoinductive potential. Mater Today Bio. 2020 Jun 1;7:100066.
11. Costa V, Carina V, Fontana S, De Luca A, Monteleone F, Pagani S, et al. Osteogenic commitment and differentiation of human mesenchymal stem cells by low-intensity pulsed ultrasound stimulation. J Cell Physiol. 2018 Feb;233(2):1558–73.
12. Morhayim J, Ghebes CA, Erkeland SJ, Borg MND ter, Hoogenboezem RM, Bindels EMJ, et al. Identification of osteolineage cell‐derived extracellular vesicle cargo implicated in hematopoietic support. FASEB J. 2020 Apr;34(4):5435.
13. Hovey O, Pasha R, Lehmann Z, Pineault N. Insights into the Hematopoietic Regulatory Activities of Osteoblast by Secretomics. Proteomics. 2020 Jul 14;e2000036.
14. Ghebes CA, Morhayim J, Kleijer M, Koroglu M, Erkeland SJ, Hoogenboezem R, et al. Extracellular Vesicles Derived From Adult and Fetal Bone Marrow Mesenchymal Stromal Cells Differentially Promote ex vivo Expansion of Hematopoietic Stem and Progenitor Cells. Front Bioeng Biotechnol [Internet]. 2021 Feb 25 [cited 2024 Mar 7];9. Available from: https://www.frontiersin.org/articles/10.3389/fbioe.20…
15. Hu Y, Zhang Y, Ni CY, Chen CY, Rao SS, Yin H, et al. Human umbilical cord mesenchymal stromal cells-derived extracellular vesicles exert potent bone protective effects by CLEC11A-mediated regulation of bone metabolism. Theranostics. 2020 Jan 16;10(5):2293–308.
16. Wangler S, Kamali A, Wapp C, Wuertz-Kozak K, Häckel S, Fortes C, et al. Uncovering the secretome of mesenchymal stromal cells exposed to healthy, traumatic, and degenerative intervertebral discs: a proteomic analysis. Stem Cell Res Ther. 2021 Jan 7;12(1):11.
17. Davies OG, Cox SC, Azoidis I, McGuinness AJA, Cooke M, Heaney LM, et al. Osteoblast-Derived Vesicle Protein Content Is Temporally Regulated During Osteogenesis: Implications for Regenerative Therapies. Front Bioeng Biotechnol [Internet]. 2019 May 1 [cited 2024 Mar 7];7. Available from: https://www.frontiersin.org/articles/10.3389/fbioe.2019.00092
18. Nielson CM, Wiedrick J, Shen J, Jacobs J, Baker ES, Baraff A, et al. Identification of Hip BMD Loss and Fracture Risk Markers Through Population-Based Serum Proteomics. J Bone Miner Res Off J Am Soc Bone Miner Res. 2017 Jul;32(7):1559–67.
19. Huang D, Wang Y, Lv J, Yan Y, Hu Y, Liu C, et al. Proteomic profiling analysis of postmenopausal osteoporosis and osteopenia identifies potential proteins associated with low bone mineral density. PeerJ. 2020 Apr 14;8:e9009.
20. Martínez-Aguilar MM, Aparicio-Bautista DI, Ramírez-Salazar EG, Reyes-Grajeda JP, De la Cruz-Montoya AH, Antuna-Puente B, et al. Serum Proteomic Analysis Reveals Vitamin D-Binding Protein (VDBP) as a Potential Biomarker for Low Bone Mineral Density in Mexican Postmenopausal Women. Nutrients. 2019 Nov 21;11(12):2853.
21. Xie Y, Gao Y, Zhang L, Chen Y, Ge W, Tang P. Involvement of serum-derived exosomes of elderly patients with bone loss in failure of bone remodeling via alteration of exosomal bone-related proteins. Aging Cell. 2018 Jun;17(3):e12758.
22. Huo C, Li Y, Qiao Z, Shang Z, Cao C, Hong Y, et al. Comparative proteomics analysis of microvesicles in human serum for the evaluation of osteoporosis. Electrophoresis. 2019 Jul;40(14):1839–47.
23. Li M, Zhang A, Li J, Zhou J, Zheng Y, Zhang C, et al. Osteoblast/fibroblast coculture derived bioactive ECM with unique matrisome profile facilitates bone regeneration. Bioact Mater. 2020 Dec;5(4):938–48.
24. Dong R, Bai Y, Dai J, Deng M, Zhao C, Tian Z, et al. Engineered scaffolds based on mesenchymal stem cells/preosteoclasts extracellular matrix promote bone regeneration. J Tissue Eng. 2020 Jun 7;11:2041731420926918.
25. Hussein AI, Mancini C, Lybrand KE, Cooke ME, Matheny HE, Hogue BL, et al. Serum proteomic assessment of the progression of fracture healing. J Orthop Res Off Publ Orthop Res Soc. 2018 Apr;36(4):1153–63.
26. Boteanu RM, Suica VI, Ivan L, Safciuc F, Uyy E, Dragan E, et al. Proteomics of regenerated tissue in response to a titanium implant with a bioactive surface in a rat tibial defect model. Sci Rep. 2020 Oct 28;10(1):18493.
27. Calciolari E, Mardas N, Dereka X, Anagnostopoulos AK, Tsangaris GT, Donos N. The effect of experimental osteoporosis on bone regeneration: part 2, proteomics results. Clin Oral Implants Res. 2017;28(9):e135–45.
28. Yang J, Qin H, Chai Y, Zhang P, Chen Y, Yang K, et al. Molecular mechanisms of osteogenesis and antibacterial activity of Cu-bearing Ti alloy in a bone defect model with infection in vivo. J Orthop Transl. 2021 Mar;27:77–89.
29. Calciolari E, Mardas N, Dereka X, Anagnostopoulos AK, Tsangaris GT, Donos N. Protein expression during early stages of bone regeneration under hydrophobic and hydrophilic titanium domes. A pilot study. J Periodontal Res. 2018 Apr;53(2):174–87.

## Sheet: Original Study Data (Protein ID
Assay	In vitro	In vitro	In vitro	In vitro	In vitro	In vitro	In vitro	In vitro	In vitro	In vitro	In vitro	In vitro	In vitro	In vitro	In vitro	In vitro	In vitro	In vitro	In vitro	In vivo	In vivo	In vivo	In vivo	In vivo	In vitro	In vitro	In vivo	In vivo	In vivo	In vivo	In vivo
Context	Osteoblast differentiation	healing stimulation	healing stimulation	healing stimulation	healing stimulation	healing stimulation	healing stimulation	Osteoblast differentiation	Osteoblast differentiation	healing stimulation	healing stimulation	Osteoblast differentiation	Osteoblast differentiation	Osteoblast differentiation	healing stimulation	healing stimulation	healing stimulation	Osteoblast differentiation	Osteoblast differentiation	osteoporosis	osteoporosis/osteopenia	low bone mineral density	osteoporosis/osteopenia	osteoporosis/osteopenia	healing stimulation	healing stimulation	fracture healing	healing stimulation	osteoporosis	healing stimulation	healing stimulation
Question	time-series of differentiation	effect of functionalized implants	effect of functionalized implants	effects of coculture	effect of functionalized implants	effect of static magnetic field in 3d scaffolds	effect of functionalized implants	early differentiation	effects of high glucose	effect of functionalized implants	effect of MF	osteolineage	early differentiation	adults vs. Fetal / aging	effect of functionalized implants	effect of functionalized implants	pro-osteoblastic factors	exposition to scaffold	time-series of differentiation	affected proteins	affected proteins	affected proteins	affected proteins	affected proteins	characterization of functionalized implant	characterization of functionalized implant	temporal analysis (35d)	effect of functionalized implants	affected proteins	effect of functionalized implants	effect of functionalized implants
Tissue	Cells	Cells	Cells	Cells	Cells	Cells	Cells	Cells	Cells	Cells	Cells	EVs	EVs	EVs	EVs	EVs	EVs	EVs	EVs	Serum-Plasma	Serum-Plasma	Serum-Plasma	Plasma-EVs	Plasma-EVs	ECM	ECM	Serum-Plasma	Bone	Bone	Bone	Bone
Species	Human	Human	Human	Human	Human	Human	Human	Human	Human	Human	Human	Human	Human	Human	Human	Human	Human	Human	Human	Human	Human	Human	Human	Human	Mouse	Mouse	Mouse	Rat	Rat	Rat	Rabbit
Quelle	https://www.ncbi.nlm.nih.gov/pmc/articles/PMC7860046/	https://pubs.acs.org/doi/10.1021/pr300640h	https://www.mcponline.org/article/S1535-9476(20)33688-4/fulltext#seccestitle200	https://onlinelibrary.wiley.com/doi/abs/10.1002/jcb.27394	http://proteomecentral.proteomexchange.org/cgi/GetDataset?ID=PXD009434	https://faseb.onlinelibrary.wiley.com/doi/full/10.1096/fj.201802195R	https://www.sciencedirect.com/science/article/pii/S0928493121004288	https://www.mdpi.com/1422-0067/22/15/7908#app1-ijms-22-07908	https://link.springer.com/article/10.1007/s11033-020-05811-x	https://www.sciencedirect.com/science/article/pii/S2590006420300260	https://onlinelibrary.wiley.com/doi/10.1002/jcp.26058	https://www.ncbi.nlm.nih.gov/pmc/articles/PMC7136136/	https://analyticalsciencejournals.onlinelibrary.wiley.com/doi/10.1002/pmic.202000036	https://www.frontiersin.org/articles/10.3389/fbioe.2021.640419/full	https://www.mcponline.org/article/S1535-9476(20)33688-4/fulltext#seccestitle200	http://proteomecentral.proteomexchange.org/cgi/GetDataset?ID=PXD009434	https://www.thno.org/v10p2293.htm#SM0	https://stemcellres.biomedcentral.com/articles/10.1186/s13287-020-02062-2	https://www.frontiersin.org/articles/10.3389/fbioe.2019.00092/full	https://asbmr.onlinelibrary.wiley.com/doi/full/10.1002/jbmr.3125	https://peerj.com/articles/9009/	https://www.mdpi.com/2072-6643/11/12/2853	https://www.ncbi.nlm.nih.gov/pmc/articles/PMC5946082/	https://analyticalsciencejournals.onlinelibrary.wiley.com/doi/10.1002/elps.201900130	https://www.sciencedirect.com/science/article/pii/S2452199X20301201?via%3Dihub#sec2	https://journals.sagepub.com/doi/full/10.1177/2041731420926918#_i2	https://onlinelibrary.wiley.com/doi/full/10.1002/jor.23754	https://www.nature.com/articles/s41598-020-75527-2#citeas	https://onlinelibrary.wiley.com/doi/full/10.1111/clr.12950	https://www.sciencedirect.com/science/article/pii/S2214031X20301169	https://onlinelibrary.wiley.com/doi/full/10.1111/jre.12498
PXD	PXD020908	PXD000058	PXD002498	PXD011844	PXD009434	-	-	-		-	-	PXD017172	PXD017372	PXD022851	PXD002498	PXD009434	-	-	-	-	-	-	PXD006463	-	-	-	-	PXD016135	-	-	-
FC cutoff	0.263034	-	0.5	-	0.5	1	1	1	-	0.38	1.5	S0=2	0.5	S0=4	0.5	0.5	0.584963	-	1	0.137504	0.263034	0.584963	1	-	-	0.1	-	0.584963	-	0.263034	-
sig cutoff	0.05	0.05	0.05	0.05	0.05	-	0.001	0.01	0.05	0.01	0.05	0.05	0.05	0.05	0.05	0.05	0.05	0.05	0.05	0.1	0.05	0.05	-	0.05	-	0.05	0.05	0.05	-	0.05	-
sig type	p value	p value	p value	p value	p value	-	p value	FDR	p value	FDR	p value	FDR	p value	FDR	p value	p value	pvalue	FDR	p value	peptide-based meta pvalue	p value	p value	-	p value	STEM clustering	p value	ANOVA	p value	on/off approach	p value	on/off approach
Typ of proteins	significant in any	significant in any	significant in any	significant	significant in any	significant	significant in any	significant	significant	significant in any	significant in any	significant	significant	significant	significant in any	significant in any	significant	significant in any	significant in any	significant	significant in any	significant in any	significant in any	significant in any	significant	significant	significant	significant in any	significant in any	significant	significant in any
	H7C0A4;C9JHS7;C9JHZ8;C9J739;C9JES8;H7C3D0;C9JBS3;C9JEJ8;Q00341;H7BZC3;C9JIZ1;C9JZI8;H7C2D1;C9J5E5;C9JHS9;C9JMQ6;C9JT62;C9JHN6;C9JK79;A0A024R4E5;H0Y394;C9JQ82	P08123	A0A087X1N8;A0A2R8Y6A7;A0A024QZX5;A0A2R8YD12	A0A087X1N8;A0A2R8Y6A7;A0A024QZX5;A0A2R8YD12	E9PQI3;E9PIZ5;E9PLT3;E9PKI4;Q16881;E9PIR7;A0A0B4J225;E9PKD3;E9PRI8;A0A182DWI3	P12074	P08670	P11177;C9J634;F8WF02	P02452	Q9C0C9	Q09666	A0A087WZ85;Q9Y6N7;H7C545;A0A0A0MSX4	F5H3N3;B4DPQ0;F5H2D0;A0A3B3ITU4;F5H1N6;A0A3B3ISR2;P00736;F5H3A3;F5H6Y3;F5H1V0	Q14517;D6RCE4;H0Y9H4;H0Y9C8	A0A0G2JIW1;V9GZ37;P0DMV9;P0DMV8	P08123	Q9Y240	P16112	Q93070	P01023	P46109	B7Z9A0	G3V5R8;A0A024R6I7;G3V544;G3V387;G3V2B9;A0A0G2JRN3;A0A0B4J278	P08697	no UniprotAC provided	no UniprotAC provided	P31994	P04937;A0A096P6L8	P68035	ENSRNOP00000075828	G1TWZ0
	M0R3B2;A0A075B6F9;A0A075B797;M0QX85;M0R1K2;M0R1T7;Q9Y314	P42330;S4R3Z2;A0A0A0MSS8;S4R3D5	A0A0A0MQV6;P09038	A0A087WTB8	P08123	Q49B96	P41219	P04179;F5GYZ5;F5H4R2;F5H3C5;G8JLJ2;F5GXZ9;G5E9P6	P02545	Q15029	F8W1A4	A0A087WV75;A0A087WTE4;A0A087X1V2;A0A0D9SF30;A0A087WTF6;H7BYX6;A0A087WX77;P13591;A0A087WTR3;A0A087WWD4;A0A087WVU1;A0A0D9SF98	U3KPX5;O95965;A0A087WY35	A0A0A0MSC8	A0A3B3ITK0;Q5RI53;P35442	A0A0G2JIW1;V9GZ37;P0DMV9;P0DMV8	P21810	P10915	P02792	P61769	P02656	A0A024R3E3	P25787;H3BT36;A0A024RA52;C9JCK5	O75083			P00915	P35704;A0A0G2JSH9	P62738	ENSRNOP00000043360	G1TM43
	P36969;K7ERP4;A0A087X247;K7EKX7;A0A0A0MTT1;R4GNE4;K7ENB4;K7EJ20	P15289;A0A0C4DFZ2	K7EM73;U3KQE2;A0A075B7C0;K7EKD8;K7ES78;Q96L46;P04632;K7EIV0;K7EMQ1;A0A0C4DGQ5;U3KPR7;K7ELJ7	J3KRB3;A0A0A0MRF8;P18621;A0A087WY81;J3KRX5;J3QLC8;A0A087WXM6;J3QQT2;J3KSJ0;J3QS96;A0A087WWH0;A0A0A6YYL6	A0A087WWP8;A0A0C4DH79;Q5VWQ0	Q8TCT8	P27797	P68366;C9JEV8;C9JJQ8;C9JQ00;C9JDL2	P20073	P51178	J3KPS3	A0A087X0V5;P29728;F8W1C5	I3L3H7;P02452	A0A494C139;E5RFQ2;A0A0A0MTC7;H0Y351;H0YAQ5;H0YAP9;A0A494C1K8;A0A0A0MQS9;E5RHF3;Q16363	B1ALD9	F8WCH0;P63267;F8WB63;F6UVQ4;C9JFL5;F6QUT6;P62736;B8ZZJ2	P14543	O15335	P05067;P05067-4;P05067-8;P05067-10;P05067-3;P05067-5;P05067-6;P05067-7;P05067-11;P05067-9	P10643	K7ERI9	E9PQ63	A0A075B6I1	P18206			P09341	A0A0G2JSS8;Q9R063	P60711	ENSRNOP00000029334	G1SL72
	P08123	A0A0C4DG17;C9J9K3;P08865;F8WD59	A0A0D9SFH4;A0A1B0GTB7;A0A1B0GV13;A0A5F9ZHC3;A0A1B0GUH3;A0A0D9SF54;A0A0D9SFF6	P22061;A0A3F2YNX8;F8WDT3;F8WAV5;F8WAX2;A0A0A0MRJ6;H7C4X2;C9J0F2;F6S8N6	Q5VU61;A0A087WWU8;D6R904	Q8NI37	P11142	A6XGL2;P01308;C9JNR5;F8WCM5	P50454	P62191	P15144	A0A087X0T8;X5DQS5;A0A0A0MTJ8;Q9BY67;A0A087X1W8	P02462;A0A3B3ISV3;A0A3B3ITG7;A0A087WTY5	P39656;A0A0C4DGS1;U3KQ84	O00299	A0A3B3ITK0;Q5RI53;P35442	P03956	Q8TDL5	Q96FW1;Q96FW1-2	P02748	H0Y512	A0A0G2JRN3	A0A075B6K6	P63104			Q99988	A0A0G2JSW3	P63259	ENSRNOP00000060568	A5HC70
	M0QYG1;M0QXW7;M0QYH3;M0R0I5	B1AK87;B1AK88	P07339;A0A1B0GWE8;H7C469;A0A1B0GVP3;A0A1B0GW44;A0A1B0GVD5;A0A1B0GV23	P42330;S4R3Z2;A0A0A0MSS8;S4R3D5	J3KRB3;A0A0A0MRF8;P18621;A0A087WY81;J3KRX5;J3QLC8;A0A087WXM6;J3QQT2;J3KSJ0;J3QS96;A0A087WWH0;A0A0A6YYL6	Q6P1K8	P54652	Q9Y2K3	P07954	Q13442	P04083	A0A096LNH6	F8VU58;F8VSI3;P07585;F8VX58;H0YIH3;F8VXZ8;F8VUF6;F8VWU0;H0YI87;F8VNV6	Q05086;A0A1B0GVL3;A0A1B0GTB3;S4R306;A0A0D9SFU3;A0A0D9SG77	O00622	B1ALD9	Q9NRN5	Q92954	P25311	P08571	Q14554	Q1L857	P58107;A0A075B730	Q9H299			P57087	A0A0G2JU96;A0A0G2JUA5	P04764	ENSRNOP00000027561	G1SQS1
	A0A087WUK2;O14979	F8WCH0;P63267;F8WB63;F6UVQ4;C9JFL5;F6QUT6;P62736;B8ZZJ2	A0A1W2PRL9;P23193;E5RJ93;A0A1W2PPZ5;E5RFI1;A0A1W2PS15;E5RIS7;E5RK46;B7Z4S1	Q15269;C9J544;A0A0B4J2E5	A0A096LPE1	Q96NE9	P17066	P43490;A0A0C4DFS8;C9JG65;C9JF35;Q9H3S7	O75665	O43598	P07355	I3L1M1;P57737;I3L2Y6;I3L3T0;I3L167;E7EP81;I3L442;Q9Y3D7;I3NI06;I3L1G9;A0A0A6YYL4	A8MZG1;P07996	P07339;A0A1B0GWE8;H7C469;A0A1B0GVP3;A0A1B0GW44;A0A1B0GVD5;A0A1B0GV23	P04406	D3YTG3;H7C4X4;H0YEL2;E9PPR9;H0YF57;H7C556;H0YEA0;H0YDN0;H0Y897;H7C4S3;H7C524;H7C4N5;H7C5S3;H0YF18;Q5JPC9	Q08629	P02647	P60033	P00746	U3KQT1	V9HWA9	A0A075B7E8	P62805			P00750	A0A0G2JUP5	M0R8A9	ENSRNOP00000075269	G1T6Q6
	A0A087WUW6;A0A087X1K7;C9JCG6;Q9Y6K9;C9JH59;A0A087X0G7;C9J2V2;C9JN51;A0A087X1B1	G3V1V0;F8VXL3;F8W180;F8VPF3;F8W1R7;G8JLA2;B7Z6Z4;H0YI43;F8VZU9	A0A3B3ITK0;Q5RI53;P35442	K7EM73;U3KQE2;A0A075B7C0;K7EKD8;K7ES78;Q96L46;P04632;K7EIV0;K7EMQ1;A0A0C4DGQ5;U3KPR7;K7ELJ7	A0A0A0MQV6;P09038	Q9BUL9	P48741	P21796;C9JI87	O00299	P62280	P08758	Q92544;A0A0C4DFM1;F8WCN2;F2Z2L1	P08603	G8JLH6;A6NNI4;P21926;A0A2R8Y478	C9K031;C9JN98;P07093	H0Y4P7;Q99715;D6RGG3;H0Y991	P08253	P02462	P35556;P35556-2;Q75N90	O00533	K7ESI1	P00738	A0A087WUL1;A0A087WU05	O15145			Q96DA6	F1LPD0;A0A0G2JV12	P02650	ENSRNOP00000070338	G1SZM2
	F8W719;Q9NZM3;E7EPJ2	Q3SY69;H0YHN9;A0A494C1M4	P28065;A0A0G2JHI2;A0A0G2JJ13;A2ACR0;A2ACR1;A0A0G2JJQ0;A0A0G2JJA7	A0A2R8Y750;A0A2R8Y5A3;P35222;A0A2R8Y6G0;A0A2R8Y815;B4DGU4;A0A2R8Y804;C9IZ65;A0A2R8Y5Z1;A0A2R8YG06;A0A2R8Y7Z0;A0A2R8Y543;A0A2R8Y5C3;A0A2R8YCH5	A0A087WWY6;A0A0A0MTH3;Q13418;A0A087WW45;E9PQ52	Q9HCE1	P14625	A0A3B3IUB5;Q8TCT9;A0A075B6F6;A0A0S2Z6F0;A0A3B3IT72	P07355	P62841	P18859	J3KR73;C9J0I2;C9JU14;Q9NRW1;C9JB90	P10915;D6RC59;D6RBS1;D6RG04;D6RBX9;D6RAK7	Q9P2R7;Q5T9Q8;Q5T9Q5;A0A2R8Y6Y7;A0A2R8Y5P4;A0A2R8Y5P6;A0A0U1RRI1;A0A0U1RQU7;A0A0U1RQL1;A0A2R8Y6E6;A0A0U1RQF8;A0A2R8YDQ9	H3BV48;H3BS34;P08253;H3BR66	Q14767;G3V511;G3V3X5;H0YJ20	Q13753	P12107	Q14112;Q14112-2	P49747	H3BMF9	A0A024R944	A0A087WVM2;Q8N6Q3	Q86UX7			P10646	A0A0G2JYB1	B0BNA5	ENSRNOP00000015472	P09809
	Q9NP79;Q5TGM0;A0A087WY55	B4DDF4;U3KPS3;A0A087WV51;A0A087X1X5;A0A087X271;Q99439;H3BVI6;H3BQH0;B4DUT8;K7ES69	P49207	Q5GGW2;J3JS69;P62269;A0A0G2JQH2	C9JAM4;A0A3B3ITT3;H7C4E0;Q99685;A0A0C4DFN3	O14613	Q58FF3	Q14571	P04083	P62269	P48047	B3KM87;D6R8Z5;D6RB45;D6RCM3;A0A0R4J2E8;A0A1B0GX04;D6REM6;P43243;Q68E03;D6R9F3;D6RBS2;A8MXP9;D6R991;D6REK4	C9JW52;H7C1H0;P18065	A0A3B3ISX9;P22105	Q86UZ1;H0YDX6;H0Y5E4;P16070;E9PKC6;H0Y2P0;H0YDW7;H0YEV3;H0YD13;H0YE40;J3KN83;H0YEU1;H0YD17;H0YCV9;H0YD90	O00622	Q14767	Q9HC84	P06703	P09172	B2R932	V9HWI6	C9IZL6;C9J9Y4;C9JWI9;C9JMW7;C9J480;Q9Y274;C9J0E2;A0A087WXB8	P31146			Q9UIB8	P17475;A0A0G2JZ73;A0A0G2JY31	Q5BK06	ENSRNOP00000019386	Q28739
	A0A087WZT3;H3BVE0;H3BTW0;A0A0B4J295	P99999;C9JFR7	J3KMY5;G3V2V8;E7EMS2;H0YIZ1;G3V3E8;G3V3D1;P61916	Q9Y4K1;A0A494C1M5;A0A0J9YWL0;Q96QW7	H0YN85;Q5ZPR3;H0YN29;H0YK40;H0YK59;H0YL10;A0A0C4DGH0;H0YLT8	Q96LD4	P06733	B0YIW2;P02656	P04792	P62266	O75531	A0A0R4J2F6;H7C444;H7C2Z4;Q12894	P22692	Q3SY69;H0YHN9;A0A494C1M4	P21333;H0Y5C6;H0Y5F3	F5GXU1;Q6ZMR3;F5H5J4;F5GYU2;F5H155;F5GXH2;P00338;F5H8H6;F5GXC7;F5GXY2;F5GWW2	Q86VS8	P01834	Q15149;Q15149-4;Q15149-2;Q15149-6;Q15149-9;Q15149-7;Q15149-8;Q15149-5;Q15149-3	Q9Y6R7	Q07960	B7Z8Q2	J3KRB3;A0A0A0MRF8;P18621;A0A087WY81;J3KRX5;J3QLC8;A0A087WXM6;J3QQT2;J3KSJ0;J3QS96;A0A087WWH0;A0A0A6YYL6	P37802			Q9H2A7	Q5XI38;A0A0G2K014	P47967	ENSRNOP00000035943	P25704
	A0A087WWF4;Q9BWU0;H7C256;A0A087X0M4	C9JRZ6;A0A286YEX5;Q9NX63;F8WAR4	E7EX44	P07339;A0A1B0GWE8;H7C469;A0A1B0GVP3;A0A1B0GW44;A0A1B0GVD5;A0A1B0GV23	H0YG61;H7C4D9;C9J131;F8WF29;Q12884;B4DLR2	Q9NVM9	P30101	P11021;O95399;Q5H8X8	P02511	P62851	Q05682	A0A0U1RR07;A0A0U1RQH1;A0A0U1RRJ3;Q9HCH5	Q07954;Q6PJ72	A1L4H1;K7EPL3;M0QZ17	P26022	I3L3H7;P02452	Q92859	O75339	P61970	P80108	B4DE30	D3DNU8	E9PEE8;P18564;A0A087WXP3	Q14624			Q15848	A0A0G2K151;P02650	P01836	ENSRNOP00000073458	O97669
	A0A0J9YX89;A8MZD0;O60613	D6RBZ0;D6R9P3;D6RD18	Q14767;G3V511;G3V3X5;H0YJ20	A0A1C7CYX9	C9J0B2;Q96GG9;C9JVE2;C9JRE2;C9J8R4;C9JRU6;F8WC32	Q9UBH6	P11021	P53041	P02765	P62854	P52907	A0A140TA11;A0A140T9Y5;A0A140T997;A0A140TA14	C9JUM4;C9J4J8;A0A0U1RQV3;Q12805;Q580Q6;C9JQX7;C9JPZ9	E9PRJ8;E9PJK1;E9PM31;H0YEE2;P60033;E9PIF1;H0YDJ9;A6NMH8;H0YDL9	P29279	H7C435;P02461	P26022	P05090	P07996;P07996-2	P01860	K7ELP0	B7Z556	Q9H251	P48059			Q13231	A0A0G2K1C0;Q4V7C7	O35276	ENSRNOP00000042156	P06813
	Q9UL46;H0YKU2;H0YLD2;H0YM70;A0A087X1Z3;H0YLG1	E7EX44	J3KQL8	Q14690;A0A3B3IUD7	H3BNC1	Q9NRQ2	P07477	P21980;A2A299;A2A2A0;A0A087WVS3;A0A087WVW4;A0A087WZC4;H3BM69;H3BM95;O43548		P62861	P04040	E9PSE5;Q5T0S4;A0A286YFL6;A0A286YFF7;P50897;A0A286YFE3;A0A286YFL8;E9PK48;E9PIA8;A0A2C9F2P4	Q6EMK4	P47813;X6RAC9	F6U495;H0YN80;P35555	P02751;H0Y7Z1	P24593	P49747	Q3ZCW2	P01861	A0A140TA77	C9JV77	Q9UBW5;S4R3J0;S4R418	Q9H4B7			P08185	Q63716;A0A0G2K3Z9	F1M6X9	ENSRNOP00000003326	P06815
	Q5EBL8	E9PIZ1;A0A087X1X7;H0YCK7;H0YE58;E9PRY8;E9PQC9;A0A0J9YXU2	G3V203;F8VXR6;J3QQ67;F8VYV2;F8VUA6;A0A075B7A0;H0YHA7;Q07020	I3L0X1;A0A5F9ZHI5;A0A5F9ZHZ9;A0A5F9ZHP6;A0A5K1VW72;A0A0D9SGC3;I3L2W1;J3QRD1;K7EN73;J3QKK9;A0A5F9ZGX4;J3KTD9;J3KTG1;P51648;A0A5F9ZHN9;J3QS00;I3L1M4	P62701	Q5QJ74	P60709	A2VDJ0;H0Y2M0		P61247	Q96CT7	Q5TFC9;A0A2R8Y4U4;A0A2R8Y7R1;P15260;A0A2R8YFL3	Q9HCU0	J3KTL2;Q07955;J3KSW7;J3QQV5;J3KSR8	H0YB80;B7Z2E6	P04406	P04114	Q7Z7G0	Q08431;Q08431-2;Q08431-3	P01871	A0A024R592	J3QR68	Q9UL46;H0YKU2;H0YLD2;H0YM70;A0A087X1Z3;H0YLG1	P14618			P19438	P63269;P62738;A0A0G2K4M6	Q5FVJ3	ENSRNOP00000014993	G1T7P3
	A2A2L5;Q9BY42;A0A0A0MQR2	F8VZQ9	O00622	M0R1B5;M0QZX5;E9PJS0;E9PL44;M0R026;A1L0T0;E9PNL1	A0A1W2PPQ2;A0A140T955;A0A140T913;A0A140T9X5;A0A140T933;A0A140T9I0;A0A1W2PRT9	Q9H3M7	P63261	P26022		P62701	O15446	A0A3B3ITK0;Q5RI53;P35442	E5RFY0;H0YAP6;E5RHH3;E5RJL2;E5RI22;Q9Y4K0	H0Y4P7;Q99715;D6RGG3;H0Y991	Q07954;Q6PJ72	P04899	P08603	P01857	P05997	P01834	H0YDG0	B3KS79	A0A0A0MS09;P01880	P68366			O15520	Q5XFV4;P70623	F1LUA8	ENSRNOP00000027482	Q8WMY5
	A0A0A0MQV6;P09038	F8VY04;A0A5K1VW67;F8W1A4;P54819	A0A3B3ISH4;O14974;H0YIM2;H0YHI8;A0A0U1RQZ1;H0YIS3	A2A274;Q99798	J3KTD3;J3QSB5;Q9Y3U8	Q08623	Q6S8J3	P10809;E7ESH4;E7EXB4;C9JL25;C9JCQ4;C9JL19;C9J0S9		P62753	P16070	A0A494C0B5;A0A494C164;B4DHE0;A0A494C1L3;B4DLC8;P52630	A0A0A0MT20;Q9Y6C2	E7ENL6	Q15113	A0A3B3IRH9;P05997;A0A087WYX9	O95834	P02743	P15144	Q9NPH3	P28066		Q4LDE5	P01009			P32971	Q64119;A0A0G2K6J5;B2GV99;A0A0G2JWE1	D4A9H6	ENSRNOP00000046032	Q6LD51
	C9JP00;B1AKI6;Q9NUK0;A0A0A0MQX8;C9JCX1;Q86VM6;H7C4Y1;Q9NR56	F5GYG5;F5H6P8;F5H7P1;H0YG37;F5H784;Q9BTR4;H0YGR4;Q9Y3B8	J3QKK5;H3BUM4;B4E2E0;O43237;J3KSD2;J3KRI4;H3BU48;J3KRZ2	E9PRJ8;E9PJK1;E9PM31;H0YEE2;P60033;E9PIF1;H0YDJ9;A6NMH8;H0YDL9	A0A1B0GV30;A0A1B0GU60;A0A1B0GTU4;F5H836;A0A1B0GWE7	P47813	A5A3E0	Q99250;A0A1W2PPJ3;A0A286YEQ8;A0A286YF26;P35498		P62081	P14209	O75592;A0A499FJI4;H7C3U4		E9PBI9;E5RHU3;E7ESK6;E5RJB8;P34741	D6RBX4;H0YAH8;H0YAB8;H0Y9D7;S4R3C6;H0Y8L3;Q15582;H0Y8M8	H3BV48;H3BS34;P08253;H3BR66	O76061	P02671	P36222	Q08380	P25787		F6X3S4;P12821;A0A0A0MSN4;J3KSQ5;J3KS28;J3KTB8	P07737			Q9BY41	A0A0G2K757;P25235	Q5XI73	ENSRNOP00000059708	Q95L00
	H7BZD9;H0Y6F6;Q8NEY1;A0A0A0MRJ3	H0YJW3	C9J0E4;P01040	E9PS65;A8K7Q2	H7C3Z4;A0A2R8Y4T1;E7EMG1;A0A494C067;H0Y4U1;E7ERH1;C9J8K5	Q96KF7	P0CG38	Q8N183;H0YA50		P62241	Q07065	A0A5F9UP49;A0A5F9UJX7;H0Y3T6;Q9BRK5;G3V1E2		E9PJ75;E9PJ33;E9PIY1;E9PNM9	Q16270	E9PHT9;D6RCN3;P08758;D6RBE9	P08476	B9A064	Q9UKZ9	Q9Y5Y7	W6MEN4		A0A087WWY6;A0A0A0MTH3;Q13418;A0A087WW45;E9PQ52	P21333			Q8WWQ8	A0A0G2K845;Q8K3R4	Q5RKI9	ENSRNOP00000044411	P12247
	P22061;A0A3F2YNX8;F8WDT3;F8WAV5;F8WAX2;A0A0A0MRJ6;H7C4X2;C9J0F2;F6S8N6	J3QRS3;O14950;P19105	P02794;G3V192;E9PKY7;E9PRK8;E9PKM5;E9PPQ4;E9PK45;E9PQR3;G3V1D1	X6RFL8;P61106	A0A2R8YHD2;A0A2R8YEU4	Q8TB61	Q9BYX7	V9GYM3;P02652;V9GYG9;V9GYE3;V9GYC1;V9GYS1		P46781	P09496	A0A5F9ZHP5;F8WCG5;A0A5F9ZGX9;A0A5F9ZGY2;Q3SYG4;A0A5F9ZHE7;A0A5F9ZH14;H7BZ69;A0A5F9ZH37;A0A5F9ZH74		P08195;F5GZI0;J3KPF3;H0YFS2;H0YFX4;F5GZS6	H0YCE1;Q8WUJ3;H0YL56	F8WEI7;P09382	O00391	P13611	P35579;P35579-2;P35580;P35580-2;P35580-5;P35580-3;P35580-4;Q7Z406-5	P04278	A0A024R035		O14981	P62258			P05543	R9PXU6;A0A0G2K8V2;P85972	P29457	ENSRNOP00000041515	G1TF67
	A0A0A0MRJ7;P12259	P46782;M0R0R2;M0R0F0;M0QZN2	P05413;S4R3A2;S4R371	F8WDW3;F8WCF6;H7C0A3;F8WE39;P59998;F8WDD7	A0A3B3ISS6;Q14956	P11279	P0CG39	P48723		Q9H0D6	Q9NRP2	A0A5F9ZH32		Q14767;G3V511;G3V3X5;H0YJ20	H0Y7G9;A0A3B3IU24;Q92743	P12107;A0A2R8Y5N4;A0A2R8YDU3;H7C381;C9JMN2;A0A0U1RRA7;A0A2R8Y4I5;A0A2R8Y4M5	Q8NG11	P01876	P35555	P01033	D6RIU4		A0A0A0MTS7;A0A0C4DG59;H7C195;A0A0U1RRH3;A0A1B0GXE3;A0A0A0MRA3	P04275			P08254	A0A0G2K9I6;P13635;G3V7K3	P52631	ENSRNOP00000022170	Q95MN4
	Q14978;A0A0A0MRM9;S4R402;S4R349	O00151	C9K031;C9JN98;P07093	B5MCF9;H7BYY8;B3KXD6;O00541;H7C267	A0A3B3ITK0;Q5RI53;P35442	P36639	Q562R1	Q15758;M0QXM4;M0QX44;M0R144		P05388	P13073	A0A5F9ZHW0		E9PCS6;E7EPA6;P07942;G3XAI2	Q9BQE3;F5H5D3	A0A087X0S5;P12109	P09341	P07585	Q07092;Q07092-2		B7ZKJ8		A0A0B4J2H0	P16157			O95727	A0A0G2KAJ7	P07632	ENSRNOP00000003514	G1SEC3
	J3KRW8;J3KS73;H3BP77;O00142;J3QRP0;A0A0A0MSY7;J3QL12	E7ENX0;C9JN43;A8MXE0;E7EPI9;C9JFJ1;O15460;E7ERI1;C9JX45;C9JIG4;C9JCP0	P07108	F2Z2I0;C9J647;F8WF03;F2Z2W5	A0A3B3ITT5;F8WF43;P47914	Q5SRE7	P06576	Q9NUJ1		P05386	P20674	H3BTL1;Q9GZQ8;H3BTE7;A6NCE7		P40939;H0YFD6;A0A2R8YG21;A0A2R8Y688	Q9UHI8	C9JH44;H7C0M5;P12110	O00468	O95450	P98160		P24592		Q14242;A0A0C4DFY0	P01714			P04070	Q4FZX7	Q63610	ENSRNOP00000025606	G1U4R5
	A0A494C139;E5RFQ2;A0A0A0MTC7;H0Y351;H0YAQ5;H0YAP9;A0A494C1K8;A0A0A0MQS9;E5RHF3;Q16363	O15511;B1ALC0	H3BV48;H3BS34;P08253;H3BR66	P13798;H0YFE5;H7C393;C9JLK2;F8WEH5;C9JIF9;H7C1U0	Q16773;A0A494C066;B7Z4W5;Q5T276;Q5T278	Q92575	O43852	Q8IYA2;A2RUR9;C9JT67		P05387	P10606	E9PRJ8;E9PJK1;E9PM31;H0YEE2;P60033;E9PIF1;H0YDJ9;A6NMH8;H0YDL9		K7EKE6;K7ER56;P36776;K7ERR6;K7EQF8;K7ER27;K7EJE8	A0A0A0MT20;Q9Y6C2	P16104	Q14520	Q9BZM5	P52823;P52823-2		P08637		J9JIE0;A8MXZ4;Q9NQ84;A0A0C4DFY5	Q6P5S2			P16619	A0A0H2UHF8;P02764	F1M6H9	ENSRNOP00000066023	G1U6W1
	Q9NYP7;A0A0A0MTI6	O60763	X6R5C5;X6R8A1;U3KQU6;U3KQF1;P10619;U3KQ41;Q5JZH0	B4DEB1;A0A590UJJ6;P84243;K7EK07;K7ES00;K7EP01;K7EMV3	Q3SY69;H0YHN9;A0A494C1M4	Q9NRW7	P08238	P02790;Q9BS19		P27635	F2Z2V0	F8W1R9;F8VVC4;P36897;B4DY26;H0YHS4;F8VRH6;F8VXZ5;F8W0K6		K7EPW7;K7EKX1;P14314;K7ELL7;K7EJ70;A0A0C4DGP4		P21333;H0Y5C6;H0Y5F3	Q76M96	P20774	P29279;P29279-2		B4DT06		A0A0C4DG17;C9J9K3;P08865;F8WD59	P02549			P14151	P50116;A0A0H2UHJ1	G3V8C3	ENSRNOP00000040828	P29694
	A0A0A0MTJ9;H7C046;Q6PIU2	O75828	P13674	P62310	V9GZ14;V9GYF5;V9GZ58;A0A5F9ZI21;V9GYF0;V9GYM8;V9GYG5	Q9Y3L3	Q58FF7	P35232;C9JW96;C9JZ20;E7ESE2;E9PCW0;D6RBK0		P62906	Q16630	H7C2E7		O00391;H0Y5Z8		H3BSU0;P23141;H3BQR4;H3BQV8	Q13219	Q12805	P20908		P36955		A0A0C4DGB6;D6RCE7				P05154	P06866;A0A0H2UHM3	P63039	ENSRNOP00000024186	O18750
	C9J386;C9J0D1;P0C0S5;A0A494C189;Q71UI9	C9J4N6;C9JLU6;C9JJE5;O75874	P13861;H7C4A9;H7C1L0;H7C330	J3KTL2;Q07955;J3KSW7;J3QQV5;J3KSR8	A1X283;G3V144;A0A1B0GUF2	Q01968	Q58FF8	P00738;H0Y300;J3QR68;A0A0C4DGL8;J3QLC9;A0A087WU08;H3BS21;P00739;J3KRH2;J3KTC3;H3BMJ7;J3KSV1;J3QQI8		P26373	Q14247	D3YTG3;H7C4X4;H0YEL2;E9PPR9;H0YF57;H7C556;H0YEA0;H0YDN0;H0Y897;H7C4S3;H7C524;H7C4N5;H7C5S3;H0YF18;Q5JPC9		O00468		H0YA32;K7EMU3;D6R9X8;H0YA49;P26006	Q92626	P02675	Q9NZN3;Q9NZN3-2;Q9H223		Q16627		A0A075B6H7;A0A0C4DH90;A0A0C4DH55				Q07817	A0A0H2UHM5;P11598	Q7TP84	ENSRNOP00000011747	Q6TGL0
	Q53S48;Q9Y6Q2;H7C1E2;A0A0A6YYG5	Q5T9B7;H0YID2;P00568	P17096	P62847	H0Y9Q9;H0Y984;A6NC48;Q10588	Q0VDF9	Q14568	O43296		P40429	O00622	Q71DI3;Q16695		B4DHN5;O00560;E9PBU7		P26038;V9GZ54	Q9GZS0	P24592	P49767		A3KFI2		A0A0D9SFH4;A0A1B0GTB7;A0A1B0GV13;A0A5F9ZHC3;A0A1B0GUH3;A0A0D9SF54;A0A0D9SFF6				P02649	D3ZHA0;A0A0H2UHR7	P14046	ENSRNOP00000051894	Q9TS94
	F2Z2Q0;A0A0B4J2D5;P0DPI2;A0A096LNJ1;A0A2R8Y6K9;A0A096LP12;A0A096LP57;A0A2R8Y588	Q5T6L6;Q5T6L5;P00966	P17931	Q13557;D6R938;E7ETC9;H0Y9C2;E9PBE8;E7ERS6;H0Y9J2;E9PBG7;E7EQE4;E9PF82	B1ALD9	Q5SWX8	P10809	Q96QD8;F8VUY8		P61313	Q13561	P00749;S4R3G7;E7ET40		H0YK87;C9J9B4;O14672;H0YNC5		P29279	P80162	Q9NRN5	Q96D15		P41222		Q92614;H0YEV9				P19367	B0BNN3	Q63041	ENSRNOP00000009123	G1T2G4
	P15289;A0A0C4DFZ2	P02792	P20908	E7EV99;D6RF25;E7ENY0;H0Y9H2	P49207	O43294	P07237	E9PK45		Q07020	Q9NR30	B4DQA8;E9PCW1;F6RU00		O15173;U3KPU8;U3KQM0		F6U495;H0YN80;P35555	Q93063	P01023	P06756;P06756-3;P06756-2		Q14427		A0A182DWG2;A0A140T9Y0;A0A140T8Z3;H0Y7G7;A0A140T928;A0A140T9P7;A0A182DWE9;A0A0G2JII1;A0A140T9A5;A0A140T9P1;A0A140T976;A0A140T915;A0A140T966;A0A140T9I3;Q5EP54;A0A140T9Q1;A0A140T8Z7;P04440;A0A140T9T6;A0A182DWF4;B4DJG1;H0Y5P2;A0A182DWF5;A0A0G2JJV3;A0A140T9Y2				P00797	B2RZ77;D4A9H2	F1LM19	ENSRNOP00000026483	G1ST95
	A0A0C4DG17;C9J9K3;P08865;F8WD59	P02794;G3V192;E9PKY7;E9PRK8;E9PKM5;E9PPQ4;E9PK45;E9PQR3;G3V1D1	E5RGH6;H0YAT8;P21281;C9JZ02;H0YC04;H0YC45	H7C5N8;A0A2R8Y7F4;A0A2R8YET2;E7EPN9;A0A2R8Y424;Q9Y520	B4DDF4;U3KPS3;A0A087WV51;A0A087X1X5;A0A087X271;Q99439;H3BVI6;H3BQH0;B4DUT8;K7ES69	P23470	Q96D15	A0A087WT59;P02766;A0A087WV45		Q02543	P30084	O75694;E9PF10		O15230;A0A087WYH7		H7BYA5;H0Y5A9;A0A0U1RQT3;A0A3B3IT11;P98160	Q14766	P07858	Q15436		D6R934		P17693;A0A0G2JPQ3;Q8MH48;Q5RJ85;A0A0G2JNX1				P11226	C0JPT7	P00762	ENSRNOP00000049537	G1STF9
	A0A0C4DGA7;D6RHE7;O94929	A0A1W2PS52;A0A1W2PQG6;P04080	E9PQ96;F2Z2S8;H0YF32;E9PPU1;H0YEU2;E9PK82;E9PL09;P23396;E9PSF4;H0YES8;E9PQX2;H0YCJ7;E9PJH4	C9JKG6;E7EWF7;C9JZA4;C9JJD0;C9JTE5;C9JUI8;C9JJN7;Q6AWB1;E9PCY0;C9J1B7;E7EX90	C9JU56;B7Z4C8;B8ZZK4;H7C2W9;B7Z4E3;P62899	Q3YEC7	P14618	Q8N436		P84098	P68104	Q5SVM7;Q5SVM6;Q15418;E9PMM7;D6R910;E9PAN7;D6RHW7;E9PGT3		B0QZ43;O75477		H0YBB2;Q05707;Q4G0W3;J3QT83	O95967	Q9Y4K0	Q8TAL6		P61626		A0A0G2JRQ6				P14555	D3ZAF5	P07150	ENSRNOP00000011609	P41975
	K7EM73;U3KQE2;A0A075B7C0;K7EKD8;K7ES78;Q96L46;P04632;K7EIV0;K7EMQ1;A0A0C4DGQ5;U3KPR7;K7ELJ7	P04406	J3QSB4;J3KS98;H3BUK8;H3BTH3;P26373	E9PL71;E9PN91	F8WBS5;F8WB72;C9K025;P18077	O76054	P62937	Q8N841		P46778	P26641	H0YDC5;E9PR38;H0YEH2;Q14671;E9PMX1		E9PCX4;X6R3P0;F5H0U4;A0A087WYV5;O94813;H0Y9Z6		H0YKS8;A0A087WUV5;Q08431	P31146	Q7Z3B1	P08133;P08133-2		A0A087WZR4		C9J1G9				P01584	D3ZFR7;Q66HS7;A0A0G2K9W2	Q07936	ENSRNOP00000023555	G1SVH2
	A0A0C4DH38	H0YDD8;P05387	P26447	E9PKH6;E9PN51;E9PJY7;F8W9K7;O00217;E9PPW7	P62847	Q9UI15	P19338	P29966;Q0D2K5		P35268	E9PFD7	C9J8I8;P41221		E5RJ09;E5RHW4;O94905		H3BP76;H3BUK7;H3BUP3;H3BPZ2;H3BNF2;I3L155;H3BNF6;Q14764;H3BQK6;H3BRL2	P05067	Q9BRK5	Q92859;Q92859-3;Q92859-2;Q92859-4		Q8TCF0		Q9Y3C5				Q9BXR6	D3ZK14	P04639	ENSRNOP00000064623	Q864T1
	A0A0G2JIW1;V9GZ37;P0DMV9;P0DMV8	F8VRK7;F8VWS0;F8VQY6;G3V210;F8VU65;F8VW21;Q8NHW5;P05388;F8W1K8;F8VS58	A0A087WZI0;C9JTN9;P27658	A0A2R8Y640;A0A2R8YHB3;Q6P1J9;A0A1B0GUB2;A0A3B3IRP5;A0A3B3ISN2	H0Y961;D6RGI3;D6RER5;H0Y9G8;D6R9Y6;D6RDP1;D6RDU5;Q9NVA2	Q9GZV5	P05387	Q5JXI8;Q13642;A0A0D9SFZ9;Q5JXH7;Q5JXH8;Q5JXI3;A0A0D9SFB0;A0A0D9SFI6;Q5JXI2;A0A0D9SGB2;Q5JXI0;A0A0D9SG53;A0A0D9SGD1;A0A0D9SEY7;A0A0D9SGC5		P62829	P60842	F5H061;P19438		B1AHF3;P00387		Q15113	Q14112	P25391	Q03135;Q03135-2;P56539		H0YLF3		Q14562;F5H658;K7END7				P13725	M0RDR9;D3ZUL3	P04638	ENSRNOP00000068006	P56201
	A0A0A0MR31;H0Y338;Q86X27	E9PFL9;E9PGX9;E7ERC4;P05455	P29279	F5H6E2;O00159	H0Y4P7;Q99715;D6RGG3;H0Y991	Q12981	P38646	Q9UIJ7		P62750	E7EX17	F2Z322;Q9NQ29;B8ZZ08;B8ZZ12;F8WBC1;A8MYV2		Q504U8;C9JYS6;P00533;E9PFD7		Q16270	P35555	P13497	O95782;O95782-2;O94973;O94973-3;O94973-2		Q658S4		E5RIR0				Q13093	D3ZZT9	P06759	ENSRNOP00000042341	Q7M2V6
	C9JZE0;C9JY20;C9J5B4;C9IZ22	A0A3B3IRH9;P05997;A0A087WYX9	P46781	E9PQK4;G5EA30;E9PKA1;F5H0D8;F5H4Y5;F5H3J7;E9PSH0;Q92879;E9PKU1	J3KMY5;G3V2V8;E7EMS2;H0YIZ1;G3V3E8;G3V3D1;P61916	Q07817	P06748	P42830		P83731	P06733	H0YEU6;H0Y5F5;H0Y6X6		I3L3H7;P02452		H0YCE1;Q8WUJ3;H0YL56	Q15113	P01034	O43852;O43852-3;O43852-10;O43852-5;O43852-6;O43852-4;O43852-13;O43852-14;O43852-11;O43852-2		B7Z539		G3V1V0;F8VXL3;F8W180;F8VPF3;F8W1R7;G8JLA2;B7Z6Z4;H0YI43;F8VZU9				P08174	F1LM84;P08460	Q6MG74		P00489
	C9J1G9	F8W079;P06576;H0YH81	P30622;A0A3B3ITA2	H3BNC9;A0A0J9YYC4;H0YN88;A0A075B716;P08708;H0YN73	B7Z3Z9;H0Y9U7;H0Y9Z9;D6RER0;P33121;E7EPM6;D6RG07;A0A494C116	Q5R3I4	P02545	Q96IJ6;A0A087WUI8;A0A0U1RRC2;C9J255;F8WD54		P61254	P21333	I3L4M4;I3L1J7;P57678;I3L4A4;I3L399;I3L2C7		H7C435;P02461		H0Y7G9;A0A3B3IU24;Q92743	P07996	P50281	P60903		P0C0L4		F2Z2E5;B7ZBD4;F2Z2T3;E7EWW3;F2Z3J7;B7ZBD5;F2Z3A9;A8MXF6				P23946	F1LMW7;P30009	B5DF65		G1TEA5
	Q04771	R4GN98;P06703	H0Y9V9;H0Y9R4;A0A2R8Y5Y7;D6RAN4;P32969	H7BXI1;A0FGR8;A0A499FIX8	E9PDE8	O60831	Q07021	Q15003;C9J470;C9JZP1;E9PHA2		P61353	P02794	Q99618;F5GX58;J3KMY0;F8WDL1		E9PRA8;A0A024R3B9;E9PS12;E9PNH7;E9PJL7;P02511		Q99985	Q02388	O43854	P02649		Q53H26		Q5GGW2;J3JS69;P62269;A0A0G2JQH2				Q02413	P11884;F1LN88	Q68FR2		G1SIL8
	H3BNC1	P06748;E5RGW4;E5RI98	P35232;C9JZ20;E7ESE2;E9PCW0;C9JW96	I3L338;I3L4Q9;I3L0L3;P46459;K7EQD6;I3L0N3	H7C2Y7;C9JYW1;C9K0I9;E9PDF6;A0A140TA25;A0A0U1RRI3;C9JUP5;O43795;Q8N1T3;E7EQD9	Q99755	Q99798	P21291;E9PS42;E9PND2;E9PP21		P46776	P04406	J3KNF4;E9PK03;E9PP76;O14618		P02751;H0Y7Z1		Q9BQE3;F5H5D3	Q15582	Q8NBJ4	P00740;P00740-2		Q86TY5		A0A0J9YW33;A0A0C4DGE4				P35968	F1LNH3	P69478		Q6X973
	E5RIP1;G3XAN0;E5RJX2;P60866	P07741;H3BQZ9;H3BQB1	F6U495;H0YN80;P35555	G3V203;F8VXR6;J3QQ67;F8VYV2;F8VUA6;A0A075B7A0;H0YHA7;Q07020	A0A1W2PQV5;A0A1W2PRT2;E9PF18;A0A1W2PQC2;A0A1W2PNM1;A0A1W2PQ55;Q16836;A0A1W2PP40;A0A0A0MSE2;A0A0D9SFP2;A0A1W2PQ78	Q9Y4I1	P26885	Q9Y4L1;A0A087X054;A0A087WWI4;E9PJ21;K7EQK2;J3KTF1;J3QL06;J3QLE9;J3QQH7;Q9BST8;A0A087WW13;A0A087X214;Q9HCE0		P46779	F6S8M0	K7EPJ3;K7EQN7;K7ENP6;K7EL56;K7EIL8;O00148;K7EN69		P04181		M0QZ51;M0R2X8;M0R3A2;Q9BY76;M0R369;M0R0N8	Q9UM47	Q92743	P35613;P35613-3;P35613-4;P35613-2		Q14191		B3KM87;D6R8Z5;D6RB45;D6RCM3;A0A0R4J2E8;A0A1B0GX04;D6REM6;P43243;Q68E03;D6R9F3;D6RBS2;A8MXP9;D6R991;D6REK4				P37023	F1LQS6;P22985	P04762		P30946
	Q8NBU5	D6R956;D6RE83;P09936;D6RF53;D6R974	P35625	D6RGE0;D6RI02;D6RAS7;D6RED7;H0Y8L7	H0Y8C4;E9PFR3;H7C5Q9;Q14738	Q5T5P2	P04406	Q8TC12;H0YJ46;G3V234;G3V2G6;H0YIZ8;H0YJ10		P47914	Q71UI9	R4GMX2;O14802		F8WF32;B7Z4L4;P04843		I3L3X5;I3NI29;Q9NRY6	P68366	P08603	P07093		C9JVG0		A0A3B3IUA6;A0A3B3ITZ7;A0A3B3IRK9;A0A3B3ISJ1;G5E9F8;A0A0S2Z4L3;P07225				Q9NR71	F1LTJ5	Q5XJW6		G1SRI8
	M0R2L6;E9PEL3;C9J4Z3;M0R0A1;A6NKH3;Q6P4E4;G5E9R3;P61513	P10599	Q96A05;C9J8H1;P36543	K7ES41;K7EJ38;O00194	E9PGC0;P20936	Q9UNH6	O43707	P27701;E9PJC7		P39023	O75367	O14879		S4R3S4;P05091;F8VP50			Q15555	O14786	P60174;P60174-1		P02776		A0A087X2D0;P84103				Q92484	F1M229;P01835;P01836;F1LTN6;A0A0H2UI36;A0A0G2JZW1	P02454		G1SCT6
	P62701	K7EMZ6;X6RAV4;K7EMU2;K7EQK3;P10644;K7EKR1;K7EK41;K7EJ40;K7EPB2;K7EIE5;K7EPR5;K7EM13	H3BM89;H3BU31;P36578	O00264	Q5SVM7;Q5SVM6;Q15418;E9PMM7;D6R910;E9PAN7;D6RHW7;E9PGT3	P53999	Q14697	Q15067;I3L0T4;K7ELT1;I3L4S5;K7ENF1;K7ESC7		P62910	P69905	E5RFG5;J3KNS5;O14920;G3V105;A0A499FJS7;E5RJH2;E5RGW5;E5RIW0;E5RGA0		F8VZY9;P05783			P08254	Q96CG8	Q969E3		Q13103		A0A1W2PR61;A0A140T8Y4;A0A0G2JPD3;A0A1W2PPF8;A0A140T8W8				Q9UK53	F1M9R3;F1M305;F1M9R4	F1LQC3		G1T8H6
	Q86T65;A0A0J9YYF7;F2Z2Q2;A0A0J9YX09	C9J634;P11177;F8WF02	E7ENU9;B8ZZL6;H7C0X8;P40121	O14684	F5H7C4;F5H199	Q13485	P07900	P55290		P49207	P10412	A0A2R8Y4S0;A0A2R8Y763;A0A2R8Y6A2;O15269		A0A3B3IRH9;P05997;A0A087WYX9			P00750	P17900	Q9BXJ1;Q9BXJ1-2		B4E1B2		A0A1W2PPQ2;A0A140T955;A0A140T913;A0A140T9X5;A0A140T933;A0A140T9I0;A0A1W2PRT9				Q14432	F1M853	F1LS40		P01689
	H3BNF1;H3BUT1;A0A1B0GU90;H3BTY4;A0A0S2Z5D0;Q9NWW5;A0A1B0GUD2;A0A1B0GTU6;A0A1B0GW73;H3BRN7;A0A1B0GTV3;H3BUV4	H0Y4Z6;P11216	Q5QP40;P43235	B3KY94;H3BUR9;O14735	F5H6E2;O00159	P01024	Q71U36	P05067;E9PG40;A0A0A0MRG2;H7C0V9;H7C2L2		P42766	P04908	O43752		F8W079;P06576;H0YH81			Q9UBP4	P07093	P14384		Q9C0D2		A0A140TA13;A0A140T953				P07093	P00697;F1M8E9	M0RBJ7		P01693
	A0A494C1M0;A0A0U1RQN2;A0A0U1RQE4	P11413;E9PD92	D6RCL2;P46821;D6RGJ3;D6RA32;D6RA40	O14828	Q9NYL4;H0YHM7;F8VU90;E9PAR0	Q9H7C9	P68363	P23142;B1AHM7;B1AHM9;H7C1M6;B1AHN3;B1AHM8;B1AHM6		Q9Y3U8	P58876	O60331		P07099;B1AQP8			Q86Y38	P51884	P51570;P51570-2		B2R5J8		A0A140TA11;A0A140T9Y5;A0A140T997;A0A140TA14				P01282	F7F9U6;Q6S3A5;Q6S396;Q6S399;Q6S3A3;Q6S3A4	Q62930		P01697
	H0Y5A8;H0Y7Q3;E7EPU2;Q9Y2E4;A0A0U1RQW6	B4DDD8;A0A2R8YCI2;B3KWE1;P12081;B4E1C5;A0A2R8YFR1;D6RF05	P48444;E9PK34;B0YIW6;Q6P1Q5	O43390;A0A286YEZ8;B4DT28	Q9Y6M1;F8W930	P04264	Q9BQE3	O60656		Q969Q0	P62805	O60565		C9JDZ3;P08473;C9IYX7;Q3KQS6			P10586	P28300	Q6KF10		P10720		A0A140T9D4;A0A140TA21				Q96PX8	P50609;G3V6E7	F1M6C2		A0A0C6G056
	A0A0U1RR07;A0A0U1RQH1;A0A0U1RRJ3;Q9HCH5	P13010;H7C0H9;C9JZ81	P49588;H3BPK7	A0A087WZ51;A0A087WYR3;O43399	A0A494C0Q1;A0A494C196;Q15139;F8VZ98;F8WBA3;H0Y5M6;H0YHL5;M0R2Z8	P26583	Q13748	Q92599;A0A087X142;A6NFQ9;A6NMH6;F8W8I8;C9JV02;A0A0A0MRP8;C9J4G8		P61927	Q5QNW6	O60684;S4R3E5;Q5TFJ7		Q5JPU0;Q5JPU3;Q5JPU2;P08559;Q5JPT9			P08123	P05997	Q99715;Q99715-4;Q99715-2		B7Z1F8		J3KTD3;J3QSB5;Q9Y3U8				P22362	G3V6P7	B2GUZ5		Q6B6Z1
	A0A1B0GV30;A0A1B0GU60;A0A1B0GTU4;F5H836;A0A1B0GWE7	P13473	E7EPB3;P50914	M0QXU7;O43615;M0R124;M0R301;M0QXM9	Q14767;G3V511;G3V3X5;H0YJ20	Q16678	Q6PEY2	Q5TCU3		P61513	Q71DI3	F8VRI6;F8VR34;F8VU34;F8W4S1;A0A0C4DGI3;F8VTT8;F8VWQ5;O75390;H0YIC4;B4DJV2;F8W0J2;F8VPA1		F8VTQ5;P09651;F8W6I7;A0A2R8Y4L2;F8VZ49;F8VYN5			Q08397	Q76M96	Q14974;Q14974-2		P05452		A0A1B0GVI3				P16284	G3V6X1	P55053		G1SG68
	A0A2R8YDH4;Q9UDY2;A0A3B3IS03;A0A3B3IT83;A0A3B3IU51;A0A1B0GTW1;A0A3B3ITE1	E9PIM9;P13489;E9PMA9;E9PMI1;E9PLZ3;E9PMJ3;E9PR82;H0YCR7;E9PIK5;E9PMN0	P52926	O43681	E9PS97;Q9NVD7	Q9P258	P68366	A0A087X0S5;P12109;B7ZM87;G5E9Y8;J3QQM4;O75044;P31153;Q6V702		P63173	P09429	A2A376;O95786		P09874			Q9HBI1	P19022	P35606;P35606-2		C9JBE7		A0A4W9A917;P01860;A0A286YES1				Q9GZX6	G3V7Q7	D4A8D3		G1T891
	C9J6Y8;X6RET8;F8WCJ2;C9J3Q3;C9JYP1;C9JW51;Q9H098;C9J6N5;C9JQ40;C9JP05;A0A1C7CYX8	A0A0B4J2C3;H0YCX0;J3KPG2;Q5W0H4;P13693	P55290	K7EP19;F5GXS2;H7C144;O43707;D6RH00	H3BQJ1	Q6UWP8	P13010	Q06210;E5RJP4		P62891	P05204	Q504U8;C9JYS6;P00533;E9PFD7		H0Y7Z9;H0Y6Z7;P10586;H0Y4H1;H0Y380			P13796	Q15063	Q15389;Q15389-2		P80723		A0A2C9F2M7;A0A286YER3;A0A286YFB2;A0A286YFA2;A0A286YFE1;A0A286YF34;A0A286YFM8;A0A286YFF3;O43175;A0A286YFK5;A0A286YFC8;A0A286YF22				P56470	P23785;F1LMP7;G3V8V1	F7EUB6		G3EPL2
	A0A1C7CYX9	P14618;B4DNK4	P58876	O43847	G3V203;F8VXR6;J3QQ67;F8VYV2;F8VUA6;A0A075B7A0;H0YHA7;Q07020	Q5VT52	P04181	P10515;E9PEJ4;H0YDD4;E9PKC7		P36578	O00479	C9JV37;P00734;E9PIT3		H0YLK8;H0YC35;H0YAS8;E5RJZ5;E5RH61;E5RG36;E7ERK6;E5RGB0;P10909;E7ETB4			P13611	Q9Y6C2	Q14697;Q14697-2		I3L3H7		G8JLH6;A6NNI4;P21926;A0A2R8Y478				P10415	G3V9M6	P02680		P26890
	A0A1W2PRL9;P23193;E5RJ93;A0A1W2PPZ5;E5RFI1;A0A1W2PS15;E5RIS7;E5RK46;B7Z4S1	P14625;H0YIV0;Q96GW1	P61163;A0A1B0GVS3	E9PBD2;E7ER83;D6RHF4;E7ETF4;O60701;E7ER95	O00151	P36915	P08865	P30048		P46777	Q13151	Q8TCE1;P01008		R4GNC7;P11047			P05231	Q15582	P41221;P41221-2		D3DSP9		H7C3Z4;A0A2R8Y4T1;E7EMG1;A0A494C067;H0Y4U1;E7ERH1;C9J8K5				P49961	G3V9R9;P36953	P04937		G1SS43
	A0A1W2PR85;E7ER60;O15056;H0YEV8	P15559;B4DLR8;H3BRK3	K7ELC7;P61353	F8WB30;V9GYF4;O60784;F8WBB0;B0QY02;F8WAW7;F8WE29;B0QY01;H7BYN7;V9GZ68	O00264	P32456	P55809	B5MC02;Q8NFT2;C9JLP2		Q02878	P09651	P02649		C9J634;P11177;F8WF02			P28300	Q7Z7M9	P04179;P04179-4;P04179-2;P04179-3		Q07507		A0A2R8YF89;A0A2R8YCW1				P02751	P13437;G3V9U2;A0A0G2K642	C0JPT7		Q2ENC7
	A0A1W2PS43;A0A1W2PQB7;A0A1W2PPX5;Q14108;A0A1W2PRF6;A0A1W2PRS1;A0A1W2PQR6	P15924	P61769	O60869	C9JMG5;O00291	P49247	O00469	Q5VXN0;Q9H7B2		P18124	P51991	P02792		Q5T4U5;E9PRX4;P11310;B7Z9I1;H0YDT5;E9PJM9			P01033	Q14112	P12110;P12110-3		B7Z4J0		A0A2R8Y5U0;H7C0I3;Q96BY6;F8WE73;A0A2R8YD85				Q9Y286	A0A0G2JSW0;P18666	Q2AC31		Q29426
	A0A2C9F2M7;A0A286YER3;A0A286YFB2;A0A286YFA2;A0A286YFE1;A0A286YF34;A0A286YFM8;A0A286YFF3;O43175;A0A286YFK5;A0A286YFC8;A0A286YF22	E7EQR6;F5H7Y1;F5H726;F5H676;F5H136;F5H282;E7ERF2;F5GZI8;F5GYL4;P17987;F5GZ03	P83731	O75051	O00425;F8WD15	Q9P1F3	Q9UKF2	A8MQ02;J3KN01;P55196;Q5TIG5;H0Y7R8		P62424	O43390	P04181		A0A494C0T2;E9PRE7;A0A494BZT5;A0A494C016;A0A494C101;P11498			O14936	P16035	Q13813;Q13813-3;Q13813-2		P27169		A0A2R8YE63;Q12929;H0YFG1;F5H0R8;F5H1B5;A0A2R8Y4W2;F5H3Q6;F5GYM8;F5H2B8				Q969D9	M0R5J4;P04764	D3ZGY4		G1SDW0
	E9PSE5;Q5T0S4;A0A286YFL6;A0A286YFF7;P50897;A0A286YFE3;A0A286YFL8;E9PK48;E9PIA8;A0A2C9F2P4	P18206	A0A087WUZ3;Q01082;F8W6C1	O75083;D6RD66	F8VZ52;B4DDQ3;F8VUJ9;F8W1W3;H0YHY4;B4DPZ9;F8VR28;O00429	P05155	Q9Y6J8	P45880;A0A0A0MR02;Q5JSD1;Q5JSD2;A2A3S1		P62917	P14625	I3L4X8;P05106;H3BM21		P12107;A0A2R8Y5N4;A0A2R8YDU3;H7C381;C9JMN2;A0A0U1RRA7;A0A2R8Y4I5;A0A2R8Y4M5			P30043	Q96RW7	P49747;P49747-2		G8JLD5		P61966;H7C1E4;Q96PC3;A0A2R8YGH5				Q96HD1	M0RBJ7;M0RBF1	P06866		G1SIC6
	A0A2R8YDN7;A0A2R8Y635;Q9H7F0	P18669	Q12841;H7C4W4	H0Y8Q2;O75165;A0A3B3IRM0;H0YA63	O00469;F8WEW3;C9JXZ0	Q96QC0	Q5RL73	E7EPT4;P19404		P39687	P11021	P05204		A0A087X0S5;P12109			Q16270	P05121	P00742		Q5VZR0		A0A2R8YHD2;A0A2R8YEU4				P09960	O35077	P61980		G1TBR9
	P62263;A0A2R8Y811;E5RH77	K7EKM4;K7ESL0;K7EL89;K7EQ47;P19623	Q13501	Q86W51;D6RA21;A0A087WZ38;O75340;A0A024QZ42;H0Y9X3	B4DHN5;O00560;E9PBU7	Q8TDB6	Q96AY3	Q01995;H0YCU9;E9PJ32		Q92688	P11142	P05362;K7EKL8;E7ESS4		C9JH44;H7C0M5;P12110			P07738	Q92626	Q9NYD6		P20618		A0A3B3IRW9;H0YM51;H0YMR0				P42684	O35244	Q99PS8		G1U2T9
	A0A2R8YF89;A0A2R8YCW1	P21333;H0Y5C6;H0Y5F3	Q15366;H3BSS4	O75886	O00764;A8MV33;F2Z2Y4	Q96BR5	Q9Y4L1	Q13724;C9J8D4;A0A3B3IRK6;A0A3B3IRW2;A0A3B3IS52;A0A3B3ITC1;A0A3B3ITU6;B8ZZE2;A0A3B3IRI7;C9JDQ1;A0A3B3IRI1;B4E3B8		P60709	P61604	F8VZY9;P05783		P12111			P39060	Q6YHK3	Q9Y6C2		P10909		Q7KZN9;A0A3B3IRX1				Q08722	O88767	D4AEC0		P13490
	A0A2R8Y5U0;H7C0I3;Q96BY6;F8WE73;A0A2R8YD85	P21980;A2A299;A2A2A0	A0A5F9ZGZ7;A0A0U1RRM2;E7ES33;E7EPK1;Q5JXL7;Q16181;G3V1Q4	A0A3B3ITX4;E9PN17;O75964;A0A3B3IRW3	K7EP04;A0A1X7SC65;O14558	P0CG30	P09429	P38646;A0A3B3ITI4;D6RJI2;D6RA73;H0Y8S0		O75608	Q12906	P07305		Q86WV2;P13073;H3BPG0;H3BNI5;H3BN72;H3BNV9			O95084	Q8IUL8	P12109		B4E367		P05062;A0A3B3IS80				Q9BYF1	O88989	Q00715		Q29518
	A0A2R8YE63;Q12929;H0YFG1;F5H0R8;F5H1B5;A0A2R8Y4W2;F5H3Q6;F5GYM8;F5H2B8	Q5JRS3;Q5JRR6;Q5JRS2;P22314;Q5JRR9;Q5JRS0	Q16270	O94808;E5RJP4	O14656;A0A494BZT7	P39748	P27824	Q16527;F8VW96;F8VQR7		Q8IUX7	P26006	H3BV48;H3BS34;P08253;H3BR66		B7ZKR5;Q3MIM8;P13497				O94985	Q13219		Q9P1C5		E7EU09;E9PQ40;E9PKV7;E9PKF2;H0YE20;C1KBH7;B5A958;E9PNM3;E9PN14;P11362;A0A3B3ISD1				Q6UXD5	P00507	P20760		B0L419
	E9PNC3;E9PKI3;O94851;A0A2R8Y7K9;E9PRE0;E9PJB0;E9PKW5;E9PL42	P22626	F8VQR7;Q16527	A0A0A0MR08;E7ESU0;O94966;A0A590UK03	I3L209;H3BS04;H3BQC4;H3BSN4;H3BN49;O43294	O75122	P00505	P02462;A0A3B3ISV3;A0A3B3ITG7;A0A087WTY5;A0A3B3ISH5;A0A3B3ISZ8		P84085	P35527	A0A087X279;P09913		P14543				Q14118	P21589;P21589-2		Q15166		B4DKB2;E9PN99;P42892;A0A3B3ISF9;E9PJG1;E9PHZ1				P48745	Q6IN22;P00787	P20761		D5MS64
	P61966;H7C1E4;Q96PC3;A0A2R8YGH5	E9PQ96;F2Z2S8;H0YF32;E9PPU1;H0YEU2;E9PK82;E9PL09;P23396;E9PSF4;H0YES8;E9PQX2;H0YCJ7;E9PJH4	D6R9W4;Q16643;D6R9Q9	O95197;F5H617;F5GWG7	K7EP19;F5GXS2;H7C144;O43707;D6RH00	Q9HAV4	P32969	Q03113		Q9C0B1	Q86UP2	P09914		E9PNP4;P15311				O75326	Q01082;Q01082-3;Q01082-2		Q71UM7		A0A3B3ISG5;P14735				P07585	P02454	B2RYM3		G1T765
	A0A3B3IS71;P06400	A0A5F9ZHJ7;E9PRQ6;H0YEL7;A0A5F9ZHL1;P24752;A0A5F9ZHH9;A0A5F9ZHL7	Q5SSJ5;B0QZK8;B0QZK4;Q5SWC8;B0QZK9	H0YJG7;H0YJU2;G3V438;H0YJ63;G3V3W9;O95433	C9JDH0;C9JJS3;E7EW35;I3L331;I3L4G9;C9K0K7;I3L164;C9JDU5;E7EPA1;I3L0S1;O60256	Q8NC96	Q16643	J3KN66;Q5JTV8;A0A0A0MSK5;H0Y4R4;H0YD16;H0YDU3		Q9NVD7	Q9UHB6	P0C0L4		P16234				P10909	P12111;P12111-2;P12111-4		E7EQR4		F5H3N3;B4DPQ0;F5H2D0;A0A3B3ITU4;F5H1N6;A0A3B3ISR2;P00736;F5H3A3;F5H6Y3;F5H1V0				Q8TDQ0	P02625	D3ZBS2		Q95MJ3
	A0A3B3ITU5;Q92625;A0A3B3ISP1	P25398	Q76M96;H7C5K4;C9J8I6	O95479	D6RDA8;H0Y9A0;D6RF95;O60488	Q3V6T2	P52907	Q1KMD3;H3BQZ7;D6R9A4;D6R9X5;D6RAC7;D6RB17;D6RBM9;D6RBR0;D6RBW8;D6RE13;D6REX8;D6RGJ4;F8W7T1;M0QY24;M0R3D3;O43623;P52741;Q5TF58;Q86UE3;Q8TAQ5;Q9HBT8		P05067	Q07954	P10412		A0A2R8Y626;P19367				O95084	P35579;P35579-2		A1L4H1		A0A3B3ISS6;Q14956				P20809	A0A0G2JVX7;P02651	Q5PQU1		G1SW80
	O95363;A0A3B3ITR6	K7EJP1;K7EK77;P25705;K7EQH4;K7ENJ4	Q8IVF2	O96005;K7EQQ1;K7ERL5;K7EJ16	A6NP52;O60831	Q58FF8	P50990	Q9H3N1;G3V448		Q9UKV3	Q96AG4	R4GNC7;P11047		E7EUU8;H7BZ45;E7EMS6;F8WBW9;P21964				Q12841	P13987		B5A952		Q02487;A0A3B3ISU0				P00441	P02680	Q6LE95		D6C6P1
	A0A3B3ITT5;F8WF43;P47914	P26641	E9PJL8;Q8IWU6;H0YDR1;A0A087WWR8	K7EKG4;K7EJ57;O96008	K7EL71;K7EKZ3;O75351	Q8WVC6	O94925	Q9UBM7;E9PM00;E9PJ54;H0YE57;E9PIP9;E9PLZ2;E9PQ71;E9PRL8		P00966	P52815	P11387		P22307;H0YF61;E9PLD1;H0YCB0;H0YD06				P01033	P18065		U5LGU2		A0A3B3ITW3;P28288				O75582	P02767	Q8K4K5		G1SKD3
	A0A3F2YNW7;H0Y2R3;H0Y3S9;Q8NFD5;A0A1B0GVK1;A0A1B0GV63;A0A1B0GWJ2;H0Y7H8;A0A1B0GTJ8	F8W888;E9PFF2;F8WAX4;P29401	F5H0C1;F5H4Z7;A0A087X114;S4R3P5;F5H079;Q96EY8	P00167;J3KNC7	B4DJC3;O75367	A2RRP1	P63313	P38919;I3L3H2		P30049	P82909	P15291;Q86XA6		P23284				Q9UBR2	P16112;P16112-2;P16112-3		P58166		Q75N90;A0A494C0D8				P20700	P02770	P51886		Q9TRZ7
	A0A494C0V7;Q9NRX6	Q5TF55;P30038	F8WDI4;Q9UGI8;H7BYK1	B1AHF3;P00387	C9JY00;C9IZ36;C9JYZ6;O75891	P28161	O75475	A0A0A0MQY8;F2Z357;J3KPC5;P47736;X6R8W7		Q86XP3	B7Z6Z4	P15559;B4DLR8;H3BRK3		P24043				P07942	P11216		A8MXK9		A0A494C0J7;Q08188				P04004	P04636	Q6AYC4		G1U6X4
	A0A494C1K7;A0A494C026;Q9UGJ0;A0A494C068;F8WDB5;E9PGP6;A0A494C155;A0A494C188;A0A494C094;A0A494C0H7	P30050	Q9ULC3	Q5T9B7;H0YID2;P00568	A0A3B3ITX4;E9PN17;O75964;A0A3B3IRW3	O43402	P01023	U3KPS3		Q7L1Q6	Q9NX14	P15924		A0A5F9ZHJ7;E9PRQ6;H0YEL7;A0A5F9ZHL1;P24752;A0A5F9ZHH9;A0A5F9ZHL7				P29279	Q16363;Q16363-2		A0A1C9J6R2		E7EVZ9;E5RFI0;J3KNI6;D3DSM0;E5RHT0;E5RIG7;E5RIE4;P05107;A8MVG7;E5RK25;A0A494C0X7				P08962	P04639	D3ZBM2		Q30851
	A0A590UJQ1;A0A590UK44;Q96J02;A0A590UIY0;A0A590UK95;A0A590UJW8;A0A1W2PR79	E9PHZ6;E9PH38;B3KQV6;M0R0K6;P30153;E9PPI5;E9PNM7;C9J9C1;M0QXG4	Q9Y2Q3	H0YAB0;P02545	B3KRD8;F8WEE7;C9JZI9;O76054;C9JTM4	Q8IYB8	O15400	Q96PD5		Q9NYF8	O43809	P16403		K7EJP1;K7EK77;P25705;K7EQH4;K7ENJ4				P98160	Q92626;Q92626-2		B7Z7F6		A0A499FI48				P55075	P04642	Q64119		Q5S8C6
	A0A5F9UP49;A0A5F9UJX7;H0Y3T6;Q9BRK5;G3V1E2	P30837	Q5T1J5;Q9Y6H1	P04040	O94832;J3QRR2;J3QRN6;J3KRL0;K7EIG7	O00442	Q09666	Q9UHI8;E5RI60;E5RJR7;H7C206		Q9NYM9	Q14980	P16435;E7EWU0;H0Y4R2;E7EMD0		H0YA32;K7EMU3;D6R9X8;H0YA49;P26006				P14543	P07355;P07355-2;A6NMY6		B1B5R8		P01137;A0A499FJK2				Q96P31	P04785	P13084		G1TYT9
	A0A5F9ZH32	E5RFK9;E5RFM3;E5RG03;B9A010;E5RIT8;E5RGY6;E5RJ41;E5RHV7;E5RIE0;E5RGS1;P35221;E5RGY7;E5RGD2;E5RJL0;A0A087WZL6;H0YBB8;E5RJ43;E5RGG4;E5RGU3;E5RFG3;E5RJZ2;E5RJP7;G3XAM7;E5RFM5;E5RIB1		A0A1W2PS52;A0A1W2PQG6;P04080	A0A3B3IRR9;H7BZK1;A0A3B3IRW8;O94875	P25940	P68032	Q96N67;A0A1B0GUE9;A0A1B0GWE0;A0A0U1RQJ5;A0A0U1RRC1;A0A1B0GVW2		Q8WYA6	Q8WUM0	P17096		P26022				P55287	P67936;P67936-2		A0N5G5		P57775;A0A5F9UQ55				Q8NCW0	P04906	P10111		G1U050
	V9GZ14;V9GYF5;V9GZ58;A0A5F9ZI21;V9GYF0;V9GYM8;V9GYG5	P35580		Q5T3N1;P04083;Q5T3N0	E5RG77;O94903;E5RFZ4;H0YBG2;E5RFX7	Q8WU76	P63267	P00966;Q5T6L6;Q5T6L5		P06865	H3BRV9	P19525		P26447				Q08431	P35556;P35556-2		Q2TBD1		A1L4H1;K7EPL3;M0QZ17				Q9BZM4	P05065	Q63716		G1TER1
	E7ETM0;E5RG27;H0Y9X2;A0A5F9W493;U3KQK7;A0A590UJQ7;A0A590UJ43;D6RGE5;P48729;U3KPX3;D6REM4;A0A590UK94;U3KQ83	A0A3B3ITK7;P36871		P04899	O95747;C9JIG9	Q8NHZ8	P62736	A0A1B0GVY6		P62158	P09874	P22570		P29317				O43505	P80162		Q53TG4		E9PRJ8;E9PJK1;E9PM31;H0YEE2;P60033;E9PIF1;H0YDJ9;A6NMH8;H0YDL9				P06493	P05545	P35704		R9W835
	A1X283;G3V144;A0A1B0GUF2	E7ENU9;B8ZZL6;H7C0X8;P40121		A0A494C1D8;A0A494C007;A0A1B0GVN9;A0A494C085;A0A1B0GVZ4;A0A494C0S8;A0A494C0Q8;Q5T446;P06132;A0A494C1T3;H0Y5R6;A0A494BZY8;A0A494C0P4	O95833	Q9NZQ3	P68133	E9PKG1;Q99873;E9PIX6;E9PQ98;H0YDE4;E9PNR9;E9PMW9;E9PMZ2;Q9NR22		P27797	Q15365	P25391		P29323;B1AKC9;Q6NVW1				P23142	O76076		Q59EJ0		A6XND0;P17936;C9JMX4;A6XND1;H0Y5K2;H0Y485;B3KWK7				Q96GW7	P06302	P16617		P02602
	H3BTL1;Q9GZQ8;H3BTE7;A6NCE7	G3XAL0;P40926		P06748;E5RGW4;E5RI98	H0YET5;H0YCR9;E9PRU1;H0YEU0;E9PI47;O95967	Q9NPH2	Q9Y490	P13804;H0YLU7;H0YK49;H0YL12;H0YKF0;H0YNX6;H0YL83		P13861	F8VZX2	P26022		B7Z8J4;P30419;K7EN82;K7EN42				P11047	P08670		C9IZP8		A8K7I4				P10767	P07150	P25113		G1SZN9
	A6NJU6;C9JYY9;A6NCQ0;H0YEY4;Q9UKK9;A6NFX8	F8WCK4;P41250;H7C443		P07099;B1AQP8	A0A087WU81;V9HW50;H0Y9N0;A0A087WUC4;P00325;D6RHZ6	Q99704	P13667	D6RGG3;Q99715;A0A087X0A8;H0Y5N9;H0Y4P7;H0Y991		Q9Y646	P13667	D6RAK2;D6RBS3;P26572;D6RB69;D6RF69;D6R9U2;D6RHZ8;D6RA48;D6RD15		D6RFM5;P31040;H0Y8X1;A0A494C1T6				Q07954	Q00610;Q00610-2		M0R261		B1AKP1;O60636;B1AKP2				P68036	P07335	M0R682		G1SK64
	A6NHL2	P46777;A0A2R8Y6J3;Q5T7N0		H0YKS4;A6NMY6;H0YMM1;H0YMU9;H0YKZ7;H0YKV8;H0YNB8;H0YKL9;H0YNP5;H0YMD0;P07355;H0YKX9;H0YMT9;H0YMD9;H0YKN4;H0YM50;H0YMW4;H0YN42;H0YLV6	P00390;A0A2R8YF59;H0YC68	Q9UI14	P04075	E9PQD6;P0DJI8;A0A096LPE2;A0A3B3ISW8;E9PR14;G3V1D9		P68400	Q15084	P27105;F8VSL7		H0Y3U8;P36222				P07602	P49746;P49746-2		B6EDE2		B1ALD9				Q9P0G3	P69897	D4AA52		G1TSH8
	O60879	H0YKA5;A0A087WWP1;H0YLE8;P46940;A0A0J9YXZ5;A0A087X225		E9PSA6;E9PQB3;P07384;E9PJA6;E9PL37;E9PLX0;E9PJJ3;E9PRM1;E9PIA9;E9PLC9;E9PMC6	F5GXW0;P00813;F5GWI4	Q86VV8	P12814	P00367;P49448		P67870	Q9NR12	F8WE17;F8WBB6;P27487		M0QY67;P38117				Q14393	P78539-5;P78539-2;P78539;P78539-4;P78539-3		Q9NPP6		B1ALK7;E7EUY6;C9JAD7;B1ANY6;C9JDI6;E7EU80				O43320	P07483	D3ZTB7		C0HJA6
	A6XND0;P17936;C9JMX4;A6XND1;H0Y5K2;H0Y485;B3KWK7	A0A494C0K9;P48047;H7C0C1;H7C068;H7C086		D6REQ8;P07686;H0Y9B6;H0YA83;Q5URX0	Q5T6L6;Q5T6L5;P00966	Q12931	O75390	Q9Y6N5;H3BNX3;H3BNP9;H3BMS6;A0A1B0GXB4;H3BV36		P60033	P07737	P27701;E9PJC7		H7BXV5;P39060;H7C457				P20908	Q14393-3;Q14393-2;Q14393;Q14393-5;Q14393-4		Q9UL78		B1AMW1;P19256;H0YDI1				Q92934	P07632	Q62669		B8K164
	E5RJ86;E5RHK3;Q9NVT9	P48444;E9PK34;B0YIW6;Q6P1Q5		P07741;H3BQZ9;H3BQB1	P01033;Q5H9A7;Q5H9B4;H0Y789	Q6P2E9	P07954	Q14568		Q15642	O00264	G3V2Y1;G3V3Y8;G3V2E4;G3V2W0;G3V5L0;G3V4X0;G3V4W5;H0YIZ0;G3V540;G3V2D2;G3V3C6;G3V241;G3V4T0;P34897;G3V2Y4		E7ENU9;B8ZZL6;H7C0X8;P40121				P26022	P08253;P08253-3;P08253-2		A0A0J9YX35		Q9NUQ9;E5RJE1;E5RFS4;E5RIR8;E5RK61;E5RI16;E5RK81;E5RHU5;E5RGI7;E5RH75;E5RJL8				Q5VWK5	P07895	M9MMN0		G1TFU6
	A0A087WVZ9;K7EJ87;P19388;K7EQN2;A0A087WVN5;A0A087WWX0;A0A0A0MQR7	A0A2R8YF34;A0A2R8Y446;A0A2R8Y5T7;A0A2R8Y7I7;A0A2R8Y2X9;A0A2R8Y4V9;A0A2R8Y430;A0A2R8Y6Y6;P48637;A0A0S2Z4J7;A0A2R8Y6Q7;A0A2R8Y2F2;A0A2R8Y790		P07858;E9PQM1;E9PSG5;E9PHZ5;E9PNL5;E9PKQ7;R4GMQ5;E9PCB3;E9PLY3	H7C435;P02461	Q9H1A4	P07195	H7BYP4;Q9H930;U5Y3L1		Q9Y5K3	O15173	H7BZL4;H7C410;C9J4Y6;H7C024;P35052;H7BZE9		B8ZZ38;P42704;A0A0C4DG06;C9JCA9;H7C3W8				Q02818	P25391		Q9UL86		A0A3B3IU90				P09871	P07943	D3ZWS9		B8K192
	A0A087WUD3;Q9NRP0	P49368;E9PRC8;B4DUR8;Q5SZX6;Q5SZX9		P07900;Q14568;G3V2J8	P02462;A0A3B3ISV3;A0A3B3ITG7;A0A087WTY5	P23219	P07864	Q14195;H0YBT4;D6RF19;H0YB87;Q5T0Q6		P83916	P35232	P36639		P46977				Q92820	P02794		Q9UL85		F8WDW3;F8WCF6;H7C0A3;F8WE39;P59998;F8WDD7				Q96GD0	P08010	F1LNM4		G1TXT0
	P30536;B1AH87	K7ER02;K7ESJ2;K7ENC5;K7EQ72;B7Z7E1;P51911;K7ERK4		E7EMC6;E5RJR0;E5RI05;E5RFF0;P08133;E5RJF5;E5RK63	E9PRA8;A0A024R3B9;E9PS12;E9PNH7;E9PJL7;P02511	P23743	P68104	Q9H9B4;D6RDG7;D6RFI0;S4R2X2;D6RAE9;H0Y9J5		Q13185	O43175	P37173		A0A494C0K9;P48047;H7C0C1;H7C068;H7C086				Q8IUX7	P16070;P16070-15;P16070-18;P16070-12;P16070-14;P16070-13;P16070-11;P16070-10;P16070-16;P16070-8;P16070-9;P16070-17;P16070-6;P16070-4;P16070-3;P16070-7;P16070-5		A0N5G7		B3EWG3;B3EWG6;B3EWG5				Q6YHK3	D3Z9K3;P08733	F1M5X1		G1TRT6
	P60891;Q15244;A0A2R8Y7H4;B1ALA7;B1ALA9;B7ZB02	P51991		E9PHT9;D6RCN3;P08758;D6RBE9	P05976	P42330	Q5VTE0	Q9HC07;V9GY93;D6RBL0;D6RD79		P45973	P14618	H7BXV5;P39060;H7C457		H0YL11;P48735				Q9UI42	P42830		A0A120HF56		B3KS98;E5RGU4;E5RFH0;E5RH59;E5RJT0;O15372;E5RHC7;E5RFW7				P15514	P08932;F7EUK4;A0A0G2KA54	P05942		G1SXN1
	Q5JR06;Q5JR05;P08134;Q5JR07;E9PQH6;Q5JR08;E9PLA2	K7ESG8;P53396		B4DEH5;P09960	P02792	P84103	P18669	Q9P1Z9		P33240	P28066	P43121		K7EMF8;J3QKU9;J3QRJ8;J3KSR4;K7EJW8;G3V1M7;J3KS89;P49748;K7EQP4				P02751	P09382		Q9UL84		Q5JV98;B4DR80;Q5JV99;H0Y630				Q9BX67	D3ZIU9;D3ZGW6;P63159;F1LNG6;A0A0G2K6P4;D3ZXR5	P50116		G1SK13
	B3KQ30;Q9H1K1;F5H5N2	P54577;A0A0C4DGZ5		P0DPH8;Q6PEY2;F8W0F6;P0DPH7	P02794;G3V192;E9PKY7;E9PRK8;E9PKM5;E9PPQ4;E9PK45;E9PQR3;G3V1D1	P57764	Q8N0Y7	A0A0D9SEY1;E7EN19;H7C360;O95819;E7ENQ1;G3XAA2;G5E948;H7C0P6;A0A0D9SG62;C9J840;E7EX83;C9J338;Q9UKE5		Q9P299	P51148	P48681		A0A2R8YEG2;A0A2R8YF45;A0A2R8YDT8;E7ER27;P51659;A0A2R8YD50				Q9BRK3	P98066		A0A1W6IYI3		G3V4W0;B2R5W2;G3V2D6;G3V5V7;B4DY08;G3V4C1				P10643	P09495;A0A0G2K2G8	D3ZWC6		G1T0U7
	P49207	E9PLK3;E9PPZ2;H0YDG0;E9PPD4;A6NEC2;E9PJY4;E9PP11;E9PJF9;P55786		X6R5C5;X6R8A1;U3KQU6;U3KQF1;P10619;U3KQ41;Q5JZH0	P04040	O75976	P55072	Q9NPJ3		Q16204	Q96PK6	K7EMF8;J3QKU9;J3QRJ8;J3KSR4;K7EJW8;G3V1M7;J3KS89;P49748;K7EQP4		Q5T8R5;Q5T8R3;P53985				P12111	Q15582		Q8NF20		K7EJB5;K7ERG4;P62316				P06734	P09650	G3V852		G1TNN8
	Q9H7F4;B3KY49;B7Z4G6;H0YAP3;Q8NFB2	F5H2V6;H0YHL6;F8VS26;F8VPL7;F8W0M7;H0YIC2;H0YHV5;H0YI27;P56192;F8VZZ9;H0YIP0;H0YI94;F8W0S4		C9J634;P11177;F8WF02	A0A0G2JLB3;P04062;A0A0G2JNZ5;A0A0G2JNZ0	P82932	Q6NZI2	P04181		P02462	Q9BWF3	P50750		D6R970;P53999;D6RC37				O60701	O76061		V9HW68		C9JKR2;D6RHD5;B7WNR0				P55773	F1M2S4;P04256;F1M6C7;Q6P6G9;Q5I0M7	B4F7C2		G1THY5
	B4DDF4;U3KPS3;A0A087WV51;A0A087X1X5;A0A087X271;Q99439;H3BVI6;H3BQH0;B4DUT8;K7ES69	A0A0U1RQV5;B7ZBH1;F8WD20;P56537		H0Y4Z6;P11216	C9J3N8;P04792	Q9NPI6	P09651	C9JRZ8;O60218		Q02388	P38159	H3BS49;H3BU81;H3BN55;H3BUD9;P51159;H3BVH7		P54760;Q96L35				P08123	P07942		P0DOX3		H7C2N1;B8ZZQ6;P06454;B8ZZA1;B8ZZW7				P04629	P0DP30;P0DP31;P0DP29	Q3KR94		G1T6H4
	B4DEE8;P16455	E7ETR0;J3QLR1;H7C4G5;H7C4I3;Q9Y265		C9JPE8;H7C3P7;P11233	F8WF32;B7Z4L4;P04843	O95967	P04083	A0A087WXX2;A0A3B3IS80;P05062		P27658	Q14699	I6LM39;C9JH89;A0A0D9SEX1;P51608		P55011;G3XAL9;Q8IUN5				P12110	P55072		C9JEE0		A0A1B0GUC2;C9J7I0;A0A1W2PP33				P20333	Q68FR8	F1M8E9		G1TF29
	Q5W0Z9;B4DRN8	P61163;A0A1B0GVS3		P11387	H7C004;P05120;E7ERB5;E7EPJ9;E9PDK7;H7BYS2	P09429	P31943	P35609		Q07092	P30050	P52926		B5MD38;C9JEY0;P55084;F5GZQ3;C9JE81;C9K0M0				Q12906	P36871;P36871-3;P36871-2		O43866		C9J0H3;H7C5I5;C9J9P4;O15162;C9JE06;C9J7K9				Q9UHD2	A0A0G2K1P0;P10111	M0R4B8		G1SL95
	P47813;X6RAC9	P61981		A0A494C0T2;E9PRE7;A0A494BZT5;A0A494C016;A0A494C101;P11498	E9PFL9;E9PGX9;E7ERC4;P05455	Q8IWB7	Q16555	P15121;E9PCX2;E9PEF9		Q9UBI1	P26373	F5H520;P55268		F5H520;P55268				Q15293	P13639		A2N0U2		C9JAI6;Q96DZ9				P81172	P10759	Q6LDW6		G1T763
	E9PIC4;C9JPP3;H0YF10;Q09028;E9PNS2;E9PNS6;H0YCT5	H0YJT1;H0YJY8;H0YJS8;H0YJE9;P62333		D6R9G2;P11766;D6RFE4;D6RAY0;H0YAG8	F8VZY9;P05783	Q9BV44	P13639	A0A0C4DGC5		P00736	P40429	H3BPQ2;H3BUU9;H3BP26;H3BSM4;H3BQH2;P55287		P55809;E9PDW2				P61604	P09486		A0A0X9UWM4		C9JMV9				Q9UHP3	P10760	Q5PPI5		G1TWJ2
	K7EQP2;O60739	Q5JR01;A6PW80		M0R0I6;P13639	A0A3B3IRH9;P05997;A0A087WYX9	Q08AD1	Q01105	P02545;H0YAB0		Q8WXC6	P50914	P61769		C9JQS6;P98095				P12109	Q86VP6;Q86VP6-2		Q86XI8		P08833;C9JXF9;C9J6H2				Q8N5S9	P10888	Q5RJR9		P60990
	B5MCF9;H7BYY8;B3KXD6;O00541;H7C267	J3KT29;J3QQT9;J3KTJ3;P62829;C9JD32;B9ZVP7		V9GYP9;V9GYG2;Q5T621;P14550	K7ERS8;A0A2R8YEM5;A0A2R8Y6G6;P06733;K7EM90;A0A2R8Y6I8;A0A2R8YEG5;A0A2R8Y879;A0A2R8Y798	Q9Y3D6	P0DME0	A0A0A0MR42;H0Y966;K7ENP4;K7EPA2;Q8TEP8;C9JT09		O75367	J3QQ67	M0R3H0;P62249;Q6IPX4;M0R210;M0R1M5;M0QX76		H7BYA5;H0Y5A9;A0A0U1RQT3;A0A3B3IT11;P98160				Q14764	Q8TER0;Q8TER0-5;Q8TER0-3;Q8TER0-4		P20851		D3DX19;O00501				Q13946	R4GNK3;P11232	P05545		G1TJ92
	F8W1L6;F8VV93;B7Z3R2;Q9ULQ1;F8VR74;H0YIK4	H0Y8W2;D6RGK8;D6RHH4;D6RBD0;H0Y9P0;D6RAC2;D6RHJ5;P63244;H0YAF8;J3KPE3;D6R9L0;D6RFZ9;D6RDI0;D6RAU2;E9PD14;H0Y8R5;D6REE5;D6RFX4;D6R909;H0YAM7		P15153;B1AH77;B1AH80;B1AH78	C9K031;C9JN98;P07093	Q9UQN3	P22314	P40926;G3XAL0;U3KQ63		P17812	J3QR09	P62857		Q00325				Q9NVA2	Q9HCB6		Q6MZU6		H0YHV1;F8VUB0;F8VRQ4;Q96GM5;F8VZ70;F8VW95				Q9HC73	P11762	Q5M878		G1T4R2
	B7Z248;B7Z613;C9JZE8;C9J8H8;Q13491	P63313		E9PMM9;E9PPT0;E9PQD7;P15880	F8VU58;F8VSI3;P07585;F8VX58;H0YIH3;F8VXZ8;F8VUF6;F8VWU0;H0YI87;F8VNV6	O95989	P35637	P50213;H0YL72;H0YLI6;H0YMU3;H0YKD0;H0YM46;H0YNF5		Q86VP6	P62750	P63220;Q8WVC2;Q9BYK1		C9JQL5;Q01628				P06702	P68104;Q5VTE0;P68104-2		A2J422		A0A494C033;A0A494C166				P13591	P11980	Q6AXY9		B7NZD7
	B7ZKJ8;H7C0L5	Q13885		Q86UZ1;H0YDX6;H0Y5E4;P16070;E9PKC6;H0Y2P0;H0YDW7;H0YEV3;H0YD13;H0YE40;J3KN83;H0YEU1;H0YD17;H0YCV9;H0YD90	C9JH23;P07738	P07942	P29692	Q8WUJ3;H0YL56;Q8IY21		P01034	P83731	P68366;C9JQ00;C9JEV8;C9JDL2		Q07065				P09871	Q6UXH9;Q6UXH9-2		A0A125U0U7		B4DEB1;A0A590UJJ6;P84243;K7EK07;K7ES00;K7EP01;K7EMV3				O00170	P13221	Q71SA3		G1T235
	H7C3L5;Q86VP1;B8ZZD4	H0Y757;B1APP6;Q01813;Q5VSR5;V9GYV7;V9GY25		H3BNP8;P16930	F8WBK6;P08236;F2Z3L6	Q9Y5K8	Q02818	H0YNC7		P14406	P46776	P68431		K7EN99;Q08380;K7EQT9;K7EJY8;K7ESM3;K7EKQ5;K7EJD3;K7ERZ6;K7EP36				Q01546	P07585;P07585-2		Q9UL89		Q92858				P01215	P13832	B7Z722		G1SQ93
	H7C2E7	E9PJ32;H0YCU9;Q01995		E7EQR6;F5H7Y1;F5H726;F5H676;F5H136;F5H282;E7ERF2;F5GZI8;F5GYL4;P17987;F5GZ03	H3BV48;H3BS34;P08253;H3BR66	P46060	P31939	Q04828;B4DK69;P52895;S4R3P0;A6NHU4;P17516		Q9Y6G9	P46779	P69905;A0A2R8Y7C0		A0A140T9Y7;Q08J23				Q96AY3	P06753-2;P06753-3;P06753-4;P06753-6;P06753-5;P06753		A0A1W6IYI5		H7BY10;K7ERT8;K7EMA7;K7EJV9;P62750;A8MUS3				P05112	P14046;A0A0G2K926	D3ZLQ8		P35814
	C9J0K6;P30626;B4DHQ6	E9PGM4;Q04446		P18085;F5H6T5;F5H1V1;C9JAK5;C9JPM4;F8WDB3	A0A3B3IS47;A2A352;A0A3B3ITQ8;P08572;A0A3B3IRV2;A0A3B3ITN7;A0A3B3IT80;A0A087WY39	Q9UEU0	Q14195	F8W930;Q9Y6M1		Q69YQ0	P62899	P80217		Q10472;K7EJV8				P67936	P09341		Q9UFH1		Q96K17;E9PL10				P09758	P14141	M0R628		Q9TS98
	H7C054;C9J5N1;Q9BTE6;L7N2F6	Q13283;E5RI46;E5RJU8;E5RH00;E5RIF8;E5RH42		P18206	P08648;B4E3F4;H0YIV7	Q9ULX6	P07737	Q6NUQ4;H7C0H8		Q5BKZ1	F8W727	P81605		Q13283;E5RI46;E5RJU8;E5RH00;E5RIF8;E5RH42				P10809	Q7Z7G0;Q7Z7G0-4;Q7Z7G0-2;Q7Z7G0-3		A2NU33		J3KTL2;Q07955;J3KSW7;J3QQV5;J3KSR8				P24534	P14480	M0RA79		P22758
	A0A5K1VW64;C9J8U3;Q7Z2E3	D6RF44;H0Y8G5;D6RAF8;Q14103;D6RD83		P20073	P09601;B1AHA8	Q53HC9	P07910	Q9P0J1;E5RIV4		P30046	P49207	E9PPG2;E9PKC5;Q01432;E9PIR5;H0YDC3;E9PLK6		Q86X91;C9JQR6;F8WDG7;C9J9E8;H7C5L0;H0Y8F1;Q13308				P27816	P14618;P14618-3;P14618-2		A2KBC6		E7END6;E7ENR9;H7BYX9;P04070				P29965	P15429	M0R4D7		G1SJ43
	Q9UNL2;C9J365;C9JA28	A0A2R8Y5T0;Q14204;A0A2R8YFZ7;A0A2R8Y706;A0A2R8Y6H2;A0A2R8YGC7		P20337	P09874	Q6NW29	Q08211	A6NLH6;Q9P003		Q96HY6	Q9Y3U8	Q9UED0;E9PK76;Q06481;E9PPD0;E9PQS3;E9PSC7		A0A590UJM2;D6RCR6;A0A590UJA4;D6RHU2;A0A590UK15;E9PCX7;A0A590UJI3;A0A590UK29;A0A590UKC7;D6RAI5;Q13423				Q09666	P05556;P05556-5;P05556-2;P05556-4;P05556-3		A0A0X9V9B3		E7ENL6				P21781	G3V7W7;P15684;A0A0G2JVE6	M0R5J4		G1SQD3
	P05090;F8WBT9;C9JF17;C9JX71	Q14315		P20618	P09972;A8MVZ9	Q99988	P05386	P13667;C9JMN9;C9JAB0;C9K0C4;J3QQQ3;Q96NB3;Q9UKG1		O43583	P61927	A0A0A0MQX7;D6RB21;Q08629		E9PPJ0;E9PJT3;Q13435;E9PJ04;H0YEX5;H0YCG1				P15144	P27658		Q5NV62		Q9UKV3;E7EQT4;A0A087WYN3;G3V3T3				Q8IWV2	P15999;F1LP05	M0RA22		G1SZH0
	E7EUS6;Q9NQX7;F5H4I5;C9JG41;B8ZZM6	F5H6X6;Q14697		P20962	P10915;D6RC59;D6RBS1;D6RG04;D6RBX9;D6RAK7	P21397	P63241	O75964;A0A3B3ITX4;E9PN17;A0A3B3IRW3		P55039	P36578	Q09328		F8WC54;C9JPM3;Q13443;C9J6H5;A0A0J9YY58;A0AVL1				P04406	Q08380		Q6N089		A0A087WWZ1;Q96F07;H7C229;A0A087WVE1;A0A087WTQ3;E7EVJ5;E7EW33				Q16719	P16290	M0RDZ9		R9W542
	C9JMV9	Q15404		H0YCV6;P22059	H0Y4Z6;P11216	O75969	O95373	P54727;H0Y579;Q5W0S5;Q5W0S4;K7ELW1;K7ENJ0;P54725		Q12882	P46777	Q10469		H0YJV3;Q14112				O75083	P06733;P06733-2		A2J1M8		E9NSU1;M0QYS8				Q02241	M0R6Y8;P16617;A0A096MJL6	M0R5B4		G1TIQ4
	C9JRP1	Q15417		M0QXL5;P22087;M0R299	A0A494C0T2;E9PRE7;A0A494BZT5;A0A494C016;A0A494C101;P11498	P48960	P42704	P04217;M0R009		P49736	Q02878	Q10471		C9JQL4;C9J196;C9JYS1;Q14118				P22392	Q15113		Q6P5S8		H0YB98;E9PL40;Q96SJ8				P31785	P17764	P04276		G1TC46
	D3YTI8;F8W727;D3YTB1;P62910	Q9BVA1		P22307;H0YF61;E9PLD1;H0YCB0;H0YD06	D6R9G2;P11766;D6RFE4;D6RAY0;H0YAG8	P60709	Q9H910	P10124		P31689	P18124	B1AMX7;B1AMX8;B1AMY1;Q12933		H7C2H7;Q14766;H7C4L5;C9JDW2;H7C0I7;E7EV71;H7BZ76				P24821	Q02388;Q02388-2		P01833		H0YET2;A0A2U3TZL5;P13987;E9PNW4				P01042	P18418	Q63011		G1SI34
	Q71DI3;Q16695	Q6NZI2		P23634	P12107;A0A2R8Y5N4;A0A2R8YDU3;H7C381;C9JMN2;A0A0U1RRA7;A0A2R8Y4I5;A0A2R8Y4M5	Q92665	Q12849	P48735;H0YL11;Q9H4M7		Q02750	P62424	D6REB0;H0Y9G3;D6RF70;D6RBF9;D6RBI4;I3L493;H0YBP4;D6RJE7;I3L4E1;Q13137		H0YAS9;E5RGJ2;Q15006				P35579	P60900;P60900-2		S6BGF5		H0YD78;E9PRL4;E9PIQ2				P07996	P25113	Q38PF8		Q9BG86
	F8W036;F8W099;F8VP73;P78537;A0A087WSV2;F8W606;G8JLQ3	Q6ZN40		K7EJP1;K7EK77;P25705;K7EQH4;K7ENJ4	P12277;G3V4N7;H0YJG0;G3V461;G3V2I1;H0YJK0	Q06330	P61981	Q12797;E5RG56;E5RG29;A0A087WUJ2;E5RHJ2;E5RHK2;G3XAN5;P08581		P63167	M0QZC5	Q13325		Q15758;M0QX44;M0QXM4				Q9UBI6	Q16658		G1FM90		E9PIZ1;A0A087X1X7;H0YCK7;H0YE58;E9PRY8;E9PQC9;A0A0J9YXU2				Q9UBX7	P19804	F1LN88		O46502
	Q9Y2S6	E5RK99;Q96CG8		J3QSB4;J3KS98;H3BUK8;H3BTH3;P26373	P14618;B4DNK4	O95573	P51858	I3L1L3;Q9BQG0		P63172	P62277	M0R0P8;M0R240;M0QZY4;M0R300;Q13459;M0QXP0;M0R332;M0R2J3		Q16537				P11279	P04083		A0A109PSY4		P63218				Q495T6	P20760	P02651		B7NZD6
	Q9H1C7	E7EN81;E7EPI5;D6R9I4;D6R9V9;E7EWE8;D6RA19;Q8WUP2;D6RAI6		P26447	P14780	O14920	Q12905	P04732		Q7Z6Z7	P62263	Q13671;E9PNR2		A0A087WW26;A0A087WUQ7;Q16678				Q02952	Q14204		O43234		P08195;F5GZI0;J3KPF3;H0YFS2;H0YFX4;F5GZS6				P14735	P20761	Q91ZE7		G1SSC4
	Q9HAK2;A0A087WTE5;B7Z934	F1T0B3;A0A087X2G1;Q92499		P27105;F8VSL7	A0A2R8YDT1;P15104	P61421	Q00341	O60673		Q9NZN4	P15880	Q13873		Q16891;D6RAW4;B9A067				P04083	P07737		Q5NV90		F5H6Q0;F5H3P3;F5H2R5				Q13421	P20767	P01257		P62139
	F8WBS5;F8WB72;C9K025;P18077	Q92804;A0A075B7C1;A0A075B7F2		P28070	P15559;B4DLR8;H3BRK3	Q8IWA0	P80723	H0YFD6;P40939;A0A2R8Y4F5;A0A2R8YG21;A0A2R8Y688;B1AKL4;Q9NRA8		Q8IUD2	P60866	Q13948		H0YDU3;A0A0A0MSK5;Q5JTV8;H0YD16				P16070	P07339		F8VYZ1		H0YIV4;F8VVB5;B7Z4K9;H0YH88;P55209;F8VXI6;F8VY35;F8W020;F8W0J6;F5H4R6;H0YHC3;F8VUX1				P25391	P24090;F1LM19	G3V9E3		A0A088DLD2
	Q9H5V9	K7ESA3;K7EJM4;K7EM19;K7ER81;Q99536;K7ENX2;K7ERT7		P28838;H0Y9Q1;H0Y983	Q86UZ1;H0YDX6;H0Y5E4;P16070;E9PKC6;H0Y2P0;H0YDW7;H0YEV3;H0YD13;H0YE40;J3KN83;H0YEU1;H0YD17;H0YCV9;H0YD90	Q5T8P6	P55209	P43034;I3L3N5;I3L495		Q05639	P63220	J3KSI6;Q14126		Q66K79				P36222	P55001;P55001-3;P55001-2		A2MYD6		Q8TAD7;F8VQD4				P60900	Q6P6T6;P24268	D3ZL24		Q28658
	Q8TB36	Q99832		P46781	A0A0C4DH86;H7C5W9;P16615;J3QSY6	Q15041	Q14103	A8MZH8;P53801;A8MXQ1;B4DPZ0		O94919	D6RD47	F2Z2M2;Q14142		H3BMI3;J3KN42;A0A3B3IU96;Q6NUK1				P80723	Q8IYT4;Q8IYT4-2		S6C4R7		F8W022;P08962;F8VWK8;F8VNT9;F8VV56				P63208	P26772;A0A0G2JTG1	Q7M0A0		G1TM59
	D6RBZ0;D6R9P3;D6RD18	Q9UJ14		P30044	H0Y9B9;P17342;D6RDL8;C9JK69	Q9NWB7	P51991	Q9NQT8;E7ERX9		P14625	P62851	E7EU81;H7C5I7;H0Y867;Q14789		Q5JYA3;B7ZM99;Q5JYA8;A0A087WVM4;Q6UB35;H0Y327				P06753	P12814-3;P12814-2;P12814-4		P0DOX5		P43250;F8W9W2;D6RDA3;D6RHX8;D6R9V4;D6RHC7				O43318	P27139	B4DQ80		A5YCB7
	E7EM50;E7EWV1;D6RFE8;D6R9J9;Q5H8A4	E5RI90;Q9H425;E5RFY9		P30048	P17813	P60604	Q14247	A0A087WTM1;A0A087WZ85;A0A0A0MSX4;Q9Y6N7;H7C545		Q5UCC4	P62857	G3V4E5;G3V543;Q15398		Q6UVK1				Q96FQ6	P48061;P48061-4;P48061-2;P48061-5;P48061-6;P48061-3		A0A1W6IYL0		Q9H8H2				Q99856	P31044	G3V843		B8K1B2
	E5RJD8;E5RHG6;E5RIX8;O75347;E5RIW3;A0A494C144	H7BYK4;D6RF83;D6RAN1;H0Y8W6;D6RH06;Q9NR12		P30049	C9JW52;H7C1H0;P18065	Q9H078	Q16777	Q3ZCM7;A0A075B736;Q5SQY0		P47813	P61247	Q16706		Q6ZMP0				P11142	Q13103		A0A0X9UWL5		G3V2W1;Q9UK55				Q9BQ51	P31232;A0A0G2JWK7	P07335		Q8HZX6
	H0YC77;E5RK69	C9IYS1;Q9NZU5;H7C3D2;B4DEY6;F8WB09		P30050	A8MUD9;C9JIJ5;P18124	P07738	Q6FI13	Q9Y3C4		P20042	M0R0R2	Q16739		Q70UQ0				Q9HC38	Q15555;Q15555-4;Q15555-5;Q15555-3		S6BGD6		G3V5M4				P02771	F1LYQ0;Q6B345;F1M053	Q4G044		G1SYM3
	J3KMY5;G3V2V8;E7EMS2;H0YIZ1;G3V3E8;G3V3D1;P61916	Q9P2J5		P30086	P18206	Q6ZUX7	P17987	M0R1I2;Q03405;M0QYR6;M0QYS6;M0R0H5;M0R0Y4;M0R2E9		B5ME19	Q5JR95	H0YMA5;Q16822;H0YMY3;H0YML5;H0YM31;H0YNG4;H0YMU6		Q76M96;H7C5K4;C9J8I6				Q5KU26	P14625		A0A0C4DH35		G5E968;P10645				P25685	P47875	P14480		Q28731
	B3KRT8;E7EWS8;E7EN65;P15502;H7C3K0;E7ENW7;E9PGX4;E7EN51;G3V0G6;E7ENM0	Q9UHB6;F8VTU2;F8VVQ7;F8VQE1;F8VRN8;F8VS07		A0A0J9YWZ2;A0A0J9YWE8;Q4VY20;P31946;Q4VY19	C9JGI3;A0A494BZZ4;A0A494C0A4;A0A494C1L9;P19971;A0A494C0L6;A0A494C1N7	O43639	Q5QGS0	P26196;Q8IV96		O15371	C9J9K3	Q32MZ4;C9JTC6		Q7Z304;A0A0G2JQ91				P04264	P08758		A2MYC8		H0YBD7;D6RIU0;P31943;D6RF17;E5RGH4;D6RDU3;H0YB39;E5RJ94;D6RAM1;G8JLB6;E7EQJ0;D6RFM3;D6RDL0;D6RIT2;D6RBM0;E5RGV0;E7EN40;D6R9T0;E9PCY7;H0YAQ2;H0YBG7;H0YBK1;D6RJ04;D6RIH9;D6R9D3				Q9Y4X3	P47942	G3V7N2		P34032
	E7ENL6	H0YDS0;Q9UMX0		P34932	A0A0D9SFE5;A0A0D9SFY5;P20700;E9PBF6	O75153	P23515	Q66GS9		O75822	O43290	Q53EL6;Q5VZS7		Q86VN1;A0A3B3ISW7				P09622	Q7Z2Y8		Q6GMV8		H0YJW3				P16671	P47967	Q68FP1		G1SFA5
	B7Z3Z9;H0Y9U7;H0Y9Z9;D6RER0;P33121;E7EPM6;D6RG07;A0A494C116	Q9UQ80;F8VR77;F8VZ69;H0YIN7;F8W0A3		P35270	P20908	Q99584	Q14410	Q99988;A0A0A0MTT8		Q7L2H7	F5GYJ5	E2QRN4;Q5BKZ1;A0A0A0MRN4		Q8IUX7;C9JLQ8;H7C1J5;H7C3D7				P0DMV9	O15143		A0A1L2BU38		H3BTI0;Q9H0B8;H3BTP0;H3BSZ9				P0CG37	Q66H80	Q6PDW8		G1T6E2
	P19404;E7EPT4	Q9Y224;G3V4C6;H0YJB9;G3V4E7		P35579;B1AH99;Q5BKV1	P21980;A2A299;A2A2A0	Q13478	A6NM62	Q16647		P55010	J3KNL6	C9JKF1;Q5K651		M0QZK2;M0QX50;A0A0A0MS28;M0R3G9;E2QRG1;Q8IV08;M0QX99;M0R2E7;M0QY94;M0R2W7;M0R1F7				P07737	O94769;O94769-2		A2NB45		H7BYW6;P04085				P27797	P48679	Q9WTT6		G1T3U0
	E5RGQ5;Q9NUL3;E5RJ67;E7EVI1;E5RJN7;E5RFK1;H0YBY0;E7EVJ4;E5RGT3;E7EPX0	Q9Y2Q3		P36269	A0A3B3IST7;P22413;E9PE72	Q02040	Q04724	P29992;K7EL62		O60841	O75396	C9JXC9;Q5VTR2;C9J0A5;C9JWJ4		Q8IVF2				P38159	P31939;P31939-2		A2J1N5		P49913;J3KNB4				O00541	F1LMS5;P49744;A0A0G2K7L8	G3V6P8		G1T6S0
	C9J5J3;B0AZT5;F8WCK0;E7EQ69;A0A0D9SF32;C9J5D1;Q9GZZ1;C9JZU6	Q9Y3F4		P36542	B1AHM7;B1AHN3;H7C1M6;B1AHM6;P23142;B1AHM8	Q86W42	Q86WI3	Q5XKP0;A0A140TA86		Q13158	O43765	Q5VZU9		H0Y872;Q8IWU5				P07237	P78509;P78509-3;P78509-2		Q6MZW0		D6RAK6;D6RJ01;J3KP02;Q6ZMV7				Q02223	G3V826;P50137	G3V913		G1SYD3
	E9PBI9;E5RHU3;E7ESK6;E5RJB8;P34741	Q9Y5Z4;Q5THN1		P38606;C9JVW8;C9JA17	G3V4Q0;G3V2F2;H0YJP3;G3V5W1;G3V2C0;G3V4S4;G3V423;G3V3H8;G3V5U1;G3V339;G3V3Y5;P23381;G3V227;G3V4N8;G3V4C7;G3V4A3;G3V3S7;G3V4N0;G3V3R3;G3V2Y7;G3V277;G3V313;G3V3P2;G3V456;G3V3X0;P78534	Q13637	P10636	Q13011;M0R248;M0QZW4		P02794	Q15758	Q68CQ7;C9JPK4;C9J880;C9JNB0;C9JY96		E9PJL8;Q8IWU6;H0YDR1;A0A087WWR8				Q32P51	P61158		A0A0C4DH29		J3KQ66;P78509				P50542	P14659	P63018		G1SZT0
	F8VP89;F8VX11;E7EX17;P23588;F8VSC7;F8W0K0;F8VRU1;F8VYE9	H0Y8G2;Q9Y678;H0Y8X7;D6RG17		P38919;I3L3H2	P26022	Q9NRR5	Q99551	P02749;J3QLI0;J3QRN2;J3KS17		P02792	Q01650	K7EPV3;Q6PJF5		Q8N436				P31946	Q9Y490		A0A193CHQ9		J3KS66;A0A0J9YXX3;A0A0J9YXZ0;J3QLB2;J3KTP1;J3QQP1;Q8N1S5;J3QLA9;A0A0J9YXE3;J3KRX2;J3QS49				P18093	P46462	Q64599		G1SN73
	G3V336;E9PCJ7	K7EJC1;P48556;K7EJR3;R4GMR5;K7ERW6;K7ENY6		A0A096LPE0;Q6NVV1;M0QZU1;M0QYS1;P40429;Q8J015	P26038;V9GZ54	Q9HC36	Q9UBK8	Q9Y5L4;K7EIT2		Q6PIW4	Q9GZT3	Q6S8J3		Q8N6G6;A6NIB9;F8WEP3				Q06323	P68366;P68366-2		A0A120HG46		J3QRS3;O14950;P19105				P01011	A0A0G2JUF6;P56574	D3ZVK7		G1SJW8
	E9PCT5			Q2VIR3;P41091;H7BZU1	J3QSB4;J3KS98;H3BUK8;H3BTH3;P26373	Q14012	Q13105	C9J4H5;Q13275		Q9NQ88	O75940	K7EP71;Q7LGA3		Q8NBS9				P17066	P55263;P55263-3;P55263-2;P55263-4		Q96SC2		J3QQR8;J3QRQ1;J3QKR4;P13598;J3QQX6;J3QRT5				Q13765	Q6P3V8	D3ZJ08		G1SV38
	E9PGT1			P41227;H0Y8T0;Q9BSU3;F8W808;A8MWP7	F8WE17;F8WBB6;P27487	Q9P035	Q68CR7	E9PDU6		Q08380	Q7KZF4	O15260;Q5T8U5;B7Z1G8		A0A0D9SFI9;I3L283;I3L3I1;I3L4U9;Q8TAT6				P23528	P11047		Q86TT1		P07947;J3QRU1				Q92876	P61972	G3V8L3		G1SX55
	E9PHY8;Q8NDA8			E7ENM1;P42224;E7EPD2;E9PH66;D2KFR9	B8A6G2;P27635;A6QRI9;X1WI28	Q5TGZ0	Q9H8V3	H0YMW4		P14314	Q13501	D6RHE5;Q7Z392		H0YCE1;Q8WUJ3;H0YL56				P04075	P02452		P00739		E9PJE8;K4DIB7;E9PMR4;E9PSA1;P48509;E9PRJ3;E9PP93;E9PK37;E9PJC8;K4DIA7;E9PLZ6				P10721	P61983	D4AC69		Q29503
	E9PK54			G3V370;P42226;G3V568;H0YIY2;Q5FBW6;G3V5I8;G3V5K5;A0A1W2PNW1;G3V2L2;A0A494C0T4;H0YJH6;G3V2H4;G3V2M3	A0A087WZI0;C9JTN9;P27658	Q6S8J3	Q9Y4C2	Q8N9V7		P04062	H7C4H2	H0YAK0;E9PBY3;H0YAH3;Q86SF2		F8WBR8;Q8WUM4;C9IZF9;F8WEQ7				P46940	P07093-2;P07093-3		A2NYU7		K7EKI0;Q92817				P20160	P62138	Q6QI80		U3KN42
	E9PS38;E9PL57;F8VSA6;Q86V88			B8ZZ38;P42704;A0A0C4DG06;C9JCA9;H7C3W8	H0YAL3;P28300	Q8WXD5	Q86W25	Q2M2I5		O94925	Q9UQ35	Q86T03;G3V5T5		H7C300;H7C1W1;H7C3W2;Q92626;C9J4I9				P11021	Q9NZN3		Q5CZ94		K7EKY5;K7EIH9;P22748				O43781	P62260	P08494		G1TGR2
	E9PN89			F2Z388;P42766	P29279	P09132	Q12768	Q96EY8;F5H4Z7;A0A087X114;F5H079;S4R3P5;S4R3Z1		P23434	Q01130	Q86VY9		Q969P0;C9J8Z4				O75369	Q8NBM8		A2NYU9		K7EPW7;K7EKX1;P14314;K7ELL7;K7EJ70;A0A0C4DGP4				Q9Y3A5	P62630;F1M6C2;M0R757	Q5M7W5		G1T0H0
	H0YET2;A0A2U3TZL5;P13987;E9PNW4			P45974;F5H571	P46781	P10620	Q07955	P42224;J3KPM9;D2KFR9;E7EPD2;E7ENM1;E9PH66;H7BZ88		P13807	P84103	Q8IUX7;C9JLQ8;H7C1J5;H7C3D7		Q96D15;M0QZU3;M0QZH0				P07355	P63010;Q10567;P63010-3;Q10567-4;Q10567-3;Q10567-2;P63010-2		A0A193CHR8		K7ES93;X6RGC9;O43914				P01236	P62804	D3ZVB7		G1T1U0
	E9PKH6;E9PN51;E9PJY7;F8W9K7;O00217;E9PPW7			F5GWB7;F5GYR3;F5H359;P46087;F5H709	P29536;Q9BV00	Q92629	P02768	Q9BT22;A0A087WZJ8;K7EPU3;Q6GMV1		P11217	C9JAB2	M0QZK2;M0QX50;A0A0A0MS28;M0R3G9;E2QRG1;Q8IV08;M0QX99;M0R2E7;M0QY94;M0R2W7;M0R1F7		Q96I99;E9PDQ8;H0Y852				P06733	P02751;P02751-3;P02751-8;P02751-14;P02751-17;P02751-15;P02751-9;P02751-7;P02751-11;P02751-10;P02751-6;P02751-5;P02751-13;P02751-12;P02751-4		S6BGD4		K7ES41;K7EJ38;O00194				P55291	D4A269;P62959	P08721		G1U7K4
	E9PQG4			P46734;J3QR49;J3KRV4;E9PRZ0	Q5TF55;P30038	Q15276	Q9Y696	Q08380;K7EKQ5;K7EP36;K7ERZ6;K7ESM3;K7EJY8;K7EN99;K7ES75;K7EQT9;Q8TE58		P35052	O95425	Q8IYS2		Q96PY5;C9IZY8				Q5JXB2	P02461;P02461-2		Q9UL72		F8W785;O00461				P84022	P62963	D3ZAF5		G1T6P5
	O14910;J3KN23;H0YIA8;H0YI92			P46777;A0A2R8Y6J3;Q5T7N0	P30622;A0A3B3ITA2	O95136	Q96AE4	O95573;F5H062		Q9H3P7	E5RJD8	Q8N474;Q6ZSL4		Q5H928;Q99714				Q13162	P62258;P62258-2		A0A0A0MT36		O00468				O95243	P62982;F1LU69	O08591		G1TDZ3
	F5GX61			P46783	P30837	Q96C36	O14979	P46782;M0R0F0;M0R0R2;M0QZN2		Q08378	Q9Y2W1	Q8N6Y2;C9JT74		J3QKS4;Q99816;J3QRU6;F5H442				Q15149	P35443		Q5NV89		A0A087X0M8;O00533;C9J905				P55289	A0A0G2JV65;P63102	Q9JMB5		G1TDQ8
	F5H895;F5GXX5;A0A0B4J239;P61803			P46939;Q5T098;Q5JT45;Q5JT44;Q5T097;A0A0A0MSM3;A0A0D9SG57;H0Y337;Q5SYY2	F6U495;H0YN80;P35555	Q15424	Q01813	P07585;F8VUF6;F8VWU0;F8VXZ8;F8VX58;F8VNV6;H0YI87;F8VNW0;F8VSI3;F8VU58		Q14393	Q9Y5J7	F8WCD0;Q8NC42		Q99973;G3V470;G3V591;G3V5X7				Q562R1	P08123		Q6MZQ6		O00567				O43323	A0A0G2JZE6;P63245	D3Z8F9		G1TQW1
	P08195;F5GZI0;J3KPF3;H0YFS2;H0YFX4;F5GZS6			H0YKA5;A0A087WWP1;H0YLE8;P46940;A0A0J9YXZ5;A0A087X225	P35625	Q99933	P09874	Q15020;F8VV04		Q9BVP2	Q9BVC6	Q8NCH0;H0YN65		Q99985				P31947	Q9GZP0;Q9GZP0-2		P01871		O00592				Q14114	P62961;D4A3P0;Q3ZAV2	Q5XIM5		G1U3L0
	Q12849;H0Y8R1;H0YAM1;H0YAK1			P46977	H3BM89;H3BU31;P36578	Q6RFH5	O14561	Q01968		Q12931	Q9NYL9	Q8TDB6		Q99988;A0A0A0MTT8				P68366	P24043		Q7Z379		O00602				Q9H773	Q5XIF6	D3ZCJ7		G1TAF9
	H0YIS7;Q8IXM2;F8W1H0;F8W038			P48681	A0A3B3ITK7;P36871	P30838	Q13561	P24468		P08238	O75962	F8WAG2;Q8TDX7;F5H3U7;C9J1H8		Q9BRK3				Q16555	O60687		Q5NV82		K7ERW8;A0A2R8Y611;K7ELX8;O14617;A0A2R8YCY8;A0A087WYN6;A0A2R8Y4J3				Q9UHI8	P80254	V9GZ85		G1T9W6
	F8VY04;A0A5K1VW67;F8W1A4;P54819			K7EMF8;J3QKU9;J3QRJ8;J3KSR4;K7EJW8;G3V1M7;J3KS89;P49748;K7EQP4	E5RJT1;E5RI95;C9JW46;E5RFL9;A0A1B0GXG3;E5RGA9;E9PC71;E5RJJ6;E5RIZ1;E5RHE8;H7BZC1;P61601;E5RI78;E5RK89;E5RIA5;E5RIG4;E5RGZ0;E5RHC8;P37235	P17535	O95881	P47897;A0A1B0GVU9;B4DDN1;C9J165;A0A0U1RQT0;A0A0U1RR66;H7C0R3;A0A0U1RQQ5;A0A1B0GTT3;A0A0U1RQM8;A0A0U1RQU2;A0A0U1RQX5;F2Z2V6;A0A0U1RQE9;A0A0U1RQJ6;A0A0U1RQL2;A0A0U1RQX9;A0A0U1RR79;A0A0U1RRC8;A0A0U1RRI9		P51858	Q99614	Q8WUM9		Q9BVC6				P21291	Q13418;Q13418-2;Q13418-3		Q5EBM2		I3L2H4;I3L1E3;I3L1P5;I3L165;O14964				P26951	P85973	D4A201		G1SSR1
	F8W7Q4;E9PH05;Q96A26			E7EPB3;P50914	H7C3M2;B5MCW2;G5E9G0;H7C422;P39023	O75438	P62857	P32189;Q14409;F8WC39;Q14410;F8WBI8;F8WDA9;H7C2A0;F8WF44;H7BYD2		Q5SSJ5	P68363	Q8WVQ1		Q9BXX0				P35241	P09871		Q0ZCH9		A0A3B3ISH4;O14974;H0YIM2;H0YHI8;A0A0U1RQZ1;H0YIS3				Q04759	P97541	Q5M7T5		G1TBC2
	E5RGV5;F8W8I6;P31483			P50991	P40261	Q9Y4Z0	P63220	A0A3B3ISS6;Q14956		O60506	P07437	A0A087WYT8;A0A087WV56;A0A087WTQ7;Q92466;A0A087X0X5		M0QZ51;M0R2X8;M0R3A2;Q9BY76;M0R369;M0R0N8				P14550	P23526;P23526-2		A0A125QYY4		H3BN93;H3BUB6;H3BV04;H3BPL9;O15127				P29460	Q01177;Q7TP84	F7FC39		G1U3F8
	Q9Y6M1;F8W930			K7ERI8;P51148;K7ENY4;F8VSF8;F8WD79;K7EIP6;F8VWU4;F8WCY6;F8VVK3	A0A096LPE0;Q6NVV1;M0QZU1;M0QYS1;P40429;Q8J015	Q8IY67	P46783	Q9NXL2		Q00839	P62987	Q92522		Q9HB71;B2ZWH1				Q01995	P51884		B4DLF7		B0QYA6;B0QYA4;O15371;B0QYA5;B0QYA8;A0A0D9SGB5				P29279	Q02765	M0R8G1		G1U9Q4
	C9JJT5;O75127;C9JU26;G3V325			A0A087WWB9;P51153	F8W1Z8;F8VYN9;F8VP99;P40616;B4DZG7;F8VP63	A5YKK6	Q9NQ39	P10620;F5H6X2;F5H7F6;F5GX73;F5H613;F5H760		Q1KMD3	Q96T88	Q5T209;H0Y6T7;Q5T210;Q5T211;Q5T205;Q92542;A0A2U3TZL9;A0A2R8YE20;H0Y3Z4		Q9P265				P31949	P05186;P05186-2;P05186-3		Q0ZCI2		M0R377;M0R2D0;Q15907;P57735				O95994	Q06647	B2RYJ5		G1TZJ6
	Q14767;G3V511;G3V3X5;H0YJ20			A0A2R8YEG2;A0A2R8YF45;A0A2R8YDT8;E7ER27;P51659;A0A2R8YD50	E7ENM1;P42224;E7EPD2;E9PH66;D2KFR9	Q6ZSR9	P55060	P21912;A0A087WWT1;A0A087WXX8		P09429	Q99536	H3BV01;H3BQT9;J3KTG2;Q92620;J3KRT1;J3KSA8;H3BMS7		Q9P2B2				P63104	P07195		P01591		O43150				Q9UNE0	Q08163	Q5U4F0		G1TBY3
	A0A087WXU8;F5GYL3;Q9GZR7;G3V529			G8JLH9;P40763	F5GYK7;E9PDK4;P43304;E7EM56	Q9Y6I9	P62269	A7XZE4		P26583	P27348	Q93063		Q9UBR2				P07954	O75891;O75891-2;O75891-3		Q5NV65		O43390;A0A286YEZ8;B4DT28				P49767	Q3KRE8	Q9QZK5		G1SF34
	G3V5M4			C9J1E1;P53004	I3L297;P46108	Q8N2F6	P30041	Q15800;D6R952;D6RDP9		O15347	C9J6P4	Q96I99;E9PDQ8;H0Y852		F2Z2I8;A0A087WYB4;Q9UJZ1				Q9H299	Q02413		S6BAR0		E9PPC9;O43491;Q6R5J7;E9PMV8				P20783	Q3MIE4	P09006		G1T416
	A0A5F9ZH73			P53634;H0YCY8	P46776;E9PJD9;E9PLX7;E9PKT2;H0YF34;E9PLL6	Q9Y221	P09488	Q92932		P17096	Q5BKZ1	A0A087WTH9;Q96JB2		E9PQR7;E9PLM9;Q9UK41;E9PR04;E9PM90				P50454	P07900;P07900-2		A0A0F7TAG7		K7EIU7;K7EMQ6;K7EJ19;K7EPK2;K7EQ35;O43776				Q92956	Q499Q4	Q63555		G1U6M8
	E9PCS6;E7EPA6;P07942;G3XAI2			P53794	H0YKD8;P46779;H0YMF4	P16401	Q03013	Q6SZW1;J3QRE0		Q9BX68	P05023	F2Z3H0;F2Z3N9;C9IZ83;H7C3L7;Q99543		Q9UKU9				Q14315			F4MH92		H0Y875;O43852				Q8N1Q1	P26644;Q5I0M1	Q6LDS4		G1SD89
	H0YBD7;D6RIU0;P31943;D6RF17;E5RGH4;D6RDU3;H0YB39;E5RJ94;D6RAM1;G8JLB6;E7EQJ0;D6RFM3;D6RDL0;D6RIT2;D6RBM0;E5RGV0;E7EN40;D6R9T0;E9PCY7;H0YAQ2;H0YBG7;H0YBK1;D6RJ04;D6RIH9;D6R9D3			B3KVK2;F5GZN8;E9PCP0;F5H100;B1AKQ8;P62873;F5H0S8;F6UT28;F6X3N5;P16520;F5H8J8	F8WB59;A0A0J9YYC1;P48059	Q16832	Q9NQC3	Q8TAA3;A0A087WYS6		O14929	F5GWF6	Q99650;H0YAD1;H0Y8W9		A0A087WYB5;Q9UN70;A0A087X1P2				P14735			Q6GMX6		O60437;K7EQ71;K7EKI8				Q9NX40	Q5M7T5	P02767		G1TAC6
	D6RGV5;H0Y8S6;H0UI06;P14406;D6RA35;D6RIE3;D6R9C3			K7ELU6;P54725;A0A494C0B4;K7EQ16;K7ELW1;K7ENJ0	P48960	Q8IU81	Q14444	A0A0G2JQ41;A0A1C7CYZ0;B7Z683;I3L379;Q12979;I3L2C0;P11274		Q13547	Q14011	Q99805		Q9Y2B0;H0YI18				P08670			Q9UL70		H0Y543;O60476;Q5T9E3;H0Y7H1				Q8IU54	Q5RJR9;P29457	F1M3Q4		G1SVU6
	H0Y8X4;O43598			H0YLZ1;H0YM54;H0YK11;P55010;H0YN40;H0YK29;H0YMJ8	A0A0U1RRG3;A0A1B0GTR5;A0A0U1RQF0;P49327;J3KTF0	Q01415	P12277	A0A0C4DG86;Q9NX95;B3KRD1;E9PNN9;E9PPS4;E9PQG2		P16402	E7EWR4	Q99973;G3V470;G3V591;G3V5X7		Q9Y2J2				P26038			A2J1N0		O60506				Q9UJ70	Q5RKI0	F1LST1		G1SCV4
	H0Y9Y4			F5H520;P55268	P50135	Q9P0J0	Q13347	E9PM12;E9PMC5;Q13488;E9PNA6		P16401	Q13011	Q9BRK3		E5RFY0;H0YAP6;E5RHH3;E5RJL2;E5RI22;Q9Y4K0				Q13228			Q96K68		O75223;M0QZK8;A0A0B4J1Y4				Q15796	Q5U362	P31000		G1SV59
	H0YA96			P56385	P50453	Q7L576	P30044	Q9BRK4;B1AL11;B1AL12;B1AL13;S4R3W7		P0C0S8	Q96QD9	Q9BWF3;D6R9K7;E9PB51		Q9Y613;J3KTH7;H3BVE7				P30048			Q6PCC8		O75369				Q13443	Q5XI73	P62630		G1TZE6
	A0A0C4DGD8;A0A0C4DGD4;H0YB62;E5RJ62;E5RIU5;H0YB09			P58546;C9JL85	P51178	P11055	Q99757	A6NHL2		Q93077	U3KQK0	K7ESP6;Q9BXR0;K7EL95;K7EJ21		A0A087WT82;Q9Y625				P18206			Q5FWF9		E9PJJ8;O75531				P55008	Q5XIH1	P42930		G1STZ1
	H0YBN4			P61020	A0A2R8Y5M6;C9JMD7;C9JSP1;C9JQ75;C9J0M4;C9JM14;P51572	Q9Y5A7	P62917	Q5VT97		O60814	P05114	Q5T706;Q5T6Z8;Q5T704;Q9BXS4						P17174			P01023		O75558				P17676	Q62669	A9UMVB		G1SYE9
	H0YF29			P61026	S4R3P0;B4DK69;P52895	Q8IYD1	P62424	G5EA09;O00560;B4DHN5;E9PBU7		P68431	P17931	H0YNH8;H0YN48;F5H2B9;Q9BZF9						Q5VTE0			A0A0X9T7Y9		O75717;C9JYB3				Q6UXM1	Q62920	P84245		G1SZW8
	P40939;H0YFD6;A0A2R8YG21;A0A2R8Y688			D6R9F6;A0A087WY85;D6RIZ3;P61077;D6R980;D6R933;D6RA11;D6RGD0	H0YFA4;P52943;H0YHD8	Q96C01	Q92734	Q8IWB7;C9JJ54		Q8WTS6	O60828	Q9H5V8						P15531			O95978		B1AH86;O75791				O15392	Q62952	Q63312		G1TH33
	Q9H8H3;H0YI09;F8VQX6			P62081;B5MCP9	K7ESG8;P53396	O75175	Q9NR30	O43916		P50502	O60613	I3L4Z9;I3L4Z3;Q9HB40						P13639			A0A125U0V2		B4DYP1;O94760				Q9P286	Q63041	P48679		G1TFP6
	H3BNC9;A0A0J9YYC4;H0YN88;A0A075B716;P08708;H0YN73			K7EIT4;I3L0W5;K7EM20;P62258;I3L3T1;B4DJF2	E7ERK3;P54289	Q92934	P54819	A0A087WUK2;O14979		Q16543	Q15637	Q9HD45						P61978			Q9UL82		Q5T9F4;Q5T9F3;O94769				P05161	Q63610	Q6AYZ1		G1U0E9
	H3BMW7;Q9H6L2;H3BTN6;H3BPY4			P62277;J3KMX5	P54652	Q6PIU2	P15880	P21399		Q8WZA9	P09486	F8WCU6;Q9NUQ8						Q05682			Q5NV84		Q2HIZ8;O94886;X6RI56				Q03167	Q63910			G1U8H9
	H6UMI1;O95166;I3L3J4			Q5JR01;A6PW80	P54687;A0A087WYF2;F5H2F2	O75330	P61204	Q5T123;Q9H299		P62899	C9J0K6	E5RG19;Q9NV96						P06576			Q8NCL6		O95218				P09619	Q64428			G1SQL9
	B7Z596;H0YL42;H7BYY1;F5H7S3			J3KT29;J3QQT9;J3KTJ3;P62829;C9JD32;B9ZVP7	F6RFD5;P60981	Q8N573	P84077	A0A1B0GVF1		O94973	P60709	Q4VXW3;A0A0A0MRN5;Q9NZT2						P63261			Q6PIK1		G3V5P6;H0YJA1;H0YMM2;O95428				P30101	Q68FP1			G1T3B0
	G3V1B6;A0A0J9YWW6;H7C1U8;Q9BUR5			P62877	H7C125;A0A1D5RMT4;E9PKL7;P61019	Q9BXV9	P84085	K7EJE8;K7EKE6;K7ER27;K7ERR6;K7EQF8;Q92791		Q13057	Q8IVF2	Q5SQT3;Q9P0M6						P02458			Q8NEJ1		K7EJE6;O95466;K7ERL1;K7EMY8				P00746	Q68FY0			G1SMA0
	H7C4C5			P62906	A0A2R8Y738;E7EQV9;E7ERA2;A0A2R8YEM3;E7EX53;E7ENU7;P61313	O00462	P19105	P36776;K7ER56		Q9Y3Y2	O60888	Q9UHQ4;B7Z2L0						Q9P2E9			A0A075B6R9		H0Y7N1;O95865;A0A140T971;Q5SRR8;Q5SSV3				P14061	P04276;Q68FY4			G1T2A9
	H3BTD5;P0CAP1;H8Y6P7			Q5VVC8;P62913	K7ELC7;P61353	Q5THJ4	O14950	A0A1W2PNP0;A0A1W2PP57;A0A1W2PPC3;A0A1W2PPS0;A0A1W2PR92;Q969N2;A0A1W2PP53;A0A1W2PPI8;A0A1W2PQ29;A0A1W2PRH2;A0A1W2PRZ8;F6W983;H7C2Y2;A0A1W2PPR6;A0A1W2PQN1		Q76M96	P09622	Q9UII4;E9PBL0						P34932			K7ELP7		F5GXU1;Q6ZMR3;F5H5J4;F5GYU2;F5H155;F5GXH2;P00338;F5H8H6;F5GXC7;F5GXY2;F5GWW2				P36941	Q6AYS3			G1TTF2
	J3KNF4;E9PK03;E9PP76;O14618			K7EN71;K7ERB2;A0A087WZQ6;A0A087WU93;P63010	E9PQK5;P62070;E9PQC5	P55060	P11177	G5EA06;Q92552;D6RH20;D6RJC7		Q7Z4G1	Q04637	Q9UIQ6						Q6S8J3			P06312		Q5SYQ7;Q5SYQ9;Q5SYQ8;P00352				P63098	Q6AYZ1;A0A0H2UHM7			G1U5N5
	F8W097;A0A0A0MS86;A0A5F9ZHU6;A0A5K1VW81;F8VS29;O15078;A0A5F9ZHV7;J3KNF5			J3QL01;P63173;J3KT73;J3KSP2	P62241;Q5JR95	Q9NX55	P60903	Q9NR30		P61201	P29317	Q9UKM7;H0YGQ1;H0YGV7;H0YG20						P21333			A6NHN0		H0Y796;P00488;A6PVK5;Q9NQP5;H0Y4W5				P23284	Q6IMZ3;P48037			G1SK63
	C9JNI4;F8VWY3;Q8WUI4;C9JEB6;C9JGF5;C9JF80;J3KPH8;C9J102;C9JBC2;C9JAH2;H0YH91;C9JVZ1;H0YI15;A0A087WYQ4			P68366;C9JQ00;C9JEV8;C9JDL2	D6R9I7;D6RDJ2;P62266;D6RD47;D6RIX0	Q96KP1	P48723	I3L295;J3KT75;J3KTK8;J3QQZ4;J3QRD5;J3QS48;J3QW43;O75352;I3L1D2;I3L261;I3L405;I3L4E0;I3L4T1;J3KSI4		P25205	P01892	I3L305;K7EQB1;I3L3D0;Q9UNK0						P07437			Q6N095		P00558				P01589	Q6IRS6;Q9QX79			G1TKK9
	J3KPM9			P68402;J3KNE3	P62280;M0QZC5;M0R1H5	P19174	O60391	Q16719;A0A087X297;A0A087WYM2;A0A087WYQ7;B8ZZA3		Q14919	P30461	A0A087WY82;Q9Y624						P31150			Q6N041		C9JV37;P00734;E9PIT3				P06788	Q6MG90			G1T2M0
	J3KQL8			D3DQV9;H0YD99;H0YCH5;P78344;H0Y3P2;E9PKF8;H0YEN8;H0YCF8;H0YEC5;H0YDC0;H0YD77	P62328	P08651	Q8WY41	O15427;J3QQS9;J3QQV2;J3QSC3;J3KT83;J3KTM6;J3QLE3;J3QRA0;J3QRU2		Q5T4S7	P0DMV8	A0A0A0MT20;Q9Y6C2						P29401			A0A0C4DH39		P00740				Q16549	Q6P6V0			G1SHY2
	J3QLE5;J3KRY3;S4R3P3;P63162;P14678			P78371	P62805	P16520	P10768	P11413;E7EUI8;E7EM57;E9PD92		P29692	P11717							Q96CX2			Q96K23		P00742;F8WBM7				Q8TD46	P48675;Q6P725			G1U275
	E9PJE8;K4DIB7;E9PMR4;E9PSA1;P48509;E9PRJ3;E9PP93;E9PK37;E9PJC8;K4DIA7;E9PLZ6			H0YG84;F5GX40;P78527	Q5JNZ5;P62854	Q8NCC3	P62277	Q15738;C9JDR0		P26641	P09382							P00505			P0DOX7		C9J0E4;P01040				P22607	P07153;Q6P7A7			G1TJR6
	K7EM56;K7ELC2;S4R456;A0A0B4J2B4			P80723;U3KQP0	P62861;E9PM49;E9PR30	O60346	Q6DKJ4	P32969;D6RAN4;A0A2R8Y5Y7;E7ESE0;H0Y9V9;H0Y9R4		Q9Y6I3	Q9ULX9							P07195			Q8IZD8		P01344				P09326	Q6P7Q4			G1SXU1
	M0R1C0;M0R259;Q9NP81;M0R2H5;M0QWZ7;B4DJM9;M0QX29			Q00688	E9PP36;P62917;E9PKU4;G3V1A1;E9PKZ0	Q6QNY1	P17612	H0YCN2;Q96T23;H0YER1;H7C306		O60763	P14174							P27797			Q5NV92		P01871				Q02763	Q6P9T8			G1SGU7
	P46782;M0R0R2;M0R0F0;M0QZN2			A0A087WUZ3;Q01082;F8W6C1	P83731		Q07020	Q8IXB1;A0A087WXH7;E7EP04		P49841	J3QRS3							P68371					F6U0H7;P01889				O95256	Q6QI09			G1T375
	D6RGE0;D6RI02;D6RAS7;D6RED7;H0Y8L7			M0R117;Q02543;M0R0P7;M0R3D6;M0R1A7	J3QR09;P84098;J3KTE4		Q13247	Q9UJZ1;A0A087WYB4;F2Z2I8		Q14353	E9PIF4							P62258					H0YAB0;P02545				P09237	M0R5T8;Q7TP54;D4ADM5;M0RCS3			G1SK79
	P62875			E9PGM4;Q04446	C9JQS6;P98095		P05997	P02452;I3L3H7		P07900	H7BY58							P14618					P05976				Q9HB63	Q7TQ70;P06399			G1TLD3
	Q8N257			A6NHU4;Q04828;H0Y804	Q00577		P23396	P02760;S4R3Y4;S4R471		O43390	O00151							Q16881					P02671				Q96F46	Q920A6			G1U131
	K7EPJ3;K7EQN7;K7ENP6;K7EL56;K7EIL8;O00148;K7EN69			Q06323;H0YLU2;H0YKK6	P0DME0;A0A0C4DFV9;Q01105		Q460N5	O94808		Q5QNW6	Q6NYC8							P09104					D6REL8;P02675				P54756	Q920L2			G1SQ87
	O00151			Q12965;H0YNB0;H0YLJ4;H0YLE5;H0YN00	I6L8B7;Q01469;A8MUU1		Q99584	P31323		P17936	P13861							Q8NBS9					P02679;C9JEU5;C9JC84				O75815	Q9EPB1			G1SKW5
	V9GYQ3;E9PMH2;O00170			J3KT47;J3KS54;K7EP27;J3QQQ2;K7EQZ7;K7EP37;J3KS39;Q13045	E9PJ32;H0YCU9;Q01995		P08195	P54886		Q96AB3	P53801							P30101					A0A0A0MS98;P02730				P20273	Q9ER30			G1SVF2
	O00244;E5RIM7;E5RGN3			Q13263;M0R0K9;M0R3C0;M0R2I3	M0R117;Q02543;M0R0P7;M0R3D6;M0R1A7		O75747	A0A1B0GUI1;Q6GYQ0		Q63ZY3	P62834							P59998					P02743				P42892	Q9ER34			G1SGY2
	C9JMG5;O00291			A0A590UJM2;D6RCR6;A0A590UJA4;D6RHU2;A0A590UK15;E9PCX7;A0A590UJI3;A0A590UK29;A0A590UKC7;D6RAI5;Q13423	F8VU16;F8VZ45;F8VZA3;F8VWR1;Q02878;F8VR69;U3KQR5		P12004	A0A087WXL6;B7Z879;A0A087X2J4;Q9H270		Q8TF66	P98179							P12814					P02747				P22692	Q9JKB7;Q9WTT6			G1SJ48
	H3BRH4;O00418			O15428;K7EN45;Q13526;K7EMU7	Q02952		Q15046	P26373;J3QSB4;H3BTH3		Q7Z4I7	P61586							P15311					P02751;H0Y7Z1				P48740	Q9QXQ0;A0A0G2K013;A0A0G2K5U9			G1TU03
	O00479			H0YK42;H0YKL5;H0YKT3;J3KPH4;Q13596;H0YK43	Q02978;I3L1P8		P42025	G8JLH9;P40763		Q8N4V1	J3QQT2							O43707					C9JV77;P02765				P46952	Q9QZ76			G1SCW1
	O00483			K7ENH5;Q13867;K7ES02;K7ESE8;J3KS79;J3KSD8	E9PGM4;Q04446		P61163	P08254		P56181	O60493							P61981					P02775				Q9UHF4	Q9Z1H9			G1SCQ7
	C9JW37;O00487			D6RF44;H0Y8G5;D6RAF8;Q14103;D6RD83	Q06210		P0DN76	P46939;Q5T097;Q5T098		O43847	P37802							P62805					P02776				Q9UBP4				G1TTJ7
	B4DHS6;O00534			Q14137;A0A075B729	H0YE29;Q07960;E9PNR6		Q01081	J3QT38;A0A0U1RRB6;Q9Y2D4;F8W6R7		Q0ZGT2	O94826							P23284					P02786;F8WBE5;H7C3V5;G3V0E5				Q15768				G1T0W0
	U3KQ48;O00566			H3BP76;H3BUK7;H3BUP3;H3BPZ2;H3BNF2;I3L155;H3BNF6;Q14764;H3BQK6;H3BRL2	K7EN99;Q08380;K7EQT9;K7EJY8;K7ESM3;K7EKQ5;K7EJD3;K7ERZ6;K7EP36		O60701	Q8N6G6;A6NIB9;H7BYE3;F8WEP3		P15531	P11387							P50395					P02792				P01031				G1SZK6
	O00622			Q15061;C9JEE7;C9IZK7	E7ETM8;Q0ZGT2;H7BXY5		Q15084	Q99538;G3V2T4;G3V4E4;H0YJN9		P11234	P68371							Q15084					P03950				P30085				G1SGX4
	O14495			Q15121;B1AKZ5	Q12765;C9J7U9;C9K052;B8ZZP4		P07437	Q96IZ0;H0YHP5;H0YI16;A0A0B4J260;F8W1M8		Q8IX30	P08670							P60660					P03973				P02776				G1U858
	A0A1W2PNY0;H0YD96;O14521;H3BRW5;E9PK73;H0YD41;G3V173			C9JJ78;C9J719;A0A494C0F3;Q15125	C9JUM4;C9J4J8;A0A0U1RQV3;Q12805;Q580Q6;C9JQX7;C9JPZ9		Q9BVA1	P07093;C9JN98		Q9UMS6	E7EX29							P00338					P04004;F5GX75				Q9UK85				G1SQF1
	O14530;F8WCJ3;F8WBV5;G3XAJ4;B8ZZX4			Q15149;E9PMV1	Q12965;H0YNB0;H0YLJ4;H0YLE5;H0YN00		Q13885	P55001		Q12888	Q15942							P30041					A0A1W2PS52;A0A1W2PQG6;P04080				Q9Y6Q6				G1SVX5
	O14548;E5RFH8;E5RJZ1;H0YBD2			E9PP27;Q15293	E9PL34;E9PMY3;E9PML8;E9PJC0;Q12974;E9PRR9		P14314	P16035;B4DFW2;K7EIX4		P20290	P08621							P55072					P04259				P01024				G1SEB6
	B3KY94;H3BUR9;O14735			Q15366;H3BSS4	F8WCR4;Q13228;A6PVX1;F2Z2W8;C9JVL0;H0Y532		P68371	P55268;F5H520		Q14139	P60174							P06744					P04275				Q15485				G1SLL1
	X6R2P6;K7ESJ4;K7EQA1;O14737;Q3HM38			M0QZR9;Q15717	Q13501		P25705	P30086		Q9Y277	P07951							Q16352					P04430				P61247				G1SLK0
	A0A2R8YGD1;A0A2R8YCK4;A0A2R8Y7U1;E7EV34;O14773;A0A2R8YD72;A0A2R8Y7I4;A0A2R8YDY1;A0A2R8YD45;A0A2R8YE64			A0A5F9ZGZ7;A0A0U1RRM2;E7ES33;E7EPK1;Q5JXL7;Q16181;G3V1Q4	A0A0B4J269;G3V2N6;G3V3W7;G3V3J6;G3V5W4;Q13509		P34931	Q15293;E9PP27		P18621	Q9ULW0							P04792					C9J3N8;P04792				P42081				G1SFL9
	Q5VV89;Q5VV87;O14880			Q16222	Q13643		P62258	C9J066;E9PN67;H0YDJ4;H9KV85;Q8N4C6		Q6P587	P21796							P15018					Q5JYR4;P04844;F2Z3K5				P58499				G1TJC3
	O14929;F8WEW1			E5RFV2;E5RJG7;E5RJD2;Q16698;H0YAW3;E5RID6	Q13724;A0A3B3IRK6;A0A3B3IRW2;A0A3B3IRI1;B8ZZE2;A0A3B3IS52;A0A3B3ITC1;A0A3B3IRI7;A0A3B3ITU6		P31947	P08253;H3BR66;H3BS34;H3BV48;A0A087WVF7;B5MCB3;B7WNX0;O75113;P09237;P10266;P63132;P63133;P63135;P63136;Q13325;Q14590;Q4FZB7;Q8N392;Q8NI08;Q9BXR3;Q9BXX0;Q9NZM3;Q9QC07;Q9UQG0		Q8NEU8	B1AHC9							P08133					P04921				P05090				G1SFM6
	O14949			A0A096LP60;Q2M2I8	Q13740;H7C543;F5GXJ9		P0DMV8	Q9NX40;D6R918;D6RA54;D6RBC5;D6RC55;D6RDI5;D6RG39;D6RIT9;D6RF07		P06748	P39019							Q9BVA1					P05019				P42830				G1SP94
	O15145;C9JZD1;F8VR50			Q14244;A0A087WZ40;H0YF21;Q3KQU3;C9JIR3;E9PLH3	Q14019;H3BT58		P0DMV9	P49755;G3V2K7		P15927	Q9P2E9							P09382					Q5TC05;P05023;Q5TC01;Q5TC02				Q14982				G1SFV4
	O15173;U3KPU8;U3KQM0			Q3ZCM7;A0A075B736;Q5SQY0	Q14152		Q13509	A0A087WZN1;A0A087X2E5;O43837;A0A0D9SG66		Q15424	P31949							P22626					P05060;A0A0A0MT66				P09429				G1TVG3
	O15230;A0A087WYH7			Q8WXF1;X6RDA4	Q14195;D6RF19;H0YBT4		P63104	A0A087WWA3;O60333;Q4R9M9		Q9NRL3	Q04837							P40925					P05067;E9PG40;A0A0A0MRG2;H7C2L2;H7C0V9				P04626				G1TUE0
	A0A2R8Y4S0;A0A2R8Y763;A0A2R8Y6A2;O15269			Q9Y3C6	Q14315		P00338	P07355;H0YN42;H0YMD0;H0YMU9;H0YM50;H0YKS4;H0YL33;H0YN28;H0YNP5;H0YMM1;H0YNA0;H0YKX9;H0YKZ7;H0YLV6;H0YMT9;H0YKL9;H0YN52;H0YKV8;H0YMD9;H0YKN4;H0YNB8;H0YLE2;A0A0A0MR41;A0A1B0GV05;A0A1B0GWB9;A0A2R8Y2H5;A0A3B3ITC9;A0A3B3ITK4;A6NK75;A6NNF4;A6NP11;B5MC71;B8ZZ73;B8ZZW4;B9A040;C9IZS8;C9J686;C9J9B4;C9JFU2;C9JQ36;C9JUI2;C9JW84;C9JWB2;E9PCD7;E9PM06;E9PPH9;F5H4F1;F5H7B7;F8VRQ0;F8W1A2;F8WDR1;F8WF92;G3XAL1;H0YA…		P62847	Q00059							Q04446					A0A5F9ZH78;P05089;A0A5F9ZGN6				P10147				G1SEN7
	O15355			A0A087X1A9;O75396	Q15113		P04264	P41221;C9J8I8;O00755		O43852	P29401							P40926					I3L4X8;P05106;H3BM21				O75462				G1T0P0
	D6RA51;O15455			Q5GLZ8;H0Y6K7	Q15181;Q5SQT6		P05787	H0YN26;P39687;H7BZ09		P35580	Q9Y490							P06703					P05109				Q9Y258				G1TFL3
	E7ENX0;C9JN43;A8MXE0;E7EPI9;C9JFJ1;O15460;E7ERI1;C9JX45;C9JIG4;C9JCP0			Q5JTH9;A0A087X0G0;A0A087WYW2;A0A087X1U8	E9PP27;Q15293		P13804	M0QZW6;Q8N6L0		P62070	H0YKX5							P0DP25					H7C004;P05120;E7ERB5;E7EPJ9;E9PDK7;H7BYS2				P41217				G1TKA1
	O15511;B1ALC0			H0YDU3;A0A0A0MSK5;Q5JTV8;H0YD16	Q15417		P23528	P06748;E5RI98;E5RGW4		O14617	Q15654							P60174					P05121				O00299				G1TRZ5
	D6RBT6;D6RBG7;D6RCL6;D6R997;D6RBZ7			Q5T0I0	D6RBX4;H0YAH8;H0YAB8;H0Y9D7;S4R3C6;H0Y8L3;Q15582;H0Y8M8		P31946	P06396;A0A0A0MS51;A0A0A0MT01;A0A0U1RQL8;Q5T0H8		Q6EEV4	P07919							Q14019					P05141				Q99616				G1TW25
	E9PPP6;E9PPY3;O43159			X6RE05;A0A0A0MSW0;X6R960;Q5T4S7	H7BZE2;Q15654		P27348	P48061		Q9UM54								P02545					P05186;B1ANL0				P16471				G1TZZ9
	D6RFH4;H3BUX2;J3QR91;O43169			Q5T8U3	Q16222		Q8NHM4	Q9C0B2;Q5T2D8		Q9Y520								Q99584					G3V4T5;H0YJS4;P05198				Q16610				G1U0D0
	H0Y9M8;D6R916;O43181;D6REP1			Q5U5X0;D6R994	Q16270		Q05639	P49411;A0A0A0MR07;B7ZKJ3;B7ZKW7;C9JEM6;F2Z355;F5GZZ5;F8VP44;F8VP57;F8VVA6;F8W126;F8W9W0;H0YDG2;H0YDM6;H0YN99;H3BNU3;P15498;P54756;Q6N022;Q8IV77;Q96EZ8;Q9UKW4		Q04637								Q9BQE3					P05362;K7EKL8;E7ESS4				P00749				G1U0M4
	H0YAL7;D6RCQ0;O43324;C9J1V9;H0YAH9;D6RBD7			E9PIX6;E9PMW9;Q99873;E9PMZ2;E9PKG1;E9PQ98;H0YDE4;E9PNR9	F8VQR7;Q16527		Q58FF6	Q9Y6X9		P07910								P05388					P05386				P07202				G1U153
	A0A087WZ51;A0A087WYR3;O43399			Q63HR2;R4GMX1;F8VV64	A0A0A0MSB2;Q16658;C9JPH9;C9JFC0		Q14566	Q9BUJ2;A0A0A0MRA5;B7Z4B8;M0QYZ0;M0R3F1;M0QYI8;M0QZV6;M0R0K8;M0R203		Q9NZB2								Q4ZHG4					H0YDD8;P05387				P08311				G1U216
	O43597			F5GWF8;Q6DD88	A0A087WW26;A0A087WUQ7;Q16678		Q04917	Q14344		P60660								P03956					F8VRK7;F8VWS0;F8VQY6;G3V210;F8VU65;F8VW21;Q8NHW5;P05388;F8W1K8;F8VS58				P51512				G1U647
	A0A087WYV6;A0A087WZU5;O43657			Q6EMK4	Q16851;C9J6Q0;A0A087WYS1;E7EUC7		P07339	O60522		P41252								P02679					H7C4N8;P05556;E7EQW5;H7C4K3				Q9BQR3				G1SXF7
	O43678			Q6YN16	F8VZL0;F8VS22;F8W0W9;Q4V9L6		O95302	Q07021;I3L3B0;I3L3Q7		Q7Z4H8								P01009					P06702				P23396				G1SGV5
	O43818			Q7KZ85	Q53FA7		Q75LS8	P49662;A0A384DVP2;Q6UXS9		P78386								P02768					P06748;E5RGW4;E5RI98				P17936				G1SFD1
	O43847			H0YL50;Q7L576	Q53H82		P17661	Q03169;H0YKI8;H0YKY9;H0YL88		Q9HA64								Q92520					P07237;I3L3U6;I3L3P5				Q8IZF4				G1T7B1
	H0Y875;O43852			O15260;Q5T8U5;B7Z1G8	Q5W0J0;Q9NP72;H0Y6T8;A0A087X163		Q9Y281	D6RFM5;P31040;A0A087X1I3;K7EIX2;Q6AI08		Q9H0B6								P10124					P07305				Q9HB29				G1TLF2
	C9J3I4;O60507			H0Y5T1;Q7Z460;F8WA11	A0A494C0J3;A0A0D9SGD1;Q5JXH9;A0A494C1G1;A0A0D9SGB2;Q5JXI3;A0A0D9SFZ9;A0A0D9SFI6;Q5JXI0;Q5JXH8;Q13642;A0A494C0D6;Q5JXH7;Q5JXI8;A0A0D9SEY7;A0A0D9SGC5;A0A0D9SFB0;Q5JXI2		P62750	P62424;Q5T8U2		P55268								P48061					H0YKS4;A6NMY6;H0YMM1;H0YMU9;H0YKZ7;H0YKV8;H0YNB8;H0YKL9;H0YNP5;H0YMD0;P07355;H0YKX9;H0YMT9;H0YMD9;H0YKN4;H0YM50;H0YMW4;H0YN42;H0YLV6				P21815				G1U743
	O60551			Q7Z478	Q5SZB4;A0A087WX76		Q8WZ42	A0A1W2PRB8;A0A087WT99;E9PQS1;Q9H0W9;E9PJU8;E9PPB5;E9PIP1;E9PLB3;E9PLC5;E9PR95;E9PSC3		Q6PKG0								P35555					P07476				P02788				G1U4E6
	O60565			E9PB61;Q86V81	Q5T5C0;Q3B794		P04114	O43813;E9PHS0		Q9NS15								P78539					F8VU58;F8VSI3;P07585;F8VX58;H0YIH3;F8VXZ8;F8VUF6;F8VWU0;H0YI87;F8VNV6				P42574				G1TL23
	K7EL96;O60664;K7ERZ3			Q8IUE6	Q5T8U2		Q8WWL7	A0A0C4DG95;E9PD56;H7BYG4;Q7Z7A4;W5RWE6;H7C4V0;U3KQS4		P29536								Q08629					I3L3D5;K7EJ44;P07737				P21741				G1SQ79
	E9PBD2;E7ER83;D6RHF4;E7ETF4;O60701;E7ER95			Q8IVF2	Q5T8U3		P42695	Q6P587		P05455								Q10472					V9GZ76;P07814;V9GYZ6				Q9HCN6				G1TV17
	A0A5H1ZRR1;O60828			Q8IXB1;A0A494C1G5;Q71S60;H7C1G0;E7EP04	A2A2U4;Q5TD05;Q5TD07;P16083		Q14154	F5GYQ1;P61421;H3BQB4;H3BSG7;J3QL14;R4GN72;H3BQJ1		P10253								O76061					P07900;Q14568;G3V2J8				O60469				G1TTI0
	P41223;F8WCN7;C9JCD9			H7C5E4;C9JCZ8;H7C583;Q8IZH2	Q5VZM0;Q7L523		Q14BN4	E7EQB2;E7ER44;P02788		Q9ULC4								Q14766					P07948;E5RJ37				P07357				G1SGN6
	O75146;H0YH66			Q8N556	C9J8U1;Q69YQ0;C9JLY8;A0A494C1J1;F8WAN1		Q9H3U1	A8K8P3;D3YTJ2;E5RJU6;H0Y5I7;H7C2F1		P43243								Q14767					E7EMC6;E5RJR0;E5RI05;E5RFF0;P08133;E5RJF5;E5RK63				Q96GD4				G1TQ01
	O75368			Q8NBX0	Q6EMK4		Q6P1L5	O95235;A0A087WYN9;D6R9E4;D6RBN1;H0YAC9;H0YFN7;Q7Z478;Q86V15;Q8TF39;Q9H5V8		Q9UNF1								P33908					P08238				Q9UKR0				G1SP19
	O75369			F8WAG2;Q8TDX7;F5H3U7;C9J1H8	Q6P179;D6RGW0;H0Y9X9;H0YAL8		Q9HC36	A6NMY6		P50579								Q02388					P08294;M0R1V4				P20711				G1TDJ6
	O75380;D6RBT3			Q8TEQ6	Q6UVK1		Q8TF44	O60518;A0A096LPA6		P54105								O60687					C9JDZ3;P08473;C9IYX7;Q3KQS6				O00408				G1SU45
	K7EK59;O75381			F8WBR8;Q8WUM4;C9IZF9;F8WEQ7	Q6YHK3		Q00536	H0Y9Y3;Q9UMS6		P46821								Q6UWP8					P08514;A0A3B3IU79;K7EP83				P35613				G1SZ63
	F8WE26;O75431;C9JNK6;C9JAZ1			Q969G5	H0YEM3;Q7Z4H8		Q8NHP6	D6RFL4;P08571		Q3SY69								P61769					P08648;B4E3F4;H0YIV7				O43866				G1SXT4
	O75438			Q969X5	H0Y592;Q7Z4I7		Q96RK4	A0A2R8Y793		P62072								Q02383					B0YJC4;B0YJC5;P08670;A0A1B0GTT5				Q96PD4				G1SEB2
	B4DP64;O75608;E5RGR0;E5RI35;A0A087X1K9;E5RJ48			F5H6N1;Q96A72;F5H124	Q7Z5L7		Q00537	P15848;A0A2U3U034		O94826								P05067					P08709;F5H8B0				P03372				G1TG85
	C9JP16;O75718			Q96EK6;G3V5E4;G3V4W4	B1AJQ6;Q86Y82		Q9NXV6	O60242		Q9H7C9								Q6EMK4					P08754				P31371				G1TJ83
	B4DGK6;H0YFB2;O75746;F8W9J0			Q96FQ6	E5RK99;Q96CG8		Q9Y2X0	Q68DQ2		Q15746								P80303					A0A087X243;A0A087X2E9;A8MX94;A0A2R8Y5E5;P09211				Q5T4W7				G1T5K3
	O75884			H0Y929;A0A0D9SFW3;A0A0D9SFR4;H0Y8Y3;A0A0A0MSP3;D6RAA1;D6RGG6;Q96HC4	Q8IWB7;A0A494C0A6;C9JJ54		P55287	Q6DKJ4;A0A0C4DGI2;I3L4V6		P35579								Q9H4F8					Q5T7C4;P09429				P21757				G1T4P2
	A0A0A0MRV8;X6RA56;X6RCK5;O75935;X6RLR1			F8W9U3;Q96IU4	H0YA50;Q8N183;D6RA56		Q75QN2	A0A1X7SBR3;K7EMP8;P14136;A0A1W2PR46;A0A1W2PRT3;A0A1X7SCE1;K7EJU1;K7EPI4		O43181								P02649					P10124				Q9NR61				G1SX88
	O75947;F5H608			Q96J65;B4DYN2;E9PHY2	H7C5A2;Q8N766		Q92617	P46108;I3L297		Q9GZZ1								Q9Y240					P10412				Q99062				G1TKV9
	J3QRJ9;O75976;J3QQJ4			H0YEX0;H0YDG9;H0YCN2;H0YER1;H7C306;Q96T23	Q8TD55;C9J4A7		P52732	Q9NS69		E9PAV3								P19827					P10451				Q9Y5K2				U3KMV9
	B3KRD8;F8WEE7;C9JZI9;O76054;C9JTM4			Q96TA1	F8WAG2;Q8TDX7;F5H3U7;C9J1H8		A6NJU9	H0YB28		Q9H1E3								Q15389					P10599				O94768				G1TQP6
	C9JGT3;H0YA14;G5E9C5;O76074			Q99584	H0YCE1;Q8WUJ3;H0YL56		Q2M3G0	Q14CX7;H0YHR9		P67809								Q16270					P10646;C9JP39;C9JKV3;C9J103;C9JT76;C9JQ14				Q06609				G1SE87
	O94776			Q99598;C4P0D8;C4P0D6;C4P0D4	E7EN81;E7EPI5;D6R9I4;D6R9V9;E7EWE8;D6RA19;Q8WUP2;D6RAI6		P04259	O96008;K7EJ57;K7EKG4		O75607								O14773					P10720				Q92794				G1TDM3
	A0A3B3IRR9;H7BZK1;A0A3B3IRW8;O94875			E9PP22;H0YCI4;C9J6D1;Q99733;A8MXH2;E9PNJ7;E9PKT8;C9JZI7	Q8WWM9;K7EIM9		P02538	P30084		P55209								O00462					P10768;H7BZT7;X6RA14;U3KQT1				P14780				G1U826
	E5RG77;O94903;E5RFZ4;H0YBG2;E5RFX7			Q9BPU6;E7EWB4	A0A3B3ISX8;F8WA26;D6RBB1;D6RBH5;H0YA05;Q8WX93;D6R9F5;D6R9Z5;H0Y952		P48668	P19652		Q8IVD9								P08572					C9JCQ4;C9JL19;P10809;C9JL25;C9J0S9;E7ESH4;E7EXB4				Q07011				G1T1J9
	O95084;E9PRR2			Q9BPW8;C9JDV8	Q5T209;H0Y6T7;Q5T210;Q5T211;Q5T205;Q92542;A0A2U3TZL9;A0A2R8YE20;H0Y3Z4		P13647	B4DXC8;E9PNU1;Q9Y5B8		P22059								P07996					P11021				Q14943				G1SGR3
	O95295			Q9BS40	H7C300;H7C1W1;H7C3W2;Q92626;C9J4I9		Q58FG1	D4Q8H0;Q9NYL2;C9J3F7		Q8WX93								P08253					A0A0D9SG74;A0A590UJ26;A6NL68;P11166;A0A0D9SFK9				Q9Y6W8				G1TN73
	E9PRJ5;O95298;A0A087WUM3;E9PM14;E9PQ53			Q9BTV4	H0Y7G9;A0A3B3IU24;Q92743		P34897	A0A087WXL9;A0A087X119;A6NC89;B1AM99;B1AMA2;Q96NU0;Q9BZ76		P20962								O00391					F5H076;F5GYR5;F5GXP8;Q8TDB8;P11169				Q7Z4V5				G1TRA1
	Q75LS8;C9J4P8;O95302			F8W1J5;Q9BUQ8;F8VVA2;H0YI52;H0YIL9	C9J4E3;C9J2R5;C9JT42;C9JUT4;C9J3U9;C9JIY7;A0A087WZF1;C9JE51;C9J1K7;C9J5C8;Q93052		Q04837	A0A075B7B1;O15061;H0YL34		P23284								P00747					C9JPE8;H7C3P7;P11233				Q8IZU9				G1T7G7
	O95336;M0R1L2;M0R261			S4R3N9;Q9BWM7	G3V3J0;Q96AC1		P62906	Q5T5C0;H0Y332;Q5JRH0		P45877								Q13443					F8WEQ6;C9JYR1;C9J6B1;C9JQB3;P11234				Q9BZM6				G1T3Y3
	A0A0C4DGE5;O95347;Q5T821			H0Y8N7;Q9BYD6	Q96AQ6		P62241	Q9Y277;E5RHZ6;E5RJN6;E5RFP6;E5RHE1;E5RFL1		Q9NWM8								P07711					P11279				P09486				U3KP63
	O95479			Q96PJ7;Q9BZG1;V9GY61;K7EJW7;C9JY26;J3QLC6;H7C0Y7;E7ES60;K7EIF2;C9JBG0	Q96D15;M0QZU3;M0QZH0		P13489	O43615;M0QXM9;M0QXU7		Q99541								Q13308					P11387				P02679				G1SK82
	O95716			A0A5F9ZH68;Q9H2G2	Q96DZ1		Q8N6Y2	P11532;A0A075B6G3;A0A087WTU7;A0A087WV90;E9PDN5;E7EQS5;E7ESB2;F8VX32;H0Y304;E7EQR9;F5GZY3;Q4G0X0;A0A0G2JP48;A0A0G2JPF6;A0A2R8Y524;A0A2R8YEC9;A4D1B5;A6NN73;H3BMC3;H7C0Q7;M0R3G9;O00462;Q14174;Q8N137;Q9Y236		O15357								P35442					P11678				P56159				G1SD39
	O95721;C9JAF7			Q9H2M9;F8WDJ2	A2RQR6;D6RCE9;D6RHZ1;J3KQY4;D6RIH3;D6RD44;Q96EI5		P07478	B4E0Y9;Q8NBY1;Q9P289		P78356								P07225					A0A087X0S5;P12109				Q92563				G1T5I1
	C9J6G3;O95749;A0A2R8YE82;C9J7M1;A0A2R8Y4N4			Q9H7Z7;X6RJ95;A6NHH0	Q96EK6;G3V5E4;G3V4W4		Q66K41	Q53GQ0;A0A1B0GV93;E9PI21		Q16822								P05231					D6RAZ8;P12429;D6RCA8;D6RFG5				Q15389				G1SUI9
	C9JFK9;O95817			Q9HAV7	H0Y929;A0A0D9SFW3;A0A0D9SFR4;H0Y8Y3;A0A0A0MSP3;D6RAA1;D6RGG6;Q96HC4		P53355	Q9Y646;E5RH35;E5RJA8;E5RJP8;E5RJZ7		Q9H307								P07339					P12931				Q76M96				G1TMI1
	O95837			Q9NPJ3	Q96QD8;F8VUY8		P17480	P20742;F5GXY0		Q86UU1								O95967					B1AHC9;P12956				P51654				G1TA60
	O95864;E5RGD8			Q9NTI5;A9IYQ1	Q99985		O15523	Q7Z6P3		Q9UKK3								Q16610					P13224				Q7LFX5				G1SJ88
	O95873			Q9NU22;M0QXR3;Q5T795	Q9BPW8;C9JDV8		O00571	Q96T76;H0Y746;Q5T454		Q6NZI2								P21810					E9PIM9;P13489;E9PMA9;E9PMI1;E9PLZ3;E9PMJ3;E9PR82;H0YCR7;E9PIK5;E9PMN0				P35443				G1SE48
	O95980			Q9NVI7;Q5SV16	Q9BRF8		Q8IWX7	Q8WXE0		O60831								P02790					H3BPX1;H3BR52;P13498;H3BNP7				P02671				G1U2W2
	O95999;A0A087WWW9			Q9NVP1	F5GWZ1;H0YKN3;A0A087WSZ6;H0YNP7;Q9BTZ2		O75821	Q8IYB8		O75915								Q8WUJ3					E9PF17;P13611				O95631				G1SK31
	O96005;K7EQQ1;K7ERL5;K7EJ16			Q9NY12	Q9BUP0;H7C0I0		Q8N1G4	A0A0C4DGA2;O75521;C9JB63;F1LLU7;F8WAW4;F8W6J1		Q6P2Q9								P55058					E7EP60;P13612				P80098				G1U4R9
	O96011;H7C3V6			G3V180;G3V1D3;E9PNX5;E9PPK9;Q9NY33;E9PQ14;E9PKK8;E9PQF2	Q9BVJ7		Q9H9A6	P42765;A0A0B4J2A4;K7EME0		Q7L014								P10619					M0R0I6;P13639				P15692				G1T0K2
	P00167;J3KNC7			H0YF63;E9PK09;H0YF00;E9PK91;H0YF14;E9PQN2;E9PJA7;E9PKI6;Q9NYF8;A0A1W2PQ43	Q9BYT8		Q12904	Q02388;A0A1B0GTL5;I3NI22;K7EPU5;O94822;Q2MJR0;Q5JX83;Q7Z319;Q96MM6;Q99747;Q9BUB5;Q9BXF6;Q9UIQ6		O76071								P00751					P13667				P35442				G1SIA0
	A0A087WU81;V9HW50;H0Y9N0;A0A087WUC4;P00325;D6RHZ6			Q9NZB2;A0A0C4DH52;Q5T035;A0A0C4DG79	H0YNH8;H0YN48;F5H2B9;Q9BZF9		Q96A49	A6NC98		Q5GLZ8								P45452					P13861;H7C4A9;H7C1L0;H7C330				Q9BWV1				G1SKM9
	P00403			Q9NZI8	E9PIQ4;E9PR47;Q9H7C9;E9PNP3;E9PJP1;E9PLK9			Q13228;A6PVX1;H0Y532;F2Z2W8;F8WCR4;C9JVL0		Q53EL6								O75462					P14625;H0YIV0;Q96GW1				P0CG47				G1SLT7
	P00414			J3KRJ9;Q9P299;J3QLS7	C9JD14;H7C5J5;Q9HAV0			Q9H845;H0Y8Z9		O14737								Q16363					P14770				P05413				G1T391
	P00558			K7EQ08;K7EK18;K7ENQ5;K7ER14;Q9UHD8;K7EN52;K7ER52;K7EJ51;K7ER34;K7EKN4;K7ENL0;K7EIE4;K7EJZ2;K7EL40;K7EQD7	Q9HCU0			P01042		Q15185								P00736					C9JKY1;C9JK18;K7ERP3;C9J826;C9JTX4;C9JPI2;P14923				Q9HCB6				G1SEJ5
	C9JV37;P00734;E9PIT3			A0A0B4J230;Q9UII2	Q9NPI1;I3L4V5			D6RJB7;Q8N7Z5		P25788								P09238					A0A2R8YDT1;P15104				P01160				G1TE60
	P01033;Q5H9A7;Q5H9B4;H0Y789			Q9UIQ6	H7BYK4;D6RF83;D6RAN1;H0Y8W6;D6RH06;Q9NR12			B8ZZZ7;Q9NUQ6;F8W6C2;C9JGM8;C9JKE4;C9JW67;F2Z2S1;F8VT91;F8VZ02		Q99622								P13929					H0YKT6;H0YM04;P15144;H0YLZ8				P07478				G1TVA3
	P01034			Q9UK76;J3KT51	Q9NS69			P09341		Q9Y2B0								P47929					P15153;B1AH77;B1AH80;B1AH78				P12277				G1SSL2
	P01893			E5RJ35;F8WAN0;E7EMB6;C9JRG3;E5RIA4;C9J1E2;Q9ULA0;E7ETB3;C9JBE1	H0YD14;Q9NZM1			A0A3B3ISV4;Q8N0U8		Q8N129								Q15782					P15169;B1AP58				Q7L7L0				G1SHN4
	I3L3H7;P02452			A8MVI5;Q9ULR0;H0YA89;D6RC18	Q9NZN4			A0A0J9YY01;A0A286YF23;Q96JP2;A0A0J9YW04;A0A0J9YXR1		O75629								P18428					E9PNP4;P15311				Q86VH5				G1T933
	H7C435;P02461			Q9ULV4;F8VV53;B4E3S0;H0YHL7	C9IYS1;Q9NZU5;H7C3D2;B4DEY6;F8WB09			J3KQ66;P78509		O60610								P27348					P15529				P03950				G1TZK2
	P02649			B0QYG8;B0QYG7;A0A0U1RR22;B0QYG9;H0Y923;Q9UNF0	K7EJE1;B4DEZ3;Q9P0J0;U3KQP3;K7EP87			Q9HC77;F6VUX8		P07237								Q06830					P15907;C9J6X5;H7C472;C9JFM4;C9K0R8				Q9UBU3				G1SVR4
	P02786;F8WBE5;H7C3V5;G3V0E5			Q9Y2T2	F8W7S5;A2A2S5;V9GY78;Q9P2E9;A0A087WU26			P01344		P13667								P61812					P15924				P40925				G1SJN4
	P02787;C9JVG0;F8WCI6;F8WC57;F8WEK9;H7C5E8			A0A3B3ITZ9;Q9Y2W1	Q9UH65;E9PJK8;E9PJM7;E7EMB1			A0A3F2YNY6;O75400;F5H578;Q8IYU2		Q01658								P14625					Q86UZ1;H0YDX6;H0Y5E4;P16070;E9PKC6;H0Y2P0;H0YDW7;H0YEV3;H0YD13;H0YE40;J3KN83;H0YEU1;H0YD17;H0YCV9;H0YD90				Q16778				G1SSV1
	P04004;F5GX75			F8WED0;Q9Y2X3;H7BZ72	H7C0R7;Q9UHQ9			A0A087X163;Q9NP72;Q5W0J0;H0Y6T8		Q9NRY5								Q14697					Q5R349;Q5R345;P16109				P18065				G1SNY7
	A0A1W2PS52;A0A1W2PQG6;P04080			Q9Y3C1	Q9UKG1;C9K0C4			B7Z8H2;O14717;H0Y2T8		Q9UNF0								P05155					P16150;C9JUK7				P04818				G1SJ02
	P04114;A8MUN2			Q9Y3F4	B0QYG8;B0QYG7;A0A0U1RR22;B0QYG9;H0Y923;Q9UNF0			Q8NHV1		Q969G5								P32119					A0A075B727;A0A075B737;A0A075B728;P16284				P08697				G1TL70
	P04179			Q9Y4G6;A0A1B0GVU7	G3V4V8;Q9UNZ2;F2Z2K0;R4GNE6;R4GMY2			Q5FVE4;K7EL11;K7ERT0;K7ESC8;K7ESF1;K7EKE4		P61244								P13667					P16401				P08833				G1SLV2
	P04181			Q9Y696	C9JVY5;Q9Y2D5			Q02952;A0A0A0MS69;A0A0D9SEZ7;A0A1B0GTH8;Q70Z44		O14974								Q14847					P16949;A2A2D0				P02768				G1SIG2
	P04818			Q9Y6B6;Q9H029;D6R9R5;D6RAA2;D6RDB2;D6RD69	A0A2R8YG48;A0A2R8YDI8;Q9Y3Z3;A0A2R8YCS7;A0A2R8YF18;A0A2R8Y755;A0A2R8Y7R5;A0A2R8Y586;A0A2R8Y5D2;A0A2R8YF51;A0A2R8YFV6			Q9ULJ3;H0YJ78;O14678;Q8IW93		O15355								Q9BUD6					P17252;J3KRN5				Q13554				G1TK30
	P05067;E9PG40;A0A0A0MRG2;H7C2L2;H7C0V9			Q9Y6C9	A0A087WZW2;A0A087WVE4;Q9Y5X1			A0A087WYA1;Q9UKN7;A0A2R8Y712;K7EL45;K7EMS7		P41236								P07900					J3KRZ1;J3QR02;J3QKN9;J3QRN5;J3QS79;J3QRQ7;J3KTA4;J3QSF1;J3QR62;J3QLG9;P17844;J3KTQ4;X6RLV5				P05771				G1TUU1
	P05109			H3BUD7;H3BMS6;Q9Y6N5;H3BV36;H3BNP9;H3BNX3;A0A1B0GXB4	Q9Y617			G8JLD5;O00429;F8VZ52;B4DDQ3;F8W1W3;B4DPZ9;F8VUJ9;F8VR28;F8VYL3;H0YHY4;H0YI79;O95347;Q15327;Q9Y2H6		Q9P258								P41222					E9PMD8;E9PM69;P17980				Q99731				G1TRH3
	P05186;B1ANL0				Q9Y639;H3BU51;H3BQ94;Q9UFM8			P29373;Q5SYZ4		Q01105								P00558					B4DSN5;P18031				Q9ULT6				G1SXJ6
	P05204							Q86SX6		P06454								P07477					K7ENN9;P18054				P01275				U3KMX5
	P05362;K7EKL8;E7ESS4							F8VVM2;F8VWQ0;F8VWR4;F8VZL5		Q9Y383								Q05707					A8MUD9;C9JIJ5;P18124				Q9H7M9				G1T863
	E9PFL9;E9PGX9;E7ERC4;P05455							Q9HDC9;H0Y512		Q6P996								P81605					P18433;Q5JWG2				P06703				U3KMZ2
	A0A3B3IRH9;P05997;A0A087WYX9							Q13451		Q96C36								P07148					P18669				P00568				G1TKA4
	P06396							F5H5G1;H3BLU2;Q13449		Q9BXF6								P00352					P19021;H7BYD9;H0Y9I4				P99999				G1T966
	P07108							F8W776;Q9H9S3		Q15042								P49448					C9JLB1;P19338				P05230				G1TTJ1
	P07305							A0A2R8YFX5;Q8IVL0		P46060								P25705					C9JGI3;A0A494BZZ4;A0A494C0A4;A0A494C1L9;P19971;A0A494C0L6;A0A494C1N7				P06732				G1SH49
	H0YKS4;A6NMY6;H0YMM1;H0YMU9;H0YKZ7;H0YKV8;H0YNB8;H0YKL9;H0YNP5;H0YMD0;P07355;H0YKX9;H0YMT9;H0YMD9;H0YKN4;H0YM50;H0YMW4;H0YN42;H0YLV6							H3BN98		Q96S59								P68133					P20042				P07451				G1SPE7
	P07602;Q5BJH1							P03956		Q9UN86								O00299					P20338;A0A087WYT5				P42701				G1SIW1
	C9JH23;P07738							P42785;E9PIG4;E9PKN6;E9PL85;E9PLY4;E9PNF7;E9PNJ1;E9PQB5;E9PQN3;E9PL49;E9PR42		P51153								Q7Z794					F5GXU0;H0YGT2;F5H883;F5GX30;H0YGE9;P20645;H0YF90;F5GXE0;F5H4U1				P07195				G1SWH1
	P07858;E9PQM1;E9PSG5;E9PHZ5;E9PNL5;E9PKQ7;R4GMQ5;E9PCB3;E9PLY3							O96005;K7EJ16		Q13464								Q8N1N4					P21333;H0Y5C6;H0Y5F3				P53778				G1U7X9
	P09497;D6RJD1;H0Y9Q6							Q9UHB6;F8VQE1;F8VS07;F8VRN8;F8VTU2		O76021								P08254					P21810				P10914				G1TXJ8
	E7EMC6;E5RJR0;E5RI05;E5RFF0;P08133;E5RJF5;E5RK63							P02768;A0A0C4DGB6;B7WNR0;H0YA55;C9JKR2;A0A087WWT3;H7C013;A0A3B3ISC0;A0A3B3ISS4;E9PIA7;E9PR03;M9RSF4;Q92985		Q8TDN6								P08779					P21980;A2A299;A2A2A0				P56211				G1U9B3
	F8WBK6;P08236;F2Z3L6							D6RF92;P80162		Q15050								O00622					P22303;C9J2S3;F8WD68;F8WAR7;C9JZL6				P04406				G1T585
	P08238							Q15063;B1ALD9		P38159								Q8WZ42					Q9BYE4;P35326;P22531;P22532;P35325				Q9NZU1				G1T6S4
	C9JLN6;C9JT45;C9J057;F8WEJ5;C9JM09;P08243							Q9Y240;V9H0X6		P98175								P15924					P22692				Q9UQM7				G1SJG8
	H3BV48;H3BS34;P08253;H3BR66							P43652		Q9Y5S9								Q04695					P22792				Q03154				G1TE05
	C9JDZ3;P08473;C9IYX7;Q3KQS6							B8ZZW2;Q8IWJ2;U3KPU4;A0A0J9YY48;F6X994;H0YH66		Q9UKM9								P13647					P22891				P12544				G1SS58
	A0A3B3IS47;A2A352;A0A3B3ITQ8;P08572;A0A3B3IRV2;A0A3B3ITN7;A0A3B3IT80;A0A087WY39							H0YGW7;Q8NE71		P22087								P35527					P22897				P19883				G1SR58
	P08574							Q6AHZ1		Q07955								P19320					H3BSU0;P23141;H3BQR4;H3BQV8				Q14563				G1SCY7
	P08579							A1L0T0;M0R026;E9PJS0;M0R1B5;E9PL44		O75494								P35908					H7BZ97;C9JXX7;P23229				Q13557				G1SGW0
	P08754							Q96AB3;K7EKW4;K7ENV7		Q01130								P62987					P23284				P10636				G1SG55
	M0QZG7;M0R268;P09012							K7EQ08		P84103								Q9HCU0					E9PQ96;F2Z2S8;H0YF32;E9PPU1;H0YEU2;E9PK82;E9PL09;P23396;E9PSF4;H0YES8;E9PQX2;H0YCJ7;E9PJH4				Q99829				G1TGX6
	P09132;A0A2U3TZN1;A0A2R8Y4M3;A0A087WWU9;A0A087WYR0;D6RBG4							A0A0A0MS45;E9PRT5;H3BMV9;H3BSD2;J3KNI1;J3QLW1;Q9H9E3		Q13243								P55268					P23470				P13500				G1TTI2
	P09486;F5H4E2							Q99541;Q5SYF5		Q13247								Q16658					E9PC84;P24821				Q06830				G1TSK2
	P09525							A6NKZ9;E7ETJ9		Q16629								Q9HAV0					P25398				P10768				G1SSQ6
	F8VTQ5;P09651;F8W6I7;A0A2R8Y4L2;F8VZ49;F8VYN5							Q9Y3E0;F5H6U7;G3V1U5		P09132								P08758					C9JX00;C9JRD2;E7ETU0;C9JXB9;C9J1G2;P25686				Q9BYP7				G1SMI5
	H0YMA0;H0YLR3;P09661							P11488		P08240								P37802					P26038;V9GZ54				P14174				G1T6Y8
	P09669							O60488;H0Y9A0;D6RD96;D6RDA8;D6RF95;D6RFW9		Q9UHB9								P62424					K7ENW7;P26358				Q06323				U3KM44
	P0C0L4							Q99459		O76094								Q6PIF6					J3QSB4;J3KS98;H3BUK8;H3BTH3;P26373				P60174				G1TCC0
	P0DPH8;Q6PEY2;F8W0F6;P0DPH7							Q13501;E7EMC7;E9PFW8;C9JRJ8;E3W990;C9J6J8;D6RBF1		P52630								P08238					P26583;D6R9A6				P60763				G1SXG7
	P10606							P54289;E7ERK3;H0Y715		O00193								P49327					P27105;F8VSL7				P24666				G1SL94
	F5GX73;F5H760;F5H7F6;P10620;F5H6X2;F5H613							J3KMX3;P02771		P62314								Q99880					P27482				Q8WWK9				G1U6H6
	H0Y4Z6;P11216							P40616;F8VYN9;B4DZG7;F8VP63;F8VP99		P62316								P19338					B8A6G2;P27635;A6QRI9;X1WI28				P54750				G1T229
	P11279							A4QPE4;O15020		P62318								P08865					P27701;E9PJC7				P37840				G1SSW6
	P11441;F8WB70;Q5HY81							P30533		Q13573								P06732					K7EL50;K7EJB9;P27797				P55010				G1SLL4
	P12004							A0A0G2JMX7;A0A0G2JPD5;A0A0G2JQJ7;A0A0G2JS76;P10636		Q9UP95								P05109					D6RD16;D6RFL1;D6RGY2;D6RAQ8;P27824;D6RAU8				P63000				G1SXL6
	A0A087X0S5;P12109							Q6ZN40;H0YK48;H0YKJ4		Q13596													K7EMR1;K7EPL0;P28799;K7EQI0;K7EKL3;K7EQ05				Q9UNZ2				G1SPA9
	C9JH44;H7C0M5;P12110							A0A0S2Z4G6;P09493;H0YKP3;A0A087WTJ7;H0YKZ6		Q15459													Q5JTA5;P28906				Q9NP79				G1U0I8
	P12111							P20340;Q9NRW1;J3KR73;F5GX61;F5H3K7;C9J0I2		Q12874													P28907;H0Y950				P62826				G1T044
	P13473							Q96RD7		Q13435													P29508				P49773				U3KNK4
	E9PF17;P13611							Q9P299;J3KRJ9		Q01081													P30050				Q15181				G1SYI2
	M0R0I6;P13639							Q15942;H0Y2Y8;C9JJK5;H7C3D3;C9IZ41;H7C3R3		P26368													P30203;E7ER04;F6UFK6;G5E973				P68402				G1SXH9
	P13674							Q5VSY0;B4DXS0;C9J9D2		Q9H2G2													P30273				P04040				U3KNX5
	A0A0B4J2C3;H0YCX0;J3KPG2;Q5W0H4;P13693							O95837		Q13033													H7C3L9;M0R0W6;P30530				P12268				G1SYN9
	P13716;B7ZBK6							A0A2R8YDT1;P15104		O95347													P30825;Q5JR49				P31948				G1SRN9
	P13726							O00442;A6NIC1		Q9Y6N5													P31151				P20839				G1TAC9
	P13747;Q31611							Q96EG1		O75940													P31431				P52209				G1T5K0
	P13807							P35237;A0A2R8YD12;A0A2R8Y6A7;A0A2R8Y517;A0A2R8YDD0;A0A2R8Y5S1;A0A2R8Y6N4;C9JTJ8;C9JVA8		Q06787													P31944				P63241				G1TYM6
	P13995;F8WF89;F8WF06;B9A062;B8ZZU9							P02750		Q92791													P31947				Q9NP97				G1T1V9
	P14174							A0A0A0MSZ1;H0YIY6;J3KNR0;P27448;A2SY06;H0YKP9		Q9NPQ8													P31949				Q99706				G1TRF1
	P14209							Q96CV9;A0A087WY28		Q9Y4G6													A6NIW5;P32119				P27348				G1SJP5
	F8VR29;H0YHN7;P14384;F8VVI6;F8VU13;F8W111							H0Y368;O60762;Q5QPK2;Q5QPJ9		O14907													P32926				P68400				U3KPG6
	V9GYP9;V9GYG2;Q5T621;P14550							P39060;H7BXV5;H7C457		Q16762													K7ERN2;P32942;K7EQC7				P07384				G1T1C5
	K7EQD3;P14854;A0A494C160							Q6ZTN6;A0A087WYW0		Q86V81													H0Y9V9;H0Y9R4;A0A2R8Y5Y7;D6RAN4;P32969				P30041				G1SF94
	C9JKY1;C9JK18;K7ERP3;C9J826;C9JTX4;C9JPI2;P14923							G3V2Q1;G3V4C1;P07910;G3V2D6		Q9NXG2													H7BZL4;H7C410;C9J4Y6;H7C024;P35052;H7BZE9				Q14974				G1TCX4
	E5RHG9;B7Z2R2;P14927							Q14376;Q5QPP3;Q5QPP4;Q5QPP1;Q5QPP9		Q9Y2W1													P35241;A0A2R8Y7M3;A0A2R8Y4H6;E9PKN5;A0A2R8Y5S7;A0A2R8Y5P0;E9PNV3;E9PQ82				P61088				G1SWT5
	A0A2R8YDT1;P15104							Q9NYU1;A0A087WYR2;A0A1W2PQ18;A6NP03;E7EMU6		P60002													P35247				P46108				G1SJB3
	H0YKT6;H0YM04;P15144;H0YLZ8							Q6NW34		Q969E4													P35321				P11171				G1TY29
	P15291;Q86XA6							P10909;H0YC35;H0YLK8;E7ERK6;E7ETB4;H0YAS8		Q00577													F6U495;H0YN80;P35555				P11142				G1SIR9
	E9PNP4;P15311							O00622		Q96QR8													P35579;B1AH99;Q5BKV1				P19784				G1SCV7
	P15559;B4DLR8;H3BRK3							Q8NEW0;H0Y362		Q13595													H3BM89;H3BU31;P36578				P41743				G1SV57
	F5H4C6;H7C3P4;P15586;F6S8M0;H0YFA9							P14324;A0A087WVN4;A0A087X1D8;A0A087WTP2;A0A087X090		P62995													C9JLM5;P36952				Q99729				G1SRE5
	E9PMM9;E9PPT0;E9PQD7;P15880							E9PQ59;Q6P4R8;E9PJG2;E9PJU3;E9PJE1;E9PM88;E9PQB0		Q9BVC6													P37840				P55854				G1TMN4
	P15954;D6R9Z7							A0A2R8Y3N3;A0A2R8Y5P7;A0A2R8Y6I1;P49590;A0A2R8Y4X6;A0A2R8Y5E8;B4DQ67;D6RB22;D6RJE6		Q3LXA3													P38646;A0A3B3ITI4;D6RCD7				P17612				G1STB9
	Q86UZ1;H0YDX6;H0Y5E4;P16070;E9PKC6;H0Y2P0;H0YDW7;H0YEV3;H0YD13;H0YE40;J3KN83;H0YEU1;H0YD17;H0YCV9;H0YD90							H3BV55;O15305;H3BRM0;H3BPH4;H3BM92;H3BNY9;H3BR08;H3BT06;H3BV34		Q15714													M0QYF7;A0A075B6E2;M0R2L9;P39019;M0R140				P40121				G1SH40
	P16234							O75460		P07437													H7BXV5;P39060;H7C457				Q9UQ80				G1T127
	E7EQ29;C9J4G9;C9JF15;C9J539;F8WF40;P16278;C9JWX1							Q02978;I3L1P8		Q13885													H0YN26;O95626;P39687;H7BZ09				P14550				G1SVW6
	P16402							P10915;D6RAK7;D6RBS1;D6RBX9;D6RC59;D6RFI7;D6RG04;H3BTH8;Q86UW8;Q96S86		Q13509													Q2VIR3;P41091;H7BZU1				P50395				G1T4Q6
	P17152							Q9BTZ2;F5GWZ1;P0CG22		P04350													Q68DL0;P42338;H0Y871;H7C565				P61960				G1T6W5
	P17302							A0A1X7SC65;O14558;K7EP04		Q9BUF5													P42574;A8MVM1;C9JXR7				P62993				G1SHZ4
	E9PPK6;E9PL59;G3V1E1;H0YEP5;E9PQT3;P17405							K7ENP1;K7EPZ4;Q7Z4G4;K7EJQ4		Q9H3S7													P46531				Q9Y3C8				G1SN83
	P17813							O76041		P54577													P46777;A0A2R8Y6J3;Q5T7N0				P00747				G1TRZ2
	J3KRZ1;J3QR02;J3QKN9;J3QRN5;J3QS79;J3QRQ7;J3KTA4;J3QSF1;J3QR62;J3QLG9;P17844;J3KTQ4;X6RLV5							F8VZ81;Q9Y2I9;F5H0E8;F5H7L7		P09012													P47929				P29401				G1SGT0
	P17931							P49257		Q8WWY3													F8WB59;A0A0J9YYC1;P48059				P29353				G1SYD6
	H7C5U2;V9GZ57;P18084;H7C4W1							E9PIM6;E9PNQ8;P04216;J3QRJ3		P62979													H0Y5H9;C9JZ65;P48594				P53582				G1TFT0
	P18206							P78539		P62987													P48960				Q99471				G1TES9
	C9JLB1;P19338							A6PWM2;Q6UXH1		Q9H832													P49189				O43765				G1TFX2
	H0YAF9;P19883;H0YA75							B4DY09;Q12905;X6R6Z1;A0A0A0MRL0		Q15386													P49368;E9PRC8;B4DUR8;Q5SZX6;Q5SZX9				Q16644				G1TQY9
	C9JGI3;A0A494BZZ4;A0A494C0A4;A0A494C1L9;P19971;A0A494C0L6;A0A494C1N7							P30419		Q14376													I3L0V6;E9PM35;P49407;K7ENA6				P30405				G1TT68
	F8W1V5;H0YHH6;A0A0U1RQU3;E7ERY9;P20020							A0A087WW79;G3V4P9;J3KPI6;P80192;G3V347;M0R0A7;M0R1J8		O94832													P49795				P63279				G1TTC6
	P20073							P20290;D6RDG3;H0Y9Y1		Q12965													B1AM21;P50148				P54920				G1SG71
	P20336;S4R3Q3							Q9HD20;A0A3B3IS77;H7C3H2;K7EP13;K7ESG2		O94763													Q8IZP2;F6VDH7;P50502;Q3KNR6;F8WAQ7;H7C3I1				Q9Y5W5				G1SWS0
	P20337							Q3ZCQ8;M0R003;M0R047;M0R1Y4;M0R2F8;M0QXC3;M0R0C3;M0R2D2;M0R2Z3;M0R303		Q9UID3													H3BS49;H3BU81;H3BN55;H3BUD9;P51159;H3BVH7				P45984				G1SL46
	P20908							O14924		O60504													P51512				Q9NRA0				G1SR38
	P21397							O00764;F2Z2Y4;A8MV33		Q641Q2													P51790;A0A087WU31				O00253				G1TYG0
	A0A087WXX8;P21912							H0Y804		Q9H7D7													A0A3B3IRY0;P51797				P01189				G1SD17
	P22033							I3L2R9;I3L2T8;I3L533;Q9NXR1;J3QRZ1;J3QSD2		Q9Y6W5													P51858				Q9BXY4				U3KP38
	P22626							O15254		P16989													P52565;J3KTF8;J3KRE2;J3KS60;J3QQX2				P01574				G1TMJ1
	B1AHM7;B1AHN3;H7C1M6;B1AHM6;P23142;B1AHM8							P12235;V9GYG0		Q8WU90													K7ESG8;P53396				Q9BY79				G1SIZ2
	P23284							P12236;Q8NFJ9		Q96B54													P53634;H0YCY8				O14793				G1TC58
	G3V4Q0;G3V2F2;H0YJP3;G3V5W1;G3V2C0;G3V4S4;G3V423;G3V3H8;G3V5U1;G3V339;G3V3Y5;P23381;G3V227;G3V4N8;G3V4C7;G3V4A3;G3V3S7;G3V4N0;G3V3R3;G3V2Y7;G3V277;G3V313;G3V3P2;G3V456;G3V3X0;P78534							P11055		O95218													A8MXQ1;P53801;B4DPZ0;A8MZH8				P20231				G1SSH5
	C9JBL0;H7C1G8;H7C4B4;P23497;E9PHV6							P82909		P62277													Q5T8R5;Q5T8R3;P53985				Q15063				G1TM95
	E9PS23;E9PK25;E9PLJ3;P23528;G3V1A4;E9PP50;E9PQB7							P24928		P18077													P54802;K7ENX5				Q01973				G1TNA1
	E9PP77;H0YCY7;P23921;E9PL69							P09525;Q6P452;B4E1S2		P62736													P55060				P21246				U3KNB5
	P24310;K7ER11							E9PKZ0;P62917;E9PKU4;G3V1A1;E9PP36;A0A2R8Y5E9;A0A2R8Y5K9;A0A2R8Y5P2;A0A2R8Y5T1;A0A2R8Y5V3;A0A2R8Y6H3;A0A2R8Y6H8;A0A2R8Y6V4;A0A2R8Y6Y2;A0A2R8Y721;A0A2R8Y7U0;A0A2R8Y7U6;A0A2R8Y842;A0A2R8YEW8;A0A2R8YF50;A0A2R8YF97;A0A2R8YFS1;B7Z2T3;C9JGS4;H0Y5F2;H0Y5L4;H0Y770;H7BXQ2;H7C3I3;H7C4B3;O75140		P53999													P55103				P05089				G1TCM4
	P24385;F5H437							P08476		Q66PJ3													F8W050;P55160				P52803				U3KNL8
	M0R1Y2;P24390							O94973;A0A0G2JS82;A0A0G2JQM1;E9PR62;A0A0G2JQA4;A0A0G2JRF9;A0A0G2JRS3;E9PNC4		Q8NE71													P56199;A0A494C0F7				O43921				G1SEG6
	P25325;B1AH49							O94812		Q16740													H0YEX9;P57087				Q7Z3B1				G1SYY3
	A0A087WTM9;H7C5Z8;K9J972;P25445							G5EA31;P53992		O75531													U3KQF3;U3KPS5;P60174;U3KPZ0				Q12860				G1SJC6
	P26022							B4DUC8;Q13126;J3QSB7;F2Z2F3;F8WES2;A0A2R8Y4K0;J3KRN1		Q562R1													P61225;F6U784				Q9HCK4				G1T0E9
	P26196;Q8IV96							K7EQ86;Q08E86;Q14667;E5RK47;O95863		P04632													A0A2R8Y738;E7EQV9;E7ERA2;A0A2R8YEM3;E7EX53;E7ENU7;P61313				P08476				G1U2K1
	P27105;F8VSL7							O75489;E9PKL8;E9PS48;G3V194		Q6UVK1													P61952				P35625				G1SXJ3
	F8VS11;P27144							Q04837;A0A0G2JLD8;E7EUY5;C9K0U8		P07358													P62241;Q5JR95				P62979				G1SDU5
	P27338							Q8NB90		P08603													P62328				Q92851				U3KND8
	A0A087WZI0;C9JTN9;P27658							A0A0G2JMZ6;O60282;I3L1Z3		P25685													P62714;E5RJX4;E7ESG8;E5RFI3;H0YBN9;E5RHP4;H0YC23;E5RHC1				Q96B86				G1SZJ7
	P27701;E9PJC7							A0A024R4E5;Q00341;H0Y394;C9JIZ1;H7C0A4;C9J5E5;C9JES8;C9JHS7;C9JHZ8;C9JZI8;C9JK79;C9JT62;C9JBS3;C9JEJ8;C9JHN6;H7BZC3;H7C2D1;C9JMQ6;C9JQ82		Q9BTE1													P62753;A2A3R7				Q15465				G1T825
	P28062;A0A140T998;Q5JNW7;X5D2R7							O43143		Q9H223													P62805				O95881				G1TW10
	H0YAL3;P28300							O15031;A6QRH1;E2PU09		Q9NPA0													J3KT29;J3QQT9;J3KTJ3;P62829;C9JD32;B9ZVP7				Q13591				G1SR45
	E5RK24;P29084;E5RH41;E5RIW4							B4DPR9;Q99551;A0A1B0GUJ8;C9JE25;C9JNM8		P27105													P62857				O00755				G1SVU3
	P29372;A2IDA3							J3KQ48;Q9Y3E5		Q15477													Q5VVC8;P62913				P55285				G1T7N3
	Q5SYZ4;P29373							B4DJ81;P28331		Q96RW7													J3KT38;P62993;J3QLF6;J3QRL5				P46531				G1SLR4
	H3BT57;H3BVD2;H3BRN3;P29590;H3BUJ5;H3BT29							Q6P0N0;G5E9K5;H7C1S6		P06899													H7C2L4;H7BXF3;P62995				Q13740				G1T1K0
	P29966							P02763		P81605													F8VRV5;F8VXL2;P63167;F8VXI7				P80075				G1T688
	P30041							Q9BY76;M0R2X8		P08493													I3L397;I3L504;P63241				P19235				G1SPM6
	P30044							Q14651;C9JAM8		Q14318													H0Y8W2;D6RGK8;D6RHH4;D6RBD0;H0Y9P0;D6RAC2;D6RHJ5;P63244;H0YAF8;J3KPE3;D6R9L0;D6RFZ9;D6RDI0;D6RAU2;E9PD14;H0Y8R5;D6REE5;D6RFX4;D6R909;H0YAM7				P48061				G1T4T6
	B5MC82;A6NHG4;P30046;J3KQ18;H7C342							A0A1B0GTG1;A8MXQ7		Q9P0V9													P63313				P17813				G1U5Y9
	P30048							M0R302;M0QX10;M0QX13;M0QX64;M0QYY0;M0QZL5;M0R1S1		Q8N684													P68871;A0A2R8Y7R2;A0A0J9YWK4;F8W6P5				Q9NPH3				G1TXJ4
	E9PHZ6;E9PH38;B3KQV6;M0R0K6;P30153;E9PPI5;E9PNM7;C9J9C1;M0QXG4							B4DDQ6;B7ZBP7;B7ZBP9;B7ZBQ0		O95819													P69905;A0A2R8Y7C0				P06756				G1T0J4
	H7C3L9;M0R0W6;P30530							Q14588;Q9NYT6		P35658													P80723;U3KQP0				P54826				G1SLR9
	P30825;Q5JR49							A0A1B0GTU9;O14647		P23219													P81605				Q16674				G1SVG6
	A0A087WYN0;P31641;C9JPV1;A0A087WY96							J3KN29;O00233;F5GX23;F5H5V4;F5H7X1		Q9UDY2													Q15185;B4DDC6				O00339				G1SEJ1
	P31689							Q9BX40;Q5TBP9;Q5TBQ0;Q5TBQ1		P48668													J3QR09;P84098;J3KTE4				O75556				G1SD66
	P31937							A0A3B3ISZ1;Q8NB66		P33121													Q00796;H0YKB3				Q9NP84				G1TXN1
	P31949							P18031;B4DSN5		Q15785													A0A1W2PQL0;A0A1W2PP34;A0A1W2PRI6;Q5RI18;A0A1W2PPH7;A0A1W2PPL4;A0A1X7SBS1;Q00839				O95390				G1SZD8
	H0YMP1;P33316;A0A0C4DGL3;H0YKC5;H0YNW5;H0YKI0;H0YMM5							A0A3F2YNW7;Q8NFD5		P78406													P0DME0;A0A0C4DFV9;Q01105				P22897				G1SRN2
	P33897							P25325;B1AH49;B1AH48		P19338													J3KP15;J3QL05;Q01130				O43155				G1SU21
	P33993;C9J8M6							G3XAI2;P07942;E7EPA6		Q92626													I6L8B7;Q01469;A8MUU1				P58400				G1T8F7
	H7BZL4;H7C410;C9J4Y6;H7C024;P35052;H7BZE9							H7C4T5;A0A0A0MQX8;C9JP00;O95205;Q5VZF2;Q9NR56;B1AKI6;C9J4T8;Q86VM6;Q9NUK0		Q9C005													Q01804;D6RI06;D6RA27				P12318				G1U6A6
	P35232;C9JZ20;E7ESE2;E9PCW0;C9JW96							O15121		Q92597													Q02413				P26992				G1SM30
	F6U495;H0YN80;P35555							A0A2R8Y6Y7;A0A2R8YDQ9;Q9P2R7;Q5T9Q5;A0A0U1RRI1;Q5T9Q8;A0A0U1RQF8;A0A0U1RQL1;A0A2R8Y5P6;A0A2R8Y6E6		Q9BYX7													F8VU16;F8VZ45;F8VZA3;F8VWR1;Q02878;F8VR69;U3KQR5				P52823				G1TB72
	P35556;E9PHW4;D6RJI3;D6REJ2							B8ZZS2;H0Y4C5;Q13506		A6NCN2													Q02952				Q9BWP8				G1T069
	P35625							Q7LG56;H0YAV1;A0A0C4DGZ6		O94903													A0A2R8YD60;Q04656				Q9BZR6				G1TS68
	H3BPE7;H3BNZ4;P35637							Q92575;C9JLR4;F8WB86;Q6PJ80		Q13636													A0A494C1T7;A0A494C125;Q05655;C9J9P1;C9K0E3;A0A494BZX2;C9JZU8				P35916				G1T8V3
	P35914;G5E9S9;B7Z4D4;H0Y2L7;B7Z212;Q8TB92									P20339													Q9UED0;E9PK76;Q06481;E9PPD0;E9PQS3;E9PSC7				P00533				G1SN15
	P36383;K7ERH3;Q5H9P2									Q68EM7													Q06830;A0A0A0MSI0;A0A0A0MRQ5				Q14515				G1T9U4
	H3BM89;H3BU31;P36578									P62745													Q07065				P01008				G1T8K2
	A0A3B3ITK7;P36871									O00584													Q07954;Q6PJ72				P07225				G1SR28
	H0YLA2;P37108									Q96AT9													K7EN99;Q08380;K7EQT9;K7EJY8;K7ESM3;K7EKQ5;K7EJD3;K7ERZ6;K7EP36				P05156				G1T2K1
	P37173									Q13103													Q08554				P31937				G1T7F9
	E5RJT1;E5RI95;C9JW46;E5RFL9;A0A1B0GXG3;E5RGA9;E9PC71;E5RJJ6;E5RIZ1;E5RHE8;H7BZC1;P61601;E5RI78;E5RK89;E5RIA5;E5RIG4;E5RGZ0;E5RHC8;P37235									Q08170													H7BYS8;H0YC40;A0A2R8Y484;Q08722				P69905				G1TSK1
	A0A1W2PQ47;P37268;E9PNM1;E9PS69;E9PJG4									Q9BXP5													Q08830				P00742				G1SI41
	P37840									Q99519													B0QY93;Q09327				Q04756				U3KMT8
	M0QY67;P38117									Q15005													E9PKR9;E9PJC6;E9PQE3;E9PJZ0;E9PLK4;Q09666				Q12904				G1TAG6
	P38646;A0A3B3ITI4;D6RCD7									P40763													Q10589				Q13542				G1T0U8
	M0QYF7;A0A075B6E2;M0R2L9;P39019;M0R140									P78539													Q13103				P07306				G1ST54
	I3L3E9;F5H1Y3;P39748									Q6PGP7													Q96E92;Q13131				Q6UXK2				G1SX67
	P40189;D6RH03;Q5FC05									Q6ZVM7													C9JMM0;S4R2Y4;B8ZZ43;Q13185				P35318				U3KNF3
	P40222									Q13641													E7EPG1;Q13201				P08253				G1T1F9
	P40261									Q9H425													Q13217;X6R9L0				P33151				G1T616
	A0A087X270;P40938									A5D8V6													Q13247;A0A590UJP7;A0A590UK01;A0A590UJK4				Q13449				G1TM19
	F8WCK4;P41250;H7C443									Q9HDC9													Q13283;E5RI46;E5RJU8;E5RH00;E5RIF8;E5RH42				Q03403				G1TNH0
	Q96DC0;H3BS70;P42126									P04083													M0R0P8;M0R240;M0QZY4;M0R300;Q13459;M0QXP0;M0R332;M0R2J3				P29323				G1TJS2
	G3V370;P42226;G3V568;H0YIY2;Q5FBW6;G3V5I8;G3V5K5;A0A1W2PNW1;G3V2L2;A0A494C0T4;H0YJH6;G3V2H4;G3V2M3									P09525													Q13547;Q5TEE2				P98172				G1SFH5
	F2Z388;P42766									P08133													F8W1I6;F8VRV7;F8VX93;Q13561;H0YI98				P16035				G1SGF5
	P43007									P20073													E9PP14;A0A0J9YX13;H0YCP7;Q13630;E9PKL9;E9PP60;E9PLH9;H0YE90				P11362				G1SS78
	A0A2R8YG02;A0A2R8Y713;A0A2R8Y7S8;A0A2R8Y6P0;E9PHA6;A0A2R8YFH0;P43246									Q96CW1													Q13637				P78504				G1TKT9
	F5GYK7;E9PDK4;P43304;E7EM56									O00203													Q13835				P21810				G1SRF5
	P45877									P06727													Q14019;H3BT58				Q99497				G1SDG5
	P45954									Q9NVT9													Q14152				P00734				G1U0R6
	P46060;B0QYT5;H0Y4Q3;B0QYT4									P15289													A0A2R8Y5T0;Q14204;A0A2R8YFZ7;A0A2R8Y706;A0A2R8Y6H2;A0A2R8YGC7				P14618				G1SEA7
	P46734;J3QR49;J3KRV4;E9PRZ0									P56385													Q14254;E7EMK3;J3QLD9				P11717				U3KP21
	G3V1B3;P46778;M0R181									P51911													Q14315				O60243				G1TGK3
	D6RFK5;V9GYW0;D6RFF8;D6R9P4;D6RAY7;D6RB13;D6R917;P46926;V9GYK3									Q13740													Q14393				P06213				G1SMB8
	P47712									P06493													E7EUL0;C9J2C3;C9J388;Q14435				Q12805				G1U5B3
	P47895;H0Y2X5;H0YNQ3									P13073													Q14515				P19876				G1SZ14
	P47974									P20674													Q14574				O95998				G1TEJ1
	P48061									Q5TAQ9													H7C531;Q15008;C9J0E9				Q6UXZ4				G1ST02
	P05496;Q06055;E7EPU7;D6R9H7;E7EQ97;I3L0Y5;P48201									P39656													Q15056				P10645				G1T854
	D6RGF8;E1CEI4;A0A0C4DGB2;B4E2I4;P48506									P04844													Q15149;E9PMV1				P17174				G1TKN4
	P48507									P07099													Q15389;E7ERK4;B4DTQ9				Q9BY67				G1SST9
	P48723									Q9H4G4													G3V4E5;G3V543;Q15398				Q9H4F8				G1TKQ9
	E9PPM9;E9PQP6;H0YCW1;B3KVN2;P49354									Q9Y6M1													Q15404				P08069				G1TP30
	P49588;H3BPK7									P07355													Q15427;Q5SZ64				P62306				G1TA11
	P49721;A0A087WVV1									Q96MT7													H7C118;C9JD73;Q15435;B5MBZ8;H7C003;H7C3Q5				O95633				G1TN67
	D6RD60;D6REP8;D6RC06;D6RE99;P49773									Q32P44													H3BQS0;H3BN50;Q15599;H3BMF5;H3BUQ9				Q07507				G1SUI4
	P49914									Q9Y237													Q15758;M0QX44;M0QXM4				P52799				G1T1G7
	P50135									Q5JRX3													K7EQA9;K7EKQ2;K7EIU0;K7EL68;Q16543;K7EJ06				P00740				G1SKD1
	E9PR70;E9PQ34;E9PMI5;P50454;E9PIG2;E9PLA6;E9PKH2;E9PRS3;E9PNX1;H0YEP8;E9PK86;E9PJH8									Q9UH99													Q16610				O00214				G1TAE5
	C9J542;P50479									Q16774													C9JAB2;A0A0B4J1Z1;F8WEA1;H7BZZ6;Q16629				P06396				G1SVU7
	P50750									Q8WUY3													Q16706				Q96NZ8				G1T260
	A0A087WWB9;P51153									Q8TDZ2													A0A0A0MTS5;K7EIP4;A0A0A0MSA0;A0A3B3ITG1;Q16787;A0A0A6YYF2				Q9Y240				G1TE13
	B4DQ75;P51397									P09493													Q30154				P04054				G1SIG0
	P51580									P23142													F2Z2T0;H0Y7H6;Q3YEC7;G3V154				P16581				G1T1E9
	I6LM39;C9JH89;A0A0D9SEX1;P51608									O76009													Q4KMP7				O94991				G1U5V2
	I3NI22;I3L2I6;I3L2L4;I3L4B7;P51688									Q14525													Q4VXB2				P13497				U3KND4
	P51970									O76011													Q52LJ0;H0YNA1				P04085				G1SFK3
	J3KRK2;P52179									Q92764													Q53TN4				Q07021				G1SCJ6
	J3KS65;P52292;J3QLL0									O76013													Q5JRA6				O15197				G1T6D1
	D6RC12;P52306;D6RB97;H0Y8M2;D6RBC6;D6RHH8;D6RHZ7									P13645													C9JKF1;Q5K651				Q9Y5C1				G1TL06
	C9J8Y8;C9JH55;F8WAX8;F8W7G9;A0A494C0M1;P52701;C9J7Y7									Q9NSB4													Q5W111				Q9UMF0				G1SF08
	P52789;E9PB90									P08729													P04439;Q5SRN5;Q5SRN7;A0A1W2PS24				P13686				G1U147
	P52926									Q8IUC1													Q5SY68				P05362				G1TT27
	P53367									P19404													Q5SZB4;A0A087WX76				Q9NZU0				G1T1X7
	Q5T8R5;Q5T8R3;P53985									Q7Z3B1													Q5T0T0				P18075				G1U0Y5
	P53990									Q9Y639													Q5T1M5				P39060				G1TDB3
	D6R970;P53999;D6RC37									Q14938													X6RE05;A0A0A0MSW0;X6R960;Q5T4S7				Q9H2E6				G1TG00
	P54577;A0A0C4DGZ5									Q9Y3B8													Q5T749				P15260				G1TFM5
	P54652									P26022													Q13370				P60484				G1TPT0
	P54687;A0A087WYF2;F5H2F2									P30086													Q68CQ4				P20226				G1T1E2
	B5MD38;C9JEY0;P55084;F5GZQ3;C9JE81;C9K0M0									P05120													Q68DH5				P04275				G1T093
	P56181									O60828													Q6GTS8				P24593				G1SIA4
	P56385									P60903													Q6NUM9;H0YGU3;H7BZ16;H7C3J0;H7BZ81				Q9H1K4				G1T7D6
	P60903									P31949													Q6P2Q9				Q14145				G1T347
	D6R9F6;A0A087WY85;D6RIZ3;P61077;D6R980;D6R933;D6RA11;D6RGD0									P06703													Q6PL24				O00548				G1TQ29
	P61457									P15153													D6RB40;X6R9H3;Q6RW13;D6RBK6				P36894				G1T6S1
	Q53RZ3;E9PFH1;P61587									P27694													K7ESC4;Q6UWP8				P43166				G1U2M2
	P61769									P02787													Q6UX71				P45985				G1TWQ3
	P61960;H0Y614									P04179													A8K0Z3;C4AMC7;Q6VEQ5				P61278				G1T8C3
	P62081;B5MCP9									Q8N5M4													H0Y764;A0A494C1V1;Q6ZNJ1;H7C408;H7C354				O43508				G1TCC1
	P62241;Q5JR95									Q15629													Q6ZUX7				Q6ZVN8				G1T1L1
	M0R3H0;P62249;Q6IPX4;M0R210;M0R1M5;M0QX76									Q99816													Q71RC9				Q9NZR2				G1SML8
	P62273;A0A087WTT6;A0A2R8Y6P7									O43172													J3QS76;Q7L7X3				P58417				G1TXN2
	P62328									O00159													O15260;Q5T8U5;B7Z1G8				P01566				G1T4I3
	Q5JR01;A6PW80									P13611													A0A087WT54;M0R0J3;K7ERA4;A0A087WX58;A0A087WZ99;K7EPS6;Q7Z4V5				Q9BU40				G1SIX1
	P62861;E9PM49;E9PR30									Q53GQ0													H0YAK0;E9PBY3;H0YAH3;Q86SF2				P12259				G1SPE4
	E5RI99;A0A0B4J213;P62888;A0A0C4DH44;E5RJH3									Q9P0L0													Q86UP2;H0YJP2;H0YJZ8;H0YJV5;B7Z6P3;G3V5G2;G3V4Y7				Q9UHD0				G1SWN1
	Q5VVC8;P62913									P16112													F5H3I6;Q86UX7;F5H1C6;H0YFT5				Q9H3T3				G1TI00
	P62942;Q5W0X3;Q5VVH2;Q1JUQ5									P08697													F5H6I6;A0A0C4DGH5;Q86VP6				Q07954				G1TFU0
	F8VRV5;F8VXL2;P63167;F8VXI7									P02765													Q86WI1;H0YF65				Q92843				G1U7S8
	P63172									P01023													X6RHS9;Q86WR7				P01019				G1STG2
	H3BQQ9;B0QYN7;P63279;H3BPC4;H3BRD1									P02771													H0Y872;Q8IWU5				P52292				G1SII2
	Q9Y2T7;H0Y449;P67809;C9J5V9									P01008													F8WAT9;Q8NBJ4;C9J941;C9JYM4				P08581				G1TUP5
	P68366;C9JQ00;C9JEV8;C9JDL2									P04114													D6RCD0;Q8NBQ5				P07288				G1SP33
	P69905;A0A2R8Y7C0									P02656													Q8NE71;F5GYK6;H0YGW7;A0A0G2JIC2				P15531				G1T6I3
	P78318									P02649													Q8NG11;A6NEP9;H7BXY6				P40238				G1TBT3
	Q5TA02;Q5TA01;P78417									P02749													Q8WWL7				Q08209				G1SYL8
	P78539									Q93088													Q8WWY7				P41273				G1TEP4
	A0A2R8Y6G7;P80303;H0YEG8;E9PM22;Q2L696;H0YD18;E9PLR0;E9PJP3;E9PKG6;E9PLE9									Biognosys|iRT													Q8WZ42;H0Y4J7				O43915				G1SE04
	H0YNN5;P83111									P10645													Q92539				O75144				G1SK42
	P83731									P00740													E7ESM1;E5RIV1;E5RJ98;E5RIR1;Q92597;E5RGM5;E5RJY1;E5RIM2;E5RG99;E5RH82;E5RK17;E5RI76				Q9H2X3				G1SWV4
	H0YKE2;H0YL71;H0YMP2;H3BP09;H3BQ00;H3BVD1;H0YNV1;P84022									P12259													Q92688				P01880				G1SSB9
	C9JQZ0;F8WBV6;P84101;F8WBN3;B9A031;B8ZZY7									P00742													H0Y7G9;A0A3B3IU24;Q92743				P20810				G1T089
	F8WDN2;Q99757;M0QXH0									P45452													Q93008				P25774				G1TPB0
	D6RFF7;D6RIA5;D6REB1;P98082									P01024													F8WDW9;Q96AP7;C9JIE7				Q13651				G1T5I3
	H7BYA5;H0Y5A9;A0A0U1RQT3;A0A3B3IT11;P98160									P0C0L4													Q96AQ6				O95571				G1SP41
	P98172									P10643													H0Y921;Q96G03;E9PD70				P04179				G1SGW9
	P98179									P02748													Q96GX5;A0A087WUU7				Q9UM44				G1TLA1
	F8WE16;Q01085;E7ETC0;A6NKZ9;E7ETJ9									P12277													Q96KN2				O94907				G1SY64
	E9PPG2;E9PKC5;Q01432;E9PIR5;H0YDC3;E9PLK6									Q9Y240													Q96P63				Q9UBT3				G1TV92
	Q01581;D6RIW1									Q9UBP4													Q96PL5				P05546				G1TV62
	A0A0C4DGL4;Q9UM01;Q01650;H0YJ95;G3V4Z6									Q06828													Q96Q89				Q8N474				G1SPS6
	Q01831;E7EUB5									P15104													Q96RR4;F5H4I7				P22004				G1SV79
	Q02218;E9PCR7;C9J4G7;E9PDF2									P30419													Q96SB8;A0A0A0MRY1;C9JMN1				P07339				G1SY36
	D6RHK2;Q02224									P69905													F8WCE3;C9J9M4;Q99460;A0A087WW66;H7BZR6				P04155				G1TNY9
	Q02241;A0A2U3TZL8;H7BYN4;H0YMJ4;A0A2R8Y531									P68871													Q99500				P01270				G1SCQ5
	G3V4Z4;Q02252									P02790													E9PP22;H0YCI4;C9J6D1;Q99733;A8MXH2;E9PNJ7;E9PKT8;C9JZI7				Q9NYY1				G1STA8
	M0R117;Q02543;M0R0P7;M0R3D6;M0R1A7									Q16775													A0A2R8YEH8;A0A2R8YFI6;A0A2R8Y567;A0A2R8Y801;A0A2R8Y854;A0A2U3TZM5;A0A2U3TZM6;Q99808;A0A2U3TZJ7				P09769				G1U1R8
	Q02790;F5H1U3;F5H120									P05019													M0R2K6;Q99961;M0R0I3;M0QYE0				Q15648				G1SXI2
	Q02809;Q5JXB7;Q5JXB8									P08833													Q9BPU6;E7EWB4				P14136				G1SWP0
	E9PCY5;Q02880;H7BZ82									P18065													E9PI45;Q5TB19;H0YCE2;E9PPH5;Q5TB25;E9PLC4;Q9BTT0				Q15303				G1SRZ4
	Q02952									O95965													B8ZZT4;C9JXZ5;Q9BV40				P26447				G1T4J4
	H0YLC0;H0YKR7;H0YKI8;Q03169									P19827													Q9BX67;H0YD98				P60568				G1TBW1
	E9PGM4;Q04446									P19823													Q5TBF2;Q9BXN1;A0A494C1J0;A0A494C084				P41271				G1TC10
	Q04760									Q06033													Q9BYK8				P04075				G1SUH6
	C9J1X8;F8WB51;Q05209;H3BM04									Q9H857													H0YNH8;H0YN48;F5H2B9;Q9BZF9				Q8TEU8				G1TD32
	H7BXF7;H7C3Q1;Q06278;C9J244									Q8IXS2													K7EQ12;Q9C0C9;K7ES11				Q6ZMJ4				G1SD84
	Q06323;H0YLU2;H0YKK6									Q9NYJ1													H7C3T6;Q9C0H2				O15031				G1SHX8
	Q07021;I3L3Q7;I3L3B0									P22830													Q9H444				P98073				G1T5Y3
	Q07065									P51570													A0A088AWP7;Q5VZR0;Q9H4G4				P56199				G1TQE8
	C9JH92;A6NP24;Q08257									Q8NB37													Q9H7M9				P61812				G1T5T2
	H0YKS8;A0A087WUV5;Q08431									O75144													Q9H939				Q8N0W4				G1T6X0
	H7BYS8;H0YC40;A0A2R8Y484;Q08722									Q96Q89													C9JD14;H7C5J5;Q9HAV0				P26842				G1ST22
	Q08945									Q9Y5P6													Q9HBI1				O00206				G1SV47
	X6R941;Q09161									Q01082													H0YGS1;I3L0Q8;Q9HBR0				P40225				G1TLL1
	E9PKR9;E9PJC6;E9PQE3;E9PJZ0;E9PLK4;Q09666									O75410													Q9NP58				Q99969				G1SK74
	E7ETM8;Q0ZGT2;H7BXY5									P01344													F5H744;F5H271;Q9NQ89				P62937				G1TLT7
	Q10469									P02774													H7BYK4;D6RF83;D6RAN1;H0Y8W6;D6RH06;Q9NR12				Q9NRJ3				G1SHA8
	Q10471									Q14766													Q9NRX5				P36955				G1SWM1
	A0A087WX73;H0YLH1;A8MYJ1;H0YMW2;Q12802									Q15063													Q9NSC7				P06733				G1TP21
	F5GXF5;E7ETD6;J3QQK4;A0A2R8Y7Q1;Q12830;E9PE19									P46937													C9JJS5;C9JA49;C9IZD0;C9JQC9;C9JPY2;H7C3N6;C9JH90;Q9NW15;C9J670;C9IYD3				P01127				G1U891
	Q12882									P12107													F5H0U5;H0YFS9;Q9NZD2;F5GZ49				O60674				G1SCH2
	Q13103									P35527													Q9NZD4				P08294				G1TI92
	D6RCQ4;D6RAY9;D6REL4;Q13123;E7EQZ7									P04264													Q9NZI8				Q9Y625				G1TJ07
	Q13164;C9JUK9;J3KT61;S4R3I1;J3KT50									P35908													Q9NZT1				P01876				G1TJC4
	F8WCR4;Q13228;A6PVX1;F2Z2W8;C9JVL0;H0Y532									P13647													C9J3I2;Q9P0J7				P17931				G1TVB3
	Q13247;A0A590UJP7;A0A590UK01;A0A590UJK4									P02538													B3KXX3;H0YKQ8;H0YMQ9;Q9UHW9				P63104				G1TWR0
	C9JW17;Q13287									P01042													G3V314;Q9UI08;H0YJN0				Q12841				U3KLZ3
	Q13332									P02788													Q9UIQ6				P30040				G1SH61
	E7EPF8;H0Y9M9;H0Y8U5;D6RAX2;E7ESU7;E9PGB1;E7EUB3;H0Y8W7;Q13363									Q9BT23													H0YE82;H0YC94;H7C1L7;Q9UJ70;H0YEB7;H7C286;C9JEV6;H0YF44;H7C3G9;E9PPU6				Q9NYA1				G1STG6
	Q13405;E9PI78;H0YDP7;E9PNF1									P55001													E9PQR7;E9PLM9;Q9UK41;E9PR04;E9PM90				Q9NNX6				G1T0D2
	C9JN15;C9JM79;E9PG73;Q13427									P20774													Q9ULV0;K7EPI3;A0A0A0MR36				Q96BQ1				G1TKD3
	F8WC54;C9JPM3;Q13443;C9J6H5;A0A0J9YY58;A0AVL1									Q9BYG3													Q9ULV4;F8VV53;B4E3S0;H0YHL7				P42575				G1TZW4
	Q13451									Q14112													G3V4V8;Q9UNZ2;F2Z2K0;R4GNE6;R4GMY2				P08684				G1U422
	A0A0B4J269;G3V2N6;G3V3W7;G3V3J6;G3V5W4;Q13509									Q9NRN5													I3L4N6;Q9UP95				O95150				G1T286
	G3V3A4;G3V5R3;Q13573;G3V4X8									P10451													Q9UQ80;F8VR77;F8VZ69;H0YIN7;F8W0A3				Q99665				P98118
	Q13601									Q969R2													A0A087WXC4;Q9UQP3				P04196				G1SR92
	Q13740;H7C543;F5GXJ9									P00747													D6R902;E9PJN4;Q9Y210;Q70T24				P04083				G1SP22
	B4DF87;Q13772									Q9NX46													D6RHG4;Q9Y251;D6RAQ1				P01308				G1SZ37
	Q13895;F8WBL2									P0CG39													C9K0Q7;Q9Y262;C9JHP4;B0QY89;B0QY90;H7C3A0				P61328				G1U723
	C9JD53;Q13907									P40306													Q9Y2A7				P10082				G1SS70
	F8W6S9;C9JES6;Q14012									P00734													A0A0C4DG94;Q9Y2G3				Q92823				G1TTD6
	Q14315									P02753													Q9Y2I7;E9PDH4				Q9Y336				G1TA47
	Q14376;Q5QPP4;Q5QPP9;Q5QPP1;Q5QPP3									Q15287													Q9Y2J2				P67936				G1ST96
	Q14393									O76054													Q9Y2Q0				P30086				G1TXF6
	E9PLA9;Q14444;G3V153									P02768													Q9Y2Q3				P53350				G1SYJ6
	H7C2H7;Q14766;H7C4L5;C9JDW2;H7C0I7;E7EV71;H7BZ76									P49458													A0A0A6YYJ8;Q9Y383				P24298				G1SKF7
	J3KSN1;F6S2S5;K7ESD6;C9J9W2;Q14847									Q04837													H0YFK8;F5H4N6;F5H4P8;Q9Y3R0;F5H4Q7				P46734				G1T9S4
	Q14997;F8WBH5									Q96RF0													Q9Y3R4				P01374				G1TV31
	Q15012									P09486													F5H5F3;Q8TBM3;Q9Y487				P08631				G1T1W6
	F8WAZ0;F8WEG6;F8WFA0;Q15036									Q14515													Q9Y490				O14625				G1SG80
	Q15113									P05452													G3V275;Q9Y4D1				P55957				G1T3R4
	C9JJ78;C9J719;A0A494C0F3;Q15125									O75663													F8VZG8;H0YI26;Q9Y4E8;F8VVY7;H0YHM4;H0YI31				P61626				G1T276
	B1AJW3;Q15147									P01137													Q9Y4G6;A0A1B0GVU7				O95944				G1T6I0
	Q15274									O00487													Q9Y613;J3KTH7;H3BVE7				Q9HDB5				G1TY33
	E9PP27;Q15293									P40616													A0A087WY82;Q9Y624				Q9UHX3				Q28665
	A0A3B3IT58;A0A3B3IRV7;Q15392;A0A0A0MTI1									P17342													Q9Y696				P01583				Q28666
	Q15427;Q5SZ64									Q9NZZ3													A0A0A0MT20;Q9Y6C2				Q01105				G8ZF34
	F8VQS9;A0A1W2PQV1;F8W1T6;Q15434									Q99715													A0A087WXI2;Q9Y6R7				Q14112				G1T8S8
	H3BNH3;Q15572;H3BUZ7;H3BR91;H3BR71									Q92905													Q9Y6X5				P09668				P82535
	H3BQS0;H3BN50;Q15599;H3BMF5;H3BUQ9									Q99627																	P31947				G1SDX0
	Q15645;H0YAL2									P07585																	O14791				G1TZY1
	Q15714;H0Y865;C9IZ15;A0A087X0H8									Q9Y2D4																	Q08431				G1TIS5
	Q15758;M0QX44;M0QXM4									O60565																	O76093				G1T3I9
	G3V113;H0YBP9;Q15819									P05546																	O00602				G1SE98
	H7C3D3;C9IZ41;C9JJK5;Q15942;H7C3R3;H0Y2Y8									O43747																	P09919				G1SCS8
	Q16134									Q14789																	P01130				B7NZM1
	Q16352									P26006																	Q16539				G1SZV5
	Q5JNZ6;Q16576;E9PC52;Q5JP01									P20340																	Q99983				Q6IVG4
	Q16647									Q9BTE6																	Q13253				Q95KM0
	E5RFV2;E5RJG7;E5RJD2;Q16698;H0YAW3;E5RID6									Q8IXL7																	Q8N8U9				A0A0G2JH25
	A0A087X1G1;Q16718;C9IZN5;F8WAS3;H7BYD0									Q6DKJ4																	P02794				G1T332
	Q16739									O95497																	P01266				G1SM77
	Q16740;A0A2R8YEF5;M0R208;M0QYV5									Q9Y617																	Q96KQ7				G1TDQ5
	Q16832;Q5T244									P36955																	O95445				Q9TV79
	Q16850;H7C0D0									P20742																	Q9HBX9				G1T5Q9
	Q16851;C9J6Q0;A0A087WYS1;E7EUC7									Q9NUP9																	P24071				G1SL41
	E2QRI1;Q32P28;H7C2W6									O75688																	P16333				Q5DLV9
	H3BQI7;H3BT52;Q3SXM5									P49593																	Q13813				G1SHQ6
	Q3ZCM7;A0A075B736;Q5SQY0									Q5BJH7																	Q08945				A0A068BGJ4
	Q9Y3C6									P10124																	P15498				P13019
	Q8N5M9;A0A3B3ITE9									O76061																	O60930				Q20CP8
	K7ELP6;Q53F19									Q08629																	Q01469				P35344
	F5H7P8;F5H2Z7;Q53HC0;F5H285									P07996																	P37802				O18757
	F6TR53;B5MC96;F8WDN8;Q53T59;H7BZZ1;A0A0D9SFN1;A0A494C0K6									P35442																	P78344				G1T853
	Q53TN4									P35443																	P01034				G1TBS4
	Q58FF6									P05543																	P13385				G1SMV4
	Q58FF8									Q08J23																	P42702				G1TMQ8
	Q9P013									P30530																	P10909				B6RFK9
	Q5W0J0;Q9NP72;H0Y6T8;A0A087X163									P04004																	Q15582				O77706
	Q5EBM0									P08243																	Q8N6Q3				G1SJ23
	Q5GJ75;A0A1B0GTK8									Q96CG8																	P05019				G1SQR6
	J3KTQ7;J3KS45;Q9UM00;J3QQY2;J3QRB3									P22413																	P14543				Q9TUB9
	Q5JPE7									Q5NDL2																	O15041				G1SF18
	Q5JTJ3									P61916																	P52789				G1SRM0
	Q5JUV4									Q9UBX5																	Q9H9S0				Q29621
	Q5SNT2;H0Y4R5									P48507																	P05186				G1TQ31
	E9PNG1;Q5T3F8;H0YCP6;H3BLW6									P52292																	Q9BXN2				A5HC37
	B7ZBS9;Q5T4B2;X6RL83;B7ZBT0;B7ZBS8									P51553																	P03951				A5HAU9
	Q5T5H1;A6NMQ3;O43768;A0A1W2PRU0									P42167																	P43652				G1SRD0
	Q5T5Y3									P01033																	P48023				A5HC44
	Q5T6W2									P02795																	Q16288				D5KY84
	Q5T8U2									P50897																	P43403				A0A0E3STN0
	H0YDA5;Q5TFE4;Q5QPD0									P26885																	Q16832				B7NZR9
	D6RDG3									O94906																	P30533				Q9N2G5
	C9JF50;Q9H019;E9PPF9;E9PLU1;E9PLD2;E9PPQ0;E9PRK5									Q9NPF4																	P51671				D4P4R2
	Q9NRF9									Q9BT09																	O76096				G1SSK8
	Q68CQ7;C9JPK4;C9J880;C9JNB0;C9JY96									Q5T1J5																	P04150				Q9XS95
	I3L3P1;I3L1S9;I3L4Y5;Q68EM7;I3L4P0;I3L4P6;C9IZD3									P20337																	Q03405				G1SKQ1
	E9PQW2;Q6BCY4;E9PMI2;E9PIV9;E9PRM4									Q5EBL4																	Q16548				Q9XS70
	A0A0G2JQK5;Q6DKJ4;I3L4V6									Q92743																	P43489				B7NZE9
	Q6IA69;E9PKY6;E9PNF5;A0A0B4J216									Q68CZ2																	Q16663				A8UKE6
	Q6IAA8;F5H479;F5H3Y3;H0YFI1;F5GX19																										O60603				G1SUH5
	Q6N075																										P06576				G1SG11
	M0R2K8;Q6NSJ5;M0QZ48;M0R2D8																										P18510				P15123
	H7C1A5;H7C126;Q6NVY1;F8W8A6;B9A058																										Q8IU85				Q01059
	D6RB40;X6R9H3;Q6RW13;D6RBK6																										O75716				G1T7T8
	Q5JYA3;B7ZM99;Q5JYA8;A0A087WVM4;Q6UB35;H0Y327																										P0DML2				G1T369
	Q6V0I7																										P62081				Q9GKX2
	Q6ZMP0																										P02647				G1T7V5
	Q70EK8																										Q9NP60				G1T5D5
	H0YA90																										P02818				G1TED3
	Q7L273;K7EQN1;K7ENB5																										P00738				G1SDX3
	Q7L5N7;H3BU68																										O14929				P29678
	Q7Z4F1;H0YHW7																										Q14108				B7NZR3
	B0QZ40;Q7Z4G1;H7C607																										O43291				G1SF23
	Q7Z6M1																										Q9UBN6				G1SZX9
	Q7Z7F0																										Q4KMG0				B7NZI2
	Q7Z7N9;G3V185																										P25786				P68105
	H0YAK0;E9PBY3;H0YAH3;Q86SF2																										Q8N2S1				Q71V39
	Q86SZ2																										P51665				G1TVL1
	Q86TB9																										P09936				G1SI29
	Q86U38;H0YJP7;A0A3B3ISH6																										Q9NQU5				G1TBC1
	H7C3S8;Q86UY8;H7C193																										P42679				Q9GL61
	I3L124;I3L0N9;Q86WA9;I3L1H1;I3L266;I3L3K8																										Q9NZK7				G1T295
	F8VS10;Q86XZ4																										P13501				P41035
	E5RK99;Q96CG8																										Q9H293				G1SZ03
	J3KST8;J3QLS9;Q8IUI8																										P11387				G1U971
	Q8IUX7;C9JLQ8;H7C1J5;H7C3D7																										P35590				G1SQV5
	M0QZK2;M0QX50;A0A0A0MS28;M0R3G9;E2QRG1;Q8IV08;M0QX99;M0R2E7;M0QY94;M0R2W7;M0R1F7																										P21860				G1SLC2
	G3V0G5;Q8IV38																										O95711				P41110
	F8W1F5;Q8IVF7																										P36888				B7NZP9
	Q8IVL0;H0YHA8;F8VZV4;A0A2R8YFX5																										P48736				G1SJE3
	Q8IVL6																										P04141				A9UCM9
	D6RCT4;Q8IVU3;H0Y9U0																										P41182				G1TCQ4
	Q8IWB1;X6RK76																										Q9UHL4				G1SW00
	F5H3Y4;Q8IY37																										O75356				G1TAC4
	F5H4B6;M0QY06;Q8IZ83																										P13671				G1SCF0
	A0A0J9YXV5;A0A0J9YWR7;Q8N2F6;H7C2M7;A0A0J9YXE4;H7BXQ8;A0A0J9YY38;C9J5N7																										Q9UJU6				G1TQZ7
	Q8N335;C9JM46;C9JFA7;C9K0P5																										Q8NHW4				Q95MN3
	Q8N392																										P18031				G1T188
	Q8N573;E5RII8;H0YC07																										Q14956				Q9TU29
	Q8NBN7;G8JLA1;K7EMY5																										P23528				A0A0G2JH20
	D6RCD0;Q8NBQ5																										O15444				D0PPI8
	B7ZAR9;A8MT40;Q8NCN5;H3BQG3;H3BUH3																										Q96KP4				G1SP46
	Q8NDH3;H0YEP3																										O94779				G1TEY7
	B5MC86;C9IYU2;C9J268;H7C1E6;Q8NDI1;C9K0H9;H7BZ98;H7C0Q4;C9JEP1																										P16870				G1SK67
	I3L3Z1;Q8NEM2																										Q96MS0				G1SVP6
	E5RJ10;E5RG91;Q8NEZ2;E5RHB8;E5RJX6;H0YBN0																										P22304				G1SJS1
	Q8NFH4;F8VTY2																										O00451				P01840
	Q8NFV4;C9J7Q4																										P52797				A0A0C6FQU5
	Q8NHP8																										Q9ULZ9				Q6B732
	Q9Y3A2																										Q9Y5N5				G1SRP7
	Q8TBY8;F5H0H9;F5GYR2;F5H4F8;F5GXW3;H0YFP6																										Q12907				G1TEA8
	C9JUM8;Q8TCB0																										P22223				Q9GL68
	Q8TCD1																										P16860				G1SK33
	Q8TCT7;A0A087WZ93;A0A087WWL4;A0A087WZ50																										O60880				G1SFE7
	F8VRX4;Q8TDD1;H0YHH7																										Q9NP95				G1TMM0
	F8WAG2;Q8TDX7;F5H3U7;C9J1H8																										O75355				G1TXR4
	J3KSB0;J3QLA6;J3KRU1;Q8TF05;J3QL26																										O60506				G1TA59
	Q8TF42																										Q8IXJ6				G1TSL1
	Q8WU90																										P04637				G1TBW2
	Q8WUH2																										P01133				G1SI20
	Q8WUH6																										P78552				G1TEU0
	Q8WUM9																										P13726				G1SUQ8
	C9JHH7;C9JNK4;C9JJU1;C9JWG4;C9JMY2;Q8WUX1																										P09104				G1SXR6
	E5RFP0;Q8WVJ2																										P34130				G1TYA7
	Q8WVX9;E9PNW8;E9PPB8																										O43927				G1TAJ3
	A0A087X0W3;V9GYX8;Q8WWB7																										P52798				G1T545
	Q8WWI5																										O60258				G1SPT3
	H3BSQ5;H3BUE3;H3BRB0;H3BUF6;A0A0C4DGL7;Q8WWM7																										P35030				P12337
	Q8WXX5																										P26718				P16973
	Q8WZA0;K7ES95																										Q70626				Q0QF40
	K7EMA2																										P24592				G1SQG5
	E7ESM1;E5RIV1;E5RJ98;E5RIR1;Q92597;E5RGM5;E5RJY1;E5RIM2;E5RG99;E5RH82;E5RK17;E5RI76																										Q9UIC8				G1T5Z3
	Q92598;R4GN69																										P38919				P35566
	X6RCG6;Q92615;V9GYI5;A0A087X183;B5MCU2;H0Y4V9																										Q14012				G1TAX1
	Q92734;C9JJP5;C9JUE0																										O60609				Q28678
	E5RGV4;E5RHE7;H3BM24;E5RG37;Q92769;E5RFP9;E5RK19;E5RJ04;E5RH52;E5RFI6																										P24158				G1U1X1
	C9J1E5;Q92783;A6NMU3																										O15496				G1SNC0
	Q92791;H0YED7;K7ERA3																										Q9BY76				G1SKS8
	I3L0Q1;I3L466;I3L3I5;Q92793																										P06400				G1T176
	Q92871																										Q08499				G1T5Y1
	Q92882																										P13987				G1T5Z7
	Q92922;F8WE13																										P07947				G1T850
	Q92947;K7EKT3;K7EQ99;K7ER63;K7ESA6;K7EKH1;K7ES74																										P33681				G1SLB5
	C9J4E3;C9J2R5;C9JT42;C9JUT4;C9J3U9;C9JIY7;A0A087WZF1;C9JE51;C9J1K7;C9J5C8;Q93052																										O95990				P25274
	Q969H8;M0QXF7;M0QYN0																										Q92994				P29294
	E5RHH4;Q969M3;E5RGR9																										Q8WVN6				G1TF03
	J3KSI1;Q969X6;A0A0J9YXZ9;A0A0J9YWK2;H3BPD7;A0A0J9YX18;A0A0J9YWM9;A0A0J9YXV4;H3BSH7;I3L4T9																										P62258				Q28641
	F6V6Z1;Q969Z3;X1WI34																										P03956				G1SJK3
	F5H6N1;Q96A72;F5H124																										O95389				G1SCE5
	D6RF63;A0A087WT18;D6RAJ7;D6RCE3;Q96A73																										Q92583				Q95MN0
	K7ENV7;Q96AB3;K7EKW4																										P58294				P00389
	Q96AG4;I3L223																										P02778				G1SX63
	C9JPC3;Q96AY3;K7ESG6;H0Y827;K7ELI6																										Q96KN2				Q9TUZ7
	A0A0A0MSI3;Q96BW5																										P15848				O62742
	Q96C36;J3KR12;A0A087WX69;A0A087WZF0;A0A087WTV6																										P08246				G1SXU8
	Q96CN7;D6RGE2																										Q16623				G1SXH7
	Q96CX2																										Q13882				B7NZF9
	Q96DB5;H0YC27;H0YC67;H0YAP5;H0YB83;E5RH53;H0YB03;E5RGC8																										P05113				G1TU99
	Q96EC8																										Q6NW40				G1TWE8
	Q96EL3																										Q16790				P31097
	Q96EV8;D6RID1;A6NFV8;D6RJC6;D6RCT8;A0A087WYP9																										P19320				Q6IVV4
	F5H0C1;F5H4Z7;A0A087X114;S4R3P5;F5H079;Q96EY8																										P39877				Q307R1
	Q96F46																										P35475				G1STJ3
	H3BPW9;H3BTD6;H3BTH0;H3BNJ7;H3BSQ0;H3BU87;Q96F86;H3BQP5;H3BMB8;H3BPN4;H3BQ37																										Q06418				G1SY51
	Q96FQ6																										Q08629				G1T2F2
	C9JGM0;Q96GK7																										O14788				G1SZR4
	Q96I99;E9PDQ8;H0Y852																										P10912				G1TJQ1
	F8W9U3;Q96IU4																										Q16543				G1SDW3
	Q96IX5																										P17213				G1SX90
	Q5T1X2;Q96KC8																										Q9UIK4				P48738
	Q96KR6																										P47929				P00949
	K7EJ63;A0A0M3HER3;Q96LD4																										Q13261				G1SR80
	Q96LW7																										P02753				G1SZX7
	Q96PY5;C9IZY8																										P36507				G1SGK3
	H9KVC1;H9KVC6;Q96QD9;H9KVD1;H9KVD5																										P60604				G1T4R9
	Q96RU3;H0Y7W6;B7ZL14																										Q8N126				G1SUX5
	Q5T8D1;R4GNA5;Q96I63;Q5T8D2;Q96TA2																										P49336				G1T900
	Q99426;K7ER04;K7EK42;A0A494C0X0;K7EP07;K7EQH0;K7EL99																										Q14019				O19048
	Q99470																										P32942				G1SLM0
	Q99497;K7EN27;K7ELW0																										O14944				Q4U2Q0
	Q99500																										P53634				Q5UE95
	Q99584																										P04114				G1U4X4
	K7EIH8;K7EK03;Q99615;K7ELJ8;K7ESP1																										P06681				I0J1T1
	Q99643																										O75509				G1SFJ9
	A0A494C1A2;B1ANE3;Q99707																										Q9NRM6				Q9N0Z4
	Q5H928;Q99714																										P07492				U3KM62
	Q99720;Q5T1J1																										P02765				G1SHV9
	J3QS28;J3QKW4;Q99747;J3KTJ6																										O95185				G1SQU1
	A0A2R8YEH8;A0A2R8YFI6;A0A2R8Y567;A0A2R8Y801;A0A2R8Y854;A0A2U3TZM5;A0A2U3TZM6;Q99808;A0A2U3TZJ7																										Q96RJ3				G1T918
	Q99811																										P13598				G1SWK8
	Q9BPX5																										Q9UBC2				G1SGV9
	Q9BQ70;H3BR53;H3BTU3;H3BMJ8;H3BQ53;Q9H7D3;H3BSP8																										Q08708				G1SGW4
	E9PM95;B0QYK8;Q9BQE5																										Q9HAV5				O77503
	Q9BRF8																										P36896				G1THE4
	K7EP45;K7EKV4;Q9BRG1																										Q05315				Q5I6U5
	Q9BRK3																										Q9Y5S2				Q6SQH4
	Q9BRS8																										Q8N2W9				G1SPD4
	Q9BSJ8;F8VZB1																										P15586				G1TL18
	Q9BT09																										P22894				G1TB36
	M0R1H1;Q9BT25;M0R3B3																										P41159				P22398
	Q9BT67																										O76083				Q8MJF6
	Q9BT88																										P21709				B7NZI6
	H0YD80;E9PM78;J3QQL8;E9PLS2;H0Y9C5;E9PLH8;E9PM04;H0YCN4;E9PQV9;Q9BTE7																										P19174				Q6DUE6
	Q7Z6V2;Q9BTY2																										O75791				Q01971
	D6RIR6;D6R9U8;Q9BUT1;D6RBF6;D6RFG2																										P12272				G1ST62
	Q9BV20																										P07951				G1T5A0
	H7C3K9;H7C2D8;H7C190;H7C371;H7C052;C9JKV5;Q9BV36																										P07949				B7NZQ2
	S4R3N9;Q9BWM7																										P05164				G1U8P2
	Q9BX40;A0A0C4DFV2;Q5TBQ0;Q5TBQ1																										Q9Y219				G1SKZ8
	Q9BX68																										O60383				O18775
	H7C487;Q9BXB5																										O95274				B7NZS8
	Q5T706;Q5T6Z8;Q5T704;Q9BXS4																										Q9Y5U5				G1TCS3
	H7C5R5;F8WAT3;C9IZE1;F8WF18;F8WAE5;Q9BY44;H7C5Q3																										P10915				B7NZJ5
	C9JXA0;C9IZ34;C9J6R3;Q9BYV8;C9JCX6																										P18669				G1TRW0
	Q9BZE4;Q5T3R7																										Q15109				P63150
	S4R3Z0;S4R3P9;Q9BZH6																										Q00872				P11611
	C9JM95;C9JL94;Q9C0E8																										P07355				G1U9T2
	A0A590UJD6;A0A590UJT7;A0A590UJK7;Q9GZT9;A0A590UJZ0;A0A590UJ78																										P48788				G1SX32
	Q9H074;D6REB4																										Q93038				P62143
	E9PC05;F8SNU6;Q9H0C8																										Q14126				Q29514
	A0A0J9YXT0;C9IZ13;H7C5H6;Q9H0F7																										P45973				G1TGM2
	F8VWY4;F8VQZ5;F8W0L1;F8W1T4;F8VV37;F8VS54;F8VUW9;F8VZ41;F8VYH6;F8VVE5;F8W1E5;F8VZ66;F8VVY0;F8VV47;Q9H0H5;F8VXH1;H0YIK5;F8VWX0;F8VV39;F8VRD2																										Q01151				G1SHU0
	A0A5F9ZH68;Q9H2G2																										O43488				G1TCM9
	Q9H2U2;D6R967;H0YAK2;D6RGI1;D6RGV9;D6RAD3																										P08514				G1TF18
	Q9H2W6;A0A087WT90																										O96017				G1T0F6
	E5RI90;Q9H425;E5RFY9																										P02144				U3KN03
	Q9H446;E5RGS5;E5RGQ3;E5RJE3																										P14635				G1T0H3
	D6REM1;Q9H4A6																										P01229				Q572T2
	C9JVK8;C9JGA2;Q9H6S1;H7C1Z1																										P07942				G1T6M4
	H0YAT1;Q9H788																										P11047				Q28644
	E9PIQ4;E9PR47;Q9H7C9;E9PNP3;E9PJP1;E9PLK9																										Q15750				G1SD34
	H3BSG1;Q9H900;H3BQ07																										Q9NPF7				G1TBS5
	H3BU16;Q9H910;H3BMV3;A6NGP5;H3BTV5;H3BMM8;H3BMT0;B4E1P3																										Q9UBD9				G1TIK7
	Q9HAT2																										P07358				B7NZG9
	J3QLG1;J3QQM4;Q9HAU4;J3QRY2																										P07360				G1U276
	Q9HB71;B2ZWH1																										P02675				G1THD0
	Q9HBL7																										P01225				G1T0E5
	Q9HCU0																										P67870				G1TAX9
	Q9NQT8;E7ERX9;F2Z2F9																										P04632				Q8HZX9
	Q9NR30																										P09529				D5LXX2
	E9PHR9;Q9NRQ2;C9J916;C9J6E1																										P18084				U3KMX6
	Q9NRX1;F8WBJ6																										P68871				G1TFI4
	Q9NRX4																										P19875				B7NZJ9
	Q9NRY4																										P05556				Q6RX08
	I3L3X5;I3NI29;Q9NRY6																										P01877				Q28690
	H7C4M1;Q9NSK0																										Q06643				P43348
	C9JJ64;C9JR83;C9JWF0;F8WCB7;Q9NTJ3;E9PD53;C9J9E4																										P02792				P53815
	J3KP84;E9PJS8;F2Z2D6;E9PPG7;E9PRU6;Q9NTX5;H0Y525;E9PLY6;E9PIU8;H0YCS9																										P0DML3				Q28735
	Q9NUB1;Q5TF43																										P24863				G1SUU7
	H7C2G5;Q4ZFW0;F8VT91;F2Z2S1;C9JKE4;B8ZZZ7;Q9NUQ6;C9J8M7;F8WAV0;C9IZC3																										P05106				G1TDW9
	E5RG19;Q9NV96																														U3KM36
	Q9NVS9;J3QQV6;J3QQZ9;A0A286YFL3																														G1T9V6
	Q9NX62;H0YBS3																														G1SK77
	Q9NX76																														P63148
	C9JAQ1;C9JTV2;Q9NXC5																														G1SMJ5
	I3L3G9;I3L522;I3L2T8;I3L2R9;I3L2S8;I3L2R3;Q9NXR1;I3L533																														P36514
	H0YF63;E9PK09;H0YF00;E9PK91;H0YF14;E9PQN2;E9PJA7;E9PKI6;Q9NYF8;A0A1W2PQ43																														B7NZA2
	Q9NYL9;H0YKU1;H0YNJ8;H0YNU8																														G1TVW0
	F5H0U5;H0YFS9;Q9NZD2;F5GZ49																														G1SSW1
	H0YD14;Q9NZM1																														G1T3P1
	E5RIE5;E5RFL8;Q9P0J1;E5RHB9;E5RI96;E5RIV4																														G1SMI2
	C9J3I2;Q9P0J7																														G1T4D2
	Q9P0S9																														G1T9G7
	B5MD00;Q9P0U1																														G1TLW0
	Q9P266																														G1U8F0
	M0QZS6;Q9UBE0																														G1SCP0
	Q9UBH6																														G1U992
	Q9UBI6																														G1STP8
	Q9UBV8																														G1TYV6
	Q9UDY4;C9JUL4																														G1TQW7
	Q9UET6;B7Z4K4																														G1SQ15
	C9JZV3;C9JHK9;Q9UG63																														G1TPT3
	Q9UGM6																														G1T894
	Q9UHB6;F8VTU2;F8VVQ7;F8VQE1;F8VRN8;F8VS07																														G1U349
	Q9UHI8																														G1TBR3
	R4GMV4;R4GMR2;Q9UHL4;R4GMU5																														G1SSQ0
	H7C0R7;Q9UHQ9																														G1T9C9
	Q9UHV9																														G1SKK3
	B3KXX3;H0YKQ8;H0YMQ9;Q9UHW9																														G1SX37
	Q9UI30																														G1T673
	A0A0B4J230;Q9UII2																														G1SMC7
	Q9UIJ7																														G1SYD9
	Q9UIQ6																														G1U2E8
	Q9UIW2																														G1SD02
	Q9UKD2																														G1THF1
	Q9UKI2;C9JEZ4																														G1TET0
	Q9UKM7;H0YGQ1;H0YGV7;H0YG20																														G1SK75
	Q9UKR5																														G1SI94
	Q9UKX5																														G1SW94
	Q9UKX7																														G1SKT6
	Q9UL42																														G1SEV9
	Q9ULJ7																														G1T4C2
	Q9UMY1;H7C2B1																														G1T6P0
	A0A087WYB5;Q9UN70;A0A087X1P2																														G1SIT4
	E7ENB6;B7ZAG0;Q9UPQ7																														G1TDY8
	I3L0M4;I3L3C6;B4DWA1;I3L125;I3L1C8;I3L3C5;I3L2J6;I3L2M4;I3L4C2;I3L327;I3L526;I3L0Y9;I3L4A3;I3L3J7;I3L113;Q9UQB8																														G1T4V7
	Q9Y224;G3V4C6;H0YJB9;G3V4E7																														G1SCI0
	A0A3B3IUC0;Q9Y287;U3KQL7;A0A3B3ITP9																														G1U0Y6
	Q9Y2Q3																														G1SWY6
	Q9Y2Q5																														G1SED9
	K7EPV0;Q9Y2R0																														G1TE76
	Q9Y2X0;A0A0J9YY02;U3KQB4;A0A0J9YW49;B9TX11;A0A0J9YXL6;U3KQ43;A0A0J9YXA0;K7EKX2;K7EKS6;A0A0J9YYC6;K7EKX6;A0A0J9YXE7;A0A0J9YXK9;A0A0J9YXE6;B9TX12;B9TWZ6;B9TX03																														G1SPS8
	Q9Y320																														G1SLH7
	Q9Y3C8																														G1TDD8
	Q9Y3D6																														G1U6S1
	H3BPM9;Q9Y3E1;H3BPQ6																														G1T7M4
	Q9Y3Q8																														G1SWD1
	A0A2R8YG48;A0A2R8YDI8;Q9Y3Z3;A0A2R8YCS7;A0A2R8YF18;A0A2R8Y755;A0A2R8Y7R5;A0A2R8Y586;A0A2R8Y5D2;A0A2R8YF51;A0A2R8YFV6																														G1TWC9
	C9JME2;M0QXT1;M0R262;M0QYB0;Q9Y4F1																														G1U448
	Q9Y4H2																														G1SD94
	G3V4Q4;G3V5C6;Q9Y4K4;G3V4T8																														G1STA1
	S4R3V3;Q9Y5A9;S4R3J8																														G1TKS6
	Q9Y5B9																														G1TWL0
	Q9Y5G7																														G1SN72
	C9JDU0;E9PL88;C9JJV1;Q9Y5U2;C9JHT9;A6NCC9;E9PME3																														G1SLV8
	Q9Y5V3																														G1T7L5
	A0A087WZW2;A0A087WVE4;Q9Y5X1																														G1TKE7
	Q9Y617																														G1T2T2
	Q9Y680;F8WBF2;F8WCU2;H7BZJ4																														G1T4F6
	Q9Y6B6;Q9H029;D6R9R5;D6RAA2;D6RDB2;D6RD69																														G1TKT1
	A0A0A0MT20;Q9Y6C2																														G1U4G0
	B5MCH7;Q9Y6E2;B5MCE7;E9PFD4																														G1SHW8
	Q9Y6G5;D6RC04;D6RJ90;H0Y9N4																														G1T4M1
	Q9Y6K8;E9PIS7																														G1TDE0
	H3BUD7;H3BMS6;Q9Y6N5;H3BV36;H3BNP9;H3BNX3;A0A1B0GXB4																														G1SZ15
	Q9Y6R1																														G1T2D1
	K7EJC1;P48556;K7EJR3;R4GMR5;K7ERW6;K7ENY6																														G1SF37
	R4GN18																														G1SI98
	J3QRS9;H0Y3M2;J3KS31;J3KRB6;J3QS27;J3KRW6;O43670;X6R4W8																														G1U5P2
	X6RJP6																														G1SQI1
																															G1T7U7
																															G1T3C2
																															G1SQU6
																															G1TYL9
																															G1TZK1
																															G1SLQ9
																															G1T364
																															G1TYF3
																															G1SWU3
																															G1T419
																															G1T703
																															G1TUP1
																															G1TK32
																															G1TYK8
																															G1SDG2
																															G1SPV5
																															G1SCF7
																															G1T4M5
																															G1TTY6
																															G1T3T5
																															G1SV35
																															G1U6F4
																															G1SPL0
																															G1T6C0
																															G1TXN6
																															G1SM82
																															G1TTN9
																															G1SDM2
																															G1T1Y9
																															G1T201
																															G1SVW5
																															G1SI78
																															G1TBT4
																															G1TVJ1
																															G1STX3
																															G1TFZ6
																															G1SGB5
																															G1T2U3
																															G1U505
																															G1TRF0
																															G1U840
																															G1SSP0
																															G1SYZ0
																															G1TMP7
																															G1SYF3
																															G1T3E2
																															G1SJR4
																															G1SUL3
																															G1SSV0
																															G1T045
																															G1T568
																															G1TC03
																															G1TL09
																															G1SUR5
																															G1SWN4
																															G1U027
																															G1T8X7
																															G1SSG2
																															G1SCX9
																															G1TLA2
																															G1SKF0
																															G1SPV4
																															G1T107
																															G1SLA0
																															G1SNV3
																															G1SVP8
																															G1T4K6
																															G1T9M1
																															G1TJD0
																															G1TWB8
																															G1TYH5
																															G1U0Q6
																															G1U1E3
																															G1U2B1
																															G1U2K5
																															G1U3U1
																															G1U3V0
																															G1U5Q3
																															G1U6P5
																															G1U804
																															G1U8D8
																															G1U9N9
																															G1TT10
																															G1T508
																															G1SWX7
																															G1TER9
																															G1SIC4
																															G1SYE0
																															G1TBU9
																															G1T7I3
																															G1T1P3
																															G1SRD2
																															G1T5W4
																															G1TLK9
																															G1SK59
																															G1TEN1
																															G1SQ23
																															G1SCP1
																															G1TAQ9
																															G1SL90
																															G1TKX5
																															G1TDP5
																															G1T6B4
																															G1SQX0
																															G1T1G2
																															G1TXD9
																															G1T598
																															G1TAQ5
																															G1SNX0
																															G1TID2
																															U3KLY7
																															G1SLS3
																															G1TZV3
																															G1SWW6
																															G1SPS9
																															U3KP72
																															G1U2V8
																															G1SX62
																															G1SRT1
																															G1TXQ6
																															G1SFX7
																															G1SGR8
																															G1TAG2
																															G1SDC9
																															G1SHD4
																															G1SES0
																															G1SGG2
																															G1SCX4
																															G1U825
																															G1SPN9
																															G1SUN1
																															G1T8T8
																															G1SHQ9
																															G1SLQ4
																															G1SKS0
																															G1T277
																															G1T9J4
																															G1SHI7
																															G1U2E5
																															G1T7X7
																															G1T9N2
																															U3KM71
																															G1SKN2
																															G1T239
																															G1TEH2
																															G1SS33
																															G1SHS9
																															G1T3P4
																															G1TER3
																															G1TB43
																															G1SZ23
																															G1TB99
																															G1SUW1
																															G1TA20
																															G1SZ85
																															G1T4I8
																															G1SV08
																															G1SRT0
																															G1SHB7
																															G1TBM1
																															U3KNM7
																															G1TB87
																															G1SUT5
																															U3KMB5
																															G1TD00
																															G1SS92
																															G1T9M0
																															G1TCT3
																															G1TEL6
																															G1SVT8
																															G1STQ3
																															G1U496
																															G1T9P2
																															G1SE73
																															G1TH48
																															G1TRL4
																															G1T580
																															G1SEF2
																															G1STX7
																															G1TKN8
																															G1SDW8
																															G1SJF6
																															G1TCU4
																															G1T3E3
																															G1SSZ6
																															G1SD36
																															G1SCS0
																															G1T687
																															G1SVQ9
																															G1SW78
																															G1SUJ6
																															G1T6T5
																															G1SQJ8
																															G1U9E0
																															G1SXH6
																															G1U446
																															G1SX46
																															G1T5B6
																															G1SHP2
																															G1SYY4
																															U3KMU0
																															G1SR16
																															G1T593
																															U3KPI5
																															G1SJZ8
																															G1T5I9
																															G1TFA5
																															G1TCR0
																															G1SNZ3
																															G1SZ00
																															G1TBY1
																															G1SV24
																															G1T5U7
																															G1T3I0
																															G1T926
																															G1T0Y9
																															G1SS73
																															G1SMY1
																															G1U7I9
																															G1T336
																															G1SLI8
																															G1TLW3
																															G1SMD2
																															G1SPT2
																															G1T6C1
																															G1T3K1
																															G1SRI3
																															G1SIP1
																															G1SWY2
																															G1SUA9
																															G1TZ19
																															U3KPK3
																															G1SXU4
																															G1SRG3
																															G1U0T8
																															G1SML9
																															G1SMM5
																															G1TL55
																															G1SCF4
																															G1T3E6
																															G1T5W6
																															G1SE64
																															U3KPF1
																															G1TCC3
																															G1SSW0
																															G1SDK3
																															G1SXE6
																															G1TVQ3
																															G1T4I7
																															G1U436
																															G1U786
																															G1U3I5
																															G1SQT2
																															G1TIX5
																															G1TQR2
																															G1T2R3
																															G1SRX2
																															G1TA48
																															G1SJE4
																															G1SHL9
																															G1SY39
																															G1T9N3
																															G1SK04
																															G1STW2
																															G1SLC0
																															G1TVK3
																															U3KM78
																															G1TYF4
																															G1TFG4
																															G1T0H9
																															G1T1R9
																															G1ST44
																															G1SZ91
																															G1T866
																															G1TN32
																															G1SRD9
																															G1TCD4
																															G1T777
																															G1TE21
																															G1T5P1
																															G1TBX9
																															G1TEP2
																															G1SMZ7
																															G1SU04
																															G1SFI8
																															G1SG42
																															G1SZY5
																															G1SJ66
																															G1TS24
																															G1T190
																															G1TMD2
																															G1SR64
																															G1SYF9
																															G1TXT7
																															G1T7X9
																															G1SVH6
																															G1SL45
																															G1TV19
																															G1U797
																															G1T9S7
																															G1SIP7
																															G1SR20
																															G1U304
																															G1SNM1
																															G1SP80
																															G1SPY1
																															G1SU26
																															G1T5N5
																															G1SNK5
																															G1SGK1
																															G1SEU7
																															G1SEN2
																															G1SPR5
																															G1SKQ4
																															G1TE40
																															G1SEM8
																															G1T073
																															G1SN09
																															G1SFI7
																															G1SP25
																															G1SEJ8
																															G1U7U8
																															G1TEV2
																															G1SJB4
																															G1SY12
																															G1SGD2
																															G1STG8
																															G1SEX7
																															G1T4P9
																															G1SIQ8
																															G1SGC0
																															G1U0J7
																															G1T8E2
																															G1SXQ0
																															G1U9R0
																															G1TEY6
																															G1T6G5
																															G1ST81
																															G1SXX5
																															G1SCE7
																															G1SLD6
																															G1SES4
																															G1SWC2
																															G1SMW7
																															G1SP32
																															G1SI95
																															G1SSY8
																															G1SCI9
																															G1T5X6
																															G1TKI8
																															G1T9P8
																															G1SIP2
																															G1SDJ0
																															G1SRH9
																															G1SFC5
																															G1SEV4
																															G1SHK6
																															G1TN08
																															G1SFT6
																															G1TMU4
																															G1TA72
																															G1TCE9
																															G1SH35
																															G1T840
																															G1T9C8
																															G1SSX2
																															G1SZF0
																															G1SIE8
																															U3KNF6
																															G1T4K4
																															G1SH19
																															G1U0X5
																															G1SYR9
																															G1SLS8
																															G1SDQ0
																															G1TR12
																															G1SEG9
																															G1SF84
																															G1T7I9
																															G1TRS2
																															G1TDT6
																															G1TKG2
																															G1SWC9
																															G1SIX0
																															G1TE34
																															G1T2R2
																															G1T946
																															U3KNM9
																															G1TJA9
																															G1SP15
																															G1SQ17
																															G1SYN8
																															G1SFF4
																															G1STI3
																															G1SIY4
																															G1T861
																															G1SGU3
																															G1T674
																															G1TD56
																															G1T1V0
																															G1SDN2
																															G1SYC1
																															G1T7X6
																															G1TMZ6
																															G1SCR0
																															G1SEU9
																															G1SXW2
																															U3KN47
																															G1TA15
																															G1SDI1
																															G1SET9
																															G1TSZ2
																															G1U5L3
																															G1U6U8
																															U3KNJ6
																															G1SLY1
																															G1T3H6
																															G1TR84
																															G1SPH4
																															G1SFL8
																															G1SEE0
																															G1TG24
																															G1STN6
																															G1U237
																															G1U8D5
																															G1SSW2
																															G1TL63
																															G1U6Q8
																															G1TMH7
																															G1SQ01
																															G1TJW3
																															G1SKN0
																															G1T6E7
																															G1TJ15
																															G1T0F7
																															G1SN33
																															G1SVL5
																															G1U5Y6
																															G1TTV5
																															G1T8M6
																															G1TKE6
																															G1TEW3
																															G1TFS7
																															G1TYR3
																															G1U738
																															G1TIZ5
																															G1U002
																															G1TKE8
																															G1TDB6
																															G1U7K9
																															G1TC61
																															G1TPV2
																															G1U0W0
																															G1SRK1
																															G1T7G3
																															G1SIZ5
																															G1T426
																															U3KLZ8
																															G1SQC9
																															G1TAL7
																															G1T8M9
																															G1SM52
																															G1SZY7
																															G1TDW2
																															G1STZ5
																															G1TQU9
																															G1U9Q1
																															G1T5V8
																															G1TU12
																															G1SCY6
																															G1U3X5
																															G1T5V4
																															G1SHF8
																															G1U3T2
																															G1SNN9
																															G1SKE0
																															G1SS79
																															G1TX94
																															G1TVH0
																															G1SE94
																															G1SNX3
																															G1TMG8
																															G1T5J6
																															G1U3K8
																															G1U070
																															G1TWJ6
																															G1SG59
																															G1TFY8
																															G1SYI8
																															G1SW10
																															G1SNF2
																															G1SCI5
																															G1U915
																															G1T860
																															G1SWN7
																															G1SDK8
																															U3KMU9
																															G1T5D3
																															G1T3D7
																															G1U7D6
																															G1SWV9
																															G1TKJ4
																															G1SQI4
																															G1T696
																															G1T4X0
																															G1SNQ9
																															G1SGL8
																															G1T4T7
																															G1SZC7
																															G1T6W3
																															G1TM60
																															G1T359
																															G1T5J9
																															G1SY50
																															G1TDU6
																															G1TQV4
																															G1TJK2
																															G1TC91
																															G1U2Y0
																															G1TCJ1
																															G1T774
																															G1SL42
																															G1TY83
																															G1TVK1
																															G1TBN7
																															G1SYJ1
																															G1SU80
																															G1TCM3
																															G1SN95
																															G1SH10
																															G1TE08
																															G1SKG5
																															G1T6M3
																															G1T7H5
																															G1TB35
																															G1TAB7
																															G1T140
																															U3KMZ1
																															G1SM62
																															G1SLN6
																															G1SQF4
																															G1SY04
																															G1SIF2
																															G1T5K5
																															G1T9V1
																															G1SU97
																															G1TLY0
																															G1SXU2
																															G1SRD5
																															G1U2B5
																															G1SRE0
																															G1TCW5
																															G1SHF1
																															G1U7S4
																															G1TT75
																															G1SSJ7
																															G1U2E6
																															G1T3Z0
																															G1SN87
																															G1TD16
																															G1T915
																															G1TUG6
																															G1SXD0
																															G1TFQ6
																															G1SE06
																															G1THB5
																															G1SQC7
																															G1SCJ4
																															G1SCM9
																															G1TF20
																															G1SUG3
																															G1T2X0
																															G1TRY5
																															G1SH00
																															G1T998
																															G1T8H5
																															G1TIB7
																															G1T1G8
																															G1SNZ0
																															G1SEK2
																															G1U2X9
																															G1SN17
																															G1SQ96
																															G1TDH4
																															G1SMV0
																															G1TA04
																															G1SCK0
																															G1TA95
																															G1U379
																															G1SVE3
																															G1TM75
																															G1SX00
																															G1TUD6
																															U3KN24
																															G1U354
																															G1SQF9
																															G1TE64
																															G1TS73
																															G1TNM8
																															G1T3B1
																															G1T9F2
																															G1SY14
																															G1SN68
																															G1TH86
																															G1SVH8
																															G1TAS8
																															G1U1H3
																															G1SHV3
																															G1SQ32
																															U3KMI4
																															G1TBU8
																															G1T7B6
																															G1SJX4
																															G1TQW5
																															G1TJ77
																															G1T9F7
																															G1TY18
																															G1SH52
																															G1U3S6
																															G1TB32
																															G1SPJ0
																															G1TWP1
																															G1SER6
																															G1SSY9
																															G1TW84
																															G1TUB8
																															U3KML6
																															G1TDL2
																															G1TUB1
																															G1SPK4
																															G1SJR2
																															G1SP51
																															G1TU13
																															G1TRV4
																															G1TNM3
																															G1SVB0
																															G1SJV2
																															G1TWZ9
																															G1SHR3
																															G1SHI3
																															G1U724
																															G1U8T5
																															G1TVI8
																															G1STF2
																															G1U551
																															G1SZ87
																															G1SM05
																															G1SUS6
																															G1TYL1
																															G1SHT4
																															G1SK49
																															G1SEN8
																															G1T156
																															G1TB50
																															G1SJ41
																															G1SUT8
																															G1TZQ5
																															G1T8D4
																															G1TT06
																															G1T920
																															G1U0Q7
																															G1T430
																															G1SNV4
																															G1TVG7
																															G1TL80
																															G1SQX9
																															U3KNA6
																															G1SEX5
																															G1U670
																															G1TH36
																															G1SU89
																															G1T776
																															G1SXM8
																															G1TTD4
																															G1SJD3
																															G1SSN2
																															G1SS77
																															G1SLV3
																															G1SG63
																															G1TCK8
																															G1SER3
																															G1T2J6
																															G1SL34
																															G1TD88
																															G1SY07
																															G1SP95
																															G1TAD2
																															G1SWA6
																															G1T881
																															G1TC15
																															G1SHD0
																															G1SUK0
																															G1SCY1
																															G1SFS8
																															G1T7P9
																															G1T8P3
																															G1TRL8
																															G1TI40
																															G1T0V4
																															G1SNY5
																															G1SY05
																															U3KMD1
																															G1SE51
																															G1T4E7
																															G1U2T0
																															G1U9M3
																															G1SGQ2
																															G1U1B0
																															G1T7I5
																															G1T782
																															G1STX4
																															G1TE69
																															G1SRH7
																															G1SU15
																															G1TB93
																															G1SKD5
																															G1SHU3
																															G1T594
																															G1SN76
																															G1T1S3
																															G1SIV1
																															G1T6B3
																															G1SH42
																															G1T7W7
																															G1U207
																															G1SLB3
																															G1T798
																															G1T6Q9
																															G1SQM7
																															G1SKD9
																															G1THH7
																															G1SV66
																															G1T085
																															G1SW40
																															G1TKR2
																															G1U4K2
																															G1SHE9
																															G1U8F7
																															G1T714
																															G1TKL4
																															G1TNZ8
																															G1SZK1
																															G1SDU6
																															G1TI72
																															G1TR50
																															G1SL53
																															G1SPV6
																															G1T4B5
																															G1SG29
																															G1TA71
																															G1TPI5
																															G1T302
																															G1T7M3
																															G1U6Y3
																															G1T0B4
																															G1SGE0
																															G1SZ52
																															G1SMZ8
																															G1T1T1
																															G1SYL3
																															G1SZP0
																															G1SLM2
																															G1SF32
																															G1SUQ9
																															G1TPC5
																															G1TBL2
																															G1T2Y5
																															G1T6E8
																															G1SDF3
																															G1SSE5
																															G1TR82
																															G1SY02
																															G1SXM0
																															G1TX74
																															G1TB60
																															G1SKS9
																															G1SFZ8
																															G1SCZ9
																															G1TSL5
																															G1SD91
																															G1TAT5
																															G1SMM0
																															G1SGP1
																															G1SZE8
																															G1T8R3
																															G1SVI9
																															G1TJX7
																															G1SGA5
																															G1SID3
																															G1TM00
																															G1U9D3
																															G1SLU0
																															U3KPL6
																															G1SUC9
																															G1TBN4
																															G1T9C3
																															G1TD61
																															G1TIF2
																															G1SNZ2
																															G1SWE5
																															G1SPG7
																															G1SRE8
																															G1T5H2
																															G1SMN5
																															G1TRA9
																															G1SUF7
																															G1U7S7
																															U3KPB4
																															G1T0B8
																															G1U537
																															G1SPZ0
																															G1TUG8
																															G1TBI8
																															G1SNG9
																															G1U3G3
																															G1TF63
																															G1SM60
																															G1STU5
																															G1U2Z9
																															G1T551
																															G1U5F4
																															G1SUN8
																															G1SXZ7
																															G1SLP3
																															G1SPH1
																															G1T418
																															G1TH84
																															G1TJ66
																															G1TLQ2
																															G1TQ26
																															G1TQS2
																															G1TVL8
																															G1U572
																															U3KM01
																															U3KMQ6
																															G1SF57
																															G1TB05
																															G1TH55
																															G1TZH2
																															G1U3Q6
																															G1SL80
																															G1T2F8
																															G1T6S6
																															G8ZF20
																															Q07298
																															G1TNS4
																															P23035
																															G1SNS5
																															G1T0J6
																															G1TJ20
																															G1U7U3
																															G1TVH1
																															G1U469
																															Q9GLY5
																															U3KNP3
																															G1SF26
																															G1TJP0
																															Q6TGL3
																															G1U8M6
																															P62497
																															G1SJQ4
																															U3KP46
																															G1TEM1
																															G1SFQ9
																															G1SSG9
																															G1SFH9
																															G1TEX9
																															G1SPZ9
																															G1TWC1
																															G1T3B6
																															G1SZT8
																															G1TJP4
																															G1SSC9
																															G1T2G6
																															U3KNJ4
																															G1TUT9
																															Q6PV80
																															G1TLJ2
																															G1SW44
																															G1SJY8
																															G1SGG5
																															G1SUA4
																															G1T548
																															G1SL22
																															Q9BGN0
																															G1SMH2
																															P02562
																															G1STU8
																															G1T362
																															G1U895
																															G1U2R1
																															G1TB18
																															G1SYL5
																															G1U6H2
																															Q4AC90
																															G1U4K0
																															Q5YJI2
																															G1SQI2
																															G1TBL0
																															G1SH88
																															G1SQ10
																															G1T5H5
																															G1T678
																															G1SXL9
																															G1SUF9
																															G1T3Z6
																															U3KNV2
																															G1SMI4
																															G1TM80
																															U3KLT9
																															B7NZF4
																															G1SIA1
																															G1SFC3
																															G1SRH8
																															G1SUM3
																															G1STC3
																															G1SGU0
																															A2NTT2
																															G1TFL6
																															G1TDD2
																															G1SMI7
																															G1TDH6
																															G1SKQ8
																															G1TCZ0
																															G1SYL9
																															G1TD91
																															G1SS22
																															G1TKP3
																															G1SFQ7
																															G1T8X3
																															G1SUH8
																															G1TZE8
																															G1U222
																															G1SRZ6
																															G1U6H4
																															G1T650
																															G1THP8
																															G1T5H0
																															G1SU17
																															Q28677
																															G1T4L3
																															G1TZC9
																															G1SYS5
																															G1SZJ5
																															G1SY18
																															G1SL16
																															G1U660
																															G1SXN0
																															G1SJL9
																															G1SLL8
																															G1T0F8
																															G1SP05
																															G1T3R5
																															G1SJF5
																															G1U013
																															G1STS0
																															G1TYC1
																															G1TER0
																															G1SPW0
																															G1T8K1
																															G1TAM3
																															G1T9W8
																															G1ST32
																															G1SEW5
																															G1TTP5
																															G1U634
																															G1T5Q4
																															G1SRS0
																															G1TEE3
																															G1SL51
																															G1SXG2
																															G1SEW3
																															G1SFX2
																															G1SK90
																															G1SGW1
																															G1SGY9
																															G1T2T9
																															G1T303
																															G1T520
																															G1U869
																															G1T3W9
																															G1TSM9
																															G1TV25
																															G1STM7
																															G1SQF2
																															B8K1B8
																															G1U4D1
																															G1T753
																															G1T4G0
																															G1SSN5
																															G1SI06
																															G1T7K3
																															G1SVA1
																															G1SVE5
																															G1SKH2
																															G1TJR5
																															G1TIN1
																															G1T8Y0
																															G1T607
																															G1SI19
																															G1SR61
																															U3KM69
																															G1SVU8
																															G1SE56
																															G1TBQ5
																															G1SZ94
																															P27123
																															G1TNQ1
																															G1TAK0
																															Q4PLJ0
																															B7NZS4
																															G1SJG7
																															G1SYW5
																															G1T9Y4
																															G1TTB2
																															G1SX89
																															G1TUM7
																															G1T5V9
																															G1T9L6
																															Q4U0X5
																															G1SGQ0
																															G1TTQ6
																															G1TB37
																															G1SUT1
																															G1SET2
																															G1T1D1
																															G1TCX1
																															G1SP21
																															G1TH12
																															G1U016
																															G1SUL4
																															G1SNP1
																															G1SV62
																															G1TAK5
																															G1TPR2
																															G1TCC8
																															U3KPG8
																															G1SM91
																															G1SIV0
																															G1STR6
																															G1ST34
																															G1T465
																															G1SMT7
																															G1U1D0
																															G1TWY4
																															G1TDB1
																															U3KMG1
																															G1TFX4
																															G1TXW2
																															G1T8S9
																															G1SQK1
																															G1T511
																															G1T3M5
																															G1T0W7
																															G1SDU1
																															G1TJN7
																															G1SU37
																															G1TGD9
[truncated: 2,635 more rows]

## Sheet: Original Study Data (Gene Names
Assay	In vitro	In vitro	In vitro	In vitro	In vitro	In vitro	In vitro	In vitro	In vitro	In vitro	In vitro	In vitro	In vitro	In vitro	In vitro	In vitro	In vitro	In vitro	In vitro	In vivo	In vivo	In vivo	In vivo	In vivo	In vitro	In vitro	In vivo	In vivo	In vivo	In vivo	In vivo
Context	Osteoblast differentiation	healing stimulation	healing stimulation	healing stimulation	healing stimulation	healing stimulation	healing stimulation	Osteoblast differentiation	Osteoblast differentiation	healing stimulation	healing stimulation	Osteoblast differentiation	Osteoblast differentiation	Osteoblast differentiation	healing stimulation	healing stimulation	healing stimulation	Osteoblast differentiation	Osteoblast differentiation	osteoporosis	osteoporosis/osteopenia	low bone mineral density	osteoporosis/osteopenia	osteoporosis/osteopenia	healing stimulation	healing stimulation	fracture healing	healing stimulation	osteoporosis	healing stimulation	healing stimulation
Question	time-series of differentiation	effect of functionalized implants	effect of functionalized implants	effects of coculture	effect of functionalized implants	effect of static magnetic field in 3d scaffolds	effect of functionalized implants	early differentiation	effects of high glucose	effect of functionalized implants	effect of MF	osteolineage	early differentiation	adults vs. Fetal / aging	effect of functionalized implants	effect of functionalized implants	pro-osteoblastic factors	exposition to scaffold	time-series of differentiation	affected proteins	affected proteins	affected proteins	affected proteins	affected proteins	characterization of functionalized implant	characterization of functionalized implant	temporal analysis (35d)	effect of functionalized implants	affected proteins	effect of functionalized implants	effect of functionalized implants
Tissue	Cells	Cells	Cells	Cells	Cells	Cells	Cells	Cells	Cells	Cells	Cells	EVs	EVs	EVs	EVs	EVs	EVs	EVs	EVs	Serum-Plasma	Serum-Plasma	Serum-Plasma	Plasma-EVs	Plasma-EVs	ECM	ECM	Serum-Plasma	Bone	Bone	Bone	Bone
Species	Human	Human	Human	Human	Human	Human	Human	Human	Human	Human	Human	Human	Human	Human	Human	Human	Human	Human	Human	Human	Human	Human	Human	Human	Mouse	Mouse	Mouse	Rat	Rat	Rat	Rabbit
Quelle	https://www.ncbi.nlm.nih.gov/pmc/articles/PMC7860046/	https://pubs.acs.org/doi/10.1021/pr300640h	https://www.mcponline.org/article/S1535-9476(20)33688-4/fulltext#seccestitle200	https://onlinelibrary.wiley.com/doi/abs/10.1002/jcb.27394	http://proteomecentral.proteomexchange.org/cgi/GetDataset?ID=PXD009434	https://faseb.onlinelibrary.wiley.com/doi/full/10.1096/fj.201802195R	https://www.sciencedirect.com/science/article/pii/S0928493121004288	https://www.mdpi.com/1422-0067/22/15/7908#app1-ijms-22-07908	https://link.springer.com/article/10.1007/s11033-020-05811-x	https://www.sciencedirect.com/science/article/pii/S2590006420300260	https://onlinelibrary.wiley.com/doi/10.1002/jcp.26058	https://www.ncbi.nlm.nih.gov/pmc/articles/PMC7136136/	https://analyticalsciencejournals.onlinelibrary.wiley.com/doi/10.1002/pmic.202000036	https://www.frontiersin.org/articles/10.3389/fbioe.2021.640419/full	https://www.mcponline.org/article/S1535-9476(20)33688-4/fulltext#seccestitle200	http://proteomecentral.proteomexchange.org/cgi/GetDataset?ID=PXD009434	https://www.thno.org/v10p2293.htm#SM0	https://stemcellres.biomedcentral.com/articles/10.1186/s13287-020-02062-2	https://www.frontiersin.org/articles/10.3389/fbioe.2019.00092/full	https://asbmr.onlinelibrary.wiley.com/doi/full/10.1002/jbmr.3125	https://peerj.com/articles/9009/	https://www.mdpi.com/2072-6643/11/12/2853	https://www.ncbi.nlm.nih.gov/pmc/articles/PMC5946082/	https://analyticalsciencejournals.onlinelibrary.wiley.com/doi/10.1002/elps.201900130	https://www.sciencedirect.com/science/article/pii/S2452199X20301201?via%3Dihub#sec2	https://journals.sagepub.com/doi/full/10.1177/2041731420926918#_i2	https://onlinelibrary.wiley.com/doi/full/10.1002/jor.23754	https://www.nature.com/articles/s41598-020-75527-2#citeas	https://onlinelibrary.wiley.com/doi/full/10.1111/clr.12950	https://www.sciencedirect.com/science/article/pii/S2214031X20301169	https://onlinelibrary.wiley.com/doi/full/10.1111/jre.12498
PXD	PXD020908	PXD000058	PXD002498	PXD011844	PXD009434	-	-	-		-	-	PXD017172	PXD017372	PXD022851	PXD002498	PXD009434	-	-	-	-	-	-	PXD006463	-	-	-	-	PXD016135	-	-	-
FC cutoff	0.263034	-	0.5	-	0.5	1	1	1	-	0.38	1.5	S0=2	0.5	S0=4	0.5	0.5	0.584963	-	1	0.137504	0.263034	0.584963	1	-	-	0.1	-	0.584963	-	0.263034	-
sig cutoff	0.05	0.05	0.05	0.05	0.05	-	0.001	0.01	0.05	0.01	0.05	0.05	0.05	0.05	0.05	0.05	0.05	0.05	0.05	0.1	0.05	0.05	-	0.05	-	0.05	0.05	0.05	-	0.05	-
sig type	p value	p value	p value	p value	p value	-	p value	FDR	p value	FDR	p value	FDR	p value	FDR	p value	p value	pvalue	FDR	p value	peptide-based meta pvalue	p value	p value	-	p value	STEM clustering	p value	ANOVA	p value	on/off approach	p value	on/off approach
Typ of proteins	significant in any	significant in any	significant in any	significant	significant in any	significant	significant in any	significant	significant	significant in any	significant in any	significant	significant	significant	significant in any	significant in any	significant	significant in any	significant in any	significant	significant in any	significant in any	significant in any	significant in any	significant	significant	significant	significant in any	significant in any	significant	significant in any
	HDLBP	COL1A2	SERPINB6	SERPINB6	TXNRD1	COX6A1	VIM	PDHB	no Gene names provided	UBE2O	AHNAK	ROBO1	C1R	FAT1	HSPA1A;HSPA1B	COL1A2	CLEC11A	ACAN	ART4	A2M	CRKL	GSN	SERPINA1	SERPINF2	ANGPTL4	Ptbp1	FCGR2B	Fn1	ACTC1	ENSRNOP00000075828	ACOX2
	NOSIP	AKR1C3	FGF2	UCHL3	COL1A2	COX19	PRPH	SOD2		EFTUD2	AK2	NCAM1	ITGBL1	SLIT3	THBS2	HSPA1A;HSPA1B	BGN	HAPLN1	FTL	B2M	APOC3	APOA1	PSMA2	WDR1	VTN	Col24a1	CA1	Prdx2	ACTA2	ENSRNOP00000043360	GALM
	GPX4	ARSA	CAPNS2;CAPNS1	RPL17;RPL17-C18orf32	RSBN1	SPPL2A	CALR	TUBA4A		PLCD1	ALDOA	OAS2	COL1A1	LAMA4	POSTN	ACTA2;ACTG2	NID1	CHAD	APP	C7	APOC1	CBR1	IGLV4-60	VCL	SERPINH1	Kidins220	CXCL1	Prdx5	ACTB	ENSRNOP00000029334	APP
	COL1A2	RPSA	SPTAN1	PCMT1	TPM3	PPTC7	HSPA8	INS		PSMC1	ANPEP	CADM1	COL4A1	DDOST	CLIC1	THBS2	MMP1	BPIFB1	OTUB1	C9	APMAP	SERPINA1	IGLV4-3	YWHAZ	DCN	Ccl8	GDF15	Hbb	ACTG1	ENSRNOP00000060568	APOA1
	KHSRP	CAPZB	CTSD	AKR1C3	RPL17;RPL17-C18orf32	GTF2H2C	HSPA2	MYH15		PDAP1	ANXA1	DOCK1	DCN	UBE3A	CCN1	POSTN	OLFML3	PRG4	AZGP1	CD14	PDIA5	CP	EPPK1	SH3BGRL3	S100A11	Cox8a	JAM2	Ahnak	ENO1	ENSRNOP00000027561	BPI
	HNRNPDL	ACTA2;ACTG2	TCEA1	PWP2;LOC102724159	VCL	GTF2H2C_2	HSPA6	NAMPT		C6orf108; DNPH1	ANXA2	CORO7-PAM16;CORO7;PAM16	THBS1	CTSD	GAPDH	ABI3BP;DKFZp667H216	SPOCK1	APOA1	CD81	CFD	ESD	HEL-S-62p	IGHV3OR16-13	HIST1H4A	ANXA1	Ctns	PLAT	Mug1	APOA4	ENSRNOP00000075269	ENO3
	IKBKG	MYL6	THBS2	CAPNS2;CAPNS1	FGF2	FRMD6	HSPA7	VDAC1		RPS11	ANXA5	TM9SF4	CFH	CD9	SERPINE2	COL12A1	MMP2	COL4A1	FBN2	CHL1	RAD51D	HP	CMIP	ARPC3	COL24A1	Cxcl12	DNAJC19	Col15a1	APOC3	ENSRNOP00000070338	CAPNS1
	ITSN2	ALDH1L2	PSMB9	CTNNB1	ILK	RPP25	HSP90B1	HM13		RPS15	ATP5J	RAB6B	HAPLN1	SUCLA2	MMP2	LTBP2	LAMC2	COL11A1	NID2	COMP	SEMA7A	SERPINC1	CD177	FERMT3	PLXNB2	Praf2	TFPI	Capzb	COTL	ENSRNOP00000015472	CAPN1
	VTA1	CNN2	RPL34	RPS18	MGLL	MOV10	HSP90B2P	ITPR2		RPS18	ATP5O	DKFZp686L22104;MATR3	IGFBP2	TNXB	CD44	CCN1	LTBP2	MUC5B	S100A6	DBH	ARHGAP1	HEL-S-51;VDBP	ST3GAL6	CORO1A	ANXA1	Igfbp5	CD84	Serpina1	CCNDBP1	ENSRNOP00000019386	rabClC-2
	BOLA2-SMG1P6;BOLA2B	CYCS	NPC2	CRYBG1	CD276	CDC42EP2	ENO1	APOC3		RPS23	BANF1	IFRD2	IGFBP4	ALDH1L2	FLNA	LDHC;LDHA;LDHAL6A	HOOK3	IGKC	PLEC	FCGBP	TPM4	KNG1	RPL17;RPL17-C18orf32	TAGLN2	S100A10	Ncam1	CXCL16	Lcp1	LGALS5	ENSRNOP00000035943	C3
	SLC4A1AP	CHCHD3	CALD1	CTSD	FAP	TRIM47	PDIA3	HSPA5		RPS25	CALD1	SYTL2	LRP1	SSC5D	PTX3	COL1A1	NEO1	CILP	NUTF2	GPLD1	PTPRC	AHSG	ITGB6	ITIH4	LGALS1	Tnc	ADIPOQ	Apoe	NRP2	ENSRNOP00000073458	CORO1A
	SELENOF	HNRNPAB	LTBP2	DPYSL2	DCUN1D1;DCUN1D2	INTS13	HSPA5	PPP5C		RPS26; LOC101929876; RPS26P25	CAPZA1	HLA-B	EFEMP1	CD81	CCN2	COL3A1	PTX3	APOD	THBS1	IGHG3	GANAB		CDH23	LIMS1	ANXA4	Icam1	CHIT1	Actr3	ZDHHC11	ENSRNOP00000042156	CYBA
	PSME2	CALD1	APOL2	PDCD11	RBMX	XPR1	PRSS1	TGM2		FAU	CAT	PPT1	VASN	EIF1AX	FBN1	FN1	IGFBP5	COMP	LGALSL	IGHG4	NPEPPS		BIN2	TUBB1	IGF2	Tgfbr3	SERPINA6	Prdx1l1;Prdx1	PPAPDC3	ENSRNOP00000003326	NUBP1
	PDZD11	EEF1D	RPL18	ALDH3A2	RPS4X	PLSCR4	ACTB	TMEM131L		RPS3A	CCDC124	IFNGR1	CD248	SRSF1	YWHAZ	GAPDH	APOB	ABI3BP	MFGE8	IGHM	PSMA5		PSME2	PKM	SPARC	Hmgn1	TNFRSF1A	Acta2;Actg2	RGD1564651	ENSRNOP00000014993	DDOST
	RTF2	SARNP	CCN1	ILVBL	HLA-A	TBCEL	ACTG1	PTX3		RPS4X	CD3EAP	THBS2	LOXL2	COL12A1	LRP1	GNAI2	CFH	IGHG1	COL5A2	IGKC	PSMA2		IGHD	TUBA4A	FBLN2	Tgfb1i1	FGF10	Fabp4	ST5	ENSRNOP00000027482	EEF1G
	FGF2	AK2	PPP1R12A	ACO2	RPL36	TXNIP	POTEE	HSPD1		RPS6	CD44	STAT2	EMILIN1	COL6A3	PCOLCE	COL5A2	EML2	APCS	ANPEP	IL1RAP	B4GALT1		SVEP1	SERPINA1	LOXL3	Wasl	TNFSF8	LOC685883;Myl6	ARHGDIA	ENSRNOP00000046032	HSP90B1
	MBNL1;MBNL3	REXO2	DYNC1LI2	CD81	PXN	PUDP	POTEF	SCN2A		RPS7	CD99	MYCBP2		SDC2	TGFBI	MMP2	STC2	FGA	CHI3L1	LGALS3BP	C9		ACE	PFN1		Col1a1	HDAC8	Rpn2	MRRF	ENSRNOP00000059708	ECE1
	NAV1	ACTN1	CSTA	HSPA8	TNS1	EIF1AX	POTEI	NDUFAF2		RPS8	CKAP4	SDF4		PACSIN3	IGFBP7	ANXA5	INHBA	IGLL5	PCOLCE2	LYVE1	LMAN2		ILK	FLNA		Ctsk	STAB2	Adipoq	Serpinh1	ENSRNOP00000044411	EIF2S1
	PCMT1	MYL12A;MYL12B	FTH1	RAB14	TPM4	SMIM8	POTEKP	APOA2		RPS9	CLTA	BBS9		SLC3A2	CEMIP	LGALS1	QSOX1	VCAN	MYH9	SHBG	ITIH4		BTAF1	YWHAE		Igf2r	SERPINA7	Vcl	STAT3	ENSRNOP00000041515	EIF3H
	F5	RPS5	FABP3	ARPC4-TTLL3;ARPC4	GPNMB	SLC35B2	POTEJ	HSPA13		XRN2	CMC2	JAK1		LTBP2	HTRA1	COL11A1	TSPAN14	IGHA1	FBN1	TIMP1	IGFBP6		TTN	VWF		Itgb2	MMP3	Cp	SOD1	ENSRNOP00000022170	EIF3I
	NOLC1	PDLIM1	SERPINE2	PES1	THBS2	LAMP1	ACTBL2	SLC1A5		RPLP0	COX4I1	JAK1		LAMB1	TUBA1C	COL6A1	CXCL1	DCN	COL16A1		FCGR3A		IGHV1-69D	ANK1		Postn	CRTAM	Col12a1	TPM3	ENSRNOP00000003514	SOD3
	TK2	P4HA2	DBI	SMPD4	RPL29	NUDT1	ATP5B	ABHD10		RPLP1	COX5A	MAP1LC3B2;MAP1LC3B		HADHA	ADAMTS1	COL6A2	AGRN	ADAMTS2	HSPG2		XYLT2		SELPLG	IGLV3-19		Trp53rka	PROC	Srprb	VIM	ENSRNOP00000025606	FPR1
	LAMA4	ARPC5	MMP2	APEH	KYAT1	PHYHD1	CALU	CCDC144CP		RPLP2	COX5B	CD81		LONP1	EMILIN1	H2AX	HABP2	ULBP2	STC1		SERPINF1		GPRC5C	LEG1		Ube2v2	CCL3L1	Orm1	HSPD1	ENSRNOP00000066023	NYDAS1
	ELOVL5	USO1	CTSA	H3-3B;H3-3A;H3-3B;H3-3A	ALDH1L2	UBXN4	HSP90AB1	HPX		RPL10	CPNE1	TGFBR1		PRKCSH		FLNA	CCDC80	OGN	CTGF		CCL14		RPSA	SPTA1		Trp53rkb	SELL	S100a9	PLG	ENSRNOP00000040828	H6PD
	NCEH1	CBR3	P4HA1	LSM3	ARHGEF2	VPS45	HSP90AB3P	PHB		RPL10A	CPSF6	FLNA		QSOX1		CES1	PAPPA	EFEMP1	COL5A1		NBL1		ALB			Smad4	SERPINA5	Hp	A1I3	ENSRNOP00000024186	PYGM
	H2AZ2;H2AZ1	IDH1	PRKAR2A	SRSF1	SH3PXD2B	SH3BP1	HSP90AB2P	HP		RPL13	CTTN	ABI3BP;DKFZp667H216		AGRN		ITGA3	PXDN	FGB	EHD3		PTGDS		IGKV3-7;IGKV3OR2-268;IGKV3D-7			Psme1	BCL2L1	Pdia3	A1M	ENSRNOP00000011747	GMPR
	STON1;STON1-GTF2A1L	AK1	HMGA1	RPS24	BST1	OCRL	HSP90AA2P	ZNF264		RPL13A	CYR61	H3-4;H3C15;H3C14;H3C13		SDCBP		MSN	DNAI2	IGFBP6	VEGFC		C1QB		SPTAN1			Igtp	APOE	Flnc	AHSG	ENSRNOP00000051894	GMPR2
	GATD3;GATD3B	ASS1	LGALS3	CAMK2B;CAMK2D	POSTN	HSPA14	HSPD1	SLC38A2		RPL15	DCTN2	PLAU		ADAM10		CCN2	CXCL6	OLFML3	RCN3		LYZ		MYO18A			Irgq	HK1	Ca1	PRSS1	ENSRNOP00000009123	HSP90AA1
	ARSA	FTL	COL5A1	ADD1	RPL34	ODR4	P4HB	FTH1		RPL18	DDX21	GOSR1		PGRMC2		FBN1	EXT2	A2M	ITGAV		FCGR3B		HLA-DQB1;HLA-DPB1			Ctgf	REN	Dpt	ANXA1	ENSRNOP00000026483	HK1
	RPSA	FTH1	ATP6V1B1;ATP6V1B2	PRRC2C	CNN2	TGFB1I1	RCN3	TTR		RPL18A	ECHS1	NUP155		LAMA5		HSPG2	LTBP1	CTSB	SEC23A		LBP		HLA-G			Otud7b	MBL2	Flna	ANXA2	ENSRNOP00000049537	HK2
	ABLIM3	CSTB	RPS3	DCTN1	RPL31	PTPRG	PKM	CPXM2		RPL19	EEF1A1	RPS6KA1;RPS6KA2		ERLIN1		COL14A1	EFEMP2	LOXL2	FIBIN		B2M		ATAD2B			Ppat	PLA2G2A	Postn	APOA1	ENSRNOP00000011609	KPNA4
	CAPNS2;CAPNS1	GAPDH	RPL13	EEF1D	RPL35A	RABL6	PPIA	TTLL6		RPL21	EEF1G	PUM1		SLIT2		MFGE8	CORO1A	NEGR1	ANXA6		DKFZp666N164		RNF11			Cd68	IL1B	Pdlim3	APOA2	ENSRNOP00000023555	ITGB6
	IGHV5-51	RPLP2	S100A4	NDUFS8	RPS24	SEC14L2	NCL	MARCKS		RPL22	EGFR	WNT5A		ERLIN2		MVP	APP	SDF4	NEO1		C4A		DHX8			Bmp1	CFHR5	Tnn	CFB	ENSRNOP00000064623	IL18RAP
	HSPA1A;HSPA1B	RPLP0;RPLP0P6	COL8A1	CDC73	SEPTIN11	TAGLN3	RPLP2	FHL1		RPL23	EIF4A1	TNFRSF1A		CYB5R3		PCOLCE	NID2	LAMA1	CAV1;CAV3		WRN		FABP4			Gja1	OSM	Col6a1	BLVRB	ENSRNOP00000068006	IL1RN
	RALGPS2	SSB	CCN2	MYO1C	COL12A1	WWTR1	HSPA9	AK3		RPL23A	EIF4B	LUC7L		EGFR		IGFBP7	FBN1	BMP1	AP2A1;AP2A2		TF		MYL6			Oplah	PLA2G7	Col14a1	BIN2	ENSRNOP00000042341	KATNAL2
	FXR1	COL5A2	RPS9	CELF1	NPC2	BNIP1	NPM1	CXCL5		RPL24	ENO1	PABPC4		COL1A1		CEMIP	PCOLCE	CST3	CALU		PF4		RABL2B;RABL2A			Trmt112	CD55	Nid1	CHST11		KRT3
	ATAD2B	ATP5F1B	CLIP1	RPS17	ACSL1	BCL2L1	LMNA	GMPPA		RPL26	FLNA	GEMIN4		COL3A1		HTRA1	THBS1	MMP14	S100A10		SPP2		RPS18			Pir	CMA1	Marcks	CAT		CENPE
	ACVR1	S100A6	RPL9;RPL9;RPL9P7;RPL9P8;RPL9P9	ESYT2	HSPA4L	TTC38	C1QBP	NCAPH		RPL27	FTH1	CDCA3		CRYAB		SEMA3C	COL7A1	EDIL3	APOE		CEP295		STX3			Mvk	DSG1	Aldh2	CFH		KIF12
	RBMX	NPM1	PHB;PHB1	NSF	MYO1B;MYO1H	PRAF2	ACO2	CSRP1		RPL27A	GAPDH	CCS		FN1		TUBA1C	TGFBI	GOLM1	F9		PF4V1		DKFZp686L22104;MATR3			Pdgfrb	KDR	Col6a2	COL1A1		KIF14
	RPS20	APRT	FBN1	RPL18	HADH	PIP5K1A	FKBP2	HYOU1		RPL28	GNS	DDX39A		OAT		ANGPTL4	NOTCH3	HTRA1	BSG		CLEC3B		PROS1			Rab2a	ACVRL1	Xdh	COL12A1		LDHB
	ATAD1	UCHL1	TIMP3	RPS3A	PPP2R5D	MYO5A	GAPDH	RDH11		RPL29	H2AFV	POLR3A		RPN1		PLSCR3	TUBA4A	CFH	SERPINE2		WDR53		SRSF3			Apoe	ASAH2	Hspg2	COL1A2		LamR1
	RPL37A;RPL37AP8	TXN	ATP6V1E2;ATP6V1E1	RAB27B	RASA1	KIAA1217	ACTN4	CD82		RPL3	H2AFY	IFIT3		ALDH2			MAPRE2	NRP1	TPI1		BASP1		HLA-A			Gsta4	SMPDL3A	AABR07060872.1	C3		NR1H3
	RPS4X	PRKAR1A	RPL4	PGRMC1	RPS6KA1;RPS6KA2	SNX7	GANAB	ACOX1		RPL32	HBA1	IKBKB		KRT18			MMP3	CTHRC1	UCN3		COL1A1		HLA-A			Aspscr1	ING1	Abi3bp	C9		MDH2
	DAAM2	PDHB	CAPG	PTGES	MSRB3	SUB1	HSP90AA1	CDH13		RPL34	HIST1H1E	SPTLC1		COL5A2			PLAT	GM2A	C1QTNF1		FGL1		HLA-B			Cdh11	PDE3A	Rrbp1	LOC100360150		m6p/igf2r
	CLN6	PYGB	CTSK	CDIPT	MYO1C	SMAD4	TUBA1A	APP		RPL35	HIST1H2AB	STX6		ATP5F1B			DKK3	SERPINE2	CPM		DPT		HLA-B			Hist1h4m	SERPINE2	Lyz2;Lyz1	CAPZA1		MARCKSL1
	SH3D19	G6PD	MAP1B	SCAMP3	FKBP11	C3	TUBA1B	FBLN1		RPL36	HIST1H2BD	PIP5K1C		EPHX1			XYLT1	LUM	GALK1		PON1		HLA-B			H2afy	VIP	Plec	FABP5		MEPE
	DIP2C	HARS;HARS1	ARCN1	HNRNPR	IGF2BP2	AAMDC	TUBA1C	UGT1A9		RPL36AL	HIST1H4A	GREM1		MME			PTPRF	LOX	GDF6		DNM1L		RPL36			Ogfr	SLITRK1	Fmod	LOC100363177		MED6
	SYTL2	XRCC5	AARS1	TPD52L2	PRKD1;PRKD3;PRKD2	KRT1	TUBA3C	2008-09-01		RPL37	HIST2H2BF	KPNA6		PDHA1			COL1A2	COL5A2	COL12A1		GLIPR2		KRT10			Specc1	CCL1	Myh9	FGA		TIMP2
	PXN	LAMP2	RPL14	TIMM44	LTBP2	HMGB2	TUBA3E	TPM2		RPL37A	HIST2H3A	CS		HNRNPA1L3;HNRNPA1			LOXL1	CCDC80	KPNB1		PSMB1		IGHG3			Itgb1	PECAM1	Fbln2	FGG		METAP2
	TJP2	RNH1	HMGA2	GET3	PARVA	CYP1B1	TUBA4A	COL6A1		RPL38	HMGB1	DDX58		PARP1			PARVB	CDH2	COPB2		CLU		PHGDH			Col1a2	IL22	Iqgap1	FN1		PLA2
	FAM107B	TPT1	CDH13	ACTN3;ACTN4	ATP6V0D1	RCC2	XRCC5	GFPT1		RPL39; RPL39P3	HMGN2	EGFR		PTPRF			LCP1	POSTN	ANGPT1		PON3		CD9			Reps2	LGALS4	Grn	FLNA		MAPK13
	DPYSL2	PKM	H2BC5	NRDC	RPL18	SBSN	OAT	DLAT		RPL4	HMGN4	F2		CLU			VCAN	EMILIN1	GANAB		EZR		TNS1			Srd5a3	BCL2	Fbn1	FFAR4		SMAD1
	TCEA1	HSP90B1	ACTR1A	UGDH	PDLIM1	RPRD2	RPSA	PRDX3		RPL5	HNRNPA0	SERPINC1		LAMC1			IL6	TGFBI	WNT5A		SSC5D		DDX3X			Hgd	ENTPD1	Afm	RGD1560797		MDR3
	SYNJ2	NQO1	RPL27	TOM1	PGRMC1	GNL1	OXCT1	STEAP2		RPL6	HNRNPA1	APOE		PDHB			LOX	GALNT5	SOD2		TIE		DOCK10			Abhd10	FN1	Acaa2	HP		MYL1
	SCARB2	DSP	B2M	EDF1	HIP1	GBP2	PLOD2	RPF2		RPL7	HNRNPA3	FTL		ACADM			TIMP1	NID2	COL6A2		APOL1		EPS8			Gusb	SIGLEC7	Myl12b	HNRNPK		BTK
	PHGDH	TCP1	RPL24	PLXNA2	IGF2BP3	RPIA	ADAM30	AFDN		RPL7A	HNRNPR	OAT		PC			CASK	TIMP2	SPTAN1		INHBE		AP1S3;AP1S1			Specc1l	TSLP	Eno1-ps1;Eno1	HRG		LCK
	PPT1	VCL	SPTBN1	WDR1	DNM1L	ABRACL	STYXL1	VDAC2		RPL8	HSP90B1	ITGB3		COL11A1			BLVRB	HMCN1	COMP		ASAH1		TPM4			Gns	CRELD1	C3	H2AFV		OLFR610
	ATP13A3	PGAM1	FSTL1	DNAJC13	PLOD2	SERPING1	RBM48	NDUFV2		ANP32A	HSPA5	HMGN2		COL6A1			IGFBP7	SERPINE1	F10		V-kappa-3		GOLM2			Comp	LTA4H	Gpd1	IGG-2A		OLFR643_2
	RPS14	SRM	SQSTM1	PDCD6	SDCBP	PPP1R10	FKBP10	TAGLN		ANP32B	HSPA8	ICAM1		COL6A2			BPGM	PXDN	HOXC10		NEBL		COX15			H2afx	ABL2	Prdx6	IGH-1A		SPP1
	DDX3X	FLNA	PCBP2	STAM2	PDXK	DTX3L	HYOU1	MOGS		ACTB	HSPE1	KRT18		COL6A3			COL18A1	CD109	EMILIN1		NCK2		ALDOB			Hnrnpk	CD47	Park7	ITIH1		OSBPL11
	DOCK10	TGM2	DKFZp586I031;SEPTIN7	ATP5MG	HSPB6	COA7	HMGB1	HSPA9		LYPLA1	ILF3	H1-0		COX4I1			PRSS23	CILP2	COL6A1		C1S		FGFR1			Ctsc	ACE2	Mdh1	ITIH3		ZDHHC6
	EPS8	UBA1	IGFBP7	GFPT2	TOR1A	GSTT2B	CANX	CSRP2		AEBP1	ITGA3	MMP2		BMP1				CLSTN1	PAPPA		PGLS		ECE1			Ptges2	SEZ6L2	Got2	KNG1		FKBP1B
	MICAL2	HNRNPA2B1	CSRP2	USP19	TGFB1I1	FEN1	GOT2	COL4A1		ARF5	KRT9	IFIT2		NID1				DAG1	NT5E		HEL180		IDE			Afg3l1	NOV	Ctsb	KNG1/1		PPIL1
	AP1S3;AP1S1	RPS3	DBN1	RTN3	ACTN3;ACTN4	CLASP2	RPL9	GNA12		FTO	KTN1	IFIT1		EZR;RDX				SEMA7A	SPTBN1		IGHV3-64D		C1R			Prkacb	DCN	Col1a1	LLGL1		PLCL1
	RB1	ACAT1	HP1BP3	AHSA1	PRPSAP2	XPO5	DBN1	TOR1AIP1		PARVA	LIMA1	C4A		PDGFRA				CLU	COL6A3		VH3		GPNMB			Clca3a1	HAVCR2	Pvalb	LUM		ATP8A1
	ANKS1A	RPS12	CCDC80	H6PD	ACSL4	NECAP1	CAPZA1	HNRNPUL2		APP	LRP1	H1-4		HK1				PRSS23	CD59		FLJ00382		DSC2			Cherp	IL11	Apoa4	CAPG		PMM2
	FARS2	ATP5F1A	AHNAK2	CLPTM1	PRAF2	CCDC88A	CCT8	TMX1		ACIN1	LRRC59	LAMC1		COMT				FSTL1	IGFBP2		HEL-214		ABCD3			Nid1	SOD1	Fgg	RC3H2		PIGR
	RPL29	EEF1G	SULF1	TOMM40	VPS4B	HSP90AB2P	GLS	DHCR7		ASS1	MRPL12	TOP1		SCP2				TIMP1	ACAN		IGLL1		FBN3			Arf3	RPS6KA5	Ttr	MYL6		PIP
	ARID1B	TKT	MMAB	CYB5A	MACROH2A1	DCAKD	TMSB10	EIF4A3		ATP5D	MRPS36	B4GALT1		PPIB				CTSZ	PYGB		CD5L		TGM3			Pde12	LMNB1	Alb	NPM1		PTGER3
	TMEM167B	ALDH4A1	TES	CYB5R3	ALDH1L1	NBAS	PSIP1	RAP1GAP		DDX42	MYL6	NQO1		LAMA2				LAMB1	LAMA4		VH6DJ		ITGB2			Smad2	VTN	Mdh2	PPIA		PSMB11
	PRKAG2	RPL12	RAB23	AK1	ATP5MG	GSTM2	A2M	CNN2		BZW1	NDUFB11	DSP		ACAT1				CCN2	PXDN		ZSWIM9		PDIA4			Klhl9	CD63	Apoa1	PRDX1		PSMB4
	ITCH	PPP2R1B;PPP2R1A	GSTK1	LMNA	SEC14L2	EMC8	STX7	PGLYRP2		BCLAF1	NUDT21	H1-2		ATP5F1A				HSPG2	ANXA2;ANXA2P2		C4BPB		TGFB1			Dok2	FGF8	Ldha	PRDX2		PSMB6
	SDF4	ALDH1B1	CHCHD2;CHCHD2P9	CAT	MYO1D	SUPV3L1	AHNAK	ADAMTS1		BET1L	NUMA1	POR		ITGA3				NID1	TPM4		DKFZp686C15213		FBXW4			Myh9	FCRL3	P4hb	PGK1		AGO2
	JAK1	CTNNA1;CTNNA2		CSTB	SORBS2;SORBS1	RTCA	ACTC1	DOCK7		CTNNBL1	NUP133	HMGA1		PTX3				CDH11	CXCL6		DKFZp434J0650		SSC5D			Sptan1	KREMEN2	Gstp1	PGAM1		PPM1A
	ARHGEF2	MYH10		ANXA1	PLPBP	COL5A3	ACTG2	ASS1		HEXA	NUTF2	EIF2AK2		S100A4				MFGE8	WISP2		V3-4		CD81			Gnao1	ULBP3	Aldoa	ACTL11		TGM1
	CSNK1A1	PGM1		GNAI2	OXSR1	SCFD2	ACTA2	HSD17B12		CALM3; CALM2; CALM1	PARP1	FDXR		EPHA2				B4GAT1	VIM		DKFZp686P15220		IGFBP3			Vdac2	CDC2	Serpina3k	CPAMD8		PTPN23
	SH3PXD2B	CAPG		UROD	CLIC3	CDC26	ACTA1	PRMT1		CALR	PCBP1	LAMA1		EPHB2				FBLN1	CLTC		IGK@		CLCA1			Cd63	BCAN	Ptma	GM17190		RPS18
	MAP1LC3B2;MAP1LC3B	MDH2		NPM1	EFEMP2	NCKIPSD	TLN1	ETFA		PRKAR2A	PCBP2	PTX3		NMT1				LAMC1	THBS3		PIGR		TSPAN2			Igf1	FGF6	Anxa1	HBB-B1		RPS6KA3
	NUDT5	GARS1		EPHX1	ADH1B;ADH1C;ADH4	ISYNA1	PDIA4	COL12A1		CPQ	PDIA4	MGAT1		SDHA				LRP1	SRPX		V2-17		POSTN			Scrn1	UBE2L3	Ckb	IGHG3		ATP2A1
	TUBAL3	RPL5		ANXA2;ANXA2P2	GSR	DOK1	ALDOA	SAA1		CSNK2A1	PDIA6	STOM		CHI3L1				PSAP	GAS6		PMEL		ARHGEF7			Fcgr4	KLK14	Tubb5	KB23		SCTR
	DIAPH2	IQGAP1		CAPN1	ADA	RABAC1	ACTN1	GLUD1		CSNK2B	PDLIM7	DPP4		ETFB				GAS6	MMP2		V1-2		CD58			Mturn	FGF16	Fabp3	LOC100909666		SELENBP1
	IGFBP3	ATP5PO		HEXB	ASS1	RTTN	CS	SQOR		CD81	PFN1	CD82		COL18A1				COL5A1	LAMA1		IGHV3-35		CYRIB			Psap	BAD	Sod1	RRBP1		PLK2
	ARMC1	ARCN1		APRT	TIMP1	TRAP1	FH	HSP90AA2P		TRIP10	PGRMC1	SHMT2		CAPG				PTX3	FTH1		V5-2		WBP1L			Lrch4	IL23R	Sod2	S100A4		PPP1CA
	POLR2E	GSS		CTSB	COL3A1	EDC4	LDHB	SP140L		PCYT1B	PGRMC2	GPC1		LRPPRC				NUCB1	CD44		DKFZp686J11235		ARPC4-TTLL3;ARPC4			Wdr92	C1S	Akr1b1	S100A9		Sh3gl2
	OSTC	CCT3		HSP90AA2P;HSP90AA1	COL4A1	ANAPC1	LDHC	DPYSL3		CBX1	PHB	NUDT1		STT3A				GGH	CXCL5		IGHV1-3		FAM25C;FAM25G;FAM25A			Igfbp3	PDXP	Gstm2	SNTB1		SPRR3
	TSPO	CNN1		ANXA6	CRYAB	PTGS1	EEF1A1	SFXN1		CBX3; C15orf57; CCDC32	PHGDH	TGFBR2		ATP5PO				AEBP1	LGALS1		GRIK3		EIF3H			Hcfc1	CD109	Myl2	TLN1		Slc16a10
	PRPS1	HNRNPA3		ANXA5	MYL1	DGKA	EEF1A1P5	TMEM165		CBX5	PKM	COL18A1		IDH2				CPA4	TNFAIP6		HPR		STK24			Cd47	AREG	Kng1	TUBB4A		SYNJ1
	RHOC	ACLY		LTA4H	FTL	AKR1C3	PGAM1	CCDC180		CSTF2	PSMA5	MCAM		ACADVL				FN1	TGFBI		IGKV6D-21		HNRNPC			Clec10a	JAM3	LOC108350839;Hmgb1l1;LOC690117;AC108595.1;Hmgb1	VTN		thrombin
	ISCU	YARS1		TUBA3D;TUBA3C;TUBA1A;TUBA3E	FTH1	SRSF3	PGAM4	MAP4K4		COPZ2	RAB5C	NES		HSD17B4				MXRA8	STC2		V1-7		SNRPD2			Smcr8	C7	Tpm4	LYZ2		TMSB4
	RPL34	NPEPPSL1;NPEPPS		CTSA	CAT	GSDMD	VCP	ACOT13		CCDC6	RBM14	ACADVL		SLC16A1				COL6A3	LAMB1		DKFZp686G11190		ALB			Dpy30	FCER2	Mcpt1	RBM3		TSHR
	TMEM185A;FAM11A;TMEM185B	MARS1		PDHB	GBA	CPD	PTRF	OAT		COL4A1	RBM4	CDK9		SUB1				UGDH	VCP		IGHM		PTMA			Rab1b	CCL23	Hnrnpa1;AC109707.1;LOC120096281	Serpina3K		YARS1
	CNN2	EIF6		PYGB	HSPB1	MRPS6	HNRNPA1	AKR1B15		COL7A1	RBMX	RAB27A		EPHB4				COL1A2	PGM1		DKFZp686K04218		UMAD1			Nup50	NTRK1	Calm3;Calm2;Calm1	HPS5		INSRR
	MGMT	RUVBL1		RALA	RPN1	DCP1A	ANXA1	ALDOB		COL8A1	RFTN1	MECP2		SLC12A1;SLC12A2				COL6A2	EEF2		V4-2		PLSCR1			Stom	TNFRSF1B	Tuba3a;Tuba3b	SPZ1		USP19
	ZDHHC20	ACTR1A		TOP1	SERPINB2;SERPINB10	EFEMP2	HNRNPH1	ACTN2		COL16A1	RPL12	HMGA2		HADHB				ILF3	SPARC		JCHAIN		CMTM5			Guf1	TBK1	Ppia	THBS1		USP7
	EIF1AX	YWHAG		PC	SSB	HMGB1	DPYSL2	AKR1B1		COMMD3	RPL13	LAMB2		LAMB2				RCN1	CAND1		V1-5		ABHD14A-ACY1			Fcho2	HAMP	Ampd1	TPM1		USP11
	RBBP4	PSMC6		ADH5	KRT18	WDFY1	EEF2	LMNA		C1R	RPL13A	CDH11		OXCT1				HSPE1	SNED1		IGHV3-72		IGFBP1			Pdlim1	USP25	Ahcy	USP20		UBE2R2
	EIF1B;EIF1	EEF1A1		EEF2	COL5A2	THUMPD3	SET	LMNA		MYEOV2; COPS9	RPL14	B2M		FBLN2				COL6A1	SPON1		UTY		CLDN5			Snrpd1	CAMKK1	Cox4i1	GC		USP13
	PES1	RPL23		AKR1A1	ENO1	CAMSAP2	SETSIP	CEP192		H2AFY	RPL18	RPS16		HSPG2				MVP	EEF1A1;EEF1A1P5		IGH		SMARCD1			Prkar2b	PDE7A	Txn;Txn1	ALDH2		ADPRS
	TPCN1	RACK1		RAC2	SERPINE2	FIS1	UBA1	MDH2		CTPS1	RPL19	RPS28		SLC25A3				SEPTIN11	PAMR1		URB2		ACTN2			Fyco1	CRLF2	Lgals1	APOE		AFAP1L2
	GPM6B	TMSB10		RPS2	DCN	CHMP2B	FUS	IDH3A		CAND1	RPL23A	RPS21		IFITM3				S100A9	DCN		IGL		H3-3B;H3-3A;H3-3B;H3-3A			Cav1	NCAM1	Pkm	SLC4A1		ARRDC1
	ITIH4	TUBB2A		CD44	BPGM	NUDT3	EEF1D	CEMIP		CST3	RPL24	TUBA4A		CKAP4				C1S	TPM3		A2M		ATOH1			Src	AIP	Got1	CALCA		ASB8
	TAX1BP1	PFKP		FAH	GUSB	LAMB1	NUCB1	TPM1		COX7A2	RPL27A	H3C1;H3C2;H3C3;H3C4;H3C6;H3C7;H3C8;H3C10;H3C11;H3C12		LGALS3BP				KRT76	CXCL1		VH1		RPL23A			Fhl1	CGA	Rlc-a	CALD1		BPTF
	FLNA	TAGLN		TCP1	MMP2	ATP6V1D	ATIC	AKR1C1		DYNC1LI1	RPL28	HBA1;HBA2;HBA2		NSUN2				FKBP10	ABI3BP		V1-3		BTF3L4			Ap2s1	IL4	LOC297568;A1i3	CAST		BRF1
	SRI	GBE1		ARF3;ARF4	COL4A2	RANGAP1	DPYSL3	IGF2BP2		SPECC1L	RPL31	IFI35		GALNT1				TPM4	PKM		IGL		SRSF1			Nhlrc3	TACSTD2	Ca3	HIST1H2BCL1		SHOC1
	PTGES3L-AARSD1;AARSD1	G3BP1		VCL	ITGA5	VTI1B	PFN1	TMEM214		ZNF326	RPL32	DCD		G3BP1				HSPD1	ITGB1		IGKV2D-24		PROC			Cbr2	EEF1B2	Fgb	F2		CASZ1
	APTX	HNRNPD		ANXA7	HMOX1	AKAP8L	HNRNPC	PDP1		DDT	RPL34	AMPD3		PTK7				MAP4	COL8A1		KRT17		COL6A3			Srrm1	CD40LG	Eno3	CKB		CMYA5
	SSR3	DYNC1H1		RAB3B	PARP1	EIPR1	DHX9	CNIH4		DDRGK1	RPL36	APLP2		NNT				AHNAK	LGALS3BP		IGKV4-1		ACIN1			Gpnmb	FGF7	Anpep	FGB		COG5
	APOD	FLNC		PSMB1	ALDOC	RWDD4	RPLP1	PDIA4		DENR	RPL37	SPOCK1		SF3B2				ANPEP	ENO1		OTOL1		CYFIP2			Isoc2a	CNTN4	Atp5f1a	GSN		CSPP1
	ITM2C	GANAB		PTMS	HAPLN1	GDF15	EIF5A	ATP5MG		DRG2	RPL4	MGAT5		ADAM9				GAPDH	PCOLCE		DKFZp686K03196		SLC14A1			Mlec	KYNU	Pgam2	GPX1		DHX32
	ABHD14A-ACY1	RSU1		OSBP	PYGB	MAOA	IPO7	RAD23B		DPYD	RPL5	MGAT2		NID2				WDR1	COL7A1		DKFZp686O16217		TSPAN18			Spns1	KIF23	RGD1560402;Pgk1	GDA		DNAJA4
	SLC4A7	CNN3		FBL	PC	AKAP3	LRPPRC	A1BG		MCM2	RPL6	GALNT2		DAG1				NME2	PSMA6		IGHV1-58		CD59			Cln3	IL2RG	Acat1	GNG12		GGA2
	RPL32	TUBB2B		SCP2	ADH5	ADGRE5	HN1L	SRGN		DNAJA1	RPL7	TRAF2		LTBP1				TNC	FSCN1		V5-6		TRIM29			Sepsecs	KNG1	Calr	HSPB1		EIF4E1B
	H3-4;H3C15;H3C14;H3C13	CAVIN1		ATP2B4	COL11A1	ACTB	GRSF1	IDH2		MAP2K1	RPL7A	CALCOCO2		EMC2				MYH9	ANXA1				EEF1D			Phldb2	THBS1	Pgam1	HSPA8		ELMO3
	BLOC1S1	TPM1		ATP5F1A	CKB	MRPS31	YWHAG	ASPH		DYNLL1	RPS11	IFIT5		SLC1A5				GNG12	DYNC1H1				GNG5			Crlf3	KLK11	Nme2	LOC286987		EPS15L1
	TMA7	CTHRC1		RPL13	PKM	RBPJ	HDGF	MYBBP1A		DYNLT1	RPS13	MYO9B		PPP2R5E				LAMP1	PFN1				SLC3A2			Itm2b	MMEL1	Igg-2a	HIST1H2AK		ETFB
	CYSTM1	FBLIM1		S100A4	MMP9	ACSL3	ILF2	MT1E		HUWE1	RPS14	RIN1		CYP1B1				AKAP12	CTSD				ARHGDIB			S100a6	IDE	Igh-1a	HIST1H3C		INKA2
	EBF1;EBF2	DDX1		STOM	GLUL	IKBKB	HDLBP	REV3L		EHD2	RPS2	BMPR2		IMMT				ANXA1	MFAP2				NAP1L1			Hexa	MSLN	Ahsg	LMNA		FAM217B
	RPL35A	TAF15		PSMB4	NQO1	ATP6V0D1	BASP1	HADHA		ERC1	RPS20	CUX1		TOR1AIP1				CD44	KATNAL2				C12orf75;OCC1			Plbd2	LAMA1	Ctsd	LMLN		FBH1
	STEEP1	VAT1		LAP3	CD44	WDR75	NAP1L1	PAFAH1B1		EEF1A2	RPS21	DSG2		CPZ				CHI3L1	ACTN1				CD63			Mrps17	PSMA6	Hspe1	MGP		FBXO40
	GDAP1	CCT7		RPS9	ATP2A2	RBM26	HNRNPD	PTTG1IP		ENDOD1	RPS23	TRIM14		SLC25A24				BASP1	CXCL12				GRK6			Qrsl1	SKP1	Ca2	MAP4		FGD6
	HNRNPAB	GGT7		PRDX5	NPR3	ARL6IP1	HNRNPA3	KIF13B		HSP90B1	RPS25	GOLGB1		MTHFD1L				TPM3	SPP2				DDX31			Arf1	MAP3K7	Pebp1	LOC100910855		FLNC
	PIGG	C1orf198		PRDX3	ENG	IFT57	CTTN	ROBO1		EMC10	RPS28	DLGAP5		CSPG4				S100A16	MAPRE2				SERPINA10			Col12a1	ARID3A	Tagln	SPP1		FSD2
	TBCA	PDLIM7		ATP5F1D	IGFBP2	UBE2G2	HIST2H2AC	TUBB8		EIF1AX; LOC101060318; LOC107984923	RPS3A	MAN2A1		THSD4				HSPA8	HSP90B1				ACTN1			Lbp	PDCD1LG2	RGD1563581;S100a11;LOC100359550	POSTN		ISG15
	ANXA6	LMCD1		RPL12	RPL7	CLPB	HIST2H2AA3	TPRKB		EIF2S2	RPS5	UGCG		IKBIP				GLOD4	ANXA5				CHGA			Ndrg2	AFP	Csrp1	LOC313641		KRAS
	NPC2	LARS1		PEBP1	VCL	BPGM	TCP1	PLAUR		EIF3CL	RPS8	PCK2		CCDC80				COLEC12	GVINP1				HNRNPH1			Ints4	DNAJB1	Dpysl2	ADRM1		LNX1
	ELN	LIMA1		YWHAB	TYMP	LHFPL2	KIAA2022	DDX6		EIF3D	RPSA	LRRFIP1		MAMDC2				KRT1	ARPC1B				ACTN1			Lrrc8a	CCL27	Lgals5	ANKRD11		MTMR4
	COL6A3	UBQLN1		HSPA4	LMNB1	NCK2	OMG	CEP135		EIF3J	SART1	PDCD4		VPS36				DLD	ECM2				CRISPLD2			Tmem176b	CD36	Arcn1	CDV3		MYBPC3
	ACSL1	PA2G4		SPR	COL5A1	CLUH	GK2	GDF15		EIF3M	SDHAF2	ZNF326		AEBP1				HSPA1B	ATIC				PDGFA			Rab4b	CFC1	Lmna	EVI5L		MYL3
	NDUFV2	RTRAF		MYH9	TGM2	S100A13	LRRC53	PTGIS		EIF5	SEC16A	SAMD9		PLD3				PFN1	RELN				CAMP			Tmem104	CALR	Thbs4	LOC100361457		NID2
	STAU2	GSTK1		GGT5	ENPP1	IL18R1	TLE1	GNA11		EIF5B	SEC22B	RNF20		AHNAK2				RBMX	ACTR3				LEKR1			2310011J03Rik	PES1	Tkt	RGD1560186		NUCB1
	NAA50	STRAP		ATP5F1C	FBLN1	AKAP17A	NLRC5	MICOS13		FADD	SGTA	TPP2		SULF2				P4HB	TLN1				RELN			Wipi2	TNFRSF17	Hspa2	Serpinc1		NUDT13
	SDC2	HEBP2		ATP6V1A	WARS1	THOC6	MAPT	ECH1		FTH1	SLC1A5	GLT8D1		SULF1				HNRNPA1L2	TUBA4A				SLC39A11			Pc	PEX5	Vcp	SPTA1		PFN2
	EIF4B	COPG1		EIF4A3	PTX3	RAB32	MTERF1	APOH		FTL	SLC7A5	RHBDF2		CPXM2				YWHAB	ADK				MYL12A;MYL12B			Usp19	Human-virus	Idh2	SSBP2		PSMD1
	UBR7	PSMD8		RPL13A;RPL13AP3	MSN	UBQLN4	MTRR	TIMM13		FIGNL1	SLIRP	POTEE		ADAMTSL1				PSME1	LAMC1				ICAM2			Cpsf4	SERPINA3	Eif4a1	TMPRSS13		PTPN12
	CAV1			EIF2S3B;EIF2S3	RPL13	MRM3	ZBTB17	SEMA3F		C12orf5; TIGAR	SMNDC1	HS2ST1		TXNDC5				HSPA6	COL1A1				YES1			Gdpd1	NACA	Nutf2	RRP8		QRICH2
	TSN			NAA10;NAA11	DPP4	CAMK1	LRRC66	CNN3		LGALS3BP	SND1	SURF4		NPLOC4				CFL1	PCYOX1L				CD151			Dhx58	KLK6	Ywhag	HTRA1		RANBP10
	MROH1			STAT1	RPL10	HACD3	ECT2	ANXA2		PRKCSH	SQSTM1	TRAPPC11		CEMIP				ALDOA	AP2B1;AP1B1				EVPL			Wfdc17	KIT	Ppp1ca	Serpina3N		RAPGEF1
	HSPA8			STAT6	COL8A1	MICOS10	TCAF1	TOPAZ1		GBA	SRPRB	GALNT7		PDCD6IP				IQGAP1	FN1				CA4			Vdac1	AZU1	Ywhae	TTR		RGMB
	NEDD8-MDP1;MDP1;NEDD8			LRPPRC	LOX	POTEE	NLRP13	KRT24		GLS	SRRM2	PIP4P1		PXDN				HSPA5	COL3A1				PRKCSH			Prdx2	DYRK3	LOC100360413;Eef1a1;AABR07054368.1	COTL1		RGS21
	HSPA8			RPL35	CCN2	GEMIN6	WASHC5	MMAB		GCSH	SRSF2	TMEM200A		IGSF8				FLNB	YWHAE				TYROBP			Sympk	SBDS	H4c2;Hist1h4m;H4f16	EEF1A1		RNF114
	CD59			USP5	RPS9	SRP19	SRSF1	STAT1		GYS1	SRSF3	AEBP1		RCN3				ANXA2	THBS4				RAB27B			Cops7b	PRL	Hint1	H2AFJ		RPS16
	NDUFS8			NOP2	LMOD1	MGST1	ALB	ALG1		PYGM	SRSF7	PLD3		SUCLG2				ENO1	COL1A2				GOLIM4			Ctc1	CDH15	Pfn1	H3F3B		SALL4
	PDE4DIP			MAP2K3	ALDH4A1	SGCD	CLIC4	LGALS3BP		GPC1	SVIL	KIAA2013		FMNL2				UBE2NL	PDGFD				AGRN			Gxylt1	SMAD3	Rps27a-ps28;Rps27a	PHLDB1		SEMA5B
	LIN7A			RPL5	CLIP1	RABEP1	FUBP1	ACSL3		ACBD3	TBCA	SFRP1		HSD17B10				PRDX4	LAMA2				CHL1			Mtx2	MBD4	Ywhaz	TUBA1C		SNUPN
	RAB6A			RPS10	ALDH1B1	S1PR2	HNRNPDL	RPS5		GOLGA3	THRAP3	LRRC17		TSG101				PLEC	SRPX2				NOP56			Hist1h1e	CDH12	Rack1			TBC1D16
	DAD1			UTRN	FBN1	PYCR2	PFKP	DCN		GAS6	TIMM9	RNF149		TEP1				ACTBL2	ILK				PODXL			Rhog	DHH	Ybx1;Ybx2			TJP1
	SLC3A2			IQGAP1	TIMP3	SAFB	PARP1	SART3		GNL3	TMEM109	CHST14		SEMA3C				SFN	C1S				FCN1			Epn1	LRP8	Tuba4a			TNRC6A
	GRSF1			STT3A	RPL4	BAG1	NDUFAB1	OCRL		TRAP1	TMOD3	DTX3L		GDF15				TUBA4A	AHCY				AP3D1			Prepl	DCTPP1	Ddt			TUBB6
	RNASEK-C17orf49;BAP18;C17orf49			NES	PGM1	WDR74	DCTN2	NR2F2		HSP90AB1	TRIO	NEK7		MXRA8				DPYSL2	LUM				HGS			Cnn2	ADAMTS1	Pnp			ZFYVE19
	AK2			ACADVL	NCALD;HPCAL1	ALDH3A1	TXNDC12	QARS		HDGF	TTC1	SLC20A1		TMEM109				CSRP1	ALPL				PPP1R12A			Romo1	IL3RA	Hspb6			ZNF786
	FAM162A			RPL14	RPL3	JUND	RPS28	GK		HP1BP3	TUBA1B	CANT1		EMILIN2				RDX	LDHB				SCAMP2			Hmgn2	PRKCQ	Plg			AAK1
	TIA1			CCT4	NNMT	NDUFB1	RPS21	GPNMB		SYNCRIP	TUBB	DDB2		ANGPTL4				AKR1A1	ALDH1L1				EIF3D			Dnajc5	IL12B	Ctss			ABCF1
	IGF2BP2			RAB5C;RAB5A	RPL13A;RPL13AP3	LSM4	RPS10	ARHGEF38		HNRNPU	UBA52	H1-10		CACYBP				TAGLN	DSG1				RAB25;RAB11B			Snrpe	CTGF	Atp5po			ABTB2
	ATP5MF;PTCD1;ATP5MF-PTCD1			RAB13	ARL1	RAVER1	RPS10P5	MGST1		HNRNPUL2	UHRF1	NCSTN		DIP2B				S100A11	HSP90AA1				ASAP2			C1qbp	AGR2	Cap1			ACBD3
	LTBP2			HSD17B4	STAT1	CNOT1	CSE1L	SDHB		HMGB1	VAT1	DHX38		PTGFRN				YWHAZ					HNRNPR			Slc9a9	EDAR	Tubb2b			ACSL5
	DDX24			STAT3	GPD2	TEX264	RPS18	TPM2		HMGB2	YWHAQ	EXT2		CTSZ				FH					EPB41L2			Stk10	VEGFC	Vat1			ADGRF3
	ACTN1			BLVRA	CRK	ARMC10	PRDX6	MSMO1		HMGB3	ZC3HAV1	SUCLG2		STOML2				SH3BGRL3					NARS1			Mapk7	NTF3	Pgm1			ADGRG4
	JAK1			CTSC	RPL27A	NIP7	GSTM1	PTPRN2		HMGA1	ZNF326	COG3		VPS28				SERPINH1					CALU			Cycs	TNFRSF14	Apoh			ADIPOQ
	LAMB1			SLC5A3	RPL28	H1-5	GSTM4	SARM1		HINT2	ATP1A1	DNAJC2		ANGPTL2				FLNC					PPL			Gnb2	CA13	Serpinc1			AGA
	HNRNPH1			GNB1;GNB3	LIMS3;LIMS1	DDR2	RTN4	PSMA8		HAT1	CCT2	OSMR		PCDHGC3				IDE					MAN1A2			F9	OCIAD1	Serpinh1			AGTPBP1
	COX7A2			RAD23A	ADGRE5	IRF2BP1	CAPRIN1	ABR		HDAC1	CIRBP	TM9SF2		CNPY2				VIM					SYNCRIP			Npm3	IFNL1	Wdr1			AKR1A1
	DNPH1			EIF5	FASN	GALK2	CKB	SYBU		HIST1H1D	CSTF2	TEP1		EPB41L3				MSN					GGCT			Ctss	NAGK	Anxa4			ALX3
	RPS3A			LAMB2	HNMT	NDUFA13	EIF3I	TCIRG1		HIST1H1B	ECH1	MXRA8		LOXL2				SELENBP1					FLNB			Lhpp	SMAD2	Arhgdia			ANGPTL3
	HNRNPD			ATP5ME	SERPINB9	CYFIP1	PRDX5	LZTS2		HIST1H2AG; HIST1H2AM; HIST1H2AI; HIST1H2AK; HIST1H2AL	FYTTD1	RBM4		FHOD1				PRDX3					BANF1			Suox	ADAM9	Aspn			ANK1
	DGLUCY			MTPN	PLCD1	MYH3	TXN2	TUBAL3		HIST1H2AC	HIST1H2BN	QTRT1		GPC6				VCL					STX11			Wdfy1	AIF1	Hbb-b1			ANKS1A
	PABPC1			RAB5B	BCAP31	NUB1	RPL8	SYDE2		HIST1H2BK	HMGN1	TMEM59						GOT1					WDHD1			Dpep1	CEBPB	Pdlim5			APOA2
	C8orf82			RAB10	AKR1C2	GSPT2	RPL7A	SDCBP		HIST1H3F; HIST1H3C; HIST1H3D; HIST1H3G; HIST1H3H; HIST1H3B; HIST1H3A; HIST1H3E; HIST1H3I; HIST1H3J	LGALS3	UACA						EEF1A1P5					GRAP2			Myl12a	LRIG3	Dpysl3			ARHGAP18
	HADHA			UBE2D3	CRIP2	FAM136A	TFG	WDFY1		SETD7	PQBP1	CDCP1						NME1					DDAH1			Fam98a	BIRC5	A1m			ARHGAP32
	METTL7A			RPS7	ACLY	CNOT3	DDX21	CHST1		ST13	SEP15	SCPEP1						EEF2					ECM2			Asah1	PAK7	Tpm3			ARHGEF5
	RPS17			YWHAE	CACNA2D1	BAD	AK2	HNRNPDL		CDC37	SF1	TM9SF3						HNRNPK					TMEM63A			Rbbp9	ISG15	Hba-a3			ARSL
	TMEM231			RPS13	HSPA2	NCEH1	RPS2	ACO1		IRGQ	SPARC	ABCF3						CALD1					ZRANB2			Vamp3	TGFBR3	Hadha			ARSG
	GABARAP			EEF1A1	BCAT1	HMMR	ARF3	SH3BGRL3		RPL31	SRI	TMEM30A						ATP5F1B					PAPLN			Mrps18b	PDGFRB	Gsn			BMP2K
	TPM1			RPL23	DSTN	OXR1	ARF1	LONP1		AP2A2	ACTB	OGFR						ACTG1					FMNL1			Eml4	PDIA3	Uqcrc1			C11orf49
	APOO			RBX1	RAB2A	GON7	ARF5	LONP1		COASY	AHNAK2	MACROH2A2						COL2A1					DDAH2			Pfdn5	CFD	Gc			C1QTNF5
	MAP4			RPL10A	RPL15	MANBA	MYL12A	PIGT		CHTOP	CUTA	BCAP29						RRBP1					LDHC;LDHA;LDHAL6A			Fdx1	HSD17B1	Ctsa			C1S
	MYZAP;GCOM1			RPL11	RPL27	VPS13D	MYL12B	MRPS27		CCDC80	DLD	HERC5						HSPA4					ALDH1A1			Lgals1	LTBR	Tuba1c			C2CD2
	CCS			AP2B1	RRAS2	CSE1L	PDHB	DDX21		COMMD6	EIF4G1	LNPEP						POTEE					F13A1			Cox7c	PPP3R1	Anxa6			SPATA48
	CEP290			RPL38	RPS8	HYPK	S100A10	MPDU1		COPS2	EPHA2	MAN1B1						FLNA					PGK1			2310022B05Rik	PPIB	Fetub			VXN
	HDAC7			TUBA4A	RPS23	EXOC2	HSPA13	KYNU		MCM3	HLA-A	STX8						TUBB					F2			Igfbp4	IL2RA	C4b			CACNA1D
	STAT1			PAFAH1B2	RPS11	PLCG1	GRIN3B	SLC16A3		DRAP1	HLA-B	F11R						GDI1					F9			Hpse	PCSK7	Gpi			CALD1
	APOL2			EIF4G2	TMSB4X	NFIC	NANOS1	G6PD		UBR4	HSPA1A	EMILIN1						TKT					F10			Hexb	CD200R1	Des			KNL1
	SNRPN;SNRPB			CCT2	H4C1;H4C2;H4C3;H4C4;H4C5;H4C6;H4C8;H4C9;H4C11;H4C12;H4C13;H4C14;H4C15;H4-16	GNB3	ESD	NSDHL		EEF1D	IGF2R							KCTD12					CSTA			Mocs3	FGFR3	Rpn1			CCBE1
	CD151			PRKDC	RPS26;RPS26P11	PLA2G15	RPS13	RPL9		EEF1G	LGALS1							GOT2					IGF2			Eipr1	CD48	Glo1			CCDC39
	RPS15			BASP1	FAU	PHLPP1	NXN	RSF1		EPN1	MAFF							LDHB					IGHM			Gna11	TEK	Tubb4b			CCDC65
	SARS2			FKBP3	RPL8	BLOC1S2	PRKACA	DNAJC10		USO1	MIF							CALR					HLA-B			Ndufa3	IL18RAP	Taf3			CCDC88A
	RPS5			SPTBN1	RPL24		RPL18	STOML2		GSK3B	MYL12A							TUBB4B					LMNA			Sgcd	MMP7	LOC102549852;RGD1566189;Ripor2;Ftl1l1			CDK2
	RPS3A			RPL18A	RPL19		SRSF6	COL1A1		GAMT	NEU1							YWHAE					MYL1			Dap	NTN4	Fga			CDK6
	POLR2L			GBE1	FBLN2		COL5A2	AMBP		HSP90AA1	PCMT1							PKM					FGA			Coro1c	IL17RA	Scpep1			CEP162
	H2BU1			AKR1C1	PURA		RPS3	GFPT2		HNRNPR	PDLIM1							TXNRD1					FGB			Plek	EPHA5	Sdha			CHD1
	DDX39A			PSME1	SETSIP;SET		PARP14	PRKAR2B		HIST2H2BF	PPP1R18							ENO2					FGG			Pgpep1	BCAR3	Dpp7			CHD6
	PDLIM1			MYO1E	FABP5P3;FABP5		S100A13	ALDH18A1		IGFBP3	PRKAR2A							TXNDC5					SLC4A1			Impact	CD22	Klhl41			CLIP2
	AIP			FLII	TAGLN		SLC3A2	RALGAPA1		ISOC2	PTTG1IP							PDIA3					APCS			Frmd8	ECE1	Aco2			CNOT6L
	ATOX1			TRIM28	RPL18A		PIK3C2G	VPS11		KANK2	RAP1A							ARPC4					C1QC			Gnb1	IGFBP4	Gda			COG3
	HIP1			NNT	RPL6		PCNA	RPL13		LRRC15	RBM3							ACTN1					FN1			Epg5	MASP1	Actn4			COL14A1
	EEF2K			PIN1P1;PIN1	AKAP12		KARS	STAT3		LIMS2	RHOA							EZR					AHSG			Mtch2	HAAO	Mb			COL28A1
	HMGN4			SNX1	SLC25A11		ACTR1B	MMP3		MMGT1	RPL17							ACTN4					PPBP			Uqcrh	IL20RA	Cavin3			COPS4
	NDUFA4			BLMH	GBE1		ACTR1A	UTRN		NDUFV3	SNX3							YWHAG					PF4			Ctsh	DKK3				CPA6
	PSMD14			HNRNPD	GFPT1		U2AF1L5	EXOC6B		NRD1; NRDC	TAGLN2							H4C1					TFRC			Endod1	EFNB3				CPB1
	VWA5A			BOP1	ARHGAP1		U2AF1	ADAMTSL1		NEXN	TOMM70							PPIB					FTL			Creg1	C5				CPNE5
	MPHOSPH10			MVP	LGALS3BP		UGDH	LGMN		NME1	TOP1							GDI2					ANG			Bphl	CMPK1				CREBBP
	CCN1			WDR43	NEXN		PDIA6	PAWR		RALB	TUBB4B							PDIA6					SLPI			Idh1	PF4				YWHAE
	PLPP3			PEA15	SCRN1		TUBB	SERPINE2		SCUBE3	VIM							MYL6					VTN			Srsf10	DKKL1				CSAD
	SDHD			EBP	EFEMP1		TUBB2B	MFAP2		SYNPO2	YWHAZ							LDHA					CSTB			Glul	TNFRSF11A				CSTF2
	TXNDC9			PLEC	MYO1E		TUBB2A	TIMP2		TP53BP1	ZYX							PRDX6					KRT6B			Rtn3	C3				CTSZ
	COX7A2L			RCN1	PTP4A2		PRKCSH	LAMB2		BTF3	SNRNP70							VCP					VWF			Dynll2	FCN2				CUL4A
	CDIPT			PCBP2	SELENBP1		TUBB4B	PEBP1		UBE4A	TPI1							GPI					IGKV1-16			Cyp1b1	RPS3A				CWC27
	PDCD5			ELAVL1	SQSTM1		ATP5A1	RCN1		VDAC3	TPM2							INA					HSPB1			Myadm	CD86				CYBRD1
	TPP1			DKFZp586I031;SEPTIN7	TUBB3		HSPA1L	NIN		RPL17-C18ORF32; RPL17	TPX2							HSPB1					RPN2			Anxa1	FAM3B				CYLC1
	MGST3			UAP1	FHL3		YWHAE	MMP2		FAHD1	VDAC1							LIF					GYPC			Pls3	APOD				CYSTM1
	HAT1			DECR1	MOGS		SFN	OCIAD1		APPL2	XRCC6							ANXA6					IGF1			Ccl9	CXCL5				DDI1
	UQCRQ			AAK1	ALCAM		HSPA1A	TMED10		NPM1	RPS19							TUBB2B					ATP1A1			Prrc2a	OPCML				DHRS11
	ARPC3			MAP7D1;MAP7	COTL1		HSPA1B	IDH3B		RPA2	RRBP1							LGALS1					CHGB			Hebp1	HMGB1				DHRS7
	PGRMC2			TUBB8	EIF3A		TUBB3	KIF1B		SAFB	S100A11							HNRNPA2B1					APP			Npc1	ERBB2				DHRS9
	LAMA5			PSPC1	DPYSL3		YWHAZ	ANXA2		STRN4	SSBP1							MDH1					ARG1			Trpv2	CCL3				DHX15
	SPTLC1			PPIL1	FLNC		LDHA	WNT5A		RPS24	TFAM							GBE1					ITGB3			Selenbp1	CRLF1				DHX38
	PPM1G			SEC22B	PCOLCE		KRT1	ANP32A		CALU	TKT							MDH2					S100A8			Rap2b	CCL26				DMTN
	TLR3			HERC4	PPA1		KRT8	CCDC155		MYH10	TLN1							S100A6					SERPINB2;SERPINB10			Atp6v0c	CD200				DMXL1
	P4HA2			RRP12	RCN1		ETFA	NPM1		RRAS2	TPM1							CALM3					SERPINE1			Rap1b	CLIC1				DNAH8
	ARPC5			TOR1AIP1	CNN3		CFL1	GSN		AP3D1	TRIP6							TPI1					SLC25A5			Slc4a1ap	CCL13				DST
	COPB2			GSN	TGFBI		YWHAB	CXCL12		POLR2M	UQCRH							COTL1					ALPL			Ufl1	PRLR				EGFLAM
	RRP8			UBR4	TRIP6		YWHAQ	CFAP74		MYO6								LMNA					EIF2S1			Gm2a	ECM1				EHMT1
	CYB5B			RPL7A	UAP1		PRSS3P2	TUFM		PRRC2C								S100A13					ICAM1			Hadha	PLAU				EHMT2
	NDUFS4			LYRM7	IGFBP7		EEF1A2	MORC2		EIF4G1								TUBA1C					RPLP1			Glrx	TPO				EIF2AK4
	EEF1E1-BLOC1S5;EEF1E1			PRMT1	CSRP2		HSP90AB4P	HNRNPUL1		HNRNPC								RPLP0					RPLP2			Akap9	CTSG				EMC1
	TPD52L2			TNS2	FSCN1		MCM6	GNA13		FAM120A								FNDC1					RPLP0;RPLP0P6			Trmt6	MMP16				EMP3
	SPRY2			ATL3	CYP1B1		YWHAH	TDRD6		MYL6								MMP1					ITGB1			Inpp1	PRSS27				EPB41L2
	TSPAN6			VASN	UGP2		CTSD	C1QBP		IARS								FGG					S100A9			Slc29a3	RPS3				EPB41L3
	NDUFA2			HSDL2	TMEM119		FKBP9	CASP4		KDELC2								SERPINA1					NPM1			Hbs1l	IGFBP3				ERMAP
	RRP9			SUPT6H	TP53I3		FKBP9P1	TNFAIP2		KRT85								ALB					P4HB			Tulp3	ADGRG5				ETS2
	NRDC			CYFIP1	LACTB2		DES	SDHA		FN3KRP								FAM3C					H1-0			Scpep1	IL1RL2				F11
	CALU			SURF4	RAB18		CFL2	RPL7A		KLC2								SRGN					ANXA2;ANXA2P2			Gstm1	IBSP				ABRAXAS2
	TPST1			CLASP1	FHL1		RPL23A	LANCL1		LAMB2								CXCL12					IVL			Arhgap10	LTF				FAM199X
	NMT2			DHX29	C9orf50		TTN	PXK		LARP1								FBN1					DCN			Rpl24	CASP3				RIPOR3
	GREM1			ALYREF	STXBP5		APOB	FAHD1		LTBP3								SRPX					PFN1			Fcgrt	MDK				CIAO2A
	PLIN3			H2AC21	RPL7A		CCNB3	ATP6V0D1		LMOD1								SPOCK1					EPRS1			Dram2	GP6				HOOK1
	UGDH			AHNAK2	RPL7A		NCAPD3	LTF		SSB								GALNT1					HSP90AA2P;HSP90AA1			Ppt1	DSCAM				FHL1
	PQBP1			DNAJC10	NQO2		KIAA0141	SFI1		GAA								STC2					LYN			Npr3	C8A				FOXA2
	BUD31			XRN1	RRAGA;RRAGB		SLMAP	KIF20A		MCTS1								LTBP1					ANXA6			Cnot3	AURKB				FOXK1
	HIP1R			AFAP1	SPECC1L-ADORA2A;SPECC1L		UNC45A	ANXA2P2		MATR3								LTBP2					HSP90AB1			Nudt16	KLK12				FRYL
	SH3BGRL			SCCPDH	VASN		FAM117B	RANBP6		MAGED2								MAN1A1					SOD3			Plekhm1	DDC				FSIP2
	FLNB			NEK7	ERAP2		MRM3	SYNPO2		METAP2								COL7A1					MME			Cnrip1	PDE2A				GABRA4
	NDUFS6			GEMIN5	CSPG4		C2CD4C	CD14		CLNS1A								SRPX2					ITGA2B			Kyat1	BSG				GMPPA
	PEX14			PDCD6IP	CD109		CDK16	ACTB		MAP1B								SBSN					ITGA5			Cttn	CD5L				GNB1
	MTX2			CAVIN3	POGLUT3		MOSPD2	ARSB		ALDH1L2								B2M					VIM			Gsto1	IL17F				GRIK1
	NDUFB1			ERGIC1	LIMS2		BBS4	ADGRB3		TIMM10								SEMG2					F7			Snx3	ESR1				HDAC6
	LYPLA1			MAGOHB	PODN		CDK17	CRYBG3		TOMM70A; TOMM70								APP					GNAI3			Spp2	FGF9				HERC2
	CRTAP			GNPNAT1	STX12		CDKN2AIP	NXN		AAMDC								VASN					GSTP1			Rpl10	ARTN				HIPK2
	SLC25A12			S100A16	CTHRC1		MED16	GFAP		MYLK								NUCB2					HMGB1			Ptdss1	MSR1				HMCN1
	RBBP9			PDLIM5	WDFY1		CAD11	CRK		MYH9								SMOC1					SRGN			Mcm4	DLL4				HSPA2
	DCTN3			ABHD14B	NDUFAF2		INTS8	TOMM22		NDUFS4								APOE					H1-4			Naglu	CSF3R				HSPBAP1
	ATP5PD			ABCC12	EMC1		NPIPB3	MTBP		NAA50								CLEC11A					SPP1			Rabggtb	KLK4				ICAM1
	CPD			RSF1	PLEKHO2		KIF11	NAA25		NACA								ITIH1					TXN			Enpp4	STK17B				IKZF3
	SEC14L2			NIBAN2	NEK7		ABCB5	TOMM40		NUCKS1								ANGPT1					TFPI			Tmem160	RAD51				IMPA2
	PDE5A			S100A13	CEMIP		KRT6B	ECHS1		YBX1								IGFBP7					PF4V1			Hal	KAT6A				IRF2
	MTA2			TSNAX-DISC1;TSNAX	FBLIM1		KRT6A	ORM2		NPM3								TPP1					ESD			Sec16a	MMP9				IRX5
	SORBS2;SORBS1			NAP1L4	CYGB		KRT6C	NME7		NAP1L1								MANBA					HSPD1			Anxa2	TNFRSF9				ITIH4
	PLPBP			DPYSL5	PALLD		KRT5	pk		NUDCD3								COL4A2					HSPA5			Lamp2	KIR3DS1				KAZALD1
	PRSS23			NIPSNAP1	NCSTN		HSP90AA4P	CNTNAP3B		OSBP								THBS1					SLC2A1			Wdr45b	ICOS				KBTBD3
	SNAPIN			LXN	PXDN		SHMT2	SYNM		PALLD								MMP2					SLC2A14;SLC2A3			Plin4	HDGFRP2				KCNF1
	NDUFC2;NDUFC2-KCTD14			TMEM43	HTRA1		SSBP1	STXBP5		PTMS								QSOX1					RALA			Pgam1	KIRREL3				KCNK16
	FKBP9;FKBP9P1			DDX23	LPP		RPL10A	VDAC3		PPIB								PLG					RALB			Vkorc1	ULBP1				KCTD21
	PGLS			SFXN3	FERMT2		RPS8	TIMM44		PPIC								ADAM9					LAMP1			Unc93b1	SPARC				KEL
	SMC2			MRPL1	PBXIP1		RNH1	DMD		FKBP14								CTSL					TOP1			Tor1b	FGG				GARRE1
	H6PD			RAB34	RCN3		LRRC17	STK26		PLIN2								PTK7					EPX			Eif2b1	GFRA1				KLKB1
	RAB3D			SLK	ERLEC1		PRSS2	HSD17B12		INPPL1								THBS2					COL6A1			Cst3	SPOCK2				KMT2E
	SNAP29			RAB3GAP2	TCEAL4		ZNF385C	CPQ		PIP4K2B								PROS1					ANXA3			Tox4	ANGPT1				KRT34
	TBCE;GGPS1			PTGES2	GNPNAT1		DAPK1	PZP		PCK2								IL6					SRC			Abcd4	CCDC80				KRT7
	BAG3			GRPEL1	PDLIM5		UBTF	RAB44		PNN								CTSD					XRCC6			Grn	GPC3				LAMB2
	GNA14			ACOT13	SLC38A2		DDX3Y	MMS19		PHLDB1								EFEMP2					GP1BB			44084	CHST15				LAMP1
	FADS2			PDS5B	SEMA3C		DDX3X	CASKIN2		PARP4								ECM1					RNH1			Fas	THBS4				LANCL2
	C6orf47			MDN1	NIPSNAP1		UNC45B	SUPV3L1		PTRF; CAVIN1								BGN					CYBA			Mgst3	FGA				LMNA
	RECK			ATAD3A	CPPED1		EIF3G	ECI2		PRAF2								HPX					VCAN			Galc	NTN1				SERPINA1
	BCL10			DDX18	DHRS4L2;DHRS4		LRRC47	ACAA2		ARL6IP5								CEMIP					ITGA4			Plgrkt	CCL7				ZMYM6
	CLPTM1			GAR1	EFHD1		LRRC40	COL7A1		PRPF8								PLTP					EEF2			Gtpbp1	VEGFA				LOXL1
	PEX11B			DPP3	DUSP23		AIMP1	CCDC88B		DDX46								CTSA					PDIA4			Luc7l3	THBS2				LRIG2
	CYB5A			BCLAF1	NLN		SYAP1	SELENBP1		CIAO1								CFB					PRKAR2A			Nek9	BOC				LRRC34
	ADH1B;ADH1C;ADH4			FAM120A;C9orf129	UACA			ACAD9		HERC4								MMP13					HSP90B1			Maoa	UBB				LRTM2
	MT-CO2			IGF2BP1	AAMDC			KNG1		PDCD4								CRLF1					GP9			Mettl7a1	FABP3				LTBP1
	MT-CO3			COPZ2	GNB4			ANKRD31		PDCD5								LAMA4					JUP			S100a10	SPON1				MACF1
	PGK1			SEPTIN9	CD248			SPATS2L		PTGES3								C1R					GLUL			Cops8	NPPA				MAGOHB
	F2			ATP5IF1	BRD7			CXCL1		PSMA3								MMP10					ANPEP			Nfu1	PRSS2				MANBA
	TIMP1			LNPEP	PDLIM7			VKORC1L1		C12orf57								ENO3					RAC2			Cryz	CKB				MAP3K15
	CST3			JPT1	TOMM22			MYO15B		CNPY2								LGALS7; LGALS7B					CPN1			Lrrc57	HIST3H2A				MED1
	HLA-H			DNPEP	MYOF			RELN		CNPY4								CHI3L2					EZR;RDX			Slc31a1	LRRTM3				MON1A
	COL1A1			ISY1	EHD2			CENPJ		CREG1								LBP					CD46			Sf3b2	ANG				MOSPD2
	COL3A1			CORO1C	LMCD1			IGF2		DIAPH1								YWHAQ					ST6GAL1			Sh3kbp1	GHRL				MPDZ
	APOE			PACSIN2	NDUFA13			PRPF40A		P4HB								PRDX1					DSP			Tamm41	MDH1				MPP2
	TFRC			AP3M1	RRBP1			RAB18		PDIA4								TGFB2					CD44			Gnaq	HIST2H2BE				MRPL18
	TF			THRAP3	SWAP70			TRDMT1		DR1								HSP90B1					SELP			Mtfr1l	IGFBP2				MYBL2
	VTN			NOP58	CYB5R1			GIMAP7		FAM114A2								GANAB					SPN			Cab39	TYMS				MYOM2
	CSTB			NOP16	APPL1			ACSBG2		PACSIN2								SERPING1					PECAM1			Ca3	SERPINF2				NAV1
	APOB			STRAP	PACSIN2			AKAP12		PRKCDBP; CAVIN3								PRDX2					H1-5			Gga2	IGFBP1				NDUFB3
	SOD2			TLN2	NSFL1C			ZBTB21		MAX								PDIA4					STMN1			Hk1	ALB				NDUFC1
	OAT			CLIC4	PALM2AKAP2;AKAP2			MYO15A		PPP1R12A								LASP1					PRKCA			Serpinb6	CAMK2B				NF1
	TYMS			SAR1B	SAMHD1			DNM1L		PPM1G								SPON2					DDX5			Taok3	PRKCB				NFE2L2
	APP			MTCH2	SNX9			CRABP2		PPP1R2								HSP90AA1					PSMC3			Igfbp7	CCL19				NIPAL3
	S100A8			SQOR	PSAT1			GLRX5		RCC2								PTGDS					PTPN1			Rad23b	ZNRF3				NIT2
	ALPL				NPTN			SLC25A3		SET								PGK1					ALOX12			Crbn	GCG				NLRP10
	HMGN2							APMAP		PTMA								PRSS1					RPL7			S100a11	C10orf54				NOL4
	ICAM1							FKBP5		LUC7L2								COL14A1					PTPRA			Fcgr2b	S100A6				NOP56
	SSB							LSAMP		PDXDC1; LOC102724985								DCD					PGAM1			Dysf	AK1				NRBP1
	COL5A2							SEC61A2		PYCR2								FABP1					PAM			Rbm42	CYCS				NRP1
	GSN							NAV3		RAB11FIP5								ALDH1A1					NCL			Stard5	FGF1				NSMAF
	DBI							MMP1		RAB3GAP1								GLUD2					TYMP			Dbi	CKM				NUP107
	H1-0							PRCP		RANGAP1								ATP5F1A					EIF2S2			Hist1h1c	CA3				NUP43
	ANXA2;ANXA2P2							CLPTM1		RANBP9								ACTA1					RAB4A			Khsrp	IL12RB1				NYNRIN
	PSAP							LIMA1		G3BP2								CLIC1					M6PR			Rdh14	LDHB				OSGEP
	BPGM							ALB		RAB13								KRT77					FLNA			Hnrnpul1	MAPK12				OTOF
	CTSB							CXCL6		ROCK1								KRT78					BGN			Oxct1	IRF1				PACSIN2
	CLTB							POSTN		RSL1D1								LGALS7					TGM2			Ctbs	ARPP19				PAFAH1B3
	ANXA6							CLEC11A		BRIX1								MMP3					ACHE			Sf3b6	GAPDH				PAPSS2
	GUSB							AFM		RRS1								KRT16					SPRR2G;SPRR2A;SPRR2B;SPRR2D;SPRR2E			Idh3b	FLRT1				PARP8
	HSP90AB1							GCC2		RBMX								CCN1					IGFBP4			Acadsb	CAMK2A				PASK
	ASNS							ABCF1		RBM10								TTN					CPN2			Fmo3	ACY1				PCSK2
	MMP2							ZNF518A		RBM8A; LOC101060541								DSP					PROZ			Gmfb	GZMA				PCYOX1
	MME							ILVBL		RALY								KRT17					MRC1			Gm16286	FST				PDE3A
	COL4A2							ISOC2		FBL								KRT5					CES1			Aldh2	SEMA3A				PDE5A
	CYC1							2009-09-01		SRSF1								KRT9					ITGA6			Ifi202	CAMK2D				PDXDC1
	SNRPB2							COG4		SRSF10; LOC100996657								VCAM1					PPIB			Prdx3	MAPT				PGM2
	GNAI3							PLIN2		SRSF2								KRT2					RPS3			Uck1	CPNE1				PKP1
	SNRPA							TIAL1		SRSF3								UBA52					PTPRG			Kras	CCL2				PLD2
	SRP19							GOLT1B		SRSF5								CD248					TNC			Tecpr1	PRDX1				PLD3
	SPARC							GNAT1		SRSF6								LAMB2					RPS12			Mdp1	ESD				PLOD2
	ANXA4							ACSL4		SRSF7								FSCN1					DNAJB2			Dnttip2	WNK3				PLXNB1
	HNRNPA1L3;HNRNPA1							CDC5L		SRP19								GNB4					MSN			Kdelc2	MIF				CCDC30
	SNRPA1							SQSTM1		SRPR; SRPRA								ANXA5					DNMT1			Iscu	PSME1				PPP6R1
	COX6C							CACNA2D1		SRP68								TAGLN2					RPL13			Rpl35a	TPI1				PPRC1
	C4A							AFP		SRP72								RPL7A					HMGB2			Rbm17	RAC3				PRKAA1
	TUBA3D;TUBA3C;TUBA1A;TUBA3E							ARL1		STAT2								MYO7B					STOM			Mvd	ACP1				PRPSAP1
	COX5B							SPTBN2		C11orf58								HSP90AB1					CALML3			Arhgap25	CKAP2				PRUNE1
	MGST1							LRPAP1		SNRPD1								FASN					RPL10			Pdpk1	PDE1A				PSAP
	PYGB							MAPT		SNRPD2								H2BC13					CD82			Lonp1	SNCA				PSMA3
	LAMP1							TPM1		SNRPD3								NCL					CALR			Txlna	EIF5				NECTIN2
	UBL4A							TPM1		SNW1								RPSA					CANX			Adss	RAC1				QPCT
	PCNA							RAB6A		SLC12A4								CKM					GRN			Hnmt	NSFL1C				RAC1
	COL6A1							PANX1		SNX1								S100A8					CD34			Msra	VTA1				RAD23B
	COL6A2							COPZ2		SF3A1													CD38			Ebp	RAN				RAF1
	COL6A3							ZYX		SF3A3													SERPINB3			Nfatc2	HINT1				RANGAP1
	LAMP2							GKAP1		SF3B2													RPL12			Thop1	PPA1				RARS1
	VCAN							GNA14		U2AF1; LOC102724594; U2AF1L5													CD6			Oas1g	PAFAH1B2				RASIP1
	EEF2							GLUL		U2AF2													FCER1G			Slc25a22	CAT				RASL11A
	P4HA1							RTCA		SLK													AXL;MERTK			Nbdy	IMPDH2				RBM22
	TPT1							ARSG		STRN3													SLC7A1			Havcr2	STIP1				RCBTB1
	ALAD							SERPINB6		SMC2													S100A7			Cntn1	IMPDH1				RFTN1
	F3							LRG1		SQRDL; SQOR													SDC4			Adgre1	PGD				RGS22
	HLA-E;HLA-G							MARK3		SMNDC1													CASP14			Eif2b5	EIF5A				RGS7
	GYS1							OPTN		FMR1													SFN			Grcc10	DYNLRB1				RHOG
	MTHFD2							DPM1		LEPREL4; P3H4													S100A11			Rab4a	KIR2DL4				RLIM
	MIF							COL18A1		RIC8A													PRDX2			Rufy3	YWHAQ				RNF185
	CD99							ANKRD13D		TLN2													DSG3			Asna1	CSNK2A1				RNF20
	CPM							HNRNPC		TAX1BP3													ICAM3			Dgkz	CAPN1				RP9
	AKR1A1							GALE		TST													RPL9;RPL9;RPL9P7;RPL9P8;RPL9P9			Mecp2	PRDX6				RPA1
	COX6B1							UGGT2		ALYREF													GPC1			Gfpt1	KPNB1				ZNF34
	JUP							NEPRO		THUMPD1													RDX			Chmp7	UBE2N				RPRD2
	UQCRB							CLU		THRAP3													SFTPD			Triobp	CRK				RPS5
	GLUL							CYR61		ELOF1													SPRR1A			U2af1	EPB41				RREB1
	ANPEP							SLC30A7		TCEAL3													FBN1			Rpl14	HSPA8				RYR3
	B4GALT1							FDPS		PURA													MYH9			Magt1	CSNK2A2				SACS
	EZR;RDX							NFRKB		PURB													RPL4			Ergic3	PRKCI				SDSL
	NQO1							HARS2		TRA2A													SERPINB5			Safb	HNRNPAB				SECISBP2L
	GNS							PMM2		TRA2B													SNCA			Snrpa1	SUMO3				SENP5
	RPS2							ERN1		TMEM109													HSPA9			Slc39a14	PRKACA				SEZ6L2
	COX7C							SLC25A11		DAK; TKFC													RPS19			Pml	CAPG				SIRT2
	CD44							HAPLN1		TSC22D1													COL18A1			Cstf2t	PA2G4				SLC10A6
	PDGFRA							DHRS4		TUBB													ANP32A;ANP32D			Tap2	AKR1A1				SLC16A1
	GLB1							HSPB6		TUBB2A													EIF2S3B;EIF2S3			Osbpl8	GDI2				SLC39A7
	H1-3							TRMT11		TUBB3													PIK3CB			RTRAF	UFM1				SLC40A1
	TMEM11							NEBL		TUBB4A													CASP3			Tmem87a	GRB2				SLC43A1
	GJA1							TBC1D30		TUBB6													NOTCH1			Psmg3	UFC1				SLITRK1
	SMPD1							LMAN1		PTPN23													RPL5			Dguok	PLG				SLK
	ENG							THY1		YARS													LGALS7;LGALS7B			Usp15	TKT				SMC2
	DDX5							SRPX		SNRPA													LIMS3;LIMS1			Hspa14	SHC1				SNF8
	LGALS3							CRELD2		PRPF31													SERPINB4			Tbcd	METAP1				SNTB2
	ITGB5							ILF2		RPS27A													ADGRE5			Adprh	PFDN5				SOX11
	VCL							NMT1		UBA52													ALDH9A1			Uchl3	SGTA				SPATS2L
	NCL							MAP3K9		UBE2Z													CCT3			Fasn	MAPKAPK3				SRPRB
	FST							BTF3		UBE3C													ARRB1;ARRB2			Fkbp4	PPIF				STOX1
	TYMP							ATP13A1		GALE													RGS19			Ifi205a	UBE2I				STRA6
	ATP2B1							TIMM50		MYO1D													GNAQ			Serpinc1	NAPA				SYMPK
	ANXA7							RGS12		MYO1E													ST13P4;ST13			Snrpb2	WIF1				TAF7
	RAB3A							PDXK		URI1													RAB27A			Atg4b	MAPK9				TBC1D2
	RAB3B							AKR1C1		VPS51													MMP16			Tmtc3	SPHK2				TCTE1
	COL5A1							NDE1		SORBS3													CLCN3			Rpa1	AGRP				TDRD6
	MAOA							ACOX3		FAM21A; WASHC2A													CLCN6			Atxn2	POMC				TGM2
	SDHB							SLC25A4		WDR26													HDGF			Hscb	RSPO3				THBS4
	MMUT							SLC25A6		WASF2													ARHGDIA			Sssca1	IFNB1				THPO
	HNRNPA2B1							MYH3		CSDA; YBX3													ACLY			Arxes2	MFRP				THUMPD3
	FBLN1							MRPS36		ZC3H15													CTSC			Galm	MSTN				TKTL2
	PPIB							POLR2A		ZNF428													PTTG1IP			Rps21	TPSB2				TM9SF4
	WARS1							ANXA4		ZRANB2													SLC16A1			Tbl1xr1	POSTN				TMBIM1
	SP100							RPL8		RPS13													NAGLU			Cse1l	ROR1				TMED8
	CFL1							INHBA		RPL35A													CSE1L			Cfap36	PTN				TMEM132E
	RRM1							AP2A2		ACTA2													INHBC			Atp6v1d	ARG1				TMPRSS7
	COX7A1							BAIAP3		SUB1													NCKAP1L			Rpa3	EFNA5				TNKS1BP1
	CCND1							SEC24C		ARL6IP4													ITGA1			Abracl	EFNA2				TPM4
	KDELR1							MTAP		ABCF1													JAM2			Gid8	NEGR1				TRADD
	MPST							KIAA0100		CLPP													TPI1			Pfn2	CNTN1				TRAK2
	FAS							NDUFS3		BANF1													RAP2B;RAP2A			Wdr26	ROBO2				TRPV6
	PTX3							SSBP1		ACTBL2													RPL15			Dnajc3	INHBA				TSC22D4
	DDX6							SPATA5		CAPNS1													GNG11			Sf3b5	TIMP3				TTC28
	STOM							KIF5C		CSPG4													RPS8			Txndc5	RPS27A				TTI1
	AK4							HDLBP		C8B													TMSB4X			Rnf213	CASP10				TTLL8
	MAOB							DHX15		CFH													PPP2CB;PPP2CA			Plod3	RGMA				UBL7
	COL8A1							PLXNB2		DNAJB1													RPS6			Ifit1	SHH				UIMC1
	CD82							MTERF1		DCTN5													H4C1;H4C2;H4C3;H4C4;H4C5;H4C6;H4C8;H4C9;H4C11;H4C12;H4C13;H4C14;H4C15;H4-16			Crtap	TXNDC12				VCAN
	PSMB8							PTRH2		EHD4													RPL23			Cd109	SEMA5A				VPS26B
	LOX							NDUFS1		EMC7													RPS28			Crkl	WNT7A				VTCN1
	GTF2E2							MIS18BP1		STOM													RPL11			Klkb1	CDH6				WDR44
	MPG							ORM1		SKIV2L													GRB2			Tubgcp3	NOTCH1				WDR91
	CRABP2							ANGPTL4		HMCN1													TRA2B			Necap1	ALCAM				ZBTB4
	PML							PLS1		HIST1H2BJ													DYNLL1			Cisd2	CCL8				ZNF212
	MARCKS							IQANK1		DCD													EIF5A			Btk	EPOR				ZNF329
	PRDX6							NUP62		MGP													RACK1			Arpp19	CXCL12				ZNF423
	PRDX5							PTPA		FKBP8													TMSB10			Ltbp4	ENG				ZNF609
	DDTL;DDT							ZNF234		2010-09-01													HBB			Gm10320	IL1RAP				VPS29
	PRDX3							CHD2		CPSF7													HBA1;HBA2;HBA2			Fnta	ITGAV				PROS1
	PPP2R1B;PPP2R1A							PSMD9		MAP4K4													BASP1			Sfr1	GAS1				XK
	AXL;MERTK							LSM14B		NUP214													DCD			Fbxo4	MIA				AGPAT1
	SLC7A1							UNC13C		PTGS1													PTGES3			Nsun2	MATN2				HIBADH
	SLC6A6							PTPN1		TJP2													RPL19			Yipf5	SCGB2A1				RPS3A
	DNAJA1							ARID1B		KRT6C; KRT6A													SORD			Galnt7	TNFRSF12A				DLAT
	HIBADH							MPST		ACSL1													HNRNPU			Cux1	GDF11				AHCYL2
	S100A11							LAMB1		TOMM34													SETSIP;SET			Rbbp7	MRC1				AK2
	DUT							MBNL1		RAE1													SRSF2			Usp24	FLRT2				ADH4
	ABCD1							DEGS1		NCL													FABP5P3;FABP5			Baiap2	NRXN1				ALDH3A2
	MCM7							SUCLA2		PXDN													OTUD4			Chd5	FCGR2A				AOX1
	GPC1							NAB1		DPY30													DSG1			Mt1	CNTFR				HBA1
	PHB;PHB1							RRM2B		NDRG1													RPL6			Dnaja3	STC1				SLC1A2
	FBN1							UBXN4		POTEKP													AKAP12			Ythdf2	COLEC11				SLC1A3
	FBN2									KRT121P; KRT87P													ATP7A			Irf5	RTN4R				ANXA1
	TIMP3									PROSC; PLPBP													PRKCD			Hmgcs1	FLT4				ANXA7
	FUS									RAB31													APLP2			Tbl1x	EGFR				ANO4
	HMGCL;HMGCLL1									RAB5A													PRDX1			Slfn5	SPARCL1				ANO6
	GJC1									ARHGAP17													CKAP4			Exosc10	SERPINC1				RA_m003_jsm4E071r
	RPL4									RHOB													LRP1			Gsdme	PROS1				APOA1
	PGM1									RNASET2													LGALS3BP			Gm49368	CFI				ACAP2
	SRP14									RPE													DSC1			Arhgap18	HIBADH				ARG1
	TGFBR2									SPP2													CD47			Rnaset2a	HBA1				GOT1
	NCALD;HPCAL1									SRSF4													FGL1			Lcmt1	F10				ATP5F1C
	FDFT1									SRRT													MGAT3			Rgs19	HGFAC				PFKM
	SNCA									NEU1													AHNAK			Nfatc1	AIMP1				BPI
	ETFB									SPCS2													BST2			Emc8	EIF4EBP2				GUSB
	HSPA9									STAT3													SPP2			Slc4a2	ASGR1				HEXA
	RPS19									SRPX													PRKAA1			Mgat2	ISLR2				Tpm2
	FEN1									TTC37													CBX3			Nemf	ADM				BLMH
	IL6ST									TOM1L2													MMRN1			Ascc2	MMP2				BRCA1
	TXLNA									TPBG													DNAJC3			Ifi44	CDH5				CXCR2
	NNMT									C1orf198													SRSF6			Adprhl2	LSAMP				SLC25A24
	RFC3									VPS37C													G3BP1			H2-L	TFF2				ATP2A3
	GARS1									APMAP													MYO9B			Cbx3	EPHB2				ATP2B1
	ECI1									ANXA1													HDAC1			Rps29	EFNB1				ATP2B2
	STAT6									ANXA4													DCTN2			Sms	TIMP2				ATP2C1
	RPL35									ANXA6													GFUS			Prpf4b	FGFR1				CAPN1
	SLC1A4									ANXA7													RAB32			Dpp9	JAG1				CES5A
	MSH2									AP2M1													PKP1			Was	BGN				RyR-2
	GPD2									AP3B1													COTL1			Ppic	PARK7				CASP10
	PPIC									APOA4													EIF3A			Ppp1r11	F2				CASP3
	ACADSB									ARMC1													DYNC1H1			Hsd3b7	PKM2				CD4
	RANGAP1									ARSA													FLOT2			Apob	IGF2R				CCL14
	MAP2K3									ATP5I													FLNC			Trappc1	HS6ST1				CLIC2
	RPL21									CNN1													GAS6			AI837181	INSR				CLIC6
	GNPDA1;GNPDA2									ALCAM													GALNT3			Pnn	EFEMP1				CS
	PLA2G4A									CDK1													SPARCL1			Nckap1	CXCL3				CORO1A
	ALDH1A3									COX4I1													DSC3			Pbxip1	IL18BP				CORO2A
	ZFP36L2									COX5A													PSMD6			Spag9	UNC5D				CORO1B
	CXCL12									DCAF8													EIF4H			Hspb11	CHGA				CKMT1A
	ATP5MC2;ATP5MC3;ATP5MC1									DDOST													PLEC			Snf8	GOT1				CDK2
	GCLC									RPN2													ANGPT1			Hk3	CADM1				COX4I1
	GCLM									EPHX1													DLGAP5			Pdia5	SMOC1				CYP2C16
	HSPA13									GLIPR2													RSU1			Irak4	IGF1R				ACO1
	FNTA									IGF2BP2													SF3B4			Mcm5	SNRPF				PLA2G4A
	AARS1									ANXA2													PPP1R7			Ccdc90b	FSTL3				DCUN1D1
	PSMB2									WDR52; CFAP44													SLC9A3R2			Nes	DPT				DHRS4
	HINT1									EML3													SLC1A5			Rpap3	EFNB2				DPEP2
	MTHFS									PIN4													CDC37			Wbp11	F9				POLE
	HNMT									PITRM1													ECM1			G3bp1	LGALS8				TOP2B
	SERPINH1									SUN2													SRSF7			Dhrs11	GSN				MAP2K1
	PDLIM4									GUK1													MAN2A1			Bcas3	WFIKKN1				DKC1
	CDK9									PRUNE2													LAMA3			Efemp1	CLEC11A				WWP2
	RAB13									MICAL1													HLA-DRB5			Prkx	PLA2G1B				EHD1
	DAP									TPM1													RABL6			Isg15	SELE				EEF1A1
	TPMT									FBLN1													TBC1D10B			Rgn	SLITRK5				EEF1A2
	MECP2									KRT33A													RC3H2			Cnot7	BMP1				NXF1
	SGSH									KRT33B													FAM98B			Emc2	PDGFA				TUFM
	NDUFA8									KRT34; LOC100653049													CYBRD1			Mtor	C1QBP				HSP90B1
	MYOM1									KRT35													MIA3			Wwc2	EPHB6				EPHX1
	KPNA2									KRT36													SAMD9			Tnpo1	ANGPTL3				EIF2S2
	RAP1GDS1									KRT10													SPRYD7			Pef1	ICAM5				EIF3B
	MSH6									KRT82													HLA-A			Gbp4	ACP5				EIF3C
	HK2									KRT7													S100A7L2			Sphk1	ICAM1				EIF3D
	HMGA2									KRTAP11-1													C9orf50			Mcm2	FLRT3				EIF3F
	ARFIP1									NDUFV2													MARCHF8			Lrch1	BMP7				EIF4G1
	SLC16A1									NEGR1													FKBP15			Wbp2	COL18A1				FLNA
	IST1									NPTN													UBR4			Camk1d	SEMA6A				FEN1
	SUB1									NFIX													KPRP			Ncapd2	IFNGR1				GNPDA1
	YARS1									REXO2													PDE3B			Stk24	PTEN				GLUL
	HSPA2									PTX3													UTP25			Commd7	TBP				GLRX
	BCAT1									PEBP1													LMBRD2			Micall2	VWF				GYS1
	HADHB									SERPINB2													PM20D1			Csnk1g1	IGFBP5				AK3
	NDUFV3									PQBP1													RETSAT			Mad2l1	SLC25A18				GNA15
	ATP5ME									S100A10													PRPF8			Nlrx1	KEAP1				HSP90AA1
	S100A10									S100A11													TMED8			Angptl3	DLL1				HGF1
	UBE2D3									S100A6													AGTRAP			Relch	BMPR1A				HAL
	PCBD1									RAC2													SBSN			Nfs1	CA7				KAT5
	RND3									RPA1													PLXDC2			Evl	MAP2K4				HDAC1
	B2M									TF													WASHC1;WASH3P;WASH2P			Mcm6	SST				H2AC6
	UFM1									SOD2													NBEAL2			Znf622	TNFSF12				H2BC21
	RPS7									TTC9C													LHFPL2			Caap1	HFE2				KPNA3
	RPS8									TRAM1													SMIM5			Retreg3	LRP1B				IMPDH2
	RPS16									TSG101													TAOK1			Nup88	NXPH1				ITGB1
	RPS29									PRPF4													SURF4			Ypel5	IFNA10				ITGB7
	TMSB4X									MYO1C													HDGFL2			Sec61b	CHRDL1				ITIH3
	EEF1A1									VCAN													GALNT7			Trabd	F5				IL1B
	FAU									HSD17B12													KTN1			Myo1g	IL19				IDH3A
	RPL30									VAPA													FERMT3			Dctn4	SEMA6B				IDH3B
	RPL11									ACAN													CAND1			Cblb	LRP1				IDH3G
	FKBP1A;FKBP1C									SERPINF2													PKHD1L1			Rad50	BCL2L2				IDH1
	DYNLL1									AHSG													PROSER2			Pbp2	AGT				KIF13A
	DYNLT1									A2M													SULF2			Gmds	KPNA2				KIF26B
	UBE2I									AFP													GOLM1			Plin2	MET				KIF5C
	YBX1;YBX2									SERPINC1													HSD17B11			Mut	KLK3				LDHB
	TUBA4A									APOB													ABCF1			Hmgn5	NME1				CNMD
	HBA1;HBA2;HBA2									APOC3													TSPAN14			Kyat3	MPL				LYZ
	IGBP1									APOE													CCNB3			Tmem120a	PPP3CA				MDH2
	GSTO1									APOH													WFDC12			Pes1	TNFSF9				MDH1
	SRPX									BHMT													TTN			Nemp1	FIGF				MARCKSL1
	Nucb2;NUCB2									CHGA													LPIN2			Clpx	ICOSLG				CLNS1A
	LACTB									F9													NDRG1			Nit1	CLEC4M				APIP
	RPL24									F5													ANP32B			Timp3	IGHD				MAP2
	SMAD3									F10													HTRA1			Mrpl9	CAST				MAP4
	SERF2									MMP13													USP9X			Cept1	CTSS				MAPT
	TXN2									C3													ESAM			Mlkl	IL10RA				MAPK1
	DAB2									C4A; C4B													PBXIP1			Tjp1	ETHE1				MAPK3
	HSPG2									C7													PGM2			Cd14	SOD2				MAPK13
	EFNB1									C9													MASTL			Ankle2	HHLA2				CD14
	RBM3									CKB													CNDP1			Gbp9	DKK1				MBP
	TIA1;TIAL1									CLEC11A													SERPINB12			Dhx36	DKK4				MYLK
	AMPD3									DKK3													ERMAP			Fcgr3	SERPIND1				MYLPF
	HMGCS1									FMOD													KIF20B			Mtatp8	SFRP1				MYH4
	SLC7A5;SLC7A7									GLUL													CAMKK2			Ranbp9	BMP6				ART3
	XPC									NMT1													SMC6			Prpf4	CTSD				POR
	OGDH									HBA2; HBA1													PSMD1			Rfc4	TFF1				NOS
	CENPE									HBB													S1PR3			Hps3	PTH				SCP2
	KIF23									HPX													NAP1L4			Alb	IL20				HCK
	ALDH6A1									HAGH													SLC29A1			Xpnpep3	FGR				SRC
	RPL18A									IGF1													SH3GL1			Psph	MED1				NPM1
	FKBP4									IGFBP1													DPYSL5			Trmt1	GFAP				SPP1
	PLOD1									IGFBP2													ANP32E			Klc4	ERBB4				PPIE
	TOP2B									ITGBL1													VAMP8			Akap8	S100A4				PPIB
	AKAP12									ITIH1													JAM3			Oaf	IL2				PPIL3
	TNFAIP2									ITIH2													ASPN			Cul4b	NBL1				PHACTR2
	GBE1									ITIH3													HELZ2			Nxf1	ALDOA				CDS2
	GLO1									NT5DC2													UACA			Arfgef1	WFIKKN2				PIK3C3
	PTPN12									CCDC65													UBE2O			Lsm3	IL34				PITPNA
	AOX1									COA4													TTYH3			Ddx18	PLXNB2				PGM1
	PSME1									FECH													CHMP4B			Slk	TMPRSS15				PLCB2
	C1QBP									GALK1													GLIPR2			Otud6b	ITGA1				PLCB4
	CKAP4									PDDC1; GATD1													VSIR			Mcoln1	TGFB2				PLCD4
	CRYZ									ICOSLG; LOC102723996													PSTPIP2			Grb10	NLGN4X				PLCG2
	MFGE8									KIF20B													GNB4			Tubb2a	CD27				PLCL2
	CD47									GMPPB													PARVB			Vnn1	TLR4				ATP8A2
	SSRP1									SPTBN1													SLC38A10			Lamb1	THPO				PCBP1
	NCBP1									TACC1													ABCB6			Fam91a1	RARRES2				KCNK5
	AHNAK									IGF2													C12orf4			Bloc1s4	PPIA				POU2F1
	NEXN									GC													PDLIM7			Hccs	CCL28				PMEL
	MGAT2									LTBP1													SERINC1			Pdcd5	SERPINF1				CIAO1
	GALNT2									POSTN													ST6GALNAC1			Pklr	ENO1				ATP11B
	AKAP13									YAP1													ANO10			Tmem11	PDGFB				PSMB3
	BPTF									COL11A1													GLTP			Mios	JAK2				PSMB10
	DPYD									KRT9													AHSP			Casp7	SOD3				PSMB4
	SPP2									KRT1													IGF2BP1			Wdr77	GPC6				PSMB7
	IK									KRT2													CALML5			Cdh5	IGHA1				PSMB8
	MAPK7									KRT5													KCMF1			Nxn	LGALS3				AGO2
	SELENBP1									KRT6A													SLC12A6			Ate1	YWHAZ				PRKCB
	SRSF6									KNG1													EVL			Aagab	FSTL1				PRKCD
	NMI									LTF													LNPEP			Birc6	ERP29				S100a10
	PTPRS									LIMD2													NAGK			Nup133	SPHK1				RP2
	CTBP1									MFAP2													VPS28			Polr2b	CD209				PTPRF
	MRPL49									OGN													MYO5B			Hist1h3i	FAM3D				SFTPC
	PPIG									MKI67IP; NIFK													CORO1C			Wisp2	CASP2				RA_r333_jsmC24Cr
	ADAM9									NID2													NSFL1C			Snx13	CYP3A4				Rac1
	FKBP5									OLFML3													SLC12A4			Gtf2f1	TNFSF15				RAB2A
	TUBB3									SPP1													PA2G4			Ddrgk1	IL12RB2				RNASE6
	SNW1									OSBP2													TNN			Qrich1	HRG				RRM1
	KRR1									PLG													TRPC7;TRPC3;TRPC6			Gde1	ANXA1				RPL10
	ALCAM									ADPRHL2													HPSE			Ppp1r14b	INS				RPS20
	NCOA4									POTEJ													EIF3L			Sbf1	FGF12				RPS9
	BYSL									PSMB10													NCKAP1			Atp2c1	PYY				RBM39
	IDI1									F2													ATP11B			Ssr3	NRCAM				SHMT2
	CAMK1									RBP4													PIKFYVE			Zfr	SIGLEC9				PPP2R2A
	FLNC									RNPS1													EPB41L3			Ms4a6d	TPM4				PPP2CB
	GALE									SEC14L2													ATP8A1			Efemp2	PEBP1				PPP3CA
	GAS6									ALB													GSTK1			Ccar2	PLK1				PPP6C
	CAPRIN1									SRP9; SRP9P1													LUC7L2			Cryzl1	GPT				PPP1CB
	LTBP1									SSBP1													GRIP1			Hps6	MAP2K3				SHBG
	LASP1									SNX18													NEU2			Akap10	LTA				SH3BGRL3
	PSME4									SPARC													ATP6V0A2			Wdfy4	HCK				SFXN2
	LAPTM4A									SPARCL1													TLN1			Scg3	CXCL11				SRP68
	SNX17									CLEC3B													DAAM1			Brat1	BID				STAT1
	PCOLCE									TIPRL													USP15			Pzp	LYZ				STAT3
	EBP									TGFB1													TLN2			Aga	NCR2				Scye1
	PLCB4									PSMD14													FHOD1			Engase	NRXN3				SCN9A
	QPRT									ARL1													F11R			Gamt	ADGRE2				ATP1B3
	RCN1									NPR3													CLIC4			Ints10	IL1A				SLC12A1
	DHCR24									CHMP5													EMILIN1			Maea	SET				SNX18
	SF3B4									COL12A1													FCGBP			Alcam	NID2				STAG2
	RBMS2									COPS5													ENPP4			Eif2d	CTSH				SUCLA2
	TAF1C									COPS8																Itga11	SFN				SNAP23
	SLC9A3R2									DCN																	APOL1				SNAP25
	TRIP13									EXOC6B																	MFGE8				BTF3
	TSC22D2;TSC22D1									GREM1																	FGF18				BTF3L4
	SLC1A5									SERPIND1																	FCN1				TFEB
	UBE2V2									AP1G1																	CSF3				Trpv1
	ZYX									GOLGB1																	LDLR				EIF2B2
	ETFDH									ITGA3																	MAPK14				TPT1
	INA									RAB6A																	OMD				SSR1
	RBBP7									PTGES3L-AARSD1; PTGES3L; AARSD1																	NOG				TMED10
	PTGIS									MSRB3																	BMPER				RTCB
	DECR1									NXN																	FTH1				SYK
	NDUFA5									VNN1																	TG				USP15
	UGCG									PSAT1																	EHMT2				USP24
	CLPP									SERPINF1																	APOM				USP8
	DDR2									PZP																	RXFP1				UBE2B
	CYP51A1									LIN7C																	FCAR				UGT2C1
	UGP2									PPM1B																	NCK1				UGT1-6
	P3H1									PPM1F																	SPTAN1				EXT2
	HSDL1									YIF1B																	SSRP1				ACOT7
	TUBB8									SRGN																	VAV1				ACOT9
	PPIL1									STC2																	RNASEH1				ACOX1
	JAGN1									SPOCK1																	FABP5				ADCY3
	NCBP3									THBS1																	TAGLN2				AP2A1
	CCDC92									THBS2																	EIF4G2				AP3B1
	HS1BP3									THBS4																	CST3				ATRNL1
	CYBRD1									SERPINA7																	TDGF1				BIN1
	HSP90AB4P									NSUN2																	LIFR				STPG4
	HSP90AB2P									AXL																	CLU				CCDC186
	CWC15									VTN																	TGFBI				CCM2
	RAB18									ASNS																	CD177				CD74
	CMPK2									CTHRC1																	IGF1				CFL2
	TNFAIP8L3									ENPP1																	NID1				CMPK2
	TMCO1									EOGT																	SEMA3E				COPS6
	NOMO2									NPC2																	HK2				CPB2
	COA6									FBLN5																	NANOG				CPPED1
	NT5C2									GCLM																	ALPL				CRLF3
	TMEM201									KPNA2																	CLEC7A				CYTH1
	TMEM63B									IDH3G																	F11				DNM1
	CERCAM									TMPO																	AFM				DOCK5
	ENSA									TIMP1																	FASLG				DOCK9
	CAMSAP1									MT2A																	NTRK3				DSP
	HNRNPK									PPT1																	ZAP70				ECI1
	RPL7A									FKBP2																	DDR2				EEA1
	NT5DC1									PRPF6																	LRPAP1				EIF3L
	BTF3									OSGEP																	CCL11				EIF4H
	MTFR1L									CNPY3																	CST7				ELF1
	POLE3									CHCHD2P9																	NR3C1				EPS15
	GLT8D1									RAB3B																	PLAUR				TOGARAM1
	ARHGAP17									RILPL1																	BCL2A1				FAM76B
	CYB5R2									HTRA1																	TNFRSF4				FBL
	NXN									TNS3																	CCL15				FLAD1
	NADSYN1																										TLR2				GOLGA7
	LAMTOR1																										ATP5B				HUNK
	MFSD5																										IL1RN				HYLS1
	LRRC8E																										CAMK1D				IMPA1
	HIBCH																										STK16				IQGAP2
	AGTRAP																										CSH1				IQGAP3
	MTHFD1L																										RPS7				KDM5A
	FAT4																										APOA1				KNDC1
	THSD4																										IL1RAPL2				KRT85
	USP53																										BGLAP				LAMC1
	SH3RF1																										HP				LMTK2
	KCTD9																										HAT1				MANF
	LPCAT2																										SCARB2				MAPKBP1
	LRP10																										SPINT2				MFSD1
	COMMD6																										TNFRSF10D				OGA
	RABEPK																										CDON				MROH1
	KHDC4																										PSMA1				NAAA
	TMEM179B																										LTBP4				NBEAL2
	GALNT7																										PSMD7				NDUFS3
	TRAPPC6B																										UCHL1				NLGN3
	PATL1																										PAK6				NOB1
	NOP9																										MATK				NPEPL1
	NT5DC3																										PLA2G2E				NT5C
	SLC26A11																										CCL5				NUDT1
	SPATS2																										IL25				NUP205
	CTHRC1																										TOP1				NUP210
	CRLF3																										TIE1				PDCD6
	AEBP1																										ERBB3				PICALM
	PLD3																										LY86				PITPNB
	ANKMY2																										FLT3				PKP2
	FMNL3																										PIK3CG				PLXND1
	NAV3																										CSF2				PRAM1
	P3H3																										BCL6				PREX1
	HERC6																										DPP7				PXN
	ITPRIP																										ENTPD5				RAB5B
	DHX37																										C6				RASA1
	ALDH16A1																										DBNL				RCC2
	ARMC10																										CCL4L1				RIMS2
	GPD1L																										PTPN1				RIPK1
	ARHGAP18																										GPNMB				RPS6KA2
	OXR1																										CFL1				RRAGC
	RDH13																										CCL25				RYK
	HSD17B11																										CNDP2				SCFD1
	PDPR																										CNTN5				SFPQ
	NPEPL1																										CPE				SGSM1
	EHBP1																										ROBO3				SKIDA1
	SHCBP1																										IDS				SRGN
	VPS37A																										GFRA2				STK24
	NUP37																										EFNA3				STRN
	ABHD11																										MMP17				STX1B
	PLBD2																										N6AMT1				STXBP1
	UTP11																										LMAN2				THBS3
	PMFBP1																										CDH3				TM9SF3
	IFI44																										NPPB				TMF1
	C18orf32																										SH2D1A				TMX4
	SPPL2B																										FGF20				TNPO1
	DDX54																										ENTPD3				TRIM28
	NEK7																										SYNCRIP				TRIM32
	PPP4R1																										SIRT2				TSHZ1
	UBASH3B																										TP53				UBE2Z
	ZC3H15																										EGF				VAV1
	TGFBRAP1																										IL13RA1				VCPIP1
	TMEM263																										F3				VPS4B
	SLC20A1																										ENO2				ZSCAN10
	SLC38A5																										NTF4				MEMO1
	NUDCD2																										CXCL13				UBE2N
	FAR1																										EFNA4				AASS
	GLMP																										FGF17				ABCA1
	SLC44A1																										PRSS3				ABCA12
	ATXN2L																										KLRK1				ABHD12
	DNAJC9																										IGFBP6				ABHD14B
	LZIC																										LCMT1				ACAA2
	BECN1																										EIF4A3				ACACA
	NDRG1																										CAMK1				ACAD9
	HSPH1																										GFRA3				KANSL1L
	LARP4B																										PRTN3				ACADM
	TFG																										PLA2G10				ACADVL
	HDAC2																										ANGPTL4				ACTG2
	STAM																										RB1				ACTL6A
	P3H4																										PDE4D				ACTR1B
	CREBBP																										CD59				ACTR6
	PMM1																										YES1				ADAM10
	OSTF1																										CD80				ADAM28
	SMARCC1																										FAM107A				ADGRE5
	GCDH																										BRF1				ADGRV1
	LPP																										SECTM1				AFF2
	MYDGF																										YWHAE				AFTPH
	YIPF5																										MMP1				AGPS
	UTP4																										WISP3				AIF1
	MTARC2																										CCL17				CRYBG1
	MAGOHB																										PROK1				AKAP11
	KIAA1191																										CXCL10				ALOX5
	ISOC2																										CNDP1				ANKAR
	LRRC59																										ARSB				ANP32B
	FKBP10																										ELANE				AP1G1
	PTER																										STX1A				AP1M1
	PYCR2																										PTK6				APPBP2
	ISOC1																										IL5				APPL1
	KCTD12																										RGMB				ARF6
	RMDN1																										CA9				ARFGEF1
	YIPF6																										VCAM1				ARHGAP15
	MRPL53																										PLA2G5				ARHGAP30
	DTNBP1																										IDUA				ARHGAP4
	MMAB																										TYRO3				ARHGEF2
	IL17RA																										SPOCK1				ARHGEF6
	EDC3																										TNFSF11				ARL3
	S100A16																										GHR				ARL6IP5
	FAHD2A																										CDC37				ARMC8
	SUCLG2																										BPI				ARMT1
	ABHD14B																										DAPK2				ARPC1A
	ATP5MK																										LGALS7				ARPC3
	DNAJC1																										IL15RA				ASAP1
	FAM210B																										RBP4				ASNS
	TRIM47																										MAP2K2				ATM
	CARD19																										UBE2G2				ATP5PD
	FMNL2																										CADM3				ATP6V0D1
	FYTTD1																										CDK8				ATP6V1C1
	FNBP1																										COTL1				ATP6V1E1
	YME1L1																										ICAM3				BAK1
	TBCB																										EREG				BAZ1A
	SDF2																										CTSC				BCAP31
	PARK7																										APOB				BCL10
	S1PR3																										C2				BDH1
	S100A13																										TNFRSF21				BID
	DNAJC7																										IL17RB				BIN2
	SDHC																										GRP				BPNT1
	MTR																										AHSG				BRD8
	HSD17B10																										UNC5C				BRMS1L
	SIGMAR1																										TNFRSF13C				BST1
	NAPG																										ICAM2				BTBD3
	SLC29A1																										EPS15L1				LCOR
	PRRX2																										CD300C				VSIR
	ARPC5L																										EDA2R				TRIR
	TCF25																										ACVR1B				C6orf163
	APOL2																										CLC				CACUL1
	CPPED1																										CDC42BPB				CAD
	VPS25																										PIAS4				CAMK2A
	MXRA8																										GNS				CAMKV
	LARP6																										MMP8				CAMSAP2
	ESYT1																										LEP				CAPN5
	CNPY3																										PDE9A				CARKD
	HAUS8																										EPHA1				CBFA2T2
	NDFIP1																										PLCG1				CBX5
	SYT11																										GRAP2				CC2D1B
	DCUN1D4;DCUN1D5																										PTHLH				KYAT3
	FUCA2																										TPM2				CD44
	BDH2																										RET				CD83
	MRI1																										MPO				CDH11
	MLPH																										JAG2				CDX1
	SFXN3																										GDF9				CENPJ
	LSM14B																										LYPD3				CEP126
	HINT2																										TNFRSF18				CEP170
	OSBPL10																										HAPLN1				CEP85L
	TMEM59																										PGAM1				CFAP58
	EIF2A																										AGER				CHMP5
	CEP41																										MYBPC1				CHN1
	GTPBP4																										ANXA2				CIITA
	WDR11																										TNNI2				CLEC5A
	LNPK																										TNFRSF25				CLINT1
	EGLN1																										DSG2				CNTN1
	PAIP1																										CBX5				COL11A1
	ILKAP																										CD83				COL6A6
	ARL6																										AKR7A2				COMMD3
	RACGAP1																										ITGA2B				COPG2
	SLK																										CHEK2				COPS2
	PPA2																										MB				COPZ1
	MRPL46																										CCNB1				CPN2
	C1orf198																										LHB				CPSF6
	RWDD1																										LAMB1				CRISP2
	GOLPH3																										LAMC1				CRYM
	AZI2																										TAB1				CSE1L
	SH2D4A																										IL23A				CSRP1
	AAMDC																										CLCF1				CTSB
	ZWILCH																										C8B				CTSV
	JPT2																										C8G				DAB2IP
	SIAE																										FGB				DCTN2
	SMURF2																										CAPNS1				DDX1
	CACYBP																										FSHB				DDX17
	PLGRKT																										CSNK2B				DDX39B
	CD248																										INHBB				DDX3X
	KIF13B																										ITGB5				DDX42
	DDX21																										HBB				DDX5
	PLSCR4																										CXCL2				DDX6
	PNO1																										IGKA				DERA
	PHPT1																										IGLA				DESI2
	ARHGAP35																										ITGB1				GSDME
	PLSCR3																										IGHA2				DHRS1
	KLC4																										LTB				DHTKD1
	SMC4																										FTL				DHX8
	ECHDC1																										CSH2				DIABLO
	ACSS1																										CCNC				DIAPH2
	SPATS2L																										ITGB3				DIS3
	TMEM30A																														DLG4
	PNPO																														DNAJA1
	BPNT2																														DNAJA2
	CMTM6																														DNM1L
	MIOS																														DNPEP
	NDE1																														DOCK11
	BCLAF1																														DOP1B
	TMOD3																														DSG2
	GLTP																														DTX2
	MYOF																														DYNC1LI1
	PDP1																														DYNLT1
	KCMF1																														DYSF
	TMEM14C																														ECD
	TOMM7																														EDC4
	JCAD																														EED
	SAE1																														EFL1
	XPR1																														EFTUD2
	GNG12																														EHD4
	PEF1																														ELMO1
	DNAJB4																														EMC2
	FTSJ1																														EML1
	ABCF2																														EML4
	WARS2																														ENO2
	LIMA1																														ERAP1
	ADAMTS1																														ERP44
	DPP7																														ESYT3
	CYB5R1																														ETFDH
	PFDN2																														EVI2B
	SLC12A6																														EVI5L
	TRMT112																														EXOC3
	ATP5IF1																														LRGUK
	AK3																														EXOSC8
	LNPEP																														FABP5
	PLXNA1																														FAF2
	MRTO4																														FAM107B
	CDC42EP3																														FAM114A2
	MAN1B1																														FAM120C
	ERG28																														FHIP2A
	ITGA11																														MINDY3
	NUP50																														DENND10
	PNMA2																														CYRIA
	ANKRD50																														RIPOR2
	NOL7																														FAM98B
	PCDHGC3																														FANCB
	PDZRN3																														FARP1
	BAIAP2																														FAT3
	RTRAF																														FBXO42
	ITM2B																														FCHO2
	GSTK1																														FER1L5
	LAMTOR2																														FLI1
	COA3																														FNDC3A
	MED16																														FPR2
	TMX2																														FCSK
	UFC1																														FUS
	FIS1																														FXR1
	HDGFL3																														GABBR1
	TSC22D4																														GAK
	SAMHD1																														GALK2
	FARP1																														GALNS
	IRS2																														GARS1
	MAP4K5																														GBA3
	YTHDF2																														GBE1
	SUPT16H																														GCNT1
	PCDHGA6																														GFM1
	TSSC4																														GIGYF2
	MAGED1																														GIMAP8
	SNX9																														GIT2
	PSAT1																														GLB1
	FKBP7																														GLIPR1
	SAR1B																														GLRA3
	EMILIN1																														GMEB1
	BZW2																														GMPPB
	COMMD10																														GMPS
	AK5																														GNA14
	SQOR																														GNAI1
	SLC4A4																														GNL3
	PSMD8																														GPAT2
	CD46																														GPM6A
	ZNF207																														DHX36
	TAGLN2																														GPR160
																															GSDMD
																															GSK3A
																															GSK3B
																															GSTM3
																															HACD3
																															HADHA
																															HARS1
																															HCFC1
																															HGD
																															HHIP
																															HIBCH
																															HIP1
																															H1-1
																															GALE
																															HNRNPR
																															HOOK3
																															HOXC12
																															HP1BP3
																															HPCAL1
																															HPS1
																															HS1BP3
																															HSDL2
																															HSH2D
																															HSPH1
																															HTRA2
																															HUWE1
																															IDE
																															IFT122
																															IGLON5
																															IKZF4
																															IMMT
																															BPNT2
																															INHBA
																															INPP5D
																															IQSEC1
																															IRAK3
																															ACOD1
																															ISOC1
																															IST1
																															ITGA10
																															ITGAV
																															ITPR1
																															ITSN2
																															KANSL1
																															KCNIP3
																															KDM2B
																															KDM5C
																															KEAP1
																															KHDRBS1
																															KIAA0513
																															KIAA1109
																															KLHL8
																															KNTC1
																															PKMYT1
																															KRT10
																															KRT17
																															LACTB
																															LAMB1
																															LAMP2
																															LAMTOR1
																															LAMTOR3
																															MATN1
																															LARP1
																															LARS1
																															LCP2
																															LHFPL6
																															LIMK2
																															LMAN1
																															LMAN2L
																															LMNA
																															FCGR3A
																															CEP104
																															RBBP4
																															STK26
																															AKR1A1
																															MAP3K20
																															KLC1
																															RBM4
																															TXNDC5
																															GBP1
																															LPAR1
																															LPCAT2
																															LPCAT3
																															LPIN1
																															LRCH3
																															LRCH4
																															LRIT1
																															IRAG2
																															LRPPRC
																															LRRC59
																															LRRC8C
																															LRRIQ1
																															LRRK2
																															LRRN4
																															LSM5
																															LYPLA2
																															MAGED2
																															MAMDC2
																															MAP1B
																															MAP3K10
																															MAP3K6
																															MAP7D1
																															MAPKAPK3
																															MAPRE2
																															MARCKS
																															MCAT
																															METTL9
																															MGST1
																															MKRN2
																															MMP15
																															MOB1B
																															MTA2
																															MYO1C
																															MYO9B
																															NADK2
																															NAE1
																															NAGK
																															NANS
																															NAP1L2
																															NAPB
																															NCALD
																															NCAM1
																															NCBP1
																															NCDN
																															NCEH1
																															NCF2
																															NCKAP1
																															NCOR1
																															NDUFA9
																															NDUFS1
																															NDUFS2
																															NDUFV2
																															NEB
																															NECAP2
																															NEFL
																															NELL2
																															NFKB1
																															NFYA
																															NHSL2
																															NIPSNAP1
																															NLRX1
																															NOTCH2
																															NRDE2
																															NRP2
																															NSUN7
																															NUCB2
																															NUP93
																															NUP98
																															NYAP1
																															OARD1
																															ODF3
																															OMD
																															OPA1
																															PACSIN1
																															PAPSS1
																															PARP6
																															PAX7
																															PBRM1
																															PCK2
																															NCKAP1L
																															PDHB
																															PDHX
																															PDLIM5
																															PDS5B
																															PDXK
																															PECR
																															PEPD
																															PFDN2
																															PGAM2
																															PGRMC1
																															PHB2
																															PIK3CG
																															PIK3R1
																															PIP4K2A
																															PIP5K1A
																															PKHD1L1
																															PLA1A
																															PLA2G4E
																															PLA2G7
																															PLBD1
																															PLEK
																															PLEKHA2
																															PLGRKT
																															PLIN2
																															PLS3
																															PML
																															POLL
																															POLR2C
																															PPL
																															PPM1F
																															PPP2R1B
																															PPP4R1
																															PPP6R3
																															PRKAA2
																															PRPF19
																															PRPF8
																															PRPSAP2
																															PRSS56
																															PRUNE2
																															PSD3
																															PSIP1
																															PSMD1
																															PSMD8
																															PSPC1
																															PTBP3
																															PTK2
																															PTK2B
																															PTPN13
																															PTRHD1
																															PUS7
																															QARS1
																															RAB11B
																															VAPA
																															RAB44
																															RAD21
																															RALB
																															RAP1GDS1
																															RAP2B
																															RASGRF2
																															RASSF2
																															RASSF5
																															RBM33
																															RCSD1
																															RER1
																															RHAG
																															RIN3
																															RNF167
																															RNF17
																															RPGR
																															RPLP0
																															RPRD1B
																															RPS3
																															RRAGA
																															RUFY1
																															SAAL1
																															SAE1
																															SAMD8
																															SAMD9L
																															SAMHD1
																															SAP30
																															SAR1A
																															SAR1B
																															XPNPEP2
																															SCPEP1
																															SDCBP
																															SEC23IP
																															SEC24A
																															SEC31A
																															SELENBP1
																															SEPHS1
																															SEPTIN2
																															SETDB1
																															SF3A3
																															SF3B6
																															SH3GL2
																															SH3GLB1
																															SH3KBP1
																															SHROOM4
																															SIDT1
																															SIDT2
																															SIN3A
																															SIRT5
																															SKIV2L
																															MTREX
																															SLC12A2
																															SLC22A17
																															SLC25A11
																															SLC25A12
																															SLC25A37
																															SLC35B4
																															SLC46A2
																															SLC7A14
																															SMAP2
																															SMARCE1
																															SMC4
																															SMG1
																															SMG8
																															SMNDC1
																															SNAP91
																															SND1
																															SNRNP40
																															SNRNP70
																															SNRPD1
																															SNRPD2
																															SNRPG
																															SNX1
																															SNX30
																															SNX6
																															SPAG9
																															SPSB2
																															SPTBN2
																															SRP54
																															SRSF3
																															SSR3
																															STAB2
																															STAM
																															STEAP4
																															STIM1
																															STK10
																															STK17B
																															STK4
																															STRAP
																															STRIP1
																															STT3A
																															PPP1R8
																															STX17
																															STX7
																															SUB1
																															SUCLG1
																															SUN2
																															SUPT20H
																															SVIL
																															SWAP70
																															SYN1
																															SYT1
																															SYTL1
																															MAP3K3
																															TANGO2
																															TAPBP
																															TARS1
																															TBC1D10C
																															TBC1D9
																															TBC1D9B
																															TBX21
																															TCN1
																															THYN1
																															TIPRL
																															TMEM63A
																															TNFSF15
																															TNPO3
																															TOM1
																															TOM1L2
																															TOMM70
																															TOP1
																															TPO
																															TPR
																															TSG101
																															TTK
																															TUBA4A
																															TUBE1
																															TWF2
																															TXLNB
																															TXNRD1
																															UBQLN1
																															UBXN4
																															UFD1
																															UMPS
																															UNC13C
																															UPB1
																															UQCRC1
																															UTP20
																															UTRN
																															VAPA
																															VAT1L
																															VPS13C
																															VPS26A
																															VPS28
																															VPS37B
																															VPS53
																															VWA3A
																															VWA5B1
																															WAS
																															WDFY3
																															WDR48
																															WDR61
																															XRCC5
																															XRN2
																															XYLT1
																															YIF1B
																															YLPM1
																															ZC3H4
																															TUT4
																															TUT7
																															ZFC3H1
																															ZFPM2
																															ZHX2
																															ZNF106
																															ZNF143
																															ZNF296
																															ZUP1
																															MGAM
																															ADD3
																															UGGT1
																															UROD
																															ATP6V1D
																															HBA1
																															TUBA1C
																															ITIH1
																															NME1
																															MYH11
																															ITIH3
																															CLTCL1
																															UBQLN2
																															ATPA2
																															ATP1A2
																															ETF1
																															TUBB1
																															ACTN2
																															UBQLN4
																															CTNNB1
																															PPA2
																															HCLS1
																															SEC13
																															CHI3L1
																															IPO7
																															DIP2B
																															PKLR
																															NAGK
																															HMGCS1
																															COL4A2
																															EPB41L1
																															PON3
																															CARD6
																															USP48
																															UFSP2
																															TM9SF2
																															ARHGAP1
																															P4HA3
																															DRD5
																															BMI1
																															PRPH
																															BZW2
																															ENAH
																															KIF13B
																															RRS1
																															ACAT2
																															XPNPEP3
																															PRKAR2B
																															CHSY1
																															RABEP1
																															SESTD1
																															HYPK
																															KIF1B
																															GABPA
																															UBA3
																															RAB30
																															UBXN1
																															DAP3
																															EDIL3
																															KRR1
																															COX5B
																															SARNP
																															NUDT21
																															XRCC6
																															TUBG1
																															SLC44A4
																															KRT2
																															ARHGEF10L
																															BLVRA
																															DDAH2
																															OGDHL
																															MAP2K3
																															HTRA1
																															NSDHL
																															SLC12A4
																															EXOSC10
																															ESYT2
																															ALDH7A1
																															PFDN6
																															MRPL40
																															PES1
																															PAF1
																															WDFY1
																															HABP2
																															TTC21A
																															ERO1A
																															COPS3
																															POLDIP2
																															EXOC1
																															IGSF10
																															MRPS9
																															TBCB
																															TBC1D15
																															USP28
																															RCC1L
																															MME
																															ELMOD2
																															PPP4R3A
																															CD2BP2
																															TMEM263
																															SLC7A8
																															TCEAL9
																															TAP1
																															SFSWAP
																															RAB5A
																															TOP3B
																															DNAJC7
																															IAH1
																															PRRC2A
																															DYNC1LI2
																															SON
																															SP3
																															NLE1
																															DOCK7
																															PIGO
																															AHCTF1
																															LATS2
																															WDR82
																															PIH1D1
																															HSPBP1
																															WIZ
																															COASY
																															RUNX1
																															NUDT9
																															DHX30
																															PDE12
																															NUFIP2
																															AGFG1
																															NASP
																															PRRC2C
																															NEDD8
																															CNOT3
																															RCOR1
																															HNRNPLL
																															CHMP7
																															RABEP2
																															MRPL10
																															COL2A1
																															CLCN7
																															SNRPC
																															METTL13
																															RBM45
																															TOR3A
																															FN3KRP
																															YIPF3
																															SMARCA2
																															KCNMA1
																															RCL1
																															ARID1A
																															CDC16
																															WNK4
																															BCAS2
																															FDFT1
																															FAH
																															IMPDH1
																															DTD2
																															NHLRC2
																															ASXL1
																															UQCC3
																															CYTH4
																															DBR1
																															EEF1E1-BLOC1S5
																															SYAP1
																															USP10
																															PPP2R1B
																															ADI1
																															DNAJC10
																															RANBP9
																															RELT
																															ZFR
																															CLPP
																															ETAA1
																															TTC27
																															GALNT10
																															FADS2
																															INPP5B
																															SNTA1
																															WDHD1
																															COL4A4
																															CLEC16A
																															AKAP9
																															NCK1
																															LIPH
																															PEX16
																															SQSTM1
																															STAT6
																															SYNPO
																															FYN
																															SESN2
																															CTPS2
																															DNAJC19
																															RAB23
																															IRS1
																															VBP1
																															SHC1
																															SBDS
																															PBX1
																															THUMPD1
																															IDO1
																															KCNA5
																															NUDCD2
																															GEMIN5
																															PBX2
																															CIP2A
																															ARIH2
																															HGH1
																															EXOC6B
																															NMD3
																															URB1
																															RBM47
																															COG6
																															MRPL38
																															DUS4L
																															SOAT1
																															TIMM9
																															PSAT1
																															SQLE
																															SERPINB2
																															SLC9A3R2
																															PGM2L1
																															ABR
																															ADPRH
																															CLPTM1L
																															SUGP2
																															CPSF7
																															PDP1
																															MAP4K4
																															TMEM9
																															CARF
																															SPEN
																															MVK
																															EPM2AIP1
																															SEC63
																															MLST8
																															PKHD1
																															DDX18
																															MRPS23
																															YES1
																															SMCHD1
																															RNF40
																															MRPL55
																															POGLUT1
																															BEND6
																															SMAD2
																															NMI
																															UBP1
																															LSM1
																															MMP12
																															ATP4A
																															PCM1
																															RPS6KA1
																															SUMF2
																															TNS1
																															GFPT2
																															FIBIN
																															FTSJ3
																															UBA2
																															SNU13
																															DOCK8
																															INTS7
																															LANCL1
																															PWP1
																															EMC7
																															LUC7L
																															MPG
																															MLPH
																															NFYB
																															OVCA2
																															ROCK1
																															KDM1A
																															SPTBN5
																															NAA16
																															UBE3A
																															TEX264
																															ar
																															CLDN14
																															C12orf57
																															CEMIP2
																															USP39
																															NUDCD1
																															POLD3
																															MARK3
																															DHX58
																															EIF2B1
																															PPP1R12A
																															LCA5L
																															TRAPPC3
																															SAMD4B
																															RBM15
																															IFT52
																															FANCI
																															REV1
																															THADA
																															C5orf24
																															C9orf64
																															NR4A1
																															MRPL41
																															PPP2R5B
																															CRBN
																															CNTN6
																															APOD
																															SCN4A
																															GUCY1B1
																															FTH1
																															CSGALNACT2
																															NUDT2
																															GRIA1
																															CLUH
																															DCUN1D5
																															DDX55
																															ATXN7L1
																															HIVEP1
																															SLC31A1
																															PTPRD
																															NTNG2
																															FAR1
																															DDX41
																															RBM12
																															SIPA1L3
																															PTPRU
																															CCDC125
																															FAM91A1
																															OSBPL9
																															WASHC3
																															TMEM106B
																															MGAT5
																															MFN1
																															OBTP
																															CBL
																															OSBPL6
																															HPF1
																															RUFY4
																															MAN1A1
																															NDST4
																															FTO
																															SORL1
																															SRSF5
																															NAA50
																															RBKS
																															RBBP5
																															NDUFA6
																															PLA2G15
																															RBFOX1
																															PRDM11
																															CLCN3
																															CREB1
																															CSNK2B
																															PTEN
																															PEA15
																															PAIP2
																															AHR
																															CACNA1C
																															ALOX15
																															TACR2
																															NOS1
																															OLR1
																															SFTPB
																															RYR1
																															Trpv5
																															UBE2Q2
																															VLDLR
																															HAS2
																															CD1D
																															OR51I2
																															CPNE1
																															ARPC5L
																															CCS
																															ACSL3
																															TBC1D9B
																															SLC26A4
																															ARL6IP6
																															GNAZ
																															KAT6B
																															RPAP3
																															ATG4C
																															UBA2
																															COL21A1
																															SULT2A1
																															NELFE
																															BPHL
																															ARFGEF2
																															MTM1
																															ADGRB3
																															OR4D6
																															KRT39
																															CEP83
																															DYTN
																															MYB
																															MIER1
																															CDO1
																															PCIF1
																															BCLAF1
																															LYAR
																															MASTL
																															ARHGEF26
																															IVD
																															RHOBTB2
																															ADGRL3
																															TRAPPC12
																															PATL2
																															INTS5
																															BRCA2
																															TBC1D10B
																															OSBPL3
																															MGA
																															DNAJC28
																															NDC80
																															ARHGEF17
																															EBF4
																															SPRED3
																															VIPR2
																															SASH1
																															LGI4
																															HDX
																															ATG101
																															MTMR6
																															HAUS5
																															RELCH
																															JRKL
																															LINS1
																															RNF41
																															CYB561D1
																															PRKD2
																															RNF8
																															TAX1BP1
																															ACSS1
																															CCDC42
																															DOCK3
																															NFIL3
																															USF1
																															TDRD1
																															STRC
																															EPHB2
																															STC2
																															FGFR1
																															JAK2
																															MGAT2
																															SIX1
																															WDR19
																															SHTN1
																															THOC1
																															ZBED2
																															PTPRQ
																															DNAH17
																															FNIP2
																															PRDM1
																															PPM1K
																															TCP11L1
																															HSF2BP
																															PACS2
																															MTRF1
																															MRPL16
																															KIF17
																															FRMPD4
																															NR2C1
																															LHCGR
																															PRKD3
																															ANAPC10
																															ATP12A
																															NTRK2
																															OSCP1
																															CIDEA
																															MARCHF10
																															GRHL3
																															MMP26
																															PARP4
																															TMEM196
																															DSCC1
																															ZNF462
																															NIPBL
																															MLXIP
																															CASP8AP2
																															ABCC2
																															ACE
																															LARGE2
																															USP30
																															TACC1
																															CAPN7
																															ACTL7A
																															SRCIN1
																															SYNE1
																															PDE10A
																															RGS14
																															OTULINL
																															ATG4A
																															SCARA3
																															PRKG1
																															OR5D13
																															QRSL1
																															PHKA1
																															GRIA3
																															TFDP1
																															MTERF1
																															PIGG
																															TSPYL4
																															IL31RA
																															FBLN5
																															SLC26A8
																															DLL3
																															ABCA3
																															MTHFD2L
																															CUL2
																															SUZ12
																															ENPP7
																															NPHP1
																															NCKAP5L
																															ELFN2
																															DDR1
																															ZDHHC2
																															ZFP90
																															LCMT1
																															LGI3
																															ASH1L
																															ORYCUNV1R1524
																															CLASP1
																															ATP10B
																															ARHGAP20
																															SLC39A12
																															HOXD13
																															DAGLA
																															IKBKB
																															PLEKHH2
																															LRRC2
																															ZNF503
																															KLHL24
																															SPAST
																															UGT2B16
																															CTBP2
																															GJB2
																															MCF2L2
																															SH2D4A
																															REXO2
																															TASL
																															EPHA2
																															QSER1
																															HTR3B
																															SOGA1
																															NRXN1
																															FSD1L
																															EZH2
																															UBR3
																															TTYH3
																															FBXO21
																															RB1CC1
																															NR2C2
																															ABI3
																															NAALAD2
																															MAPK12
																															FBXL7
																															MKKS
																															MYO7A
																															ABCD4
																															ANK2
																															KIF12
																															STOX2
																															ABCB1
																															MOV10L1
																															SLCO2A1
																															E2F3
																															CDHR3
																															DNA2
																															CHD8
																															COL24A1
																															ATP7A
																															PLEKHG1
																															STBD1
																															BDH2
																															CLTA
																															SLITRK2
																															EMSY
																															VSIG1
																															SERPINI1
																															SCARB1
																															MED14
																															DNAH12
																															DTD1
																															SNX33
																															TPH2
																															MON2
																															SLC25A16
																															FYB1
																															ALDH6A1
																															ORYCUNV1R1569
																															SLC16A6
																															MCTP2
																															EHBP1
																															PCARE
																															RGL2
																															DNAAF11
																															ORYCUNV1R1592
																															ADK
																															CC2D2B
																															SLC9C1
																															MECR
																															MYH7B
																															ZNF606
																															CDH19
																															CDH18
																															CAPN8
																															RTKN2
																															ARHGAP21
																															FNBP1L
																															PLCE1
																															MAPK8
																															KIAA0232
																															ZNF575
																															TOX3
																															KLK5
																															UBR1
																															TMOD2
																															ASTN1
																															GABRR3
																															SEMA6A
																															ATPAF1
																															RBMS1
																															VRTN
																															DENND6A
																															TDRD15
																															FGF23
																															C1orf112
																															BCAR3
																															UBE3C
																															HAUS6
																															ALKBH7
																															CACHD1
																															PLA2G6
																															DENND1A
																															FNBP4
																															SLC39A14
																															KRT35
																															CBLIF
																															CEP95
																															BMT2
																															FEZ1
																															c-kit
																															KIRREL1
																															LPXN
																															STK31
																															TMTC1
																															SMARCD2
																															SSH3
																															ARVCF
																															ANKMY2
																															TNFAIP3
																															EDARADD
																															CFAP43
																															UBN2
																															SCLT1
																															OR10A4
																															SCNN1G
																															FKBPL
																															CCDC158
																															C8orf34
																															RAD1
																															BNC1
																															CALHM5
																															SLC4A11
																															TECTB
																															SLC45A3
																															GABRP
																															INVS
																															GRM2
																															ZNF518B
																															ZNF292
																															ALMS1
																															ZNF532
																															GAREM1
																															ZYG11B
																															TMPRSS5
																															MUSK
																															ANO5
																															UBTD2
																															GPRIN2
																															PRX
																															SYT12
																															FAN1
																															IQUB
																															MED13L
[truncated: 1,460 more rows]

## Sheet: Harmonized Study Data
Assay	In vitro	In vitro	In vitro	In vitro	In vitro	In vitro	In vitro	In vitro	In vitro	In vitro	In vitro	In vitro	In vitro	In vitro	In vitro	In vitro	In vitro	In vitro	In vitro	In vivo	In vivo	In vivo	In vivo	In vivo	In vitro	In vitro	In vivo	In vivo	In vivo	In vivo	In vivo
Context	Osteoblast differentiation	healing stimulation	healing stimulation	healing stimulation	healing stimulation	healing stimulation	healing stimulation	Osteoblast differentiation	Osteoblast differentiation	healing stimulation	healing stimulation	Osteoblast differentiation	Osteoblast differentiation	Osteoblast differentiation	healing stimulation	healing stimulation	healing stimulation	Osteoblast differentiation	Osteoblast differentiation	osteoporosis	osteoporosis/osteopenia	low bone mineral density	osteoporosis/osteopenia	osteoporosis/osteopenia	healing stimulation	healing stimulation	fracture healing	healing stimulation	osteoporosis	healing stimulation	healing stimulation
Question	time-series of differentiation	effect of functionalized implants	effect of functionalized implants	effects of coculture	effect of functionalized implants	effect of static magnetic field in 3d scaffolds	effect of functionalized implants	early differentiation	effects of high glucose	effect of functionalized implants	effect of MF	osteolineage	early differentiation	adults vs. Fetal / aging	effect of functionalized implants	effect of functionalized implants	pro-osteoblastic factors	exposition to scaffold	time-series of differentiation	affected proteins	affected proteins	affected proteins	affected proteins	affected proteins	characterization of functionalized implant	characterization of functionalized implant	temporal analysis (35d)	effect of functionalized implants	affected proteins	effect of functionalized implants	effect of functionalized implants
Tissue	Cells	Cells	Cells	Cells	Cells	Cells	Cells	Cells	Cells	Cells	Cells	EVs	EVs	EVs	EVs	EVs	EVs	EVs	EVs	Serum-Plasma	Serum-Plasma	Serum-Plasma	Plasma-EVs	Plasma-EVs	ECM	ECM	Serum-Plasma	Bone	Bone	Bone	Bone
Species	Human	Human	Human	Human	Human	Human	Human	Human	Human	Human	Human	Human	Human	Human	Human	Human	Human	Human	Human	Human	Human	Human	Human	Human	Mouse	Mouse	Mouse	Rat	Rat	Rat	Rabbit
Quelle	https://www.ncbi.nlm.nih.gov/pmc/articles/PMC7860046/	https://pubs.acs.org/doi/10.1021/pr300640h	https://www.mcponline.org/article/S1535-9476(20)33688-4/fulltext#seccestitle200	https://onlinelibrary.wiley.com/doi/abs/10.1002/jcb.27394	http://proteomecentral.proteomexchange.org/cgi/GetDataset?ID=PXD009434	https://faseb.onlinelibrary.wiley.com/doi/full/10.1096/fj.201802195R	https://www.sciencedirect.com/science/article/pii/S0928493121004288	https://www.mdpi.com/1422-0067/22/15/7908#app1-ijms-22-07908	https://link.springer.com/article/10.1007/s11033-020-05811-x	https://www.sciencedirect.com/science/article/pii/S2590006420300260	https://onlinelibrary.wiley.com/doi/10.1002/jcp.26058	https://www.ncbi.nlm.nih.gov/pmc/articles/PMC7136136/	https://analyticalsciencejournals.onlinelibrary.wiley.com/doi/10.1002/pmic.202000036	https://www.frontiersin.org/articles/10.3389/fbioe.2021.640419/full	https://www.mcponline.org/article/S1535-9476(20)33688-4/fulltext#seccestitle200	http://proteomecentral.proteomexchange.org/cgi/GetDataset?ID=PXD009434	https://www.thno.org/v10p2293.htm#SM0	https://stemcellres.biomedcentral.com/articles/10.1186/s13287-020-02062-2	https://www.frontiersin.org/articles/10.3389/fbioe.2019.00092/full	https://asbmr.onlinelibrary.wiley.com/doi/full/10.1002/jbmr.3125	https://peerj.com/articles/9009/	https://www.mdpi.com/2072-6643/11/12/2853	https://www.ncbi.nlm.nih.gov/pmc/articles/PMC5946082/	https://analyticalsciencejournals.onlinelibrary.wiley.com/doi/10.1002/elps.201900130	https://www.sciencedirect.com/science/article/pii/S2452199X20301201?via%3Dihub#sec2	https://journals.sagepub.com/doi/full/10.1177/2041731420926918#_i2	https://onlinelibrary.wiley.com/doi/full/10.1002/jor.23754	https://www.nature.com/articles/s41598-020-75527-2#citeas	https://onlinelibrary.wiley.com/doi/full/10.1111/clr.12950	https://www.sciencedirect.com/science/article/pii/S2214031X20301169	https://onlinelibrary.wiley.com/doi/full/10.1111/jre.12498
PXD	PXD020908	PXD000058	PXD002498	PXD011844	PXD009434	-	-	-		-	-	PXD017172	PXD017372	PXD022851	PXD002498	PXD009434	-	-	-	-	-	-	PXD006463	-	-	-	-	PXD016135	-	-	-
FC cutoff	0.263034	-	0.5	-	0.5	1	1	1	-	0.38	1.5	S0=2	0.5	S0=4	0.5	0.5	0.584963	-	1	0.137504	0.263034	0.584963	1	-	-	0.1	-	0.584963	-	0.263034	-
sig cutoff	0.05	0.05	0.05	0.05	0.05	-	0.001	0.01	0.05	0.01	0.05	0.05	0.05	0.05	0.05	0.05	0.05	0.05	0.05	0.1	0.05	0.05	-	0.05	-	0.05	0.05	0.05	-	0.05	-
sig type	p value	p value	p value	p value	p value	-	p value	FDR	p value	FDR	p value	FDR	p value	FDR	p value	p value	pvalue	FDR	p value	peptide-based meta pvalue	p value	p value	-	p value	STEM clustering	p value	ANOVA	p value	on/off approach	p value	on/off approach
Typ of proteins	significant in any	significant in any	significant in any	significant	significant in any	significant	significant in any	significant	significant	significant in any	significant in any	significant	significant	significant	significant in any	significant in any	significant	significant in any	significant in any	significant	significant in any	significant in any	significant in any	significant in any	significant	significant	significant	significant in any	significant in any	significant	significant in any
	HDLBP	COL1A2	SERPINB6	SERPINB6	TXNRD1	COX6A1	VIM	PDHB	COL1A1	UBE2O	AHNAK	ROBO1	C1R	FAT1	HSPA1B;HSPA1A	COL1A2	CLEC11A	ACAN	ART4	A2M	CRKL	APOA1	SERPINA1	SERPINF2	ANGPTL4	PTBP1	FCGR2B	FN1	ACTC1	DPYSL4	ACOX2
	NOSIP	AKR1C3	FGF2	UCHL3	COL1A2	COX19	PRPH	SOD2	LMNA	EFTUD2	AK2	NCAM1	ITGBL1	SLIT3	THBS2	HSPA1B;HSPA1A	BGN	HAPLN1	FTL	B2M	APOC3	CBR1	PSMA2	WDR1	VTN	KIDINS220	CA1	PRDX2	ACTA2	RPS28	GALM
	GPX4	ARSA	CAPNS2;CAPNS1	RPL17-C18orf32;RPL17	RSBN1	SPPL2A	CALR	TUBA4A	ANXA7	PLCD1	ALDOA	OAS2	COL1A1	LAMA4	POSTN	ACTA2;ACTG2	NID1	CHAD	APP	C7	APOC1	SERPINA1	IGLV4-60	VCL	SERPINH1	COX8A	CXCL1	PRDX5	ACTB	SNTB2	APP
	COL1A2	RPSA	SPTAN1	PCMT1	TPM3	PPTC7	HSPA8	INS;INS-IGF2	SERPINH1	PSMC1	ANPEP	CADM1	COL4A1	DDOST	CLIC1	THBS2	MMP1	BPIFB1	OTUB1	C9	APMAP	C3	IGLV4-3	YWHAZ	DCN	CTNS	GDF15	AHNAK	ENO1	TUBB	APOA1
	KHSRP	CAPZB	CTSD	AKR1C3	RPL17-C18orf32;RPL17	GTF2H2C;GTF2H2C_2	HSPA2	MYH15	FH	PDAP1	ANXA1	DOCK1	DCN	UBE3A	CCN1	POSTN	OLFML3	PRG4	AZGP1	CD14	PDIA5	HP	EPPK1	SH3BGRL3	S100A11	CXCL12	JAM2	PZP;CPAMD8	APOE	TES	BPI
	HNRNPDL	ACTA2;ACTG2	TCEA1	PWP2	VCL	FRMD6	HSPA6	NAMPT;PTPN23	OFD1	DNPH1	ANXA2	PAM16;CORO7;CORO7-PAM16	THBS1	CTSD	GAPDH	ABI3BP	SPOCK1	APOA1	CD81	CFD	ESD	SERPINC1	IGHV3OR16-13	H4C14;H4C8;H4C1;H4C15;H4C2;H4C13;H4C9;H4C6;H4C12;H4C11;H4C4;H4C5;H4C3;H4C16	ANXA1	PRAF2	PLAT	COL15A1	COTL1	CCNDBP1	ENO3
	IKBKG	MYL6	THBS2	CAPNS2;CAPNS1	FGF2	RPP25	HSPA7	VDAC1	CLIC1	RPS11	ANXA5	TM9SF4	CFH	CD9	SERPINE2	COL12A1	MMP2	COL4A1	FBN3;FBN2	CHL1	RAD51D	KNG1	CMIP	ARPC3	PLXNB2	IGFBP5	DNAJC19	CAPZB	CCNDBP1	SDC4	CAPNS1
	ITSN2	ALDH1L2	PSMB9	CTNNB1	ILK	MOV10	HSP90B1	HM13	ANXA2	RPS15	ATP5PF	RAB6B	HAPLN1	SUCLA2	MMP2	LTBP2	LAMC2	COL11A1	NID2	COMP	ARHGAP1	AHSG	CD177	FERMT3	ANXA1	NCAM1	TFPI	SERPINA1	LGALS14;LGALS13;LGALS16	CNOT11	CAPN1
	VTA1	CNN2	RPL34	RPS18	MGLL	CDC42EP2	HSP90B2P	ITPR2	ANXA1	RPS18	ATP5PO	MATR3	IGFBP2	TNXB	CD44	CCN1	LTBP2	MUC5B	S100A6	DBH	TPM4	HP	ST3GAL6	CORO1A	S100A10	TNC	CD84	LCP1	NRP2	NMRAL1	CORO1A
	BOLA2B;BOLA2-SMG1P6	CYCS	NPC2	CRYBG1	CD276	TRIM47	ENO1	APOC3	HSPB1	RPS23	BANF1	IFRD2	IGFBP4	ALDH1L2	FLNA	LDHA;LDHC;LDHAL6A	HOOK3	IGKC	PLEC	FCGBP	PTPRC		RPL17-C18orf32;RPL17	TAGLN2	LGALS1	ICAM1	CXCL16	APOE	ZDHHC11B;ZDHHC11	TTK	NUBP1
	SLC4A1AP	CHCHD3	CALD1	CTSD	FAP	INTS13	PDIA3	UTS2;HSPA5	CRYAB	RPS25	CALD1	SYTL2	LRP1	SSC5D	PTX3	COL1A1	NEO1	CILP	NUTF2	GPLD1	GANAB		ITGB6	ITIH4	ANXA4	TGFBR3	ADIPOQ	ACTR3	PLPP7	HCLS1	DDOST
	SELENOF	HNRNPAB	LTBP2	DPYSL2	DCUN1D2;DCUN1D1	XPR1	HSPA5	PPP5C	AHSG	RPS26	CAPZA1	HLA-B	EFEMP1	CD81	CCN2	COL3A1	PTX3	APOD	THBS1	IGHG3	NPEPPS		CDH23	LIMS1	IGF2	HMGN1	CHIT1	PRDX1	DENND2B	SSNA1	HSP90B1
	PSME2	CALD1	APOL2	PDCD11	RBMX	PLSCR4	PRSS1	TGM5;TGM2;ISLR2		FAU	CAT	PPT1	VASN	EIF1AX	FBN1	FN1	IGFBP5	COMP	LGALSL	IGHG4	PSMA5		BIN2	TUBB1	SPARC	TGFB1I1	SERPINA6	ACTA2;ACTG2	ARHGDIA	TAF5	ECE1
	PDZD11	EEF1D	RPL18	ALDH3A2	RPS4X	TBCEL	ACTB	TMEM131L		RPS3A	CCDC124	IFNGR1	CD248	SRSF1	YWHAZ	GAPDH	APOB	ABI3BP	MFGE8	IGHM	PSMA2		PSME2	PKM	FBLN2	WASL	TNFRSF1A	FABP4	MRRF	DAZAP1	EIF2S1
	RTF2	SARNP	CCN1	ILVBL	HLA-A	TXNIP	ACTG1	PTX3		RPS4X	POLR1G	THBS2	LOXL2	COL12A1	LRP1	GNAI2	CFH	IGHG1	COL5A2	IGKC	B4GALT1		IGHD	TUBA4A	LOXL3	COL1A1	FGF10	MYL6	SERPINH1	GPT	EIF3H
	FGF2	AK2	PPP1R12A	ACO2	RPL36	PUDP	POTEE	HSPD1		RPS6	CD44	STAT2	EMILIN1	COL6A3	PCOLCE	COL5A2	EML2	APCS	ANPEP	IL1RAP	C9		SVEP1	SERPINA1		CTSK	TNFSF8	RPN2	STAT3	NASP	EIF3I
	MBNL1;MBNL3	REXO2	DYNC1LI2	CD81	PXN	EIF1AX	POTEF	SCN2A;SCN1A		RPS7	CD99	MYCBP2		SDC2	TGFBI	MMP2	STC2	FGA	CHI3L1	LGALS3BP	LMAN2		ACE	PFN1		IGF2R	HDAC8	ADIPOQ	SOD1	CARHSP1	FPR1
	NAV1	ACTN1	CSTA	HSPA8	TNS1	SMIM8	POTEI	NDUFAF2		RPS8	CKAP4	SDF4		PACSIN3	IGFBP7	ANXA5	INHBA	IGLL5	PCOLCE2	LYVE1	ITIH4		ILK	FLNA		ITGB2	STAB2	VCL	TPM3	TNNC1	H6PD
	PCMT1	MYL12A;MYL12B	FTH1	RAB14	TPM4	SLC35B2	POTEKP	APOA2		RPS9	CLTA	BBS9		SLC3A2	CEMIP	LGALS1	QSOX1	VCAN	MYH10;MYH9;MYH14	SHBG	IGFBP6		BTAF1	YWHAE		POSTN	SERPINA7	CP	VIM	KHSRP	PYGM
	F5	RPS5	FABP3	ARPC4;ARPC4-TTLL3	GPNMB	LAMP1	POTEJ	HSPA13		XRN2	CMC2	JAK1		LTBP2	HTRA1	COL11A1	TSPAN14	IGHA1	FBN1	TIMP1	FCGR3A		TTN	VWF		TP53RK	MMP3	COL12A1	HSPD1	AGRN	GMPR
	NOLC1	PDLIM1	SERPINE2	PES1	THBS2	NUDT1	ACTBL2	SLC1A5		RPLP0	COX4I1	MAP1LC3B2;MAP1LC3B		LAMB1	TUBA1C	COL6A1	CXCL1	DCN	COL16A1		XYLT2		IGHV1-69D	ANK1		UBE2V2	CRTAM	ORM2;ORM1	PLG;PLGLB1;PLGLB2	MYH7	GMPR2
	TK2	P4HA2	DBI	SMPD4	RPL29	PHYHD1	ATP5F1B	ABHD10		RPLP1	COX5A	CD81		HADHA	ADAMTS1	COL6A2	AGRN	ADAMTS2	HSPG2		SERPINF1		SELPLG	IGLV3-19		TP53RK	PROC	S100A9	AHSG	AGTRAP	HSP90AA1
	LAMA4	ARPC5	MMP2	APEH	KYAT1	UBXN4	CALU	CCDC144A;CCDC144CP		RPLP2	COX5B	TGFBR1		LONP1	EMILIN1	H2AX	HABP2	ULBP2	STC1		CCL14		GPRC5C	C6orf58		SMAD4	CCL3L3	HPR;HP	PRSS2;PRSS1;PRSS3	SPN	HK1
	ELOVL5	USO1	CTSA	H3-3A;H3-3B	ALDH1L2	VPS45	HSP90AB1	HPX		RPL10	CPNE1	FLNA		PRKCSH		FLNA	CCDC80	OGN	CCN2		NBL1		RPSA	SPTA1		PSME1	SELL	PDIA3	ANXA1	AKAP14	HK2
	NCEH1	CBR3	P4HA1	LSM3	ARHGEF2	SH3BP1	HSP90AB3P	PHB1		RPL10A	CPSF6	ABI3BP		QSOX1		CES1	PAPPA	EFEMP1	COL5A1		PTGDS		ALB			IRGM	SERPINA5	FLNC	ANXA2	AKAP12	KPNA4
	H2AZ2;H2AZ1	IDH1	PRKAR2A	SRSF1	SH3PXD2B	OCRL	HSP90AB2P	HPR;HP		RPL13	CTTN	H3C14;H3C13;H3C15;H3-4		AGRN		ITGA3	PXDN	FGB	EHD4;EHD3		C1QB		IGKV3-7;IGKV3D-7;IGKV3OR2-268			IRGQ	BCL2L1	CA1	APOA1	GYPC	ITGB6
	STON1-GTF2A1L;STON1	AK1	HMGA1	RPS24	BST1	HSPA14	HSP90AA2P	ZNF264		RPL13A	CCN1	PLAU		SDCBP		MSN	DNAI2	IGFBP6	VEGFC		LYZ		SPTAN1			OTUD7B	APOE	DPT	APOA2	U2SURP	IL18RAP
	GATD3	ASS1	LGALS3	CAMK2B;CAMK2D	POSTN	ODR4	HSPD1	SLC38A2		RPL15	DCTN2	GOSR1		ADAM10		CCN2	CXCL6	OLFML3	RCN3		LBP		MYO18A			PPAT	HK1	POSTN	APOC3	APOBR	IL1RN
	ARSA	FTL	COL5A1	ADD1	RPL34	TGFB1I1	P4HB	FTH1		RPL18	DDX21	NUP155		PGRMC2		FBN1	EXT2	A2M	ITGAV		B2M		HLA-DPB1;HLA-DQB1			BMP1	REN	PDLIM3	C2	HMGN5	KATNAL2
	RPSA	FTH1	ATP6V1B2;ATP6V1B1	PRRC2C	CNN2	PTPRG	RCN3	TTR		RPL18A	ECHS1	RPS6KA1;RPS6KA2		LAMA5		HSPG2	LTBP1	CTSB	SEC23A		C4A		HLA-G			OPLAH	MBL2	TNN	BIN2	STMN1	KRT3
	ABLIM3	CSTB	RPS3	DCTN1	RPL31	RABL6	PKM	CPXM2		RPL19	EEF1A1	PUM1		ERLIN1		COL14A1	EFEMP2	LOXL2	FIBIN		WRN		ATAD2B			TRMT112	PLA2G2A	COL6A1	CHST11	HEMGN	CENPE
	CAPNS2;CAPNS1	GAPDH	RPL13	EEF1D	RPL35A	SEC14L2	PPIA	TTLL6		RPL21	EEF1G	WNT5A		SLIT2		MFGE8	CORO1A	NEGR1	ANXA6		TF		RNF11			PIR	IL1B	COL14A1	CAT		KIF12
	IGHV5-51	RPLP2	S100A4	NDUFS8	RPS24	TAGLN3	NCL	EGFEM1P;MARCKS		RPL22	EIF4A1	TNFRSF1A		ERLIN2		MVP	APP	SDF4	NEO1		PF4		DHX8			MVK	CFHR5	NID1	COL1A1		KIF14
	HSPA1B;HSPA1A	RPLP0P6;RPLP0	COL8A1	CDC73	SEPTIN11	WWTR1	RPLP2	FHL1		RPL23	EIF4B	LUC7L		CYB5R3		PCOLCE	NID2	LAMA1	CAV3;CAV1		SPP2		FABP4			PDGFRB	OSM	MARCKS	COL1A2		NR1H3
	RALGPS2	SSB	CCN2	MYO1C	COL12A1	BNIP1	HSPA9	AK3		RPL23A	ENO1	PABPC4		EGFR		IGFBP7	FBN1	BMP1	AP2A1;AP2A2		CEP295		MYL6			RAB2A	PLA2G7	ALDH2	C3		MDH2
	FXR1	COL5A2	RPS9	CELF1	NPC2	BCL2L1	NPM1	CXCL5		RPL24	FLNA	GEMIN4		COL1A1		CEMIP	PCOLCE	CST3	CALU		PF4V1		RABL2A;RABL2B			APOE	CD55	COL6A2	C9		MARCKSL1
	ATAD2B	ATP5F1B	CLIP1	RPS17	ACSL1	TTC38	LMNA	GMPPA		RPL26	FTH1	CDCA3		COL3A1		HTRA1	THBS1	MMP14	S100A10		CLEC3B		RPS18			ASPSCR1	CMA1	XDH	FABP5		MEPE
	ACVR1	S100A6	RPL9P7;RPL9	ESYT2	HSPA4L	PRAF2	C1QBP	NCAPH		RPL27	GAPDH	CCS		CRYAB		SEMA3C	COL7A1	EDIL3	APOE		WDR53		STX3			CDH11	DSG1	HSPG2	FGG		MED6
	RBMX	NPM1	PHB1	NSF	MYO1H;MYO1B	PIP5K1A	ACO2	CSRP1		RPL27A	GNS	DDX39A		FN1		TUBA1C	TGFBI	GOLM1	F9		BASP1		MATR3			OGFR	KDR	IGKC	FN1		METAP2
	RPS20	APRT	FBN1	RPL18	HADH	MYO5A	FKBP2	HYOU1;EPG5		RPL28	H2AZ2	POLR3A		OAT		ANGPTL4	NOTCH3	HTRA1	BSG		COL1A1		PROS1			SPECC1	ACVRL1	ABI3BP	FFAR4		MAPK13
	ATAD1	UCHL1	TIMP3	RPS3A	PPP2R5D	KIAA1217	GAPDH	RDH11		RPL29	MACROH2A1	IFIT3		RPN1		PLSCR3	TUBA4A	CFH	SERPINE2		FGL1		SRSF3			ITGB1	ASAH2	RRBP1	GAPDH		SMAD1
	RPL37A;RPL37AP8	TXN	ATP6V1E1;ATP6V1E2	RAB27B	RASA1	SNX7	ACTN4	CD82		RPL3	HBA2;HBA1	IKBKB		ALDH2			MAPRE2	NRP1	TPI1		DPT		HLA-A			COL1A2	SMPDL3A	PLEC	HPR;HP		MYL1
	RPS4X	PRKAR1A	RPL4	PGRMC1	RPS6KA1;RPS6KA2	SUB1	GANAB	ACOX1		RPL32	H1-4	SPTLC1		KRT18			MMP3	CTHRC1	UCN3		PON1		HLA-A			REPS2	ING1	FMOD	HNRNPK		BTK
	DAAM2	PDHB	CAPG	PTGES	MSRB3	SMAD4	HSP90AA1	CDH13		RPL34	H2AC4;H2AC8	STX6		COL5A2			PLAT	GM2A	C1QTNF1		GLIPR2		HLA-B			SRD5A3	PDE3A	MYH9	HRG		LCK
	CLN6	PYGB	CTSK	CDIPT	MYO1C	C3	TUBA1A	APP		RPL35	H2BC5	PIP5K1C		ATP5F1B			DKK3	SERPINE2	CPM		PSMB1		HLA-B			HGD	SERPINE2	FBLN2	H2AZ2		SPP1
	SH3D19	G6PD	MAP1B	SCAMP3	FKBP11	AAMDC	TUBA1B	FBLN1		RPL36	H4C14;H4C8;H4C1;H4C15;H4C2;H4C13;H4C9;H4C6;H4C12;H4C11;H4C4;H4C5;H4C3;H4C16	GREM1		EPHX1			XYLT1	LUM	GALK1		CLU		HLA-B			ABHD10	VIP	IQGAP1	ITIH1		OSBPL11
	DIP2C	HARS1	ARCN1	HNRNPR	IGF2BP2	KRT1	TUBA1C	UGT1A9		RPL36AL	H2BC18	KPNA6		MME			PTPRF	LOX	GDF6		PON3		RPL36			GUSB	SLITRK1	GRN	ITIH3		ZDHHC6
	SYTL2	XRCC5	AARS1	TPD52L2	PRKD2;PRKD1;PRKD3	HMGB2	TUBA3E	SEPTIN8		RPL37	H3C14;H3C13;H3C15	CS		PDHA1			COL1A2	COL5A2	COL12A1		SSC5D		KRT10			SPECC1L	CCL1	FBN1	KNG1		FKBP1B
	PXN	LAMP2	RPL14	TIMM44	LTBP2	CYP1B1	TUBA4A	TPM2		RPL37A	HMGB1	RIGI		HNRNPA1L3;HNRNPA1			LOXL1	CCDC80	KPNB1		APOL1		IGHG3			GNS	PECAM1	AFM	LLGL1		PPIL1
	TJP2	RNH1	HMGA2	GET3	PARVA	RCC2	XRCC5	SRGAP2;SMURF2;CFAP299;COL6A1;MAT2A		RPL38	HMGN2	EGFR		PARP1			PARVB	CDH2	COPB2		INHBE		PHGDH			COMP	IL22	ACAA2	LUM		PLCL1
	FAM107B	TPT1	CDH13	ACTN3;ACTN4	ATP6V0D1	SBSN	OAT	GFPT2;GFPT1		RPL39	HMGN4	F2		PTPRF			LCP1	POSTN	ANGPT1		ASAH1		CD9			HNRNPK	LGALS4	MYL12A	CAPG		ATP8A1
	DPYSL2	PKM	H2BC5	NRDC	RPL18	RPRD2	RPSA	DLAT		RPL4	HNRNPA0	SERPINC1		CLU			VCAN	EMILIN1	GANAB		NEBL		TNS1			CTSC	BCL2	ENO1	RC3H2		PMM2
	TCEA1	HSP90B1	ACTR1A	UGDH	PDLIM1	GNL1	OXCT1	PRDX3		RPL5	HNRNPA1	APOE		LAMC1			IL6	TGFBI	WNT5A		NCK2		DDX3X			PTGES2	ENTPD1	C3	MYL6		PIGR
	SYNJ2	NQO1	RPL27	TOM1	PGRMC1	GBP2	PLOD2	STEAP2		RPL6	HNRNPA3	FTL		PDHB			LOX	GALNT5	SOD2		C1S		DOCK10			PRKACB	FN1	GPD1	NPM1		PSEN2
	SCARB2	DSP	B2M	EDF1	HIP1	RPIA	ADAM30	RPF2		RPL7	HNRNPR	OAT		ACADM			TIMP1	NID2	COL6A2		PGLS		EPS8			CHERP	SIGLEC7	PRDX6	PPIAL4D;PPIAL4E;PPIAL4F;PPIAL4H;PPIAL4G;PPIAL4A;PPIAL4C;PPIA		PIP
	PHGDH	TCP1	RPL24	PLXNA2	IGF2BP3	ABRACL	STYXL1	AFDN		RPL7A	HSP90B1	ITGB3		PC			CASK	TIMP2	SPTAN1		IGHV3-64D		AP1S1;AP1S3			NID1	TSLP	MDH1	PRDX1		PTGER3
	PPT1	VCL	SPTBN1	WDR1	DNM1L	SERPING1	RBM48	VDAC2		RPL8	HSPA5	HMGN2		COL11A1			BLVRB	HMCN1	COMP		IGLL1		TPM4			ARF3	CRELD1	CTSB	PRDX2		PSMB11
	ATP13A3	PGAM1	FSTL1	DNAJC13	PLOD2	PPP1R10	FKBP10	NDUFV2		ANP32A	HSPA8	ICAM1		COL6A1			IGFBP7	SERPINE1	F10		CD5L		GOLM2			PDE12	LTA4H	COL1A1	PGK1		PSMB4
	RPS14	SRM	SQSTM1	PDCD6	SDCBP	DTX3L	HYOU1	TAGLN		ANP32B	HSPE1	KRT18		COL6A2			BPGM	PXDN	HOXC10		ZSWIM9		COX15			SMAD2	ABL2	PVALB	PGAM1;PGAM4		PSMB6
	DDX3X	FLNA	PCBP2	STAM2	PDXK	COA7	HMGB1	MOGS		ACTB	ILF3	H1-0		COL6A3			COL18A1	CD109	EMILIN1		C4BPB		ALDOB			KLHL9	CD47	APOA4	C4B;C4A		AGO2
	DOCK10	TGM2	SEPTIN7	ATP5MG	HSPB6	GSTT2B	CANX	HSPA9		LYPLA1	ITGA3	MMP2		COX4I1			PRSS23	CILP2	COL6A1		PIGR		FGFR1			DOK2	ACE2	FGG	S100A4		PPM1A
	EPS8	UBA1	IGFBP7	GFPT2	TOR1A	FEN1	GOT2	CSRP2		AEBP1	KRT9	IFIT2		BMP1				CLSTN1	PAPPA		PMEL		ECE1			MYH9	SEZ6L2	TTR	S100A9		TGM1
	MICAL2	HNRNPA2B1	CSRP2	USP19	TGFB1I1	CLASP2	RPL9P7;RPL9	COL4A1		ARF5	KTN1	IFIT1		NID1				DAG1	NT5E		IGHV3-35		IDE			SPTAN1	CCN3	ALB	SNTB1		PTPN23
	AP1S1;AP1S3	RPS3	DBN1	RTN3	ACTN3;ACTN4	XPO5	DBN1	GNA12		FTO	LIMA1	C4A		EZR;RDX				SEMA7A	SPTBN1		IGHV1-3		C1R			VDAC2	DCN	MDH2	TLN1		RPS6KA3
	RB1	ACAT1	HP1BP3	AHSA1	PRPSAP2	NECAP1	CAPZA1	TOR1AIP1		PARVA	LRP1	H1-4		PDGFRA				CLU	COL6A3		GRIK3		GPNMB			CD63	HAVCR2	APOA1	VTN		ATP2A1
	ANKS1A	RPS12	CCDC80	H6PD	ACSL4	CCDC88A	CCT8	ZNF420;G3BP2;ZNF134;DPF3;SYDE1;ZNF546;IFFO2;SNAI2;HNRNPUL2;ZNF286A;HNRNPUL2-BSCL2		APP	LRRC59	LAMC1		HK1				PRSS23	MYH9		HPR		DSC2			IGF1	IL11	LDHA	RBM3		SCTR
	FARS2	ATP5F1A	AHNAK2	CLPTM1	PRAF2	HSP90AB2P	GLS	TMX1		ACIN1	MRPL12	TOP1		COMT				FSTL1	CD59		IGKV6D-21		ABCD3			SCRN1	SOD1	P4HB	HPS5		SELENBP1
	RPL29	EEF1G	SULF1	TOMM40	VPS4B	DCAKD	TMSB10	DHCR7		ASS1	MRPS36	B4GALT1		SCP2				TIMP1	IGFBP2		IGHM		FBN3			FCGR3A;FCGR3B	RPS6KA5	GSTP1	SPZ1		PLK2
	ARID1B	TKT	MMAB	CYB5A	MACROH2A1	NBAS	PSIP1	EIF4A3		ATP5F1D	MYL6	NQO1		PPIB				CTSZ	ACAN		JCHAIN		TGM3			MTURN	LMNB1	ALDOA	THBS1		PPP1CA
	TMEM167B	ALDH4A1	TES	CYB5R3	ALDH1L1	GSTM2	A2M	RAP1GAP		DDX42	NDUFB11	DSP		LAMA2				LAMB1	PYGB		IGHV3-72		ITGB2			PSAP	VTN	ANXA1	USP20		SH3GL2
	PRKAG2	RPL12	RAB23	AK1	ATP5MG	EMC8	STX7	CNN2		BZW1	NUDT21	H1-2		ACAT1				CCN2	LAMA4		UTY		PDIA4			LRCH4	CD63	CKB	ENO1		SLC16A10
	ITCH	PPP2R1B;PPP2R1A	GSTK1	LMNA	SEC14L2	SUPV3L1	AHNAK	PGLYRP2		BCLAF1	NUMA1	POR		ATP5F1A				HSPG2	PXDN		URB2		TGFB1			IGFBP3	FGF8	TUBB	GC		SYNJ1
	SDF4	ALDH1B1	CHCHD2;CHCHD2P9	CAT	MYO1D	RTCA	ACTC1	ADAMTS1		BET1L	NUP133	HMGA1		ITGA3				NID1	ANXA2;ANXA2P2		A2M		FBXW4			HCFC1	FCRL3	FABP3	ALDH2		TSHR
	ARHGEF2	CTNNA2;CTNNA1		CSTB	SORBS2;SORBS1	COL5A3	ACTG2	DOCK7		CTNNBL1	NUTF2	EIF2AK2		PTX3				CDH11	TPM4		IGKV2D-24		SSC5D			CD47	KREMEN2	SOD1	APOA4		TPM1
	CSNK1A1	MYH10		ANXA1	PLPBP	SCFD2	ACTA2	ASS1		HEXA	PARP1	FDXR		S100A4				MFGE8	FBN2		IGKV4-1		CD81			CLEC10A	ULBP3	SOD2	CALCA		YARS1
	SH3PXD2B	PGM1		GNAI2	OXSR1	CDC26	ACTA1	HSD17B12		CALR	PCBP1	LAMA1		EPHA2				B4GAT1	CXCL6		OTOL1		IGFBP3			SMCR8	CDK1	AKR1B1	CALD1		INSRR
	MAP1LC3B2;MAP1LC3B	CAPG		UROD	CLIC3	NCKIPSD	TLN1	PRMT8;PRMT1		PRKAR2A	PCBP2	PTX3		EPHB2				FBLN1	CCN5		IGHV1-58		CLCA1			DPY30	BCAN	GSTM1;GSTM2	CAST		USP19
	NUDT5	MDH2		NPM1	EFEMP2	ISYNA1	PDIA4	ETFA		CPQ	PDIA4	MGAT1		NMT1				LAMC1	VIM				TSPAN2			RAB1B	FGF6	MYL2	F2		USP7
	TUBAL3	GARS1		EPHX1	ADH4;ADH1B;ADH1C	DOK1	ALDOA	COL12A1		CSNK2A1	PDIA6	STOM		SDHA				LRP1	CLTC				POSTN			NUP50	UBE2L3	KNG1	CKB		USP11
	DIAPH2	RPL5		ANXA2;ANXA2P2	GSR	RABAC1	ACTN1	SAA1;SAA2-SAA4;SAA2		CSNK2B	PDLIM7	DPP4		CHI3L1				PSAP	THBS3				ARHGEF7			STOM	KLK14	TPM4	FGB		USP13
	IGFBP3	IQGAP1		CAPN1	ADA	RTTN	CS	GLUD2;GLUD1		CD81	PFN1	CD82		ETFB				GAS6	SRPX				CD58			GUF1	FGF16	HNRNPA1;HNRNPA3	LGALS14;LGALS13;LGALS16		ADPRS
	ARMC1	ATP5PO		HEXB	ASS1	TRAP1	FH	SQOR		TRIP10	PGRMC1	SHMT2		COL18A1				COL5A1	GAS6				CYRIB			FCHO2	BAD	CALM1;CALM3;CALM2	GSN		AFAP1L2
	POLR2E	ARCN1		APRT	TIMP1	EDC4	LDHB	HSP90AA2P		PCYT1B	PGRMC2	GPC1		CAPG				PTX3	MMP2				WBP1L			PDLIM1	IL23R	TUBA3C	GPX1		ARRDC1
	OSTC	GSS		CTSB	COL3A1	ANAPC1	LDHC	SP140L		CBX1	PHB1	NUDT1		LRPPRC				NUCB1	LAMA1				ARPC4;ARPC4-TTLL3			SNRPD1	C1S	PPIAL4D;PPIAL4E;PPIAL4F;PPIAL4H;PPIAL4G;PPIAL4A;PPIAL4C;PPIA	GDA		ASB8
	TSPO	CCT3		HSP90AA2P;HSP90AA1	COL4A1	PTGS1	EEF1A1	DPYSL3;DPYSL4		CBX3	PHGDH	TGFBR2		STT3A				GGH	FTH1				FAM25C;FAM25G;FAM25A			PRKAR2B	PDXP	AMPD1	GNG12		BPTF
	PRPS1	CNN1		ANXA6	CRYAB	DGKA	EEF1A1P5	SFXN1		CBX5	PKM	COL18A1		ATP5PO				AEBP1	CD44				EIF3H			FYCO1	CD109	COX4I1	HSPB1		BRF1
	RHOC	HNRNPA3		ANXA5	MYL1	AKR1C3	PGAM1	TMEM165		CSTF2	PSMA5	MCAM		IDH2				CPA4	CXCL5				STK24			CAV1	AREG	TXN	H3C13;H3C15;H3-7		SHOC1
	ISCU	ACLY		LTA4H	FTL	SRSF3	PGAM4	CCDC180		COPZ2	RAB5C	NES		ACADVL				FN1	LGALS1				HNRNPC			SRC	JAM3	LGALS1	LMNA		CASZ1
	RPL34	YARS1		TUBA3C;TUBA1A;TUBA3E;TUBA3D	FTH1	GSDMD	VCP	MAP4K4;TNIK		CCDC6	RBM14	ACADVL		HSD17B4				MXRA8	TNFAIP6				SNRPD2			AP2S1	C7	GOT1	LMLN		CMYA5
	TMEM185A;TMEM185B	NPEPPS		CTSA	CAT	CPD	CAVIN1	ACOT13		COL4A1	RBM4	CDK9		SLC16A1				COL6A3	TGFBI				ALB			NHLRC3	FCER2	MYL12A	MGP		COG5
	CNN2	MARS1		PDHB	GBA1	MRPS6	HNRNPA1	OAT		COL7A1	RBMX	RAB27A		SUB1				UGDH	STC2				PTMA			SRRM1	CCL23	PZP;CPAMD8	OGN		CSPP1
	MGMT	EIF6		PYGB	HSPB1	DCP1A	ANXA1	AKR1B15;AKR1B10		COL8A1	RFTN1	MECP2		EPHB4				COL1A2	LAMB1				UMAD1			GPNMB	NTRK1	CA3	SPP1		DHX32
	ZDHHC20	RUVBL1		RALA	RPN1	EFEMP2	HNRNPH1	ALDOB		COL16A1	RPL12	HMGA2		SLC12A2;SLC12A1				COL6A2	VCP				PLSCR1			ISOC2	TNFRSF1B	FGB	POSTN		DNAJA4
	EIF1AX	ACTR1A		TOP1	SERPINB2	HMGB1	DPYSL2	ACTN2		COMMD3	RPL13	LAMB2		HADHB				ILF3	PGM1				CMTM5			MLEC	TBK1	ENO3	HSPG2		GGA2
	RBBP4	YWHAG		PC	SSB	WDFY1	EEF2	AKR1B1		C1R	RPL13A	CDH11		LAMB2				RCN1	EEF2				ABHD14A-ACY1			SPNS1	HAMP	ANPEP	ADRM1		EIF4E1B
	EIF1;EIF1B	PSMC6		ADH5	KRT18	THUMPD3	SET	LMNA		COPS9	RPL14	B2M		OXCT1				HSPE1	SPARC				IGFBP1			CLN3	USP25	ATP5F1A	CDV3		ELMO3
	PES1	EEF1A1		EEF2	COL5A2	CAMSAP2	SETSIP	CEP192		MACROH2A1	RPL18	RPS16		FBLN2				COL6A1	CAND1				CLDN5			SEPSECS	CAMKK1	PGAM2	EVI5L		EPS15L1
	TPCN1	RPL23		AKR1A1	ENO1	FIS1	UBA1	MDH2		CTPS1	RPL19	RPS28		HSPG2				MVP	SNED1				SMARCD1			PHLDB2	PDE7A	PGK1	SERPINC1		ETFB
	GPM6B	RACK1		RAC2	SERPINE2	CHMP2B	FUS	IDH3A		CAND1	RPL23A	RPS21		SLC25A3				SEPTIN11	SPON1				ACTN2			CRLF3	CRLF2	ACAT1	TMPRSS13		INKA2
	ITIH4	TMSB10		RPS2	DCN	NUDT3	EEF1D	CEMIP;DDX60		CST3	RPL24	TUBA4A		IFITM3				S100A9	EEF1A1P5;EEF1A1				H3-3A;H3-3B			ITM2B	NCAM1	CALR	RRP8		FAM217B
	TAX1BP1	TUBB2A		CD44	BPGM	LAMB1	NUCB1	AKR1C1;AKR1C4;AKR1C2		COX7A2	RPL27A	H3C2;H3C7;H3C11;H3C6;H3C12;H3C4;H3C1;H3C3;H3C8;H3C10		CKAP4				C1S	PAMR1				ATOH1			S100A6	AIP	PGAM1;PGAM4	HTRA1		FBH1
	FLNA	PFKP		FAH	GUSB	ATP6V1D	ATIC	IGF2BP2		DYNC1LI1	RPL28	HBA2;HBA1		LGALS3BP				KRT76	DCN				RPL23A			HEXA	CGA	NME2	SERPINA3		FBXO40
	SRI	TAGLN		TCP1	MMP2	RANGAP1	DPYSL3	TMEM214		SPECC1L	RPL31	IFI35		NSUN2				FKBP10	TPM3				BTF3L4			PLBD2	IL4	AHSG	TTR		FGD6
	AARSD1;PTGES3L-AARSD1	GBE1		ARF3;ARF4	COL4A2	VTI1B	PFN1	PDP1		ZNF326	RPL32	DCD		GALNT1				TPM4	CXCL1				SRSF1			MRPS17	TACSTD2	CTSD	FN1		FLNC
	APTX	G3BP1		VCL	ITGA5	AKAP8L	HNRNPC	CNIH4		DDT	RPL34	AMPD3		G3BP1				HSPD1	ABI3BP				PROC			QRSL1	EEF1B2	CA2	VIM		FSD2
	SSR3	HNRNPD		ANXA7	HMOX1	EIPR1	DHX9	PDIA4;APPL1;ZNF830		DDRGK1	RPL36	APLP2		PTK7				MAP4	PKM				COL6A3			ARF1	CD40LG	TAGLN	HSPB1		ISG15
	APOD	DYNC1H1		RAB3B	PARP1	RWDD4	RPLP1	ATP5MG		DENR	RPL37	SPOCK1		NNT				AHNAK	ITGB1				ACIN1			COL12A1	FGF7	S100A11	H3-5;H3-3A;H3-3B		KRAS
	ITM2C	FLNC		PSMB1	ALDOC	GDF15	EIF5A	RAD23A;RAD23B		DRG2	RPL4	MGAT5		SF3B2				ANPEP	COL8A1				CYFIP2			LBP	CNTN4	CSRP1	PHLDB1		LNX1
	ABHD14A-ACY1	GANAB		PTMS	HAPLN1	MAOA	IPO7	A1BG		DPYD	RPL5	MGAT2		ADAM9				GAPDH	LGALS3BP				SLC14A1			NDRG2	KYNU	DPYSL2	LMNA		MTMR4
	SLC4A7	RSU1		OSBP	PYGB	AKAP3	LRPPRC	SRGN		MCM2	RPL6	GALNT2		NID2				WDR1	ENO1				TSPAN18			INTS4	KIF23	LGALS14;LGALS13;LGALS16	TUBA1C		MYBPC3
	RPL32	CNN3		FBL	PC	ADGRE5	JPT2	IDH2;PLEKHA4		DNAJA1	RPL7	TRAF2		DAG1				NME2	PCOLCE				CD59			LRRC8A	IL2RG	ARCN1			NID2
	H3C14;H3C13;H3C15;H3-4	TUBB2B		SCP2	ADH5	ACTB	GRSF1	MET;ASPH		MAP2K1	RPL7A	CALCOCO2		LTBP1				TNC	COL7A1				TRIM29			TMEM176B	KNG1	LMNA			NUCB1
	BLOC1S1	CAVIN1		ATP2B4	COL11A1	MRPS31	YWHAG	MYBBP1A		DYNLL1	RPS11	IFIT5		EMC2				MYH9	PSMA6				EEF1D			RAB4B	THBS1	THBS4			NUDT13
	TMA7	TPM1		ATP5F1A	CKB	RBPJ	HDGF	MT1E		DYNLT1	RPS13	MYO9B		SLC1A5				GNG12	FSCN1				GNG5			TMEM104	KLK11	TKT			PFN2
	CYSTM1	CTHRC1		RPL13	PKM	ACSL3	ILF2	REV3L		HUWE1	RPS14	RIN1		PPP2R5E				LAMP1	ANXA1				SLC3A2			C19orf25	MMEL1	HSPA2			PSMD1
	EBF1;EBF2	FBLIM1		S100A4	MMP9	IKBKB	HDLBP	HADHA;EIF4ENIF1		EHD2	RPS2	BMPR2		CYP1B1				AKAP12	DYNC1H1				ARHGDIB			WIPI2	IDE	VCP			PTPN12
	RPL35A	DDX1		STOM	GLUL	ATP6V0D1	BASP1	PAFAH1B1		ERC1	RPS20	CUX1		IMMT				ANXA1	PFN1				NAP1L1			USP19	MSLN	IDH2			QRICH2
	STEEP1	TAF15		PSMB4	NQO1	WDR75	NAP1L1	PTTG1IP		EEF1A2	RPS21	DSG2		TOR1AIP1				CD44	CTSD				C12orf75			CPSF4	LAMA1	EIF4A1			RANBP10
	GDAP1	VAT1		LAP3	CD44	RBM26	HNRNPD	KIF13B		ENDOD1	RPS23	TRIM14		CPZ				CHI3L1	MFAP2				CD63			GDPD1	PSMA6	NUTF2			RAPGEF1
	HNRNPAB	CCT7		RPS9	ATP2A2	ARL6IP1	HNRNPA3	ROBO1		HSP90B1	RPS25	GOLGB1		SLC25A24				BASP1	KATNAL2				GRK6			DHX58	SKP1	YWHAG			RGMB
	PIGG	GGT7		PRDX5	NPR3	IFT57	CTTN	TUBB8		EMC10	RPS28	DLGAP5		MTHFD1L				TPM3	ACTN1				DDX31			VDAC1	MAP3K7	PPP1CA			RGS21
	TBCA	C1orf198		PRDX3	ENG	UBE2G2	H2AC20	TPRKB		EIF1AX	RPS3A	MAN2A1		CSPG4				S100A16	CXCL12				SERPINA10			PRDX2	ARID3A	YWHAE			RNF114
	ANXA6	PDLIM7		ATP5F1D	IGFBP2	CLPB	H2AC19;H2AC18	PLAUR		EIF2S2	RPS5	UGCG		THSD4				HSPA8	SPP2				ACTN1			SYMPK	PDCD1LG2	H4C1;H4C15;H4C12;H4C11;H4C5			RPS16
	NPC2	LMCD1		RPL12	RPL7	BPGM	TCP1	DDX6		EIF3CL	RPS8	PCK2		IKBIP				GLOD4	MAPRE2				CHGA			COPS7B	AFP	HINT1			SALL4
	ELN	LARS1		PEBP1	VCL	LHFPL2	NEXMIF	CEP135		EIF3D	RPSA	LRRFIP1		CCDC80				COLEC12	HSP90B1				HNRNPH1			CTC1	DNAJB1	PFN1			SEMA5B
	COL6A3	LIMA1		YWHAB	TYMP	NCK2	OMG	GDF15		EIF3J	SART1	PDCD4		MAMDC2				KRT1	ANXA5				ACTN1			GXYLT1	CCL27	RACK1			SNUPN
	ACSL1	UBQLN1		HSPA4	LMNB1	CLUH	GK2	PTGIS		EIF3M	SDHAF2	ZNF326		VPS36				DLD	GVINP1				CRISPLD2			MTX2	CD36	YBX2			TBC1D16
	NDUFV2	PA2G4		SPR	COL5A1	S100A13	LRRC53	GNA11		EIF5	SEC22B	SAMD9		AEBP1				HSPA1B	ARPC1B				PDGFA			RHOG	CFC1	TUBA4A			TJP1
	STAU2	RTRAF		MYH9	TGM2	IL18R1	TLE1	MICOS13		EIF5B	SGTA	RNF20		PLD3				PFN1	ECM2				CAMP			EPN1	CALR	DDTL;DDT			TNRC6A
	NAA50	GSTK1		GGT5	ENPP1	AKAP17A	NLRC5	ECH1		FADD	SLC1A5	TPP2		AHNAK2				RBMX	ATIC				LEKR1			PREPL	PES1	PNP			ZFYVE19
	SDC2	STRAP		ATP5F1C	FBLN1	THOC6	MAPT	APOH		FTH1	SLC7A5	GLT8D1		SULF2				P4HB	RELN				RELN			CNN2	TNFRSF17	HSPB6			ZNF786
	EIF4B	HEBP2		ATP6V1A	WARS1	RAB32	MTERF1	TIMM13		FTL	SLIRP	RHBDF2		SULF1				HNRNPA1L2	ACTR3				SLC39A11			ROMO1	PEX5	PLG;PLGLB1;PLGLB2			AAK1
	UBR7	COPG1		EIF4A3	PTX3	UBQLN4	MTRR	SEMA3F		FIGNL1	SMNDC1	POTEE		CPXM2				YWHAB	TLN1				MYL12A;MYL12B			HMGN2	SERPINA3	CTSS			ABCF1
	CAV1	PSMD8		RPL13A;RPL13AP3	MSN	MRM3	ZBTB17	CNN3		TIGAR	SND1	HS2ST1		ADAMTSL1				PSME1	TUBA4A				ICAM2			DNAJC5	NACA	ATP5PO			ABTB2
	TSN			EIF2S3;EIF2S3B	RPL13	CAMK1	LRRC66	ANXA2		LGALS3BP	SQSTM1	SURF4		TXNDC5				HSPA6	ADK				YES1			SNRPE	KLK6	CAP1			ACBD3
	MROH1			NAA11;NAA10	DPP4	HACD3	ECT2	TOPAZ1		PRKCSH	SRPRB	TRAPPC11		NPLOC4				CFL1	LAMC1				CD151			C1QBP	KIT	VAT1			ACSL5
	HSPA8			STAT1	RPL10	MICOS10	TCAF1	KRT24		GBA1	SRRM2	GALNT7		CEMIP				ALDOA	COL1A1				EVPL			SLC9A9	AZU1	APOH			ADGRF3
	NEDD8-MDP1;MDP1;NEDD8			STAT6	COL8A1	POTEE	NLRP13	MMAB		GLS	SRSF2	PIP4P1		PDCD6IP				IQGAP1	SERPINE2				CA4			STK10	DYRK3	SERPINC1			ADGRG4
	HSPA8			LRPPRC	LOX	GEMIN6	WASHC5	STAT1		GCSH	SRSF3	TMEM200A		PXDN				HSPA5	EHD3				PRKCSH			MAPK7	SBDS	SERPINH1			ADIPOQ
	CD59			RPL35	CCN2	SRP19	SRSF1	ALG1		GYS1	SRSF7	AEBP1		IGSF8				FLNB	PCYOX1L				TYROBP			CYCS	PRL	WDR1			AGA
	NDUFS8			USP5	RPS9	MGST1	ALB	ADAMTS15;LGALS3BP		PYGM	SVIL	PLD3		RCN3				ANXA2	AP1B1;AP2B1				RAB27B			GNB2	CDH15	ARHGDIA			AGTPBP1
	PDE4DIP			NOP2	LMOD1	SGCD	CLIC4	ACSL3		GPC1	TBCA	KIAA2013		SUCLG2				ENO1	FN1				GOLIM4			F9	SMAD3	PDLIM5			AKR1A1
	LIN7A			MAP2K3	ALDH4A1	RABEP1	FUBP1	RPS5		ACBD3	THRAP3	SFRP1		FMNL2				UBE2NL	COL3A1				AGRN			NPM3	MBD4	DPYSL3			ALX3
	RAB6A			RPL5	CLIP1	S1PR2	HNRNPDL	DCN		GOLGA3	TIMM9	LRRC17		HSD17B10				PRDX4	YWHAE				CHL1			CTSS	CDH12	TPM3			ANGPTL3
	DAD1			RPS10	ALDH1B1	PYCR2	PFKP	SART3		GAS6	TMEM109	RNF149		TSG101				PLEC	THBS4				NOP56			LHPP	DHH	HBA2;HBA1			ANK1
	SLC3A2			UTRN	FBN1	SAFB	PARP1	OCRL		GNL3	TMOD3	CHST14		TEP1				ACTBL2	COL1A2				PODXL			SUOX	LRP8	HADHA			ANKS1A
	GRSF1			IQGAP1	TIMP3	BAG1	NDUFAB1	NR2F2		TRAP1	TRIO	DTX3L		SEMA3C				SFN	PDGFD				FCN1			WDFY1	DCTPP1	GSN			APOA2
	C17orf49;RNASEK-C17orf49			STT3A	RPL4	WDR74	DCTN2	QARS1		HSP90AB1	TTC1	NEK7		GDF15				TUBA4A	LAMA2				AP3D1			DPEP1	ADAMTS1	UQCRC1			ARHGAP18
	AK2			NES	PGM1	ALDH3A1	TXNDC12	GK3;GK2;GK		HDGF	TUBA1B	SLC20A1		MXRA8				DPYSL2	SRPX2				HGS			MYL12A	IL3RA	GC			ARHGAP32
	FAM162A			ACADVL	HPCAL1;NCALD	JUND	RPS28	GPNMB		HP1BP3	TUBB	CANT1		TMEM109				CSRP1	ILK				PPP1R12A			FAM98A	PRKCQ	CTSA			ARHGEF5
	TIA1			RPL14	RPL3	NDUFB1	RPS21	ARHGEF38		SYNCRIP	UBA52	DDB2		EMILIN2				RDX	C1S				SCAMP2			ASAH1	IL12B	TUBA1C			ARSL
	IGF2BP2			CCT4	NNMT	LSM4	RPS10	MGST1		HNRNPU	UHRF1	H1-10		ANGPTL4				AKR1A1	AHCY				EIF3D			RBBP9	CCN2	ANXA6			ARSG
	PTCD1;ATP5MF-PTCD1;ATP5MF			RAB5C;RAB5A	RPL13A;RPL13AP3	RAVER1	RPS10P5	SDHB		HNRNPUL2	VAT1	NCSTN		CACYBP				TAGLN	LUM				RAB11B;RAB25			VAMP3	AGR2	FETUB			BMP2K
	LTBP2			RAB13	ARL1	CNOT1	CSE1L	TPM2		HMGB1	YWHAQ	DHX38		DIP2B				S100A11	ALPL				ASAP2			MRPS18B	EDAR	C4B;C4A			CSTPP1
	DDX24			HSD17B4	STAT1	TEX264	RPS18	MSMO1		HMGB2	ZC3HAV1	EXT2		PTGFRN				YWHAZ	LDHB				HNRNPR			EML4	VEGFC	GPI			C1QTNF5
	ACTN1			STAT3	GPD2	ARMC10	PRDX6	PTPRN2		HMGB3	ZNF326	SUCLG2		CTSZ				FH	ALDH1L1				EPB41L2			PFDN5	NTF3	DES			C1S
	JAK1			BLVRA	CRK	NIP7	GSTM1	SARM1		HMGA1	ATP1A1	COG3		STOML2				SH3BGRL3	DSG1				NARS1			FDX1	TNFRSF14	RPN1			C2CD2
	LAMB1			CTSC	RPL27A	H1-5	GSTM4	PSMA8		HINT2	CCT2	DNAJC2		VPS28				SERPINH1	HSP90AA1				CALU			LGALS1	CA13	GLO1			SPATA48
	HNRNPH1			SLC5A3	RPL28	DDR2	RTN4	BCR;ABR		HAT1	CIRBP	OSMR		ANGPTL2				FLNC					PPL			COX7C	OCIAD1	TUBB4B			VXN
	COX7A2			GNB1;GNB3	LIMS1;LIMS3	IRF2BP1	CAPRIN1	SYBU		HDAC1	CSTF2	TM9SF2		PCDHGC3				IDE					MAN1A2			C1orf198	IFNL1	TAF3			CACNA1D
	DNPH1			RAD23A	ADGRE5	GALK2	CKB	TCIRG1		H1-3	ECH1	TEP1		CNPY2				VIM					SYNCRIP			IGFBP4	NAGK	RIPOR2;FTL			CALD1
	RPS3A			EIF5	FASN	NDUFA13	EIF3I	LZTS2		H1-5	FYTTD1	MXRA8		EPB41L3				MSN					GGCT			HPSE	SMAD2	SCPEP1			KNL1
	HNRNPD			LAMB2	HNMT	CYFIP1	PRDX5	TUBAL3		H2AC13;H2AC17;H2AC11;H2AC16;H2AC15	H2BC15	RBM4		LOXL2				SELENBP1					FLNB			HEXB	ADAM9	SDHA			CCBE1
	DGLUCY			ATP5ME	SERPINB9	MYH3	TXN2	SYDE2		H2AC6	HMGN1	QTRT1		FHOD1				PRDX3					BANF1			MOCS3	AIF1	DPP7			CCDC39
	PABPC1			MTPN	PLCD1	NUB1	RPL8	SDCBP		H2BC12	LGALS3	TMEM59		GPC6				VCL					STX11			EIPR1	CEBPB	KLHL41			CCDC65
	C8orf82			RAB5B	BCAP31	GSPT2	RPL7A	WDFY1		H3C2;H3C10;H3C6;H3C11;H3C12;H3C4;H3C1;H3C3;H3C8;H3C7	PQBP1	UACA						GOT1					WDHD1			GNA11	LRIG3	ACO2			CCDC88A
	HADHA			RAB10	AKR1C2	FAM136A	TFG	CHST1		SETD7	SELENOF	CDCP1						EEF1A1P5					GRAP2			NDUFA3	BIRC5	GDA			CDK2
	RPS17			UBE2D3	CRIP2	CNOT3	DDX21	HNRNPDL		ST13	SF1	SCPEP1						NME1					DDAH1			SGCD	PAK5	ACTN4			CDK6
	TMEM231			RPS7	ACLY	BAD	AK2	ACO1		CDC37	SPARC	TM9SF3						EEF2					ECM2			DAP	ISG15	MB			CEP162
	GABARAP			YWHAE	CACNA2D1	NCEH1	RPS2	SH3BGRL3		IRGQ	SRI	ABCF3						HNRNPK					TMEM63A			CORO1C	TGFBR3	CAVIN3			CFI
	TPM1			RPS13	HSPA2	HMMR	ARF3	P3H4;LONP1		RPL31	ACTB	TMEM30A						CALD1					ZRANB2			PLEK	PDGFRB				CHD1
	APOO			EEF1A1	BCAT1	OXR1	ARF1	LONP1		AP2A2	AHNAK2	OGFR						ATP5F1B					PAPLN			PGPEP1	PDIA3				CHD6
	MAP4			RPL23	DSTN	GON7	ARF5	PIGT		COASY	CUTA	MACROH2A2						ACTG1					FMNL1			IMPACT	CFD				CLIP2
	GCOM1;MYZAP			RBX1	RAB2A	MANBA	MYL12A	MRPS27		CHTOP	DLD	BCAP29						COL2A1					DDAH2			FRMD8	HSD17B1				CNOT6L
	CCS			RPL10A	RPL15	VPS13D	MYL12B	DDX21		CCDC80	EIF4G1	HERC5						RRBP1					LDHA;LDHC;LDHAL6A			GNB1	LTBR				CNPY2
	CEP290			RPL11	RPL27	CSE1L	PDHB	MPDU1		COMMD6	EPHA2	LNPEP						HSPA4					ALDH1A1			EPG5	PPP3R1				COG3
	HDAC7			AP2B1	RRAS2	HYPK	S100A10	KYNU		COPS2	HSPA1A	MAN1B1						POTEE					F13A1			MTCH2	PPIB				COL14A1
	STAT1			RPL38	RPS8	EXOC2	HSPA13	SLC16A3		MCM3	IGF2R	STX8						FLNA					PGK1			UQCRHL;UQCRH	IL2RA				COL28A1
	APOL2			TUBA4A	RPS23	PLCG1	GRIN3B	G6PD		DRAP1	LGALS1	F11R						TUBB					F2			CTSH	PCSK7				COPS4
	SNRPB;SNRPN			PAFAH1B2	RPS11	NFIC	NANOS1	NSDHL		UBR4	MAFF	EMILIN1						GDI1					F9			ENDOD1	CD200R1				CPA6
	CD151			EIF4G2	TMSB4X	GNB3	ESD	RPL9P7;RPL9		EEF1D	MIF							TKT					F10			CREG1	FGFR3				CPB1
	RPS15			CCT2	H4C14;H4C16;H4C1;H4C15;H4C2;H4C13;H4C9;H4C6;H4C4;H4C12;H4C3;H4C11;H4C5;H4C8	PLA2G15	RPS13	RSF1		EEF1G	MYL12A							KCTD12					CSTA			BPHL	CD48				CPNE5
	SARS2			PRKDC	RPS26;RPS26P11	PHLPP1	NXN	DNAJC10		EPN1	NEU1							GOT2					IGF2			IDH1	TEK				CREBBP
	RPS5			BASP1	FAU	BLOC1S2	PRKACA	STOML2		USO1	PDLIM1							LDHB					IGHM			SRSF10	IL18RAP				YWHAE
	RPS3A			FKBP3	RPL8		RPL18	COL1A1		GSK3B	PPP1R18							CALR					HLA-B			GLUL	MMP7				CSAD
	POLR2L			SPTBN1	RPL24		SRSF6	AMBP		GAMT	PRKAR2A							TUBB4B					LMNA			RTN3	NTN4				CSTF2
	H2BC26			RPL18A	RPL19		COL5A2	GFPT2		HSP90AA1	PTTG1IP							YWHAE					MYL1			DYNLL2	IL17RA				CTSZ
	DDX39A			GBE1	FBLN2		RPS3	PRKAR2B		HNRNPR	RAP1A							PKM					FGA			CYP1B1	EPHA5				CUL4A
	PDLIM1			AKR1C1	PURA		PARP14	ALDH18A1		H2BC18	RBM3							TXNRD1					FGB			MYADM	BCAR3				CWC27
	AIP			PSME1	SET;SETSIP		S100A13	RALGAPA1		IGFBP3	RHOA							ENO2					FGG			ANXA1	CD22				CYBRD1
	ATOX1			MYO1E	FABP5;FABP5P3		SLC3A2	VPS11		ISOC2	RPL17							TXNDC5					SLC4A1			PLS3	ECE1				CYLC1
	HIP1			FLII	TAGLN		PIK3C2G	RPL13		KANK2	SNX3							PDIA3					APCS			CCL23;CCL15	IGFBP4				CYSTM1
	EEF2K			TRIM28	RPL18A		PCNA	STAT3		LRRC15	TAGLN2							ARPC4					C1QC			PRRC2A	MASP1				DDI1
	HMGN4			NNT	RPL6		KARS1	MMP3		LIMS2	TOMM70							ACTN1					FN1			HEBP1	HAAO				DHRS11
	NDUFA4			PIN1;PIN1P1	AKAP12		ACTR1B	UTRN		MMGT1	TOP1							EZR					AHSG			NPC1	IL20RA				DHRS7
	PSMD14			SNX1	SLC25A11		ACTR1A	EXOC6B		NDUFV3	TUBB4B							ACTN4					PPBP			TRPV2	DKK3				DHRS9
	VWA5A			BLMH	GBE1		U2AF1	ADAMTSL1		NRDC	VIM							YWHAG					PF4			SELENBP1	EFNB3				DHX15
	MPHOSPH10			HNRNPD	GFPT1		UGDH	LGMN		NEXN	YWHAZ							H4C14;H4C16;H4C1;H4C15;H4C2;H4C13;H4C9;H4C6;H4C4;H4C12;H4C3;H4C11;H4C5;H4C8					TFRC			RAP2B	C5				DHX38
	CCN1			BOP1	ARHGAP1		PDIA6	PAWR		NME1	ZYX							PPIB					FTL			ATP6V0C	CMPK1				DMTN
	PLPP3			MVP	LGALS3BP		TUBB	SERPINE2		RALB	SNRNP70							GDI2					ANG			RAP1B	PF4				DMXL1
	SDHD			WDR43	NEXN		TUBB2B	MFAP2		SCUBE3	TPI1							PDIA6					SLPI			SLC4A1AP	DKKL1				DNAH8
	TXNDC9			PEA15	SCRN1		TUBB2A	TIMP2		SYNPO2	TPM2							MYL6					VTN			UFL1	TNFRSF11A				DST
	COX7A2L			EBP	EFEMP1		PRKCSH	LAMB2		TP53BP1	TPX2							LDHA					CSTB			GM2A	C3				EGFLAM
	CDIPT			PLEC	MYO1E		TUBB4B	PEBP1		BTF3	VDAC1							PRDX6					KRT6B			HADHA	FCN2				EHMT1
	PDCD5			RCN1	PTP4A2		ATP5F1A	RCN1		UBE4A	XRCC6							VCP					VWF			GLRX	RPS3A				EHMT2
	TPP1			PCBP2	SELENBP1		HSPA1L	NIN		VDAC3	RPS19							GPI					IGKV1-16			AKAP9	CD86				EIF2AK4
	MGST3			ELAVL1	SQSTM1		YWHAE	MMP2;EMILIN2;KMT5B;ZNF235;ITSN2;NCOA7;ARHGAP18;MMP7;N4BP1;IFIT5		RPL17	RRBP1							INA					HSPB1			TRMT6	FAM3B				EMC1
	HAT1			SEPTIN7	TUBB3		SFN	OCIAD1		FAHD1	S100A11							HSPB1					RPN2			INPP1	APOD				EMP3
	UQCRQ			UAP1	FHL3		HSPA1A	TMED10		APPL2	SSBP1							LIF					GYPC			SLC29A3	CXCL5				EPB41L2
	ARPC3			DECR1	MOGS		HSPA1B	IDH3B		NPM1	TFAM							ANXA6					IGF1			HBS1L	OPCML				EPB41L3
	PGRMC2			AAK1	ALCAM		TUBB3	KIF1B		RPA2	TKT							TUBB2B					ATP1A1			TULP3	HMGB1				ERMAP
	LAMA5			MAP7;MAP7D1	COTL1		YWHAZ	GCC2;NELL2;MAN2B2;ZNF716;NOD1;ZNF680;GTF2IRD1;ZNF492;ABCA13;MARCHF10;EFNB3;TMEM266;ZNF486;PRMT6;SASH1;IL1R1;AKAP4;RAP1GAP2;CHKA;ZNF682;ADAM10;ZNF93;ZNF92;ZNF506;ZNF98;ZNF723;RAD9A;GUCY1A2;NKAPD1;ZNF91;SHANK2;ZNF257;NACC2;CCDC191;NPHS1;ZNF516;CHD6;NACC1;ANXA2;ZNF726;WNT2;ZNF273		SAFB	TLN1							LGALS1					CHGB			SCPEP1	ERBB2				ETS2
	SPTLC1			TUBB8	EIF3A		LDHA	WNT5A;WNT7A		STRN4	TPM1							HNRNPA2B1					APP			GSTM1	CCL3				F11
	PPM1G			PSPC1	DPYSL3		KRT1	ANP32A		RPS24	TRIP6							MDH1					ARG1			ARHGAP10	CRLF1				ABRAXAS2
	TLR3			PPIL1	FLNC		KRT8	KASH5		CALU	UQCRH							GBE1					ITGB3			RPL24	CCL26				FAM199X
	P4HA2			SEC22B	PCOLCE		ETFA	NPM1		MYH10								MDH2					S100A8			FCGRT	CD200				RIPOR3
	ARPC5			HERC4	PPA1		CFL1	GSN		RRAS2								S100A6					SERPINB2			DRAM2	CLIC1				CIAO2A
	COPB2			RRP12	RCN1		YWHAB	CXCL12		AP3D1								CALM3					SERPINE1			PPT1	CCL13				HOOK1
	RRP8			TOR1AIP1	CNN3		YWHAQ	CFAP74		POLR2M								TPI1					SLC25A5			NPR3	PRLR				FHL1
	CYB5B			GSN	TGFBI		EEF1A2	PEAK1;EPHA4;VAV3;EPHA5;TUFM;KIF27;MCRS1;TENM4;CNGA4;VAV1;PACSIN3		MYO6								COTL1					ALPL			CNOT3	ECM1				FOXA2
	NDUFS4			UBR4	TRIP6		HSP90AB4P	MORC2		PRRC2C								LMNA					EIF2S1			NUDT16	PLAU				FOXK1
	EEF1E1-BLOC1S5;EEF1E1			RPL7A	UAP1		MCM6	HNRNPUL1		EIF4G1								S100A13					ICAM1			PLEKHM1	TPO				FRYL
	TPD52L2			LYRM7	IGFBP7		YWHAH	GNA13		HNRNPC								TUBA1C					RPLP1			CNRIP1	CTSG				FSIP2
	SPRY2			PRMT1	CSRP2		CTSD	TDRD6		FAM120A								RPLP0					RPLP2			KYAT1	MMP16				GABRA4
	TSPAN6			TNS2	FSCN1		FKBP9	C1QBP		MYL6								FNDC1					RPLP0P6;RPLP0			CTTN	PRSS27				GMPPA
	NDUFA2			ATL3	CYP1B1		FKBP9P1	CASP12;CASP4		IARS1								MMP1					ITGB1			GSTO1	RPS3				GNB1
	RRP9			VASN	UGP2		DES	TNFAIP2		POGLUT3								FGG					S100A9			SNX3	IGFBP3				GRIK1
	NRDC			HSDL2	TMEM119		CFL2	HEATR6;SDHA		KRT85								SERPINA1					NPM1			SPP2	ADGRG5				HDAC6
	CALU			SUPT6H	TP53I3		RPL23A	RPL7A		FN3KRP								ALB					P4HB			PTDSS1	IL1RL2				HERC2
	TPST1			CYFIP1	LACTB2		TTN	C11orf54		KLC2								FAM3C					H1-0			MCM4	IBSP				HIPK2
	NMT2			SURF4	RAB18		APOB	LANCL1		LAMB2								SRGN					ANXA2;ANXA2P2			NAGLU	LTF				HMCN1
	GREM1			CLASP1	FHL1		CCNB3	PXK		LARP1								CXCL12					IVL			RABGGTB	CASP3				HSPA2
	PLIN3			DHX29	C9orf50		NCAPD3	FAHD1		LTBP3								FBN1					DCN			ENPP4	MDK				HSPBAP1
	UGDH			ALYREF	STXBP5		DELE1	ATP6V0D1		LMOD1								SRPX					PFN1			TMEM160	GP6				ICAM1
	PQBP1			H2AC21	RPL7A		SLMAP	LTF		SSB								SPOCK1					EPRS1			HAL	DSCAM				IKZF3
	BUD31			AHNAK2	RPL7A		UNC45A	SFI1		GAA								GALNT1					HSP90AA2P;HSP90AA1			SEC16A	C8A				IRF2
	HIP1R			DNAJC10	NQO2		FAM117B	KIF20A;CDCP1;DHX29;RIC1;ZNF483;CASZ1		MCTS1								STC2					LYN			ANXA2	AURKB				IRX5
	SH3BGRL			XRN1	RRAGB;RRAGA		MRM3	ANXA2P2		MATR3								LTBP1					ANXA6			LAMP2	KLK12				ITIH4
	FLNB			AFAP1	SPECC1L-ADORA2A;SPECC1L		C2CD4C	RANBP6		MAGED2								LTBP2					HSP90AB1			WDR45B	DDC				KAZALD1
	NDUFS6			SCCPDH	VASN		CDK16	SYNPO2		METAP2								MAN1A1					SOD3			PLIN4	PDE2A				KBTBD3
	PEX14			NEK7	ERAP2		MOSPD2	CD14		CLNS1A								COL7A1					MME			PGAM1;PGAM4	BSG				KCNF1
	MTX2			GEMIN5	CSPG4		BBS4	ACTB		MAP1B								SRPX2					ITGA2B			VKORC1	CD5L				KCNK16
	NDUFB1			PDCD6IP	CD109		CDK17	ARSB		ALDH1L2								SBSN					ITGA5			UNC93B1	IL17F				KCTD21
	LYPLA1			CAVIN3	POGLUT3		CDKN2AIP	ADGRB3		TIMM10								B2M					VIM			TOR1B	ESR1				KEL
	CRTAP			ERGIC1	LIMS2		MED16	CRYBG3		TOMM70								SEMG2					F7			EIF2B1	FGF9				GARRE1
	SLC25A12			MAGOHB	PODN		CDH11	NXN		AAMDC								APP					GNAI3			CST3	ARTN				KLKB1
	RBBP9			GNPNAT1	STX12		INTS8	GFAP		MYLK								VASN					GSTP1			TOX4	MSR1				KMT2E
	DCTN3			S100A16	CTHRC1		NPIPB3	CRK		MYH9								NUCB2					HMGB1			ABCD4	DLL4				KRT34
	ATP5PD			PDLIM5	WDFY1		KIF11	TOMM22		NDUFS4								SMOC1					SRGN			GRN	CSF3R				KRT7
	CPD			ABHD14B	NDUFAF2		NPIPB13	MTBP		NAA50								APOE					H1-4			FAS	KLK4				LAMB2
	SEC14L2			ABCC12	EMC1		ABCB5	NAA25		NACA								CLEC11A					SPP1			MGST3	STK17B				LAMP1
	PDE5A			RSF1	PLEKHO2		KRT6B	TOMM40		NUCKS1								ITIH1					TXN			GALC	RAD51				LANCL2
	MTA2			NIBAN2	NEK7		KRT6A	ECHS1		YBX1								ANGPT1					TFPI			PLGRKT	KAT6A				LMNA
	SORBS2;SORBS1			S100A13	CEMIP		KRT6C	ORM2		NPM3								IGFBP7					PF4V1			GTPBP1	MMP9				SERPINA1
	PLPBP			TSNAX-DISC1;TSNAX	FBLIM1		KRT5	NME7		NAP1L1								TPP1					ESD			LUC7L3	TNFRSF9				PSMD9
	PRSS23			NAP1L4	CYGB		HSP90AA4P	MAP3K20		NUDCD3								MANBA					HSPD1			NEK9	ICOS				ZMYM6
	SNAPIN			DPYSL5	PALLD		SHMT2	CNTNAP3;CNTNAP3B		OSBP								COL4A2					HSPA5			MAOA	HDGFL2				LOXL1
	NDUFC2-KCTD14;NDUFC2			NIPSNAP1	NCSTN		SSBP1	SYNM		PALLD								THBS1					SLC2A1			METTL7A	KIRREL3				LRIG2
	FKBP9P1;FKBP9			LXN	PXDN		RPL10A	STXBP5		PTMS								MMP2					SLC2A14;SLC2A3			S100A10	ULBP1				LRRC34
	PGLS			TMEM43	HTRA1		RPS8	VDAC3		PPIB								QSOX1					RALA			COPS8	SPARC				LRRC57
	SMC2			DDX23	LPP		RNH1	TIMM44		PPIC								PLG					RALB			NFU1	FGG				LRTM2
	H6PD			SFXN3	FERMT2		LRRC17	GOLGA8G;DMD;GOLGA8CP;GSAP;OSGIN2;GOLGA8F;MANBA;CNTROB;PLD3		FKBP14								ADAM9					LAMP1			CRYZ	GFRA1				LTBP1
	RAB3D			MRPL1	PBXIP1		PRSS2	STK26		PLIN2								CTSL					TOP1			LRRC57	SPOCK2				MACF1
	SNAP29			RAB34	RCN3		ZNF385C	HSD17B12		INPPL1								PTK7					EPX			SLC31A1	ANGPT1				MAGOHB
	GGPS1;TBCE			SLK	ERLEC1		DAPK1	CPQ		PIP4K2B								THBS2					COL6A1			SF3B2	CCDC80				MANBA
	BAG3			RAB3GAP2	TCEAL4		UBTF	PZP		PCK2								PROS1					ANXA3			SH3KBP1	GPC3				MAP3K15
	GNA14			PTGES2	GNPNAT1		DDX3Y	RAB44		PNN								IL6					SRC			TAMM41	CHST15				MED1
	FADS2			GRPEL1	PDLIM5		DDX3X	MMS19		PHLDB1								CTSD					XRCC6			MTFR1L	THBS4				MON1A
	C6orf47			ACOT13	SLC38A2		UNC45B	CASKIN2		PARP4								EFEMP2					GP1BB			CAB39	FGA				MOSPD2
	RECK			PDS5B	SEMA3C		EIF3G	SUPV3L1		CAVIN1								ECM1					RNH1			CA3	NTN1				MPDZ
	BCL10			MDN1	NIPSNAP1		LRRC47	ECI2		PRAF2								BGN					CYBA			GGA2	CCL7				MPP2
	CLPTM1			ATAD3A	CPPED1		LRRC40	ACAA2		ARL6IP5								HPX					VCAN			HK1	VEGFA				MRPL18
	PEX11B			DDX18	DHRS4L2;DHRS4		AIMP1	HSPA12B;SPRED3;SGSH;NAPG;COL7A1;LNPEP;MKNK1;LTN1;RAB11FIP5		PRPF8								CEMIP					ITGA4			SERPINB6	THBS2				MYBL2
	CYB5A			GAR1	EFHD1		SYAP1	CCDC88B		DDX46								PLTP					EEF2			TAOK3	BOC				MYOM2
	ADH4;ADH1B;ADH1C			DPP3	DUSP23			SELENBP1		CIAO1								CTSA					PDIA4			IGFBP7	UBB				NAV1
	MT-CO2			BCLAF1	NLN			ACAD9		HERC4								CFB					PRKAR2A			RAD23B	FABP3				NDUFB3
	MT-CO3			FAM120A2P;FAM120A	UACA			KNG1		PDCD4								MMP13					HSP90B1			CRBN	SPON1				NDUFC1
	PGK1			IGF2BP1	AAMDC			ANKRD31		PDCD5								CRLF1					GP9			S100A11	NPPA				NF1
	F2			COPZ2	GNB4			SPATS2L		PTGES3								LAMA4					JUP			FCGR2B;FCGR2A;FCGR2C	PRSS2				NFE2L2
	TIMP1			SEPTIN9	CD248			CXCL1		PSMA3								C1R					GLUL			DYSF	CKB				NIPAL3
	CST3			ATP5IF1	BRD7			VKORC1L1		C12orf57								MMP10					ANPEP			RBM42	H2AC25				NIT2
	HLA-H			LNPEP	PDLIM7			MYO15B		CNPY2								ENO3					RAC2			STARD5	LRRTM3				NLRP10
	COL1A1			JPT1	TOMM22			RELN		CNPY4								LGALS7B;LGALS7					CPN1			DBI	ANG				NOL4
	COL3A1			DNPEP	MYOF			CENPJ		CREG1								CHI3L2					EZR;RDX			KHSRP	GHRL				NOP56
	APOE			ISY1	EHD2			IGF2		DIAPH1								LBP					CD46			RDH14	MDH1				NRBP1
	TFRC			CORO1C	LMCD1			HACE1;PRPF40A		P4HB								YWHAQ					ST6GAL1			HNRNPUL1	H2BC21				NRP1
	TF			PACSIN2	NDUFA13			RAB18		PDIA4								PRDX1					DSP			OXCT1	IGFBP2				NSMAF
	VTN			AP3M1	RRBP1			TRDMT1		DR1								TGFB2					CD44			CTBS	TYMS				NUP107
	CSTB			THRAP3	SWAP70			GIMAP7		FAM114A2								HSP90B1					SELP			SF3B6	SERPINF2				NUP43
	APOB			NOP58	CYB5R1			ACSBG2		PACSIN2								GANAB					SPN			IDH3B	IGFBP1				NYNRIN
	SOD2			NOP16	APPL1			MAGI2;PDE1C;HTR3D;AKAP12		CAVIN3								SERPING1					PECAM1			ACADSB	ALB				OSGEP
	OAT			STRAP	PACSIN2			ARHGEF19;ZBTB21;ABCD4		MAX								PRDX2					H1-5			FMO3	CAMK2B				OTOF
	TYMS			TLN2	NSFL1C			MYO15A		PPP1R12A								PDIA4					STMN1			GMFB	PRKCB				PACSIN2
	APP			CLIC4	PALM2AKAP2			DNM1L;ANKRD1;FNDC3A;SMC2		PPM1G								LASP1					PRKCA			ALDH2	CCL19				PAFAH1B3
	S100A8			SAR1B	SAMHD1			CRABP2		PPP1R2								SPON2					DDX5			IFI16	ZNRF3				PAPSS2
	ALPL			MTCH2	SNX9			GLRX5		RCC2								HSP90AA1					PSMC3			PRDX3	GCG				PARP8
	HMGN2			SQOR	PSAT1			SLC25A3		SET								PTGDS					PTPN1			UCK1	VSIR				PASK
	ICAM1				NPTN			APMAP		PTMA								PGK1					ALOX12			KRAS	S100A6				PCSK2
	SSB							FKBP5		LUC7L2								PRSS1					RPL7			TECPR1	AK1				PCYOX1
	COL5A2							LSAMP		PDXDC1								COL14A1					PTPRA			DNTTIP2	CYCS				PDE3A
	GSN							SEC61A2		PYCR2								DCD					PGAM1			RPL35A	FGF1				PDE5A
	DBI							NAV3		RAB11FIP5								FABP1					PAM			RBM17	CKM				PDXDC1
	H1-0							MMP1		RAB3GAP1								ALDH1A1					NCL			MVD	CA3				PGM2
	ANXA2;ANXA2P2							PRCP		RANGAP1								GLUD2					TYMP			ARHGAP25	IL12RB1				PKP1
	PSAP							CLPTM1		RANBP9								ATP5F1A					EIF2S2			PDPK1	LDHB				PLD2
	BPGM							LIMA1		G3BP2								ACTA1					RAB4A			LONP1	MAPK12				PLD3
	CTSB							IRF7;ALB		RAB13								CLIC1					M6PR			TXLNA	IRF1				PLOD2
	CLTB							CXCL6		ROCK1								KRT77					FLNA			ADSS2	ARPP19				PLXNB1
	ANXA6							POSTN		RSL1D1								KRT78					BGN			HNMT	GAPDH				CCDC30
	GUSB							CLEC11A		BRIX1								MMP3					TGM2			MSRA	FLRT1				PPP6R1
	HSP90AB1							AFM		RRS1								KRT16					ACHE			EBP	CAMK2A				PPRC1
	ASNS							RAB11FIP3;HIP1R;GCC2		RBMX								CCN1					SPRR2D;SPRR2B;SPRR2A;SPRR2G;SPRR2E			NFATC2	ACY1				PRKAA1
	MMP2							ABCF1		RBM10								TTN					IGFBP4			THOP1	GZMA				PRPSAP1
	MME							ZNF518A		RBM8A								DSP					CPN2			OAS1	FST				PRUNE1
	COL4A2							ILVBL		RALY								KRT17					PROZ			SLC25A22	SEMA3A				PSAP
	CYC1							ISOC2		FBL								KRT5					MRC1			NBDY	CAMK2D				PSMA3
	SNRPB2							SEPTIN9		SRSF1								KRT9					CES1			HAVCR2	MAPT				NECTIN2
	GNAI3							COG4		SRSF10								VCAM1					ITGA6			CNTN1	CPNE1				QPCT
	SNRPA							PLIN2		SRSF2								KRT2					PPIB			ADGRE1	CCL2				RAC1
	SRP19							TIAL1		SRSF3								UBA52					RPS3			EIF2B5	PRDX1				RAD23B
	SPARC							GOLT1B		SRSF5								CD248					PTPRG			C12orf57	ESD				RAF1
	ANXA4							GNAT1		SRSF6								LAMB2					TNC			RAB4A	WNK3				RANGAP1
	HNRNPA1L3;HNRNPA1							ACSL4		SRSF7								FSCN1					RPS12			RUFY3	MIF				RARS1
	SNRPA1							CDC5L		SRP19								GNB4					DNAJB2			DGKZ	PSME1				RASIP1
	COX6C							SQSTM1		SRPRA								ANXA5					MSN			MECP2	TPI1				RASL11A
	C4A							CACNA2D1		SRP68								TAGLN2					DNMT1			GFPT1	RAC3				RBM22
	TUBA3C;TUBA1A;TUBA3E;TUBA3D							AFP		SRP72								RPL7A					RPL13			CHMP7	ACP1				RCBTB1
	COX5B							ARL1		STAT2								MYO7B					HMGB2			TRIOBP	CKAP2				RFTN1
	MGST1							SPTBN2		C11orf58								HSP90AB1					STOM			U2AF1	PDE1A				RGS22
	PYGB							LRPAP1		SNRPD1								FASN					CALML3			RPL14	SNCA				RGS7
	LAMP1							MAPT		SNRPD2								H2BC13					RPL10			MAGT1	EIF5				RHOG
	UBL4A							TPM1		SNRPD3								NCL					CD82			ERGIC3	RAC1				RLIM
	PCNA							TPM1		SNW1								RPSA					CALR			SAFB	NSFL1C				RNF185
	COL6A1							RAB6B;RAB6A		SLC12A4								CKM					CANX			SNRPA1	VTA1				RNF20
	COL6A2							PANX1		SNX1								S100A8					GRN			SLC39A14	RAN				RP9
	COL6A3							COPZ2		SF3A1													CD34			PML	HINT1				RPA1
	LAMP2							ZYX		SF3A3													CD38			CSTF2T	PPA1				RPL23
	VCAN							GKAP1		SF3B2													SERPINB3			TAP2	PAFAH1B2				ZNF34
	EEF2							GNA14		U2AF1													RPL12			OSBPL8	CAT				RPRD2
	P4HA1							GLUL		U2AF2													CD6			RTRAF	IMPDH2				RPS5
	TPT1							RTCA		SLK													FCER1G			TMEM87A	STIP1				RREB1
	ALAD							ARSG		STRN3													MERTK;AXL			PSMG3	IMPDH1				RYR3
	F3							SERPINB8;SERPINB6		SMC2													SLC7A1			DGUOK	PGD				SACS
	HLA-E;HLA-G							LRG1		SQOR													S100A7			USP15	EIF5A				SDSL
	GYS1							MARK3		SMNDC1													SDC4			HSPA14	DYNLRB1				SECISBP2L
	MTHFD2							OPTN		FMR1													CASP14			TBCD	KIR2DL4				SENP5
	MIF							DPM1		P3H4													SFN			ADPRH	YWHAQ				SEZ6L2
	CD99							COL18A1		RIC8A													S100A11			UCHL3	CSNK2A1				SIRT2
	CPM							ANKRD13D		TLN2													PRDX2			FASN	CAPN1				SLC10A6
	AKR1A1							HNRNPC		TAX1BP3													DSG3			FKBP4	PRDX6				SLC16A1
	COX6B1							GALE		TST													ICAM3			MNDA	KPNB1				SLC39A7
	JUP							UGGT2		ALYREF													RPL9P7;RPL9			SERPINC1	UBE2N				SLC40A1
	UQCRB							NEPRO		THUMPD1													GPC1			SNRPB2	CRK				SLC43A1
	GLUL							CLU		THRAP3													RDX			ATG4B	EPB41				SLITRK1
	ANPEP							CCN1		ELOF1													SFTPD			TMTC3	HSPA8				SLK
	B4GALT1							SLC30A7		TCEAL3													SPRR1A			RPA1	CSNK2A2				SMC2
	EZR;RDX							FDPS		PURA													FBN1			ATXN2	PRKCI				SNF8
	NQO1							NFRKB		PURB													MYH9			HSCB	HNRNPAB				SNTB2
	GNS							HARS2		TRA2A													RPL4			SPCS3	SUMO3				SOX11
	RPS2							PMM2		TRA2B													SERPINB5			GALM	PRKACA				SPATS2L
	COX7C							ERN1		TMEM109													SNCA			RPS21	CAPG				SRPRB
	CD44							SLC25A11		TKFC													HSPA9			TBL1XR1	PA2G4				STOX1
	PDGFRA							HAPLN1;HAPLN4;HAPLN3		TSC22D1													RPS19			CSE1L	AKR1A1				STRA6
	GLB1							DHRS4L1;DHRS4		TUBB													COL18A1			CFAP36	GDI2				SYMPK
	H1-3							HSPB6		TUBB2A													ANP32A;ANP32D			ATP6V1D	UFM1				TAF7
	TMEM11							TRMT11		TUBB3													EIF2S3;EIF2S3B			RPA3	GRB2				TBC1D2
	GJA1							NEBL		TUBB4A													PIK3CB			ABRACL	UFC1				ELOB
	SMPD1							TBC1D30		TUBB6													CASP3			GID8	PLG				TCTE1
	ENG							LMAN1		PTPN23													NOTCH1			PFN2	TKT				TDRD6
	DDX5							THY1		YARS1													RPL5			WDR26	SHC1				TGM2
	LGALS3							SRPX		SNRPA													LGALS7B;LGALS7			DNAJC3	METAP1				THBS4
	ITGB5							CRELD2		PRPF31													LIMS1;LIMS3			SF3B5	PFDN5				THPO
	VCL							ILF2		RPS27A													SERPINB4			TXNDC5	SGTA				THUMPD3
	NCL							NMT1		UBA52													ADGRE5			RNF213	MAPKAPK3				TKTL2
	FST							MAP3K10;MAP3K9		UBE2Z													ALDH9A1			PLOD3	PPIF				TM9SF4
	TYMP							BTF3		UBE3C													CCT3			IFIT1B	UBE2I				TMBIM1
	ATP2B1							ATP13A1;FBF1;MYT1L		GALE													ARRB1;ARRB2			CRTAP	NAPA				TMED8
	ANXA7							TIMM50		MYO1D													RGS19			CD109	WIF1				TMEM132E
	RAB3A							RGS12		MYO1E													GNAQ			CRKL	MAPK9				TMPRSS7
	RAB3B							PDXK		URI1													ST13P4;ST13			KLKB1	SPHK2				TNKS1BP1
	COL5A1							AKR1C1		VPS51													RAB27A			TUBGCP3	AGRP				DHPS
	MAOA							NDE1;NDEL1		SORBS3													MMP16			NECAP1	POMC				TPM4
	SDHB							ACOX3		WASHC2A													CLCN3			CISD2	RSPO3				TRADD
	MMUT							SLC25A4		WDR26													CLCN6			BTK	IFNB1				TRAK2
	HNRNPA2B1							SLC25A6;BBS1		WASF2													HDGF			ARPP19	MFRP				TRPV6
	FBLN1							MYH3		YBX3													ARHGDIA			LTBP4	MSTN				TSC22D4
	PPIB							MRPS36		ZC3H15													ACLY			FNTA	TPSB2				TTC28
	WARS1							POLR2A		ZNF428													CTSC			SFR1	POSTN				TTI1
	SP100							ANXA4		ZRANB2													PTTG1IP			FBXO4	ROR1				TTLL8
	CFL1							C1orf167;RPL8;ADAP1;DEPDC5		RPS13													SLC16A1			NSUN2	PTN				TUBB2B
	RRM1							INHBA		RPL35A													NAGLU			YIPF5	ARG1				UBL7
	COX7A1							AP2A2		ACTA2													CSE1L			GALNT7	EFNA5				UIMC1
	CCND1							BAIAP3		SUB1													INHBC			CUX1	EFNA2				VCAN
	KDELR1							SEC24C		ARL6IP4													NCKAP1L			RBBP7	NEGR1				VPS26B
	MPST							MTAP		ABCF1													ITGA1			USP24	CNTN1				VTCN1
	FAS							SNAI1;INTS9;BLTP2		CLPP													JAM2			BAIAP2	ROBO2				WDR44
	PTX3							NDUFS3		BANF1													TPI1			CHD5	INHBA				WDR91
	DDX6							SSBP1		ACTBL2													RAP2A;RAP2B			MT1M	TIMP3				ZBTB4
	STOM							GTF3C1;KIF5C		CAPNS1													RPL15			DNAJA3	RPS27A				ZNF212
	AK4							HDLBP		CSPG4													GNG11			YTHDF2	CASP10				ZNF329
	MAOB							DHX15		C8B													RPS8			IRF5	RGMA				ZNF423
	COL8A1							PLXNB2		CFH													TMSB4X			HMGCS1	SHH				ZNF609
	CD82							MTERF1;PNMA8C		DNAJB1													PPP2CA;PPP2CB			TBL1Y;TBL1X	TXNDC12				TBC1D10A
	PSMB8							PTRH2		DCTN5													RPS6			SLFN5	SEMA5A				VPS29
	LOX							NDUFS1		EHD4													H4C14;H4C16;H4C1;H4C15;H4C2;H4C13;H4C9;H4C6;H4C11;H4C3;H4C4;H4C12;H4C5;H4C8			EXOSC10	WNT7A				PROS1
	GTF2E2							MIS18BP1		EMC7													RPL23			GSDME	CDH6				XK
	MPG							ORM1		STOM													RPS28			ARHGAP18	NOTCH1				AGPAT1
	CRABP2							ANGPTL4		SKIC2													RPL11			RNASET2	ALCAM				HIBADH
	PML							PLS1		HMCN1													GRB2			LCMT1	CCL8				RPS3A
	MARCKS							IQANK1		H2BC11													TRA2B			RGS19	EPOR				DLAT
	PRDX6							NUP62		DCD													DYNLL1			NFATC1	CXCL12				AHCYL2
	PRDX5							PTPA		MGP													EIF5A			EMC8	ENG				ADH4
	DDTL;DDT							ZNF234;ZNF226		FKBP8													RACK1			SLC4A2	IL1RAP				ALDH3A2
	PRDX3							CHD2		SEPTIN10													TMSB10			MGAT2	ITGAV				AOX1
	PPP2R1B;PPP2R1A							PSMD9		CPSF7													HBB			NEMF	GAS1				SLC1A2
	MERTK;AXL							LSM14B		MAP4K4													HBA2;HBA1			ASCC2	MIA				SLC1A3
	SLC7A1							UNC13C		NUP214													BASP1			IFI44	MATN2				ANXA1
	SLC6A6							PTPN1		PTGS1													DCD			CBX3	SCGB2A1				ANXA7
	DNAJA1							ARID1B		TJP2													PTGES3			RPS29	TNFRSF12A				ANO4
	HIBADH							TST;MPST		KRT6C													RPL19			SMS	GDF11				ANO6
	S100A11							LAMB1		ACSL1													SORD			PRPF4B	MRC1				APOA1
	DUT							MBNL2;MBNL1;MBNL3		TOMM34													HNRNPU			DPP9	FLRT2				ACAP2
	ABCD1							DEGS1		RAE1													SETSIP;SET			WAS	NRXN1				ARG1
	MCM7							SUCLA2		NCL													SRSF2			PPIC	FCGR2A				GOT1
	GPC1							NAB1		PXDN													FABP5;FABP5P3			PPP1R11	CNTFR				ATP5F1C
	PHB1							RRM2B		DPY30													OTUD4			HSD3B7	STC1				PFKM
	FBN1							UBXN4		NDRG1													DSG1			APOB	COLEC11				BPI
	FBN2									POTEKP													RPL6			TRAPPC1	RTN4R				GUSB
	TIMP3									KRT87P													AKAP12			C11orf68	FLT4				HEXA
	FUS									PLPBP													ATP7A			PNN	EGFR				TPM2
	HMGCLL1;HMGCL									RAB31													PRKCD			NCKAP1	SPARCL1				BLMH
	GJC1									RAB5A													APLP2			PBXIP1	SERPINC1				BRCA1
	RPL4									ARHGAP17													PRDX1			SPAG9	PROS1				CXCR2
	PGM1									RHOB													CKAP4			IFT25	CFI				SLC25A24
	SRP14									RNASET2													LRP1			SNF8	HIBADH				ATP2A3
	TGFBR2									RPE													LGALS3BP			HK3	HBA2;HBA1				ATP2B1
	HPCAL1;NCALD									SPP2													DSC1			PDIA5	F10				ATP2B2
	FDFT1									SRSF4													CD47			IRAK4	HGFAC				ATP2C1
	SNCA									SRRT													FGL1			MCM5	AIMP1				CAPN1
	ETFB									NEU1													MGAT3			CCDC90B	EIF4EBP2				CES5A
	HSPA9									SPCS2													AHNAK			NES	ASGR1				CASP10
	RPS19									STAT3													BST2			RPAP3	ISLR2				CASP3
	FEN1									SRPX													SPP2			G3BP1	ADM				CD4
	IL6ST									SKIC3													PRKAA1			DHRS11	MMP2				CLIC2
	TXLNA									TOM1L2													CBX3			BCAS3	CDH5				CS
	NNMT									TPBG													MMRN1			EFEMP1	LSAMP				CORO1A
	RFC3									C1orf198													DNAJC3			PRKX	TFF2				CORO2A
	GARS1									VPS37C													SRSF6			ISG15	EPHB2				CKMT1A;CKMT1B
	ECI1									APMAP													G3BP1			RGN	EFNB1				CDK2
	STAT6									ANXA1													MYO9B			CNOT7	TIMP2				UQCRB
	RPL35									ANXA4													HDAC1			EMC2	FGFR1				COX4I1
	SLC1A4									ANXA6													DCTN2			MTOR	JAG1				ACO1
	MSH2									ANXA7													GFUS			WWC2	BGN				PLA2G4A
	GPD2									AP2M1													RAB32			TNPO1	PARK7				DCUN1D1
	PPIC									AP3B1													PKP1			PEF1	F2				DHRS4L2;DHRS4
	ACADSB									APOA4													COTL1			GBP4;GBP6	PKM				DPEP2
	RANGAP1									ARMC1													EIF3A			SPHK1	IGF2R				POLE
	MAP2K3									ARSA													DYNC1H1			MCM2	HS6ST1				TOP2B
	RPL21									ATP5ME													FLOT2			LRCH1	INSR				MAP2K1
	GNPDA1;GNPDA2									CNN1													FLNC			WBP2	EFEMP1				DKC1
	PLA2G4A									ALCAM													GAS6			CAMK1D	CXCL3				WWP2
	ALDH1A3									CDK1													GALNT3			NCAPD2	IL18BP				EHD1
	ZFP36L2									COX4I1													SPARCL1			STK24	UNC5D				EEF1A1
	CXCL12									COX5A													DSC3			COMMD7	CHGA				NXF1
	ATP5MC2;ATP5MC3;ATP5MC1									DCAF8													PSMD6			MICALL2	GOT1				TUFM
	GCLC									DDOST													EIF4H			CSNK1G1	CADM1				HSP90B1
	GCLM									RPN2													PLEC			MAD2L1	SMOC1				EPHX1
	HSPA13									EPHX1													ANGPT1			NLRX1	IGF1R				EIF2S2
	FNTA									GLIPR2													DLGAP5			ANGPTL3	SNRPF				EIF3B
	AARS1									IGF2BP2													RSU1			RELCH	FSTL3				EIF3CL;EIF3C
	PSMB2									ANXA2													SF3B4			NFS1	DPT				EIF3D
	HINT1									CFAP44													PPP1R7			EVL	EFNB2				EIF3F
	MTHFS									EML3													NHERF2			MCM6	F9				EIF4G1
	HNMT									PIN4													SLC1A5			ZNF622	LGALS8				FLNA
	SERPINH1									PITRM1													CDC37			CAAP1	GSN				FEN1
	PDLIM4									SUN2													ECM1			RETREG3	WFIKKN1				GNPDA1
	CDK9									GUK1													SRSF7			NUP88	CLEC11A				GLUL
	RAB13									PRUNE2													MAN2A1			YPEL5	PLA2G1B				GYS1
	DAP									MICAL1													LAMA3			SEC61B	SELE				HSP90AA1
	TPMT									TPM1													HLA-DRB5			TRABD	SLITRK5				HAL
	MECP2									FBLN1													RABL6			MYO1G	BMP1				KAT5
	SGSH									KRT33A													TBC1D10B			DCTN4	PDGFA				HDAC1
	NDUFA8									KRT33B													RC3H2			CBLB	C1QBP				H2AC6
	MYOM1									KRT34													FAM98B			RAD50	EPHB6				KPNA3
	KPNA2									KRT35													CYBRD1			PEBP1	ANGPTL3				IMPDH2
	RAP1GDS1									KRT36													MIA3			GMDS	ICAM5				ITGB1
	MSH6									KRT10													SAMD9			PLIN2	ACP5				ITGB7
	HK2									KRT82													SPRYD7			HMGN5	ICAM1				ITIH3
	HMGA2									KRT7													HLA-A			KYAT3	FLRT3				IL1B
	ARFIP1									KRTAP11-1													S100A7L2			TMEM120A	BMP7				IDH3A
	SLC16A1									NDUFV2													C9orf50			PES1	COL18A1				IDH3B
	IST1									NEGR1													MARCHF8			NEMP1	SEMA6A				IDH3G
	SUB1									NPTN													FKBP15			CLPX	IFNGR1				IDH1
	YARS1									NFIX													UBR4			NIT1	PTEN				KIF13A
	HSPA2									REXO2													KPRP			TIMP3	TBP				KIF26B
	BCAT1									PTX3													PDE3B			MRPL9	VWF				KIF5C
	HADHB									PEBP1													UTP25			CEPT1	IGFBP5				CNMD
	NDUFV3									SERPINB2													LMBRD2			MLKL	SLC25A18				LYZ
	ATP5ME									PQBP1													PM20D1			TJP1	KEAP1				MDH2
	S100A10									S100A10													RETSAT			CD14	DLL1				MDH1
	UBE2D3									S100A11													PRPF8			ANKLE2	BMPR1A				MARCKSL1
	PCBD1									S100A6													TMED8			GBP6	CA7				CLNS1A
	RND3									RAC2													AGTRAP			DHX36	MAP2K4				APIP
	B2M									RPA1													SBSN			FCGR2B;FCGR2A;FCGR2C	SST				MAP2
	UFM1									TF													PLXDC2			MT-ATP8	TNFSF12				MAP4
	RPS7									SOD2													WASH2P;WASH3P;WASHC1			RANBP9	HJV				MAPT
	RPS8									TTC9C													NBEAL2			PRPF4	LRP1B				MAPK1
	RPS16									TRAM1													LHFPL2			RFC4	NXPH1				MAPK3
	RPS29									TSG101													SMIM5			HPS3	IFNA10				MAPK13
	TMSB4X									PRPF4													TAOK1			ALB	CHRDL1				CD14
	EEF1A1									MYO1C													SURF4			XPNPEP3	F5				MBP
	FAU									VCAN													HDGFL2			PSPH	IL19				MYL11
	RPL30									HSD17B12													GALNT7			TRMT1	SEMA6B				MYH4
	RPL11									VAPA													KTN1			KLC4	LRP1				ART3
	FKBP1A;FKBP1C									ACAN													FERMT3			AKAP8	BCL2L2				POR
	DYNLL1									SERPINF2													CAND1			OAF	AGT				SCP2
	DYNLT1									AHSG													PKHD1L1			CUL4B	KPNA2				HCK
	UBE2I									A2M													PROSER2			NXF1	MET				SRC
	YBX1;YBX2									AFP													SULF2			ARFGEF1	KLK3				NPM1
	TUBA4A									SERPINC1													GOLM1			LSM3	NME1				SPP1
	HBA2;HBA1									APOB													HSD17B11			DDX18	MPL				PPIE
	IGBP1									APOC3													ABCF1			SLK	PPP3CA				PPIB
	GSTO1									APOE													TSPAN14			OTUD6B	TNFSF9				PPIL3
	SRPX									APOH													CCNB3			MCOLN1	VEGFD				PHACTR2
	NUCB2									BHMT													WFDC12			GRB10	ICOSLG				CDS2
	LACTB									CHGA													TTN			TUBB2A	CLEC4M				PIK3C3
	RPL24									F9													LPIN2			VNN1	IGHD				PITPNA
	SMAD3									F5													NDRG1			LAMB1	CAST				PGM1
	SERF2									F10													ANP32B			FAM91A1	CTSS				PLCB2
	TXN2									MMP13													HTRA1			BLOC1S4	IL10RA				PLCB4
	DAB2									C3													USP9X			HCCS	ETHE1				PLCD4
	HSPG2									C4A													ESAM			PDCD5	SOD2				PLCG2
	EFNB1									C7													PBXIP1			PKLR	HHLA2				PLCL2
	RBM3									C9													PGM2			TMEM11	DKK1				ATP8A2
	TIAL1;TIA1									CKB													MASTL			MIOS	DKK4				PCBP1
	AMPD3									CLEC11A													CNDP1			CASP7	SERPIND1				POU2F1
	HMGCS1									DKK3													SERPINB12			WDR77	SFRP1				PMEL
	SLC7A5;SLC7A7									FMOD													ERMAP			CDH5	BMP6				CIAO1
	XPC									GLUL													KIF20B			NXN	CTSD				ATP11B
	OGDH									NMT1													CAMKK2			ATE1	TFF1				PSMB3
	CENPE									HBA2;HBA1													SMC6			AAGAB	PTH				PSMB10
	KIF23									HBB													PSMD1			BIRC6	IL20				PSMB4
	ALDH6A1									HPX													S1PR3			NUP133	FGR				PSMB7
	RPL18A									HAGH													NAP1L4			POLR2B	MED1				PSMB8
	FKBP4									IGF1													SLC29A1			SNX13	GFAP				AGO2
	PLOD1									IGFBP1													SH3GL1			GTF2F1	ERBB4				PRKCB
	TOP2B									IGFBP2													DPYSL5			DDRGK1	S100A4				PRKCD
	AKAP12									ITGBL1													ANP32E			QRICH1	IL2				S100A10
	TNFAIP2									ITIH1													VAMP8			GDE1	NBL1				RP2
	GBE1									ITIH2													JAM3			PPP1R14B	ALDOA				PTPRF
	GLO1									ITIH3													ASPN			SBF1	WFIKKN2				SFTPC
	PTPN12									NT5DC2													HELZ2			ATP2C1	IL34				RAC1
	AOX1									CCDC65													UACA			SSR3	PLXNB2				RNASE6
	PSME1									COA4													UBE2O			ZFR	TMPRSS15				RRM1
	C1QBP									FECH													TTYH3			MS4A6A;MS4A6E	ITGA1				RBM39
	CKAP4									GALK1													CHMP4B			EFEMP2	TGFB2				SHMT2
	CRYZ									GATD1													GLIPR2			CCAR2	NLGN4X				PPP2R2A
	MFGE8									ICOSLG													VSIR			CRYZL1	CD27				PPP2CB
	CD47									KIF20B													PSTPIP2			HPS6	TLR4				PPP3CA
	SSRP1									GMPPB													GNB4			AKAP10	THPO				PPP6C
	NCBP1									SPTBN1													PARVB			WDFY4	RARRES2				PPP1CB
	AHNAK									TACC1													SLC38A10			SCG3	PPIA				SAA4
	NEXN									IGF2													ABCB6			BRAT1	CCL28				SHBG
	MGAT2									GC													C12orf4			AGA	SERPINF1				SH3BGRL3
	GALNT2									LTBP1													PDLIM7			ENGASE	ENO1				SFXN2
	AKAP13									POSTN													SERINC1			GAMT	PDGFB				SRP68
	BPTF									YAP1													ST6GALNAC1			INTS10	JAK2				STAT1
	DPYD									COL11A1													ANO10			MAEA	SOD3				STAT3
	SPP2									KRT9													GLTP			ALCAM	GPC6				SCN9A
	IK									KRT1													AHSP			EIF2D	IGHA1				ATP1B3
	MAPK7									KRT2													IGF2BP1			ITGA11	LGALS3				SLC12A1
	SELENBP1									KRT5													CALML5				YWHAZ				SNX18
	SRSF6									KRT6A													KCMF1				FSTL1				STAG2
	NMI									KNG1													SLC12A6				ERP29				SUCLA2
	PTPRS									LTF													EVL				SPHK1				SNAP23
	CTBP1									LIMD2													LNPEP				CD209				SNAP25
	MRPL49									MFAP2													NAGK				FAM3D				BTF3
	PPIG									OGN													VPS28				CASP2				TFEB
	ADAM9									NIFK													MYO5B				CYP3A4				TRPV1
	FKBP5									NID2													CORO1C				TNFSF15				EIF2B2
	TUBB3									OLFML3													NSFL1C				IL12RB2				SSR1
	SNW1									SPP1													SLC12A4				HRG				TMED10
	KRR1									OSBP2													PA2G4				ANXA1				SYK
	ALCAM									PLG													TNN				INS				USP15
	NCOA4									ADPRS													TRPC3;TRPC6;TRPC7				FGF12				USP24
	BYSL									POTEJ													HPSE				PYY				USP8
	IDI1									PSMB10													EIF3L				NRCAM				UBE2B
	CAMK1									F2													NCKAP1				SIGLEC9				EXT2
	FLNC									RBP4													ATP11B				TPM4				ACOT7
	GALE									RNPS1													PIKFYVE				PEBP1				ACOT9
	GAS6									SEC14L2													EPB41L3				PLK1				ACOX1
	CAPRIN1									ALB													ATP8A1				GPT				ADCY3
	LTBP1									SRP9													GSTK1				MAP2K3				AMDHD2
	LASP1									SSBP1													LUC7L2				LTA				AP2A1
	PSME4									SNX18													GRIP1				HCK				AP3B1
	LAPTM4A									SPARC													NEU2				CXCL11				ATP1A3
	SNX17									SPARCL1													ATP6V0A2				BID				ATRNL1
	PCOLCE									CLEC3B													TLN1				LYZ				BIN1
	EBP									TIPRL													DAAM1				NCR2				STPG4
	PLCB4									TGFB1													USP15				NRXN3				CCDC186
	QPRT									PSMD14													TLN2				ADGRE2				CCM2
	RCN1									ARL1													FHOD1				IL1A				CD74
	DHCR24									NPR3													F11R				SET				CFL2
	SF3B4									CHMP5													CLIC4				NID2				CHP1
	RBMS2									COL12A1													EMILIN1				CTSH				CMPK2
	TAF1C									COPS5													FCGBP				SFN				COPS6
	NHERF2									COPS8													ENPP4				APOL1				CPB2
	TRIP13									DCN																	MFGE8				CPPED1
	TSC22D2;TSC22D1									EXOC6B																	FGF18				CRLF3
	SLC1A5									GREM1																	FCN1				CYTH1
	UBE2V2									SERPIND1																	CSF3				DNM1
	ZYX									AP1G1																	LDLR				DOCK5
	ETFDH									GOLGB1																	MAPK14				DOCK9
	INA									ITGA3																	OMD				DSP
	RBBP7									RAB6A																	NOG				ECI1
	PTGIS									AARSD1																	BMPER				EEA1
	DECR1									MSRB3																	FTH1				EIF3L
	NDUFA5									NXN																	TG				EIF4H
	UGCG									VNN1																	EHMT2				ELF1
	CLPP									PSAT1																	APOM				EPS15
	DDR2									SERPINF1																	RXFP1				TOGARAM1
	CYP51A1									PZP																	FCAR				FAM76B
	UGP2									LIN7C																	NCK1				FBL
	P3H1									PPM1B																	SPTAN1				FLAD1
	HSDL1									PPM1F																	SSRP1				GOLGA7
	TUBB8									YIF1B																	VAV1				HUNK
	PPIL1									SRGN																	RNASEH1				HYLS1
	JAGN1									STC2																	FABP5				IMPA1
	NCBP3									SPOCK1																	TAGLN2				IQGAP2
	CCDC92									THBS1																	EIF4G2				IQGAP3
	HS1BP3									THBS2																	CST3				KDM5A
	CYBRD1									THBS4																	TDGF1				KNDC1
	HSP90AB4P									SERPINA7																	LIFR				KRT85
	HSP90AB2P									NSUN2																	CLU				LAMC1
	CWC15									AXL																	TGFBI				LMTK2
	RAB18									VTN																	CD177				MANF
	CMPK2									ASNS																	IGF1				MAPKBP1
	TNFAIP8L3									CTHRC1																	NID1				MFSD1
	TMCO1									ENPP1																	SEMA3E				OGA
	NOMO2									EOGT																	HK2				NAAA
	COA6									NPC2																	NANOG				NBEAL2
	TMEM201									FBLN5																	ALPL				NDUFS3
	TMEM63B									GCLM																	CLEC7A				NLGN3
	CERCAM									KPNA2																	F11				NOB1
	ENSA									IDH3G																	AFM				NPEPL1
	CAMSAP1									TMPO																	FASLG				NT5C
	HNRNPK									TIMP1																	NTRK3				NUDT1
	RPL7A									MT2A																	ZAP70				NUP205
	NT5DC1									PPT1																	DDR2				NUP210
	BTF3									FKBP2																	LRPAP1				PDCD6
	MTFR1L									PRPF6																	CCL11				PICALM
	POLE3									OSGEP																	CST7				PITPNB
	GLT8D1									CNPY3																	NR3C1				PKP2
	ARHGAP17									CHCHD2P9																	PLAUR				PLXND1
	CYB5R2									RAB3B																	BCL2A1				PRAM1
	NXN									RILPL1																	TNFRSF4				PREX1
	NADSYN1									HTRA1																	CCL15				PXN
	LAMTOR1									TNS3																	TLR2				RAB5B
	MFSD5																										ATP5F1B				RASA1
	LRRC8E																										IL1RN				RCC2
	HIBCH																										CAMK1D				RDH11
	AGTRAP																										STK16				RIMS2
	MTHFD1L																										CSH1				RIPK1
	FAT4																										RPS7				RPS6KA2
	THSD4																										APOA1				RRAGC
	USP53																										IL1RAPL2				RYK
	SH3RF1																										BGLAP				SCFD1
	KCTD9																										HP				SFPQ
	LPCAT2																										HAT1				SGSM1
	LRP10																										SCARB2				SKIDA1
	COMMD6																										SPINT2				SRGN
	RABEPK																										TNFRSF10D				STK24
	KHDC4																										CDON				STRN
	TMEM179B																										PSMA1				STX1B
	GALNT7																										LTBP4				STXBP1
	TRAPPC6B																										PSMD7				THBS3
	PATL1																										UCHL1				TM9SF3
	NOP9																										PAK6				TMF1
	NT5DC3																										MATK				TMX4
	SLC26A11																										PLA2G2E				TNPO1
	SPATS2																										CCL5				TRIM28
	CTHRC1																										IL25				TRIM32
	CRLF3																										TOP1				TSHZ1
	AEBP1																										TIE1				UBE2Z
	PLD3																										ERBB3				VAV1
	ANKMY2																										LY86				VCPIP1
	FMNL3																										FLT3				VPS4B
	NAV3																										PIK3CG				ZSCAN10
	P3H3																										CSF2				UBE2N
	HERC6																										BCL6				AASS
	ITPRIP																										DPP7				ABCA1
	DHX37																										ENTPD5				ABCA12
	ALDH16A1																										C6				ABHD12
	ARMC10																										DBNL				ABHD14B
	GPD1L																										CCL4L2				ACAA2
	ARHGAP18																										PTPN1				ACACA
	OXR1																										GPNMB				ACAD9
	RDH13																										CFL1				KANSL1L
	HSD17B11																										CCL25				ACADM
	PDPR																										CNDP2				ACADVL
	NPEPL1																										CNTN5				ACTG2
	EHBP1																										CPE				ACTL6A
	SHCBP1																										ROBO3				ACTR1B
	VPS37A																										IDS				ACTR6
	NUP37																										GFRA2				ADAM10
	ABHD11																										EFNA3				ADAM28
	PLBD2																										MMP17				ADGRE5
	UTP11																										N6AMT1				ADGRV1
	PMFBP1																										LMAN2				AFF2
	IFI44																										CDH3				AFTPH
	C18orf32																										NPPB				AGPS
	SPPL2B																										SH2D1A				AIF1
	DDX54																										FGF20				CRYBG1
	NEK7																										ENTPD3				AKAP11
	PPP4R1																										SYNCRIP				ALOX5
	UBASH3B																										SIRT2				ANKAR
	ZC3H15																										TP53				ANP32B
	TGFBRAP1																										EGF				AP1G1
	TMEM263																										IL13RA1				APPBP2
	SLC20A1																										F3				APPL1
	SLC38A5																										ENO2				ARF6
	NUDCD2																										NTF4				ARFGEF1
	FAR1																										CXCL13				ARHGAP15
	GLMP																										EFNA4				ARHGAP30
	SLC44A1																										FGF17				ARHGAP4
	ATXN2L																										PRSS3				ARHGEF2
	DNAJC9																										KLRK1				ARHGEF6
	LZIC																										IGFBP6				ARL3
	BECN1																										LCMT1				ARL6IP5
	NDRG1																										EIF4A3				ARMC8
	HSPH1																										CAMK1				ARMT1
	LARP4B																										GFRA3				ACTR3
	TFG																										PRTN3				ARPC3
	HDAC2																										PLA2G10				ASAP1
	STAM																										ANGPTL4				ASNS
	P3H4																										RB1				ATM
	CREBBP																										PDE4D				ATP5PO
	PMM1																										CD59				ATP6V0D1
	OSTF1																										YES1				ATP6V1C1
	SMARCC1																										CD80				ATP6V1E1
	GCDH																										FAM107A				BAK1
	LPP																										BRF1				BAZ1A
	MYDGF																										SECTM1				BCAP31
	YIPF5																										YWHAE				BCL10
	UTP4																										MMP1				BDH1
	MTARC2																										CCN6				BID
	MAGOHB																										CCL17				BIN2
	KIAA1191																										PROK1				BPNT1
	ISOC2																										CXCL10				BRD8
	LRRC59																										CNDP1				BRMS1L
	FKBP10																										ARSB				BST1
	PTER																										ELANE				BTBD3
	PYCR2																										STX1A				LCOR
	ISOC1																										PTK6				VSIR
	KCTD12																										IL5				TRIR
	RMDN1																										RGMB				C1QA
	YIPF6																										CA9				C6orf163
	MRPL53																										VCAM1				CACUL1
	DTNBP1																										PLA2G5				CAD
	MMAB																										IDUA				CAMK2A
	IL17RA																										TYRO3				CAMKV
	EDC3																										SPOCK1				CAMSAP2
	S100A16																										TNFSF11				CAPN5
	FAHD2A																										GHR				CBFA2T2
	SUCLG2																										CDC37				CBX5
	ABHD14B																										BPI				CC2D1B
	ATP5MK																										DAPK2				KYAT3
	DNAJC1																										LGALS7B;LGALS7				CD44
	FAM210B																										IL15RA				CD83
	TRIM47																										RBP4				CDH11
	CARD19																										MAP2K2				CDX1
	FMNL2																										UBE2G2				CENPJ
	FYTTD1																										CADM3				CEP126
	FNBP1																										CDK8				CEP170
	YME1L1																										COTL1				CEP85L
	TBCB																										ICAM3				CFAP58
	SDF2																										EREG				CHMP5
	PARK7																										CTSC				CHN1
	S1PR3																										APOB				CIITA
	S100A13																										C2				CLEC5A
	DNAJC7																										TNFRSF21				CLINT1
	SDHC																										IL17RB				CNTN1
	MTR																										GRP				COL11A1
	HSD17B10																										AHSG				COL6A6
	SIGMAR1																										UNC5C				COMMD3
	NAPG																										TNFRSF13C				COPG2
	SLC29A1																										ICAM2				COPS2
	PRRX2																										EPS15L1				COPZ1
	ARPC5L																										CD300C				CPN2
	TCF25																										EDA2R				CPOX
	APOL2																										ACVR1B				CPSF6
	CPPED1																										CLC				CRISP2
	VPS25																										CDC42BPB				CRYM
	MXRA8																										PIAS4				CSE1L
	LARP6																										GNS				CSRP1
	ESYT1																										MMP8				CTSB
	CNPY3																										LEP				CTSV
	HAUS8																										PDE9A				DAB2IP
	NDFIP1																										EPHA1				DCTN1
	SYT11																										PLCG1				DCTN2
	DCUN1D5;DCUN1D4																										GRAP2				DDX1
	FUCA2																										PTHLH				DDX17
	BDH2																										TPM2				DDX39B
	MRI1																										RET				DDX3X
	MLPH																										MPO				DDX42
	SFXN3																										JAG2				DDX5
	LSM14B																										GDF9				RIGI
	HINT2																										LYPD3				DDX6
	OSBPL10																										TNFRSF18				DERA
	TMEM59																										HAPLN1				DESI2
	EIF2A																										PGAM1				GSDME
	CEP41																										AGER				DHRS1
	GTPBP4																										MYBPC1				DHTKD1
	WDR11																										ANXA2				DHX8
	LNPK																										TNNI2				DIABLO
	EGLN1																										TNFRSF25				DIAPH2
	PAIP1																										DSG2				DIS3
	ILKAP																										CBX5				DLG4
	ARL6																										CD83				DNAJA2
	RACGAP1																										AKR7A2				DNM1L
	SLK																										ITGA2B				DNPEP
	PPA2																										CHEK2				DOCK11
	MRPL46																										MB				DOP1B
	C1orf198																										CCNB1				DSG2
	RWDD1																										LHB				DTX2
	GOLPH3																										LAMB1				DYNC1LI1
	AZI2																										LAMC1				DYNLT1
	SH2D4A																										TAB1				DYSF
	AAMDC																										IL23A				ECD
	ZWILCH																										CLCF1				HNRNPL
	JPT2																										C8B				EDC4
	SIAE																										C8G				EED
	SMURF2																										FGB				EFL1
	CACYBP																										FSHB				EFTUD2
	PLGRKT																										CSNK2B				EHD4
	CD248																										CAPNS1				ELMO1
	KIF13B																										INHBB				EMC2
	DDX21																										ITGB5				EML1
	PLSCR4																										HBB				EML4
	PNO1																										CXCL2				ENO2
	PHPT1																										ITGB1				ERAP1
	ARHGAP35																										IGHA2				ERP44
	PLSCR3																										LTB				ESYT3
	KLC4																										FTL				ETFDH
	SMC4																										CSH2				EVI2B
	ECHDC1																										CCNC				EVI5L
	ACSS1																										ITGB3				EXOC3
	SPATS2L																														EXOSC8
	TMEM30A																														FABP5
	PNPO																														FAF2
	BPNT2																														FAM107B
	CMTM6																														FAM114A2
	MIOS																														FAM120C
	NDE1																														FHIP2A
	BCLAF1																														MINDY3
	TMOD3																														DENND10
	GLTP																														CYRIA
	MYOF																														RIPOR2
	PDP1																														FAM98B
	KCMF1																														FANCB
	TMEM14C																														FARP1
	TOMM7																														FAT3
	JCAD																														FBXO42
	SAE1																														FCHO2
	XPR1																														FER1L5
	GNG12																														FLI1
	PEF1																														FNDC3A
	DNAJB4																														FPR2
	FTSJ1																														FCSK
	ABCF2																														FUS
	WARS2																														FXR1
	LIMA1																														GABBR1
	ADAMTS1																														GAK
	DPP7																														GALK2
	CYB5R1																														GALNS
	PFDN2																														GARS1
	SLC12A6																														GBA3
	TRMT112																														GBE1
	ATP5IF1																														GCNT1
	AK3																														GFM1
	LNPEP																														GGCT
	PLXNA1																														GIGYF2
	MRTO4																														GIMAP8
	CDC42EP3																														GIT2
	MAN1B1																														GLB1
	ERG28																														GLIPR1
	ITGA11																														GLRA3
	NUP50																														GMEB1
	PNMA2																														GMPPB
	ANKRD50																														GMPS
	NOL7																														GNA14
	PCDHGC3																														GNAI1
	PDZRN3																														RACK1
	BAIAP2																														GNL3
	RTRAF																														GPAT2
	ITM2B																														GPM6A
	GSTK1																														DHX36
	LAMTOR2																														GPR160
	COA3																														GSDMD
	MED16																														GSK3A
	TMX2																														GSK3B
	UFC1																														GSTM3
	FIS1																														HACD3
	HDGFL3																														HADHA
	TSC22D4																														HARS1
	SAMHD1																														HCFC1
	FARP1																														HGD
	IRS2																														HHIP
	MAP4K5																														HIBCH
	YTHDF2																														HIP1
	SUPT16H																														H1-1
	PCDHGA6																														GALE
	TSSC4																														HNRNPL
	MAGED1																														HNRNPR
	SNX9																														HOOK3
	PSAT1																														HOXC12
	FKBP7																														HP1BP3
	SAR1B																														HPCAL1
	EMILIN1																														HPS1
	BZW2																														HS1BP3
	COMMD10																														HSDL2
	AK5																														HSH2D
	SQOR																														HSPH1
	SLC4A4																														HTRA2
	PSMD8																														HUWE1
	CD46																														IDE
	ZNF207																														IFT122
	TAGLN2																														IGLON5
																															IKZF4
																															IMMT
																															BPNT2
																															INHBA
																															INPP5D
																															IQSEC1
																															IRAK3
																															ACOD1
																															ISOC1
																															ITGA10
																															ITGAV
																															ITPR1
																															ITSN2
																															KANSL1
																															KCNIP3
																															KCNMB2
																															KDM2B
																															KDM5C
																															KEAP1
																															KHDRBS1
																															KIAA0513
																															BLTP1
																															KLHL8
																															KNTC1
																															PKMYT1
																															KRT10
																															KRT17
																															LACTB
																															LAMB1
																															LAMP2
																															LAMTOR1
																															LAMTOR3
																															MATN1
																															LARP1
																															LARS1
																															LCP2
																															LHFPL6
																															LIMK2
																															LMAN1
																															LMAN2L
																															LMNA
																															CEP104
																															RBBP4
																															STK26
																															AKR1A1
																															AGGF1
																															MAP3K20
																															KLC1
																															RBM4
																															TXNDC5
																															GBP1
																															LUC7L2
																															LPAR1
																															LPCAT2
																															LPCAT3
																															LPIN1
																															LRCH3
																															LRCH4
																															LRIT1
																															IRAG2
																															LRPPRC
[truncated: 2,423 more rows]
